# Supplementary material for: Towards social autonomous vehicles: Efficient collision avoidance scheme using Richardson’s arms race model
Source: PLoS One. 2017 Oct 17;12(10):e0186103. doi: 10.1371/journal.pone.0186103 (PMC5645089; doi:10.1371/journal.pone.0186103)
Supplement: S1 Text — (CSV) [file pone.0186103.s001.csv]

BehaviorSpace results (NetLogo 5.3.1)
whole scenarios.nlogo
experiment1_ALLRANDOM_40both_30 speed_safetydistance1
10/26/2016 18:38:11:099 +0500
min-pxcor	max-pxcor	min-pycor	max-pycor
-30	30	-20	20
[run number]	1	2	3	4	5	6	7	8	9	11	12	13	14	15	16	17	18	19	20	21	22	23	24	25	26	27	28	29	30	31	32	33	34	35	36	37	38	39	40	41	42	43	44	45	46	47	48	49	50
min_velocity	0.3	0.3	0.3	0.3	0.3	0.3	0.3	0.3	0.3	0.3	0.3	0.3	0.3	0.3	0.3	0.3	0.3	0.3	0.3	0.3	0.3	0.3	0.3	0.3	0.3	0.3	0.3	0.3	0.3	0.3	0.3	0.3	0.3	0.3	0.3	0.3	0.3	0.3	0.3	0.3	0.3	0.3	0.3	0.3	0.3	0.3	0.3	0.3	0.3
max_velocity	0.3	0.3	0.3	0.3	0.3	0.3	0.3	0.3	0.3	0.3	0.3	0.3	0.3	0.3	0.3	0.3	0.3	0.3	0.3	0.3	0.3	0.3	0.3	0.3	0.3	0.3	0.3	0.3	0.3	0.3	0.3	0.3	0.3	0.3	0.3	0.3	0.3	0.3	0.3	0.3	0.3	0.3	0.3	0.3	0.3	0.3	0.3	0.3	0.3
No_of_Red_AVs	40	40	40	40	40	40	40	40	40	40	40	40	40	40	40	40	40	40	40	40	40	40	40	40	40	40	40	40	40	40	40	40	40	40	40	40	40	40	40	40	40	40	40	40	40	40	40	40	40
No_of_Black_AVs	40	40	40	40	40	40	40	40	40	40	40	40	40	40	40	40	40	40	40	40	40	40	40	40	40	40	40	40	40	40	40	40	40	40	40	40	40	40	40	40	40	40	40	40	40	40	40	40	40
Sonar_Range	2.5	2.5	2.5	2.5	2.5	2.5	2.5	2.5	2.5	2.5	2.5	2.5	2.5	2.5	2.5	2.5	2.5	2.5	2.5	2.5	2.5	2.5	2.5	2.5	2.5	2.5	2.5	2.5	2.5	2.5	2.5	2.5	2.5	2.5	2.5	2.5	2.5	2.5	2.5	2.5	2.5	2.5	2.5	2.5	2.5	2.5	2.5	2.5	2.5
max_acceleration	0.1	0.1	0.1	0.1	0.1	0.1	0.1	0.1	0.1	0.1	0.1	0.1	0.1	0.1	0.1	0.1	0.1	0.1	0.1	0.1	0.1	0.1	0.1	0.1	0.1	0.1	0.1	0.1	0.1	0.1	0.1	0.1	0.1	0.1	0.1	0.1	0.1	0.1	0.1	0.1	0.1	0.1	0.1	0.1	0.1	0.1	0.1	0.1	0.1
deceleration	0.1	0.1	0.1	0.1	0.1	0.1	0.1	0.1	0.1	0.1	0.1	0.1	0.1	0.1	0.1	0.1	0.1	0.1	0.1	0.1	0.1	0.1	0.1	0.1	0.1	0.1	0.1	0.1	0.1	0.1	0.1	0.1	0.1	0.1	0.1	0.1	0.1	0.1	0.1	0.1	0.1	0.1	0.1	0.1	0.1	0.1	0.1	0.1	0.1
scenarios	"AllRandom"	"AllRandom"	"AllRandom"	"AllRandom"	"AllRandom"	"AllRandom"	"AllRandom"	"AllRandom"	"AllRandom"	"AllRandom"	"AllRandom"	"AllRandom"	"AllRandom"	"AllRandom"	"AllRandom"	"AllRandom"	"AllRandom"	"AllRandom"	"AllRandom"	"AllRandom"	"AllRandom"	"AllRandom"	"AllRandom"	"AllRandom"	"AllRandom"	"AllRandom"	"AllRandom"	"AllRandom"	"AllRandom"	"AllRandom"	"AllRandom"	"AllRandom"	"AllRandom"	"AllRandom"	"AllRandom"	"AllRandom"	"AllRandom"	"AllRandom"	"AllRandom"	"AllRandom"	"AllRandom"	"AllRandom"	"AllRandom"	"AllRandom"	"AllRandom"	"AllRandom"	"AllRandom"	"AllRandom"	"AllRandom"
minimum-safety_distance	1	1	1	1	1	1	1	1	1	1	1	1	1	1	1	1	1	1	1	1	1	1	1	1	1	1	1	1	1	1	1	1	1	1	1	1	1	1	1	1	1	1	1	1	1	1	1	1	1
Time_Window	10	10	10	10	10	10	10	10	10	10	10	10	10	10	10	10	10	10	10	10	10	10	10	10	10	10	10	10	10	10	10	10	10	10	10	10	10	10	10	10	10	10	10	10	10	10	10	10	10
[reporter]	sum [no-of-collisions] of turtles	sum [no-of-collisions] of turtles	sum [no-of-collisions] of turtles	sum [no-of-collisions] of turtles	sum [no-of-collisions] of turtles	sum [no-of-collisions] of turtles	sum [no-of-collisions] of turtles	sum [no-of-collisions] of turtles	sum [no-of-collisions] of turtles	sum [no-of-collisions] of turtles	sum [no-of-collisions] of turtles	sum [no-of-collisions] of turtles	sum [no-of-collisions] of turtles	sum [no-of-collisions] of turtles	sum [no-of-collisions] of turtles	sum [no-of-collisions] of turtles	sum [no-of-collisions] of turtles	sum [no-of-collisions] of turtles	sum [no-of-collisions] of turtles	sum [no-of-collisions] of turtles	sum [no-of-collisions] of turtles	sum [no-of-collisions] of turtles	sum [no-of-collisions] of turtles	sum [no-of-collisions] of turtles	sum [no-of-collisions] of turtles	sum [no-of-collisions] of turtles	sum [no-of-collisions] of turtles	sum [no-of-collisions] of turtles	sum [no-of-collisions] of turtles	sum [no-of-collisions] of turtles	sum [no-of-collisions] of turtles	sum [no-of-collisions] of turtles	sum [no-of-collisions] of turtles	sum [no-of-collisions] of turtles	sum [no-of-collisions] of turtles	sum [no-of-collisions] of turtles	sum [no-of-collisions] of turtles	sum [no-of-collisions] of turtles	sum [no-of-collisions] of turtles	sum [no-of-collisions] of turtles	sum [no-of-collisions] of turtles	sum [no-of-collisions] of turtles	sum [no-of-collisions] of turtles	sum [no-of-collisions] of turtles	sum [no-of-collisions] of turtles	sum [no-of-collisions] of turtles	sum [no-of-collisions] of turtles	sum [no-of-collisions] of turtles	sum [no-of-collisions] of turtles
[final]	1252	1356	1501	1089	1435	1176	1389	1715	1409	1438	1149	1328	1212	1491	1087	1692	1471	1546	1384	1574	1512	1108	1504	1658	1369	1178	1249	1255	1478	1512	1285	1209	1361	1579	1322	1397	1485	1285	1337	1391	1320	1272	1285	1060	1562	1493	1455	1735	1437
[min]	0	0	0	0	0	0	0	0	0	0	0	0	0	0	0	0	0	0	0	0	0	0	0	0	0	0	0	0	0	0	0	0	0	0	0	0	0	0	0	0	0	0	0	0	0	0	0	0	0
[max]	1252	1356	1501	1089	1435	1176	1389	1715	1409	1438	1149	1328	1212	1491	1087	1692	1471	1546	1384	1574	1512	1108	1504	1658	1369	1178	1249	1255	1478	1512	1285	1209	1361	1579	1322	1397	1485	1285	1337	1391	1320	1272	1285	1060	1562	1493	1455	1735	1437
[mean]	545.5543478	679.8550725	667.0525362	499.2481884	687.9655797	582.8876812	715.8768116	793.9692029	664.3061594	774.8061594	574.8333333	731.9728261	653.5471014	684.548913	574.3913043	876.5525362	773.3804348	746.6322464	733.3822464	742.5036232	726.0326087	518.3804348	781.7699275	761.1539855	661.1322464	550.2083333	616.2065217	587.8967391	699.0797101	758.8297101	547.4474638	588.8369565	644.2916667	848.2934783	692.509058	667.3822464	689.7463768	663.1014493	683.048913	705.5742754	692.5307971	660.5851449	574.009058	542.5996377	713.0978261	788.576087	724.6141304	989.9492754	730.7445652
[steps]	551	551	551	551	551	551	551	551	551	551	551	551	551	551	551	551	551	551	551	551	551	551	551	551	551	551	551	551	551	551	551	551	551	551	551	551	551	551	551	551	551	551	551	551	551	551	551	551	551
[all run data]	sum [no-of-collisions] of turtles	sum [no-of-collisions] of turtles	sum [no-of-collisions] of turtles	sum [no-of-collisions] of turtles	sum [no-of-collisions] of turtles	sum [no-of-collisions] of turtles	sum [no-of-collisions] of turtles	sum [no-of-collisions] of turtles	sum [no-of-collisions] of turtles	sum [no-of-collisions] of turtles	sum [no-of-collisions] of turtles	sum [no-of-collisions] of turtles	sum [no-of-collisions] of turtles	sum [no-of-collisions] of turtles	sum [no-of-collisions] of turtles	sum [no-of-collisions] of turtles	sum [no-of-collisions] of turtles	sum [no-of-collisions] of turtles	sum [no-of-collisions] of turtles	sum [no-of-collisions] of turtles	sum [no-of-collisions] of turtles	sum [no-of-collisions] of turtles	sum [no-of-collisions] of turtles	sum [no-of-collisions] of turtles	sum [no-of-collisions] of turtles	sum [no-of-collisions] of turtles	sum [no-of-collisions] of turtles	sum [no-of-collisions] of turtles	sum [no-of-collisions] of turtles	sum [no-of-collisions] of turtles	sum [no-of-collisions] of turtles	sum [no-of-collisions] of turtles	sum [no-of-collisions] of turtles	sum [no-of-collisions] of turtles	sum [no-of-collisions] of turtles	sum [no-of-collisions] of turtles	sum [no-of-collisions] of turtles	sum [no-of-collisions] of turtles	sum [no-of-collisions] of turtles	sum [no-of-collisions] of turtles	sum [no-of-collisions] of turtles	sum [no-of-collisions] of turtles	sum [no-of-collisions] of turtles	sum [no-of-collisions] of turtles	sum [no-of-collisions] of turtles	sum [no-of-collisions] of turtles	sum [no-of-collisions] of turtles	sum [no-of-collisions] of turtles	sum [no-of-collisions] of turtles
	0	0	0	0	0	0	0	0	0	0	0	0	0	0	0	0	0	0	0	0	0	0	0	0	0	0	0	0	0	0	0	0	0	0	0	0	0	0	0	0	0	0	0	0	0	0	0	0	0
	0	1	1	2	0	1	3	2	1	1	5	2	3	2	0	2	1	2	0	4	6	2	5	2	2	1	2	2	0	3	2	2	3	3	0	2	0	0	4	1	2	0	1	0	2	0	1	0	2
	4	3	5	2	1	6	5	2	1	4	8	4	8	3	1	3	1	4	2	8	12	2	7	4	3	2	5	4	0	5	5	4	5	7	0	3	2	0	7	3	4	1	2	1	7	3	2	1	6
	6	5	9	2	2	8	5	5	4	7	10	8	12	3	4	4	2	6	3	8	16	3	9	4	3	5	7	5	0	10	6	9	10	8	0	6	8	0	11	5	4	3	4	1	14	9	4	2	13
	8	7	11	2	6	9	6	7	5	10	13	11	17	7	7	5	6	8	3	9	17	4	11	5	4	5	11	7	0	12	8	10	14	11	0	8	13	3	13	8	5	3	5	1	21	11	4	6	15
	13	9	15	4	9	10	6	10	6	15	14	15	19	9	7	7	7	8	6	9	20	6	16	7	6	7	13	11	1	14	8	10	18	13	0	8	16	4	13	10	8	4	8	1	23	14	4	10	19
	16	10	18	8	11	11	8	20	7	16	18	18	21	9	7	9	11	11	9	10	22	6	16	12	10	8	17	12	2	16	9	14	20	17	1	8	17	5	14	13	8	6	10	1	25	16	4	14	22
	18	12	18	11	13	11	10	25	8	17	25	24	23	11	9	10	13	14	12	13	24	6	20	15	13	9	20	15	2	20	10	20	23	20	2	12	20	6	16	14	12	7	15	5	25	18	4	15	25
	24	13	21	12	16	12	13	32	12	19	27	29	28	13	11	14	17	20	14	16	28	7	23	16	14	12	22	19	4	26	11	22	23	22	4	13	23	9	18	17	14	9	17	8	28	23	5	15	27
	25	17	25	12	20	12	17	39	14	20	31	31	32	17	12	15	21	23	14	18	29	11	25	16	16	15	24	22	5	32	12	26	27	27	6	14	24	9	18	20	16	10	18	9	32	27	7	15	31
	26	18	26	13	21	12	20	44	16	23	34	38	34	23	13	17	24	28	17	21	30	14	26	18	18	16	27	24	5	37	13	26	28	28	6	16	26	10	18	20	17	12	20	11	36	32	12	17	33
	28	18	29	14	23	13	22	48	21	25	37	43	40	24	16	18	28	31	18	24	31	15	28	19	19	16	33	28	5	38	16	28	28	31	7	20	27	11	19	23	18	13	22	12	37	37	14	17	37
	30	18	32	15	23	14	26	49	27	27	39	45	44	27	21	19	34	36	21	29	32	15	28	19	19	16	37	31	6	43	18	32	31	32	7	23	29	12	22	29	18	13	22	18	39	44	15	22	40
	31	21	35	16	26	15	32	50	29	28	41	49	46	31	24	19	39	43	24	30	33	16	30	20	19	18	39	34	9	46	19	36	32	32	7	24	33	15	24	30	19	15	23	24	44	50	20	22	46
	35	26	36	17	32	15	35	51	34	28	43	52	54	36	27	19	45	48	27	37	36	20	32	21	19	19	44	35	10	47	23	38	32	32	8	26	35	17	26	37	21	17	25	25	46	57	21	23	49
	36	29	38	18	36	15	37	57	37	30	44	56	59	42	28	19	48	52	31	40	39	22	35	23	19	20	48	36	13	51	24	40	34	35	9	27	35	18	28	41	23	22	26	26	48	62	25	26	52
	40	30	42	18	40	15	40	60	39	32	45	61	63	48	30	19	50	58	33	45	45	24	37	27	19	23	51	37	14	53	26	43	35	36	10	29	35	20	30	42	26	25	26	28	49	70	29	28	55
	49	33	44	18	46	16	42	68	43	33	45	63	64	53	34	21	53	64	35	46	45	28	39	31	19	25	52	38	16	55	32	43	36	37	12	31	36	20	33	45	28	26	29	30	51	74	32	32	60
	54	36	48	18	47	18	43	72	47	36	47	69	68	57	39	22	59	70	35	47	48	35	42	35	19	27	53	41	20	56	33	45	36	37	12	31	39	20	36	47	31	29	34	32	54	77	35	35	63
	61	37	50	18	51	20	45	76	49	40	48	74	70	59	40	22	69	76	36	49	51	41	45	37	20	31	57	44	21	58	38	46	38	39	13	31	39	22	40	48	31	31	40	33	55	81	40	35	65
	66	37	54	20	53	22	46	76	53	42	51	75	74	64	40	25	74	77	36	51	53	45	51	41	21	33	62	47	24	60	44	47	39	39	15	31	39	25	46	51	31	33	42	38	56	83	47	40	68
	71	37	54	21	58	24	48	79	56	45	51	78	76	67	42	28	80	80	36	54	55	49	55	43	24	33	64	50	25	66	46	47	40	40	17	33	40	26	47	54	31	37	43	40	56	84	51	42	72
	75	44	56	23	60	26	48	81	58	46	51	81	77	70	42	31	87	82	39	55	57	55	58	45	25	33	70	52	25	69	46	47	40	43	19	36	41	27	52	55	32	38	48	40	56	86	55	45	76
	77	47	57	26	63	30	49	87	61	49	51	81	80	73	45	33	93	84	41	55	57	59	61	45	26	33	73	56	27	74	48	48	40	43	24	38	41	28	53	58	32	42	51	43	58	88	59	48	82
	78	51	59	27	63	30	51	88	62	52	51	86	83	75	46	38	98	86	43	55	61	61	64	45	27	34	76	56	27	76	51	51	41	43	25	41	42	30	54	59	33	43	53	45	58	94	62	50	85
	82	56	62	30	63	31	53	89	64	53	52	89	87	76	46	42	103	86	46	56	63	65	70	47	27	34	81	58	27	80	53	53	42	45	25	44	44	32	54	64	34	44	59	46	58	99	65	51	86
	84	58	63	34	65	33	58	91	65	54	54	90	90	78	47	45	109	92	46	58	68	68	72	49	30	37	84	63	28	83	56	55	44	47	26	45	44	33	57	68	36	45	60	47	59	102	69	51	89
	84	58	69	37	65	37	60	94	69	56	57	92	91	80	48	51	118	96	46	58	71	68	76	50	33	37	88	66	29	87	60	56	45	48	31	48	44	35	58	75	38	45	61	50	59	106	71	53	92
	85	62	72	41	67	39	61	95	70	59	60	93	91	81	51	55	122	97	47	59	73	70	78	51	35	40	91	67	31	91	61	58	49	53	34	51	44	35	59	79	38	46	65	54	61	111	76	55	94
	87	64	74	41	69	42	61	97	70	59	61	96	93	86	53	58	128	99	50	62	75	70	80	52	35	42	96	70	34	94	63	59	52	55	34	51	46	36	62	85	38	47	67	56	63	113	79	64	97
	88	65	75	41	72	47	62	98	72	61	62	99	98	88	57	61	132	101	52	64	77	70	83	55	38	43	100	74	40	95	66	59	54	58	36	52	47	37	63	90	38	49	70	58	65	116	84	69	98
	88	66	76	41	75	49	62	98	73	65	62	101	105	91	60	62	136	102	53	65	78	71	86	59	39	44	106	79	44	98	69	60	56	63	37	53	48	39	63	96	39	50	76	58	66	119	88	73	105
	89	69	77	42	76	52	64	102	76	66	62	106	107	91	66	65	140	105	57	67	80	72	89	59	42	45	109	84	47	100	73	61	57	67	39	57	50	42	64	99	41	51	79	60	68	124	92	78	111
	89	74	78	42	78	54	66	108	77	71	63	111	109	93	70	65	144	109	58	69	81	72	92	63	47	45	110	86	49	102	75	63	59	72	40	61	52	43	64	103	43	51	80	62	70	125	95	82	113
	91	77	81	45	80	54	68	111	80	73	65	114	113	96	76	67	149	113	62	70	86	72	93	65	50	45	110	88	53	106	77	66	60	78	44	61	58	44	64	108	47	52	81	64	73	127	98	90	117
	92	78	82	45	85	56	68	114	81	74	67	116	118	99	80	67	157	118	62	77	89	72	96	68	52	45	111	90	55	106	81	69	61	79	48	63	61	45	67	116	47	56	82	65	77	129	102	94	120
	94	81	83	45	86	56	68	119	81	75	67	121	123	100	82	69	161	120	64	83	91	72	100	70	53	45	111	94	56	107	85	70	64	81	51	65	67	46	74	119	49	58	85	66	78	134	103	101	122
	94	81	84	45	91	58	71	123	83	77	70	124	125	103	86	71	164	127	68	85	92	72	104	75	53	45	111	95	58	112	91	71	66	82	52	68	70	48	77	122	50	60	90	70	78	140	105	104	126
	95	84	85	46	95	58	75	128	88	78	74	127	130	106	92	73	170	132	73	90	92	74	106	77	55	46	111	97	61	112	93	71	68	86	56	71	72	49	82	124	52	61	95	70	80	144	110	112	129
	98	87	87	48	96	58	80	134	91	80	76	137	132	107	94	74	173	134	78	92	95	74	109	80	56	48	112	100	69	115	95	72	73	86	59	71	74	50	85	127	53	64	96	74	81	147	115	117	133
	102	89	87	49	101	59	82	139	94	83	77	143	137	108	98	75	177	138	78	97	96	75	112	83	58	48	115	102	72	119	97	75	77	86	63	71	76	51	86	128	53	66	97	76	85	149	118	121	136
	107	91	92	50	104	60	83	144	98	86	79	152	138	110	103	78	179	141	79	99	104	80	115	85	59	50	118	102	74	121	99	76	80	87	63	71	77	53	90	128	54	67	102	80	87	153	122	133	138
	109	94	94	52	106	61	84	147	103	91	82	157	143	110	106	78	183	144	80	101	109	81	119	88	61	53	119	103	77	128	101	78	82	90	63	71	79	55	94	128	55	67	105	82	89	161	127	140	138
	109	95	95	53	110	61	84	154	109	95	86	162	147	112	109	82	186	149	85	105	112	83	121	89	63	57	119	107	82	135	101	80	84	95	65	73	82	56	99	129	58	67	105	84	90	166	130	145	138
	109	96	95	55	113	61	84	160	111	98	88	165	148	116	110	83	190	151	89	106	114	83	122	95	63	59	119	109	84	140	101	80	84	101	67	73	86	57	100	129	58	68	106	87	91	171	133	149	140
	111	97	95	57	115	63	86	165	112	105	88	168	151	120	114	85	195	154	94	109	118	84	124	97	66	61	120	112	91	147	104	81	86	104	67	74	88	57	104	130	60	69	108	89	95	175	135	153	140
	116	101	97	57	118	63	87	167	113	109	88	172	154	125	115	87	197	162	98	115	120	84	126	99	68	62	120	113	93	149	106	85	88	111	68	76	90	57	107	131	61	69	110	93	97	181	140	156	144
	117	104	97	57	119	63	90	170	115	113	91	179	155	125	118	87	202	168	99	119	124	86	126	102	69	65	121	115	94	155	107	88	89	117	74	76	93	57	110	134	62	70	110	97	97	184	143	163	147
	118	107	98	57	122	64	94	175	119	116	92	183	159	127	123	89	206	172	102	124	130	86	128	106	69	65	123	117	96	161	108	89	92	120	78	76	95	59	111	134	65	70	113	99	99	185	145	170	150
	121	108	101	57	125	64	97	176	122	117	96	187	163	131	124	91	207	179	105	127	133	86	130	112	69	66	125	119	97	164	109	91	92	121	82	76	96	60	114	136	67	71	113	102	103	190	147	177	151
	126	108	103	57	127	66	101	180	123	120	97	191	164	134	126	95	209	185	109	131	134	86	132	114	70	67	127	126	99	168	111	96	93	121	86	76	99	62	118	136	68	72	113	105	104	194	150	183	155
	126	110	105	57	129	68	104	186	123	122	98	193	168	138	126	100	212	188	111	135	141	86	134	119	71	68	131	130	99	170	111	98	95	124	86	76	100	63	121	137	68	75	115	107	105	197	154	191	157
	127	112	108	57	131	70	106	188	125	127	99	195	170	142	130	109	212	192	113	139	145	86	137	124	71	68	134	134	100	172	111	99	96	126	87	77	102	66	125	140	69	77	117	114	108	203	156	198	164
	127	114	111	57	135	70	106	192	125	129	100	197	174	143	130	112	215	196	117	143	148	86	142	126	72	68	138	136	100	174	112	101	97	126	87	79	105	67	130	141	73	79	121	116	109	205	159	201	171
	129	115	116	57	138	70	107	198	127	132	100	200	175	145	133	113	215	202	123	148	153	86	145	126	73	68	141	139	102	177	112	103	98	130	88	80	110	68	131	144	74	80	123	119	110	208	163	206	173
	132	116	120	59	140	72	107	201	130	134	101	201	175	146	137	116	216	205	130	151	156	86	146	128	74	68	146	142	102	180	112	104	99	132	91	81	113	70	134	149	76	84	124	124	111	210	166	210	176
	132	118	123	61	143	73	108	202	133	139	103	202	177	147	139	117	216	208	133	151	156	89	153	130	80	68	150	146	106	186	112	105	101	132	94	81	115	76	137	150	78	88	128	127	112	215	170	216	181
	133	120	127	61	144	75	112	205	135	143	106	206	177	148	140	117	217	211	138	156	158	89	156	133	80	69	153	148	110	189	113	107	102	136	95	83	118	80	141	151	80	92	128	128	112	216	173	218	185
	134	124	128	62	145	75	114	208	139	147	109	209	179	151	142	120	220	216	142	159	159	91	160	136	83	69	158	150	113	195	113	110	103	139	99	84	120	83	145	155	82	95	128	130	114	217	176	223	191
	135	128	129	63	145	77	117	210	140	150	110	214	182	156	143	121	222	218	148	164	162	92	169	137	83	70	163	158	117	199	113	110	103	140	104	85	120	84	147	159	83	98	130	133	115	224	182	228	195
	135	131	131	64	145	83	117	212	140	152	113	217	183	160	148	124	225	224	154	169	164	94	172	141	85	74	168	163	117	203	116	113	106	142	106	86	123	86	151	162	85	100	130	135	117	226	185	234	201
	135	133	135	64	148	88	122	214	144	152	113	219	184	165	152	126	233	228	157	174	166	99	177	145	86	74	170	170	120	207	117	114	111	147	107	90	123	87	155	162	88	100	130	137	120	230	186	241	208
	135	133	139	64	150	88	127	214	147	153	114	224	184	167	153	128	237	231	159	184	169	101	184	152	88	76	174	175	122	212	119	115	113	149	111	94	126	91	160	163	89	104	133	139	124	239	188	246	214
	135	138	140	65	154	90	128	215	150	154	117	226	185	173	153	132	241	233	166	189	172	105	186	154	92	76	174	177	123	214	121	115	116	151	117	98	130	95	164	167	90	106	135	142	125	243	194	252	219
	139	140	142	68	158	92	129	216	151	154	119	232	185	177	155	136	247	237	169	191	173	106	188	156	93	77	175	178	123	214	124	119	116	156	121	100	134	100	165	169	91	110	138	144	128	245	200	257	219
	140	142	143	69	160	95	131	219	155	156	120	236	185	183	158	145	251	241	170	193	176	107	190	158	95	80	178	184	127	218	129	121	117	160	125	101	136	104	165	172	95	113	142	147	128	246	204	261	223
	140	143	146	72	164	100	134	222	159	157	120	238	186	187	159	151	251	245	174	197	178	107	193	160	97	82	178	191	129	220	129	124	118	162	128	102	137	108	167	173	97	115	147	147	128	250	208	269	226
	140	143	149	74	166	105	136	223	161	157	122	240	187	192	159	158	253	249	175	202	180	107	196	162	103	84	180	195	129	223	130	126	119	168	132	105	144	110	171	177	105	116	151	147	129	252	210	275	229
	141	144	152	79	167	106	138	223	164	157	123	242	190	193	161	163	256	250	177	208	181	107	197	166	107	85	181	199	131	226	130	129	121	173	133	105	145	114	174	180	108	121	152	148	133	256	215	282	230
	141	145	156	81	169	106	142	226	167	158	124	249	193	196	163	172	260	250	179	216	186	107	202	171	108	87	181	205	133	231	131	133	123	175	138	108	145	119	175	182	111	121	153	148	137	260	218	289	233
	141	145	158	83	171	109	148	231	171	158	125	251	194	197	165	183	262	251	182	221	189	107	205	175	112	88	184	208	137	234	133	137	123	177	140	111	149	126	175	182	114	123	153	149	140	266	218	291	235
	143	145	158	84	171	115	152	232	171	159	127	255	196	198	165	193	265	253	185	229	190	107	205	177	114	90	186	211	143	234	139	140	123	178	142	113	155	128	177	185	115	124	153	154	141	270	218	295	237
	144	147	160	84	172	118	157	236	174	159	131	262	198	200	167	205	267	255	187	235	193	107	206	179	114	94	186	215	147	236	141	142	123	182	145	114	158	130	180	187	117	125	153	155	143	274	218	298	240
	144	150	163	84	172	124	162	239	177	162	131	263	202	201	170	214	270	257	191	240	195	107	211	182	115	96	187	219	150	237	142	142	124	186	152	116	162	132	181	189	119	129	155	157	144	276	218	303	241
	144	150	166	85	173	128	168	239	181	165	135	268	204	201	172	223	273	260	194	245	198	107	213	188	117	97	187	225	153	237	145	146	125	188	153	119	165	132	183	191	122	130	156	163	144	280	220	309	243
	144	151	170	87	174	132	174	239	183	167	138	270	206	202	172	231	274	260	200	246	201	108	216	190	118	98	189	229	155	238	149	148	126	190	158	122	168	132	185	193	127	135	156	168	144	285	223	314	243
	147	154	172	87	174	133	178	243	187	169	143	274	211	203	175	241	276	263	204	248	202	108	219	193	120	99	190	230	157	239	155	152	127	192	164	122	171	136	188	194	130	139	158	173	145	287	230	318	243
	148	158	173	88	174	134	180	245	190	171	144	278	213	203	178	247	277	264	212	251	208	109	222	195	120	100	191	230	159	241	157	156	129	196	166	124	174	138	189	198	132	140	160	177	146	289	234	322	244
	148	161	176	89	174	135	184	246	192	174	146	284	219	203	180	253	279	267	217	254	208	111	225	199	122	102	193	231	160	243	158	157	130	197	170	127	176	141	193	203	136	142	163	178	150	290	239	326	244
	150	162	177	90	176	137	188	248	193	174	150	286	221	203	181	258	280	269	219	255	208	112	227	201	123	104	193	231	160	245	159	159	131	200	173	129	177	146	198	206	140	145	168	180	153	291	243	332	248
	151	162	179	91	180	137	188	248	194	177	151	288	222	203	182	263	281	271	225	258	211	114	231	204	126	107	196	232	161	250	161	160	132	207	176	130	180	149	201	211	142	152	172	183	155	295	245	337	249
	151	164	182	92	181	137	188	251	195	178	154	290	224	203	184	270	283	273	229	262	213	114	235	207	130	108	202	233	163	250	162	161	134	210	177	132	181	149	204	212	143	155	177	189	158	299	247	340	252
	152	167	182	95	187	137	192	252	195	180	156	292	226	204	185	274	285	276	235	262	215	116	238	212	131	110	204	234	165	254	164	162	136	212	181	135	186	150	206	216	145	155	182	192	160	302	249	346	255
	153	168	182	96	190	138	201	252	199	188	158	293	226	206	186	282	287	281	241	262	215	117	239	215	134	111	208	237	169	255	168	162	137	216	186	138	186	152	209	219	147	157	186	195	160	305	250	354	259
	156	173	183	98	192	142	204	253	202	191	158	295	226	208	186	288	287	283	247	264	215	119	240	216	136	113	210	239	171	257	170	164	141	217	187	140	191	156	211	222	152	157	190	197	162	310	252	359	260
	160	177	186	100	196	142	207	253	203	195	158	299	226	210	188	297	288	285	248	266	216	119	245	221	137	116	211	245	173	260	174	166	143	221	192	141	193	160	216	224	156	158	192	199	165	315	252	364	262
	160	178	187	103	200	142	210	259	203	199	161	305	226	211	189	302	289	287	257	267	216	119	246	223	141	117	213	247	174	264	176	168	144	224	195	146	197	165	218	225	161	160	195	202	167	319	256	370	265
	161	180	190	105	203	142	216	261	207	203	161	311	227	212	191	309	289	288	259	268	218	119	247	223	144	121	218	253	177	269	181	171	145	228	197	150	202	174	222	230	163	160	197	206	169	323	259	375	271
	163	186	191	105	206	143	224	262	209	204	164	314	230	216	191	313	289	294	265	271	219	120	250	228	150	123	222	256	180	274	183	174	147	230	200	152	204	179	224	235	166	164	202	208	174	327	261	379	272
	163	186	191	107	209	145	225	263	214	204	165	317	233	218	193	319	290	300	268	272	220	122	253	230	153	126	227	259	185	279	185	177	150	233	201	153	206	182	225	236	169	167	207	209	176	331	263	386	273
	164	187	191	107	209	147	225	264	217	206	168	317	235	220	195	322	292	302	269	277	221	123	257	234	156	130	230	262	185	281	187	182	152	236	205	156	208	185	232	242	176	173	212	212	181	333	265	387	274
	164	190	191	109	211	151	228	265	219	207	168	317	236	225	197	327	295	303	270	281	223	126	262	238	158	133	233	263	189	284	189	183	152	236	208	160	211	189	234	245	180	182	216	214	181	336	267	390	277
	164	193	191	111	214	153	230	267	222	212	170	317	238	230	200	333	295	307	273	288	223	128	268	243	160	133	234	264	193	287	189	186	153	239	210	162	213	192	236	247	186	189	217	217	182	339	272	395	277
	164	194	192	112	217	154	231	272	225	213	172	317	238	233	202	337	299	310	275	291	225	132	273	247	166	135	237	268	195	291	189	188	155	246	214	163	218	194	238	252	189	194	220	218	183	340	276	401	279
	164	196	195	114	219	156	234	274	228	214	173	318	239	237	202	340	301	313	277	297	226	133	278	248	169	139	239	269	199	297	189	191	158	250	217	165	219	197	241	254	191	200	222	222	187	342	280	405	279
	166	201	198	115	220	161	240	275	230	216	177	322	242	239	203	343	303	315	280	302	226	136	282	252	174	141	242	269	200	301	190	194	162	254	220	167	221	197	246	259	196	203	223	224	188	344	285	412	280
	168	204	200	117	221	162	241	278	231	218	179	324	242	245	204	347	306	317	282	306	229	138	288	255	175	143	243	271	202	308	191	196	165	259	222	170	227	198	246	265	198	205	227	225	193	345	289	416	281
	171	204	206	117	223	163	242	282	234	220	184	327	248	250	204	349	308	319	285	312	234	142	288	257	178	145	244	272	202	311	194	199	166	263	225	172	228	200	247	267	202	208	228	226	195	348	291	422	285
	172	205	210	118	223	169	243	283	236	224	188	333	251	253	205	353	308	320	289	316	236	145	291	260	181	149	248	274	205	317	196	200	167	265	225	176	231	202	249	267	204	215	229	229	198	353	294	428	288
	174	205	213	119	226	172	246	285	237	227	189	338	252	257	205	355	312	322	297	320	237	148	296	266	184	151	254	277	207	323	198	203	168	267	227	183	236	207	254	268	206	218	229	232	200	356	297	432	292
	175	205	215	121	228	173	247	289	237	229	196	340	252	261	208	357	312	322	300	321	238	151	298	269	190	152	258	277	209	325	200	206	173	270	229	187	238	210	255	270	207	219	231	235	200	360	299	434	293
	179	209	219	125	231	176	249	293	238	231	199	340	257	267	208	359	316	322	305	327	241	152	299	272	194	155	261	281	213	329	203	208	177	270	235	191	244	214	256	273	209	220	232	237	203	361	304	439	295
	181	214	223	125	233	179	250	297	239	233	202	342	262	269	208	361	318	322	309	332	242	154	303	272	197	157	264	283	216	332	205	208	182	272	238	194	246	216	257	276	211	223	233	239	205	361	306	443	298
	183	215	226	125	234	180	250	299	244	235	208	343	263	273	209	363	318	323	315	335	247	154	305	273	201	160	267	285	219	337	205	214	187	275	243	199	247	218	260	276	213	228	233	239	208	362	308	446	298
	187	216	230	126	238	182	251	302	244	237	210	348	266	275	212	367	319	324	322	336	249	156	307	274	205	164	272	286	224	338	205	219	190	277	245	203	247	219	263	277	216	231	235	240	208	363	310	451	299
	190	216	233	129	241	184	251	309	247	237	213	353	269	277	214	371	321	326	326	337	249	156	310	276	207	168	273	287	226	342	205	221	194	279	249	208	249	220	266	279	219	234	236	242	208	365	315	453	303
	193	218	239	132	242	184	254	313	251	238	220	358	271	279	214	373	321	326	333	339	249	158	311	276	213	171	275	288	233	343	205	225	198	279	251	213	249	221	270	281	224	238	237	242	209	365	317	457	306
	195	219	242	135	245	187	256	321	254	241	226	361	274	280	215	377	324	328	337	340	249	160	312	277	213	174	279	291	236	345	205	228	204	284	254	216	251	222	271	284	227	243	239	242	210	367	322	462	309
	197	219	246	139	249	187	260	328	259	242	230	363	275	283	218	380	325	330	346	340	251	160	312	277	215	178	281	294	238	352	206	231	208	287	259	220	254	224	271	284	228	247	240	245	212	369	325	469	309
	197	223	250	145	250	188	261	333	260	245	231	367	279	283	219	384	325	330	354	340	254	162	313	277	219	181	284	298	242	358	207	234	212	289	262	223	257	228	271	290	229	249	242	246	212	369	329	479	312
	197	225	253	150	252	189	263	333	263	247	234	372	282	287	223	388	326	331	358	341	257	163	315	278	222	183	286	301	244	360	208	236	215	294	263	229	262	232	271	294	232	255	243	247	216	371	333	484	314
	198	229	255	152	252	189	264	336	265	251	234	375	284	288	226	390	328	331	364	342	262	165	315	278	224	185	288	303	247	362	211	238	218	298	266	230	265	233	275	299	235	257	245	249	216	373	335	490	315
	199	232	258	158	253	191	266	339	267	255	235	377	288	290	227	391	332	332	368	342	263	166	318	278	226	187	289	306	250	365	211	242	223	300	268	232	267	234	278	299	237	260	245	250	216	375	339	497	319
	199	235	260	159	254	192	267	346	268	256	237	378	295	296	230	392	334	332	371	343	265	168	319	278	226	188	293	309	252	367	217	243	226	302	275	235	269	236	279	304	238	266	247	252	216	378	342	502	321
	201	238	262	161	255	198	268	351	269	259	240	384	298	298	231	395	336	335	377	344	266	169	321	279	229	188	294	311	256	370	221	245	232	305	278	241	271	239	280	309	241	271	248	252	216	380	345	513	321
	201	244	265	163	259	206	268	355	273	260	243	386	304	301	232	397	340	335	379	346	268	170	324	280	233	190	295	314	257	372	225	248	235	307	281	245	278	242	281	314	242	275	250	254	217	384	346	517	322
	201	248	265	165	262	209	270	363	274	260	246	391	305	305	232	398	343	336	380	347	272	171	326	282	235	192	299	318	259	372	230	251	238	312	281	248	282	245	284	316	243	280	250	256	218	389	347	522	325
	201	250	267	172	265	211	271	372	275	263	251	394	310	307	234	401	347	338	385	347	275	171	327	285	238	193	303	321	259	373	232	253	243	319	284	252	282	249	286	317	243	283	251	261	218	390	348	524	326
	203	253	268	176	266	217	273	379	275	265	253	398	313	310	236	402	351	338	385	348	279	172	327	285	241	196	305	324	261	374	234	255	248	323	287	257	282	251	287	320	245	289	251	264	220	393	349	525	327
	203	257	271	182	273	220	274	385	275	267	254	402	317	314	237	404	356	341	386	350	280	172	329	287	245	198	306	326	261	374	235	257	254	329	292	264	282	254	288	323	247	293	252	269	222	396	349	529	327
	205	263	274	185	275	224	281	389	276	269	257	404	323	315	242	405	358	343	389	350	281	172	331	290	246	201	312	327	265	374	237	260	256	335	295	265	283	258	290	326	251	294	252	271	225	399	351	531	330
	207	266	277	186	279	232	285	395	278	271	258	406	329	319	245	407	361	344	391	351	282	172	331	291	248	203	313	327	267	374	242	263	258	338	299	269	285	260	294	333	255	296	254	274	228	401	353	534	331
	208	269	279	188	282	238	288	398	278	273	261	409	331	323	247	411	363	344	394	352	283	173	334	292	251	204	314	328	270	377	244	266	261	343	304	271	288	262	297	336	260	297	255	278	228	402	356	539	331
	212	274	280	189	284	240	290	400	281	279	266	414	336	323	251	414	364	344	398	355	283	174	335	296	255	205	315	331	274	378	246	269	264	350	308	271	291	264	304	339	262	297	256	278	229	406	357	542	331
	213	274	280	194	287	244	293	404	284	282	271	419	342	326	252	418	364	345	402	355	283	175	337	298	256	205	317	336	277	380	248	269	266	353	313	272	291	265	308	340	266	297	256	279	230	407	357	543	331
	214	276	280	194	287	250	298	407	286	284	273	420	348	327	253	421	366	345	406	356	283	175	338	300	260	206	319	339	279	384	248	270	267	356	317	274	291	268	310	341	266	299	256	283	231	410	358	546	333
	214	278	281	196	289	256	304	410	287	286	277	423	352	332	254	422	368	345	409	359	285	178	340	301	260	207	321	340	282	388	249	271	270	357	320	275	291	270	312	344	268	301	256	285	235	413	359	548	333
	215	282	281	198	290	259	307	415	289	289	278	426	357	334	256	425	370	346	413	365	288	179	341	304	262	210	323	341	283	392	252	271	272	358	327	275	292	271	314	349	270	305	259	288	236	414	359	548	336
	215	289	282	200	291	264	311	418	290	293	279	426	359	341	258	427	371	346	414	369	288	180	345	306	262	214	323	344	285	395	255	273	274	362	334	276	294	273	317	353	270	306	262	293	237	418	359	548	339
	215	295	283	202	293	269	316	422	290	295	281	431	362	346	263	432	372	348	416	372	292	181	347	310	263	216	324	344	289	398	256	273	277	365	347	278	295	275	320	360	274	308	263	296	239	419	359	548	341
	215	298	285	206	296	269	318	424	293	296	284	433	368	350	264	436	374	348	418	374	294	182	349	315	264	218	326	349	291	401	256	274	278	367	352	278	298	277	320	366	278	309	264	301	241	423	361	548	342
	216	304	288	208	297	272	322	426	297	297	287	434	373	354	265	437	376	350	420	376	298	182	351	318	265	221	328	350	294	402	257	275	281	368	360	282	301	280	323	369	279	312	266	306	242	428	362	548	344
	221	312	289	211	300	275	325	427	300	298	290	439	379	360	265	439	377	352	420	377	302	182	355	319	267	221	333	352	297	405	257	275	286	369	368	283	303	283	323	377	282	314	267	311	243	431	363	550	347
	227	317	290	216	303	277	329	428	307	299	293	442	385	364	267	441	379	352	421	378	303	184	356	322	269	224	337	353	302	407	260	276	290	372	372	284	305	286	325	382	284	318	270	317	245	435	364	554	350
	227	322	293	220	305	277	333	429	311	300	296	445	387	368	272	442	381	354	423	382	303	185	357	324	273	227	341	356	303	408	263	278	298	376	375	285	307	290	329	383	287	321	271	320	245	439	364	559	352
	229	326	295	220	306	280	335	429	312	301	298	450	389	372	276	446	384	357	424	385	305	187	360	326	275	227	342	360	306	413	264	278	302	379	377	288	309	293	330	384	287	325	274	327	245	442	364	565	354
	231	331	299	222	307	283	338	430	316	302	301	455	392	377	277	449	386	359	427	387	309	189	362	327	276	228	344	363	309	419	269	280	305	386	378	289	310	297	333	387	287	328	276	333	249	444	365	567	358
	236	335	301	222	311	285	340	434	318	303	304	459	394	382	277	451	388	362	428	389	310	192	363	334	277	230	348	365	311	426	272	285	308	391	382	293	310	301	334	389	289	330	281	337	251	445	365	572	361
	236	340	304	223	314	288	343	436	318	306	305	462	398	384	278	455	389	365	432	391	310	195	364	338	281	231	348	368	313	430	274	291	310	399	383	297	312	305	337	390	291	333	286	340	251	446	369	579	362
	239	344	306	227	316	289	347	439	319	312	308	465	400	386	281	458	391	367	433	393	312	198	365	344	283	232	351	368	315	433	274	295	311	404	388	301	313	311	338	392	291	339	290	344	253	449	372	586	363
	240	349	310	228	319	290	349	439	319	315	310	467	404	388	283	466	392	367	437	396	313	202	367	345	286	233	352	371	317	437	275	301	313	410	390	303	316	316	338	392	291	342	293	348	255	450	374	592	364
	241	350	311	230	320	291	351	439	321	319	313	468	404	392	286	473	393	367	438	397	316	205	369	349	286	234	355	374	320	437	275	305	315	420	393	304	317	322	341	393	293	343	297	349	256	451	375	597	364
	242	351	313	234	325	293	354	441	322	320	314	470	405	394	287	479	393	369	441	398	317	210	370	357	290	235	359	375	323	442	275	308	321	427	397	306	318	327	343	397	295	347	300	353	257	451	378	602	367
	242	353	318	234	329	294	355	444	323	323	314	471	406	396	287	482	393	377	444	400	322	214	370	360	292	236	362	378	324	444	275	315	323	433	403	308	323	332	344	397	301	348	300	355	259	453	378	609	370
	243	358	325	234	334	297	357	446	325	327	316	476	408	398	291	487	395	381	449	400	327	216	371	363	295	236	363	379	327	447	275	318	326	438	403	309	325	338	347	400	303	349	301	357	259	453	378	612	373
	245	363	326	234	339	297	358	448	326	329	316	481	411	400	293	492	395	388	455	402	329	219	374	365	297	237	363	380	332	448	276	323	326	446	407	313	327	342	350	402	305	350	302	359	262	454	380	616	374
	246	365	327	236	344	300	359	449	328	333	317	483	412	401	293	499	396	397	456	405	333	221	375	367	300	243	363	384	335	448	276	329	331	450	408	314	331	343	353	402	305	351	302	360	263	454	381	618	374
	248	367	327	239	346	301	363	454	330	338	319	486	415	403	295	506	398	400	459	410	338	222	378	369	302	246	364	385	335	448	276	333	335	453	408	316	335	347	355	403	307	354	305	366	265	454	386	624	375
	249	369	329	240	348	301	365	458	332	341	322	488	417	405	296	510	400	404	461	414	341	225	382	372	306	249	364	386	338	450	276	336	338	457	409	320	338	350	357	404	307	357	307	369	266	455	388	628	375
	249	371	329	242	353	302	373	464	335	345	324	490	417	406	297	513	402	407	463	414	347	226	384	379	306	250	366	390	341	450	280	337	345	464	410	321	341	354	360	409	308	360	308	370	269	456	390	631	376
	250	371	332	245	354	305	380	466	336	348	330	491	417	407	298	519	402	409	467	415	352	228	388	385	307	252	366	392	346	450	282	338	348	468	410	322	342	358	360	412	309	363	314	373	272	457	392	635	377
	250	372	332	249	356	311	384	468	338	354	333	495	419	408	302	522	405	410	469	416	353	230	392	390	309	253	366	394	352	459	285	338	352	471	411	322	342	358	361	412	312	364	316	374	273	459	394	639	377
	251	374	334	251	362	316	389	469	341	357	334	497	421	409	306	526	407	411	472	418	356	232	395	393	310	254	368	397	357	459	288	339	357	476	415	323	344	362	363	412	314	371	316	376	273	461	398	644	380
	251	374	335	252	365	317	392	471	341	362	337	497	422	409	307	530	407	412	475	420	359	232	395	393	310	257	370	397	360	463	290	339	361	483	417	327	346	367	367	412	316	375	321	377	273	463	400	647	382
	252	375	337	254	368	319	393	473	342	365	338	498	422	409	311	531	407	416	476	423	361	234	396	398	312	260	370	397	364	466	291	339	364	485	419	328	348	373	367	412	317	379	324	380	273	466	401	651	385
	254	375	338	256	369	319	394	474	342	371	341	501	424	411	315	535	407	419	480	426	362	235	397	399	314	262	372	398	370	471	292	340	368	487	420	330	349	375	369	413	320	381	326	381	275	466	403	657	386
	255	378	342	258	371	322	394	474	343	376	343	502	425	412	318	538	407	421	480	426	362	235	402	403	316	264	375	401	374	476	293	344	371	491	423	331	349	380	370	415	323	384	328	383	277	467	407	662	387
	257	380	342	259	372	329	396	478	347	378	346	504	428	412	319	540	410	423	480	426	365	235	405	407	317	264	375	401	380	477	294	345	375	496	426	332	349	384	371	416	325	387	332	384	280	469	409	665	387
	260	384	342	262	373	332	400	480	347	386	348	506	431	414	321	542	413	426	481	426	368	237	408	408	318	265	378	402	385	481	296	349	381	499	428	333	350	388	373	419	331	390	338	386	285	469	414	667	388
	260	386	342	264	374	338	401	480	348	390	349	509	433	417	327	549	413	428	482	429	373	241	413	414	322	265	382	405	389	482	296	349	383	499	428	336	351	391	374	422	333	391	340	387	288	471	416	669	389
	263	387	342	264	376	342	405	481	349	392	349	512	438	419	330	554	416	428	483	430	377	242	416	422	325	265	384	407	390	484	298	349	390	501	431	339	351	393	374	425	338	394	345	388	295	474	421	672	391
	264	390	343	267	379	343	408	482	351	396	350	514	439	419	334	557	417	429	486	430	379	244	420	428	327	266	387	411	391	488	300	351	392	506	433	339	354	395	375	426	341	399	349	391	300	477	423	673	391
	264	391	346	272	380	345	411	484	352	398	352	519	443	421	340	564	420	432	489	431	386	248	425	431	329	268	389	414	394	490	302	352	392	507	434	343	355	398	375	429	342	402	356	392	303	479	425	676	394
	265	392	346	274	382	348	414	487	352	400	353	523	449	423	341	570	424	435	491	431	391	251	433	435	330	269	389	419	397	492	307	354	395	512	438	346	357	400	376	433	344	406	359	394	307	480	426	680	394
	265	396	348	274	383	350	418	488	352	403	354	527	450	426	344	575	425	442	494	436	393	252	437	435	335	269	389	422	400	496	310	355	398	519	439	348	360	403	377	434	345	411	359	394	311	482	429	682	396
	267	398	350	275	384	355	423	490	352	406	355	527	455	427	347	582	431	445	497	440	399	254	438	436	341	269	391	423	402	497	316	357	404	526	439	351	363	408	382	435	346	415	360	398	315	485	432	689	400
	267	399	351	276	385	357	425	491	353	411	356	530	458	430	352	587	431	449	501	445	403	254	444	437	344	270	393	424	404	499	319	357	408	529	440	354	369	412	383	439	348	420	362	400	317	489	435	692	404
	268	403	353	278	386	361	429	493	353	415	356	536	462	431	357	591	434	451	502	448	408	257	450	439	345	272	395	426	404	502	320	359	414	532	442	357	371	414	387	440	353	425	363	402	319	495	436	696	408
	270	406	356	278	388	361	434	493	354	421	357	542	466	431	363	595	437	453	504	449	413	259	455	439	349	274	397	428	406	504	321	362	423	535	443	361	373	416	390	442	354	428	364	402	321	498	440	699	411
	270	414	363	280	390	361	440	493	355	424	357	544	469	431	372	603	441	456	509	454	418	261	457	441	353	276	398	428	407	508	323	364	427	538	443	364	377	418	392	446	358	433	364	403	325	503	441	704	416
	271	419	363	280	392	361	446	494	356	428	357	548	474	431	377	608	444	458	513	458	422	264	462	442	358	276	399	428	408	512	324	365	427	539	445	369	378	422	394	448	361	438	364	405	327	505	444	711	419
	272	424	366	280	394	363	450	497	358	433	359	548	477	431	384	611	447	460	522	459	426	265	465	446	359	276	402	428	409	515	326	367	430	541	445	371	378	427	398	449	364	441	365	406	328	509	450	716	423
	275	427	367	281	397	365	454	501	358	437	362	550	478	431	386	614	448	461	528	460	427	267	466	448	361	278	404	428	411	520	326	369	434	544	447	375	378	430	404	452	367	445	369	406	330	514	455	720	427
	277	432	369	281	400	367	455	501	359	442	362	553	482	431	390	614	451	462	532	462	428	267	468	450	365	280	408	429	411	522	327	369	438	545	449	380	378	432	408	455	371	449	373	406	335	517	461	721	432
	278	435	371	284	401	367	460	501	362	447	363	555	484	432	391	615	454	463	535	463	430	269	473	452	368	280	413	429	413	525	327	371	439	550	449	384	380	435	410	460	372	453	373	406	335	521	465	725	433
	280	436	373	285	403	369	465	502	367	451	365	555	488	432	393	615	456	463	537	466	433	270	473	456	371	281	417	430	414	527	329	372	444	553	450	386	380	439	415	464	373	460	374	406	337	522	470	727	435
	281	440	374	287	404	371	468	505	369	457	366	557	491	432	395	617	458	465	539	470	436	271	475	457	373	283	420	433	414	529	331	373	447	554	453	393	381	441	417	467	378	467	374	406	337	525	477	732	438
	282	442	375	287	404	372	471	505	374	463	370	560	492	433	397	617	459	468	541	473	441	273	477	458	376	284	424	434	414	535	331	373	451	556	456	399	381	443	420	468	383	468	374	406	340	527	483	737	439
	283	443	381	289	408	374	474	508	376	472	372	561	496	434	397	617	465	470	543	477	445	274	479	458	380	287	425	436	415	538	331	374	454	561	460	407	384	444	422	469	386	474	374	407	345	529	487	741	440
	284	444	387	291	408	376	476	510	377	478	374	563	497	435	398	620	470	473	544	479	451	276	483	462	380	289	425	438	417	538	331	378	455	566	460	412	384	450	425	473	391	475	374	409	350	530	489	743	440
	287	449	390	292	410	378	478	511	381	486	375	563	499	438	399	620	473	477	545	480	452	280	485	464	381	291	425	441	419	542	331	380	458	570	465	414	384	454	428	474	395	478	374	410	361	532	493	747	441
	289	453	392	293	411	380	484	512	382	492	378	566	501	439	400	622	476	481	547	480	455	281	488	467	382	293	426	443	420	544	334	380	460	578	469	417	388	458	429	475	399	485	375	412	364	536	497	751	444
	292	455	400	296	413	383	488	512	386	497	381	567	502	439	402	623	478	484	550	481	458	281	492	471	387	294	427	445	420	549	335	382	461	582	471	419	389	461	432	476	404	487	377	413	369	540	502	753	448
	292	455	405	299	416	388	490	514	388	500	382	571	504	443	403	624	480	490	551	483	460	283	496	474	388	297	428	447	423	552	335	385	463	585	476	422	390	464	438	479	405	487	377	413	376	543	504	757	448
	292	459	411	300	416	391	492	514	391	507	382	576	505	444	408	626	482	496	551	486	463	289	504	476	389	298	429	449	424	555	336	388	465	589	480	427	390	466	441	480	410	488	378	414	382	549	506	759	449
	293	463	414	301	418	394	495	516	395	509	382	578	505	447	409	627	486	498	551	488	465	294	508	476	390	299	431	450	426	560	337	391	467	595	483	429	390	466	442	483	414	491	379	414	386	554	513	765	451
	293	464	417	304	418	397	498	516	396	514	382	582	505	447	410	630	488	504	553	488	466	297	513	477	394	304	432	452	426	562	339	399	468	600	487	431	390	467	447	484	416	494	380	414	388	557	516	770	455
	296	468	420	308	420	400	504	517	397	518	385	584	506	448	411	634	494	504	558	492	470	300	520	480	396	305	432	453	428	562	339	401	469	600	493	434	390	470	454	487	421	497	380	416	390	562	519	776	456
	299	469	423	309	425	406	509	517	397	520	387	587	506	450	412	639	500	506	559	497	476	303	521	481	399	307	433	456	437	565	339	402	471	601	497	438	390	471	460	489	426	501	380	417	395	565	524	782	462
	300	472	427	311	426	410	510	517	400	522	393	590	506	452	413	641	508	507	561	500	479	309	524	482	402	310	436	460	441	567	339	406	472	602	499	441	390	471	466	493	427	504	382	417	395	568	530	786	462
	302	474	432	312	429	415	513	518	400	526	397	590	506	454	413	646	516	512	561	503	482	310	527	482	406	314	436	462	448	571	341	411	474	603	506	443	394	472	468	498	431	507	383	417	400	573	533	789	465
	303	480	432	313	434	419	515	519	400	528	401	594	506	456	415	650	523	515	562	507	482	315	533	485	410	314	439	465	453	574	342	415	477	604	509	447	395	475	470	500	437	508	384	417	401	574	535	792	466
	303	486	434	314	438	424	515	519	401	535	402	597	506	457	420	657	533	516	564	509	487	316	536	487	414	314	441	465	456	575	343	419	479	608	511	449	397	475	472	500	439	511	384	417	405	574	536	796	468
	303	490	438	316	440	426	515	521	402	539	402	602	506	459	422	660	536	518	565	511	491	320	540	488	417	315	442	465	459	577	343	421	480	613	517	452	397	475	474	504	441	516	384	417	409	577	538	801	471
	303	497	440	316	444	428	515	521	404	543	405	604	509	459	422	666	541	522	566	513	496	323	543	488	420	318	445	465	462	577	346	421	481	620	521	454	397	477	475	504	448	519	386	417	410	579	542	805	473
	304	499	442	316	448	432	516	523	407	547	406	609	511	460	422	670	543	527	567	515	498	324	545	491	424	320	445	465	463	577	346	427	483	622	524	458	397	479	477	506	450	522	386	417	412	583	545	810	475
	305	500	444	319	448	436	521	524	409	548	407	616	512	462	424	675	545	529	567	516	499	326	545	494	431	323	445	465	464	578	346	430	484	626	525	459	398	482	479	507	450	524	388	417	415	584	550	817	477
	305	503	447	319	451	439	525	525	413	553	407	624	513	464	426	678	548	535	569	518	499	330	545	497	438	327	445	465	467	579	348	433	486	635	527	460	400	484	479	509	451	524	388	417	419	586	552	820	478
	306	506	449	320	457	440	529	525	417	557	407	629	513	464	429	682	548	540	571	518	501	332	550	500	440	331	445	468	470	581	350	437	486	643	530	463	404	486	479	511	455	526	388	418	422	589	553	824	481
	306	508	451	323	457	441	532	525	423	559	407	635	515	465	431	687	551	543	572	518	503	338	557	504	447	332	446	471	473	584	351	437	489	648	533	464	409	488	479	512	455	529	390	420	424	592	557	825	482
	307	510	455	328	458	442	535	527	429	561	407	637	515	466	432	692	555	546	572	518	503	339	563	506	455	336	447	472	477	585	353	438	489	651	535	467	414	488	479	514	459	531	390	420	424	594	559	828	484
	307	511	457	332	458	442	540	529	431	562	410	645	517	468	432	699	557	548	572	518	505	341	570	508	459	340	447	473	481	589	355	439	491	653	535	468	416	491	480	514	462	533	390	420	425	596	564	829	487
	307	514	457	336	460	444	544	530	432	567	412	647	518	470	434	706	558	552	574	523	508	343	576	512	465	344	448	474	481	590	357	439	495	657	540	469	422	492	482	514	469	533	391	420	427	597	568	830	488
	307	514	458	338	461	446	545	531	437	569	415	652	522	470	435	714	559	553	576	527	508	345	578	516	468	347	448	475	482	590	360	439	496	659	542	471	428	494	483	514	473	535	392	420	431	599	573	832	490
	307	516	463	339	462	447	546	532	441	576	415	656	525	471	436	721	559	553	578	532	510	346	579	518	474	351	452	477	484	591	362	439	497	659	544	475	433	495	488	515	479	536	392	420	434	600	577	833	491
	307	518	465	341	464	450	547	534	443	578	415	662	528	472	438	725	564	553	578	536	515	347	581	519	476	357	455	479	484	592	364	441	499	661	545	480	438	499	493	515	485	536	393	420	438	601	580	835	494
	309	519	470	343	466	454	549	534	446	581	416	665	533	474	440	729	567	555	582	537	519	349	586	521	480	357	456	480	485	593	367	443	501	663	549	485	441	501	494	515	490	536	395	420	443	603	585	837	496
	310	519	474	347	470	461	552	534	451	582	416	671	534	474	444	733	570	559	583	539	526	354	591	522	483	359	456	481	488	594	373	447	503	666	553	487	445	504	495	515	491	536	396	420	449	605	588	837	496
	313	520	475	349	470	466	554	534	453	589	416	673	534	475	450	738	574	561	584	539	529	358	594	523	488	361	457	482	489	598	376	448	504	669	555	490	449	507	496	518	496	537	396	422	454	607	592	838	496
	317	521	476	352	474	467	556	538	455	595	420	675	535	476	453	745	576	562	587	541	530	360	599	523	494	364	459	483	489	602	380	448	504	672	560	491	452	511	498	520	499	538	397	422	458	609	594	841	500
	318	524	478	352	478	469	557	540	457	598	421	675	539	477	456	747	580	566	589	542	534	363	599	524	496	369	461	485	490	603	381	449	507	677	561	493	457	514	501	525	502	538	397	423	460	610	598	845	503
	321	529	481	355	479	472	561	542	459	603	426	675	541	477	459	753	584	568	591	544	535	367	602	525	497	371	464	490	490	605	384	449	507	680	562	494	459	519	503	527	504	540	398	423	462	610	601	851	505
	322	531	482	355	481	473	561	542	461	608	429	675	541	478	462	757	587	571	592	545	539	370	604	525	499	375	464	493	490	606	388	451	507	684	565	494	462	523	507	530	504	541	398	423	464	610	607	852	510
	325	534	482	355	482	474	563	544	461	610	431	675	541	481	465	761	589	573	593	547	543	376	607	525	501	380	464	497	491	607	392	451	507	689	568	495	469	527	509	530	504	544	398	424	464	611	609	856	513
	327	536	484	355	485	475	569	545	461	613	437	676	541	481	465	763	592	574	595	547	547	380	609	525	502	382	464	500	492	611	394	453	507	691	569	499	471	532	509	530	506	546	401	424	469	613	614	859	514
	328	541	486	355	487	478	573	551	461	616	442	676	541	484	470	767	595	576	596	547	551	382	613	526	503	387	464	500	493	617	396	457	507	696	569	502	472	536	511	534	508	547	401	425	471	613	619	859	514
	332	546	489	355	490	480	575	555	462	622	443	677	541	485	472	771	597	578	597	549	552	387	616	527	505	390	467	502	497	619	399	459	507	705	573	504	474	538	512	536	509	548	404	426	474	616	621	862	515
	334	551	490	356	490	480	577	558	465	631	446	679	543	487	475	774	598	582	598	551	554	389	620	529	505	393	470	505	497	622	399	463	507	707	576	504	475	542	512	538	512	550	408	430	476	618	624	866	519
	337	555	493	356	493	481	581	559	468	636	449	679	545	489	475	774	600	584	600	551	555	390	622	530	506	399	473	509	500	624	401	465	507	708	577	505	478	543	514	539	512	550	409	431	481	620	626	869	525
	338	560	496	356	496	481	585	562	469	640	454	679	547	489	477	775	603	586	601	551	557	393	623	532	506	400	473	514	501	629	402	465	507	709	578	507	480	546	517	541	513	553	412	432	485	621	627	872	532
	339	568	496	356	496	481	588	564	470	641	456	679	551	490	480	776	605	587	601	551	558	396	627	534	510	401	473	520	504	632	403	467	509	709	579	509	482	548	519	543	515	554	414	432	488	622	630	878	536
	341	574	498	356	496	482	591	564	471	641	456	679	553	492	481	780	608	589	601	552	562	396	629	538	513	401	473	521	507	632	405	469	512	713	581	510	484	549	524	544	518	556	414	433	491	622	633	879	536
	344	580	498	356	498	485	594	566	471	643	457	679	555	497	483	785	608	593	606	554	562	399	633	540	515	403	473	524	508	634	408	469	515	716	581	512	486	552	528	546	522	559	415	433	492	622	639	883	539
	345	582	500	357	498	488	597	569	473	645	458	679	556	498	484	791	610	593	609	555	563	403	634	542	517	405	473	528	511	636	409	469	516	720	581	514	487	557	530	547	526	560	418	434	493	625	640	886	546
	348	586	503	358	499	491	599	572	476	647	459	679	556	501	486	794	615	595	613	556	565	404	634	547	518	411	473	529	512	638	410	469	520	721	585	516	489	564	530	547	529	561	419	435	493	627	646	887	549
	350	588	504	359	499	494	603	573	478	649	461	679	559	504	488	799	618	599	616	559	566	407	637	550	521	416	476	529	513	642	410	469	522	725	588	519	490	566	534	548	533	562	420	435	500	627	649	888	557
	352	592	505	362	502	500	604	573	482	655	463	679	562	507	490	804	621	602	624	561	567	407	639	554	522	421	478	531	513	647	410	469	527	729	592	520	493	569	538	550	536	566	420	437	501	628	651	889	564
	353	598	505	364	505	504	607	576	486	659	464	679	566	512	490	808	626	605	630	564	567	407	641	555	524	423	482	533	516	653	410	469	531	733	594	526	495	570	541	553	538	570	421	441	505	628	652	891	571
	356	599	506	365	507	506	614	580	489	665	467	679	570	518	493	813	627	607	633	565	571	408	646	557	529	426	483	533	523	658	413	469	535	736	596	527	497	573	544	557	544	575	422	443	510	628	654	892	576
	360	607	507	368	509	508	618	581	494	668	469	679	571	522	494	816	630	609	636	570	572	409	649	561	531	428	484	534	530	659	415	470	536	739	597	530	498	574	544	558	548	577	423	445	513	628	654	895	580
	360	613	509	369	514	511	623	582	496	670	474	679	572	527	496	822	633	611	640	573	575	411	653	564	534	430	485	534	535	660	415	470	537	741	600	534	500	575	548	559	549	581	424	445	518	630	658	897	584
	363	615	512	370	518	513	625	584	497	673	474	679	574	527	498	825	635	611	640	574	579	415	655	569	537	432	486	534	536	661	417	470	538	742	603	537	501	575	549	561	552	582	424	445	523	631	658	900	584
	366	618	517	372	522	517	628	585	500	677	478	680	577	528	500	827	637	613	641	577	582	418	660	574	543	433	486	535	538	663	419	470	540	744	606	542	503	575	551	562	553	584	424	446	525	633	659	904	590
	368	620	521	373	527	518	634	588	504	686	481	684	578	529	502	828	640	614	646	580	584	420	668	577	550	434	486	535	541	664	420	470	540	748	609	550	505	577	555	563	558	584	424	447	529	637	661	907	595
	369	623	529	375	531	523	636	592	505	691	485	685	580	531	505	829	644	615	648	583	588	423	673	580	553	436	486	535	545	666	420	470	542	752	609	555	507	578	556	567	562	586	425	450	530	637	661	911	602
	370	626	531	376	533	526	641	593	508	699	487	685	581	534	508	830	647	620	649	587	591	425	677	583	559	440	487	535	549	667	421	470	543	759	610	559	510	578	557	569	567	587	425	453	533	640	663	912	608
	371	629	535	377	539	528	645	596	510	703	490	685	585	537	510	830	650	621	651	595	593	427	683	589	564	443	489	536	549	668	421	470	546	764	612	560	512	578	560	569	571	588	425	455	535	641	665	914	616
	373	631	540	379	542	530	647	600	516	706	497	685	587	541	511	833	650	622	655	602	593	430	686	597	569	444	492	537	550	668	423	471	550	765	615	564	516	578	561	569	574	588	428	457	542	643	667	916	618
	374	631	547	380	544	530	653	605	520	709	501	685	591	541	513	834	652	625	657	607	595	434	691	601	571	448	494	537	552	668	426	473	551	769	620	570	520	579	561	570	575	588	430	462	546	644	669	920	620
	377	631	554	380	547	532	658	605	522	712	504	687	593	545	513	835	653	627	659	611	596	436	693	605	573	453	497	537	554	670	428	475	551	771	625	575	523	580	563	571	577	589	434	464	552	645	673	922	622
	380	631	561	380	550	535	665	609	526	716	506	689	594	545	513	836	654	633	660	614	596	440	696	609	577	454	498	538	555	671	429	477	554	777	628	577	525	582	564	571	583	591	435	466	557	649	675	924	625
	383	632	569	383	551	536	671	616	528	721	508	690	595	550	513	838	657	635	661	617	597	447	699	619	578	460	502	540	559	673	430	479	558	782	629	577	526	582	566	573	587	596	438	470	563	653	675	928	629
	386	632	576	384	555	538	675	617	531	722	510	691	595	551	513	840	658	639	662	624	598	449	702	624	584	463	505	541	563	675	430	479	560	787	630	580	527	583	568	575	589	600	441	471	564	655	677	933	632
	388	633	579	385	556	542	681	621	537	728	510	691	597	555	516	842	664	645	663	630	602	450	706	628	591	469	505	542	564	677	433	480	563	794	633	583	528	585	573	578	595	605	444	473	565	657	681	938	634
	393	633	580	386	556	545	685	626	540	734	513	691	597	558	518	846	668	646	666	637	607	453	711	631	595	477	506	543	569	681	435	482	563	795	637	587	529	586	578	582	602	611	447	474	565	657	682	942	637
	397	634	583	386	556	548	691	628	544	736	515	691	600	558	521	848	670	650	667	642	609	458	715	638	597	481	506	546	573	685	435	484	566	799	642	591	530	587	581	583	610	615	448	474	568	658	686	945	639
	399	636	588	388	559	550	695	633	547	737	518	691	603	561	522	851	673	653	669	645	610	460	721	646	600	487	506	548	578	689	437	487	567	801	645	594	531	587	584	584	617	618	450	474	568	660	688	948	648
	402	638	591	389	566	551	698	637	549	740	522	691	604	569	525	851	676	659	669	648	617	462	724	651	605	489	506	548	587	692	440	488	568	802	649	595	532	587	588	586	623	619	450	478	570	662	690	948	655
	403	638	591	393	570	551	699	639	553	743	523	691	608	572	527	851	678	663	669	650	617	466	726	655	607	491	507	549	592	697	443	490	568	805	653	601	532	589	594	589	628	622	450	481	571	668	693	949	664
	406	640	591	395	571	553	700	643	554	748	524	691	610	576	530	854	679	665	674	653	621	469	729	660	609	498	508	550	593	700	446	490	570	812	656	606	533	589	598	592	633	622	450	482	573	669	695	951	675
	409	641	593	397	576	553	703	646	555	752	528	691	614	580	534	856	680	671	676	655	625	470	733	668	613	500	509	550	598	701	448	490	571	815	662	610	533	591	602	598	635	626	452	486	573	669	699	954	680
	411	645	594	400	578	553	707	652	557	754	532	691	615	587	537	860	682	671	679	661	627	471	734	672	617	505	510	551	601	705	450	492	572	822	664	615	535	593	606	602	637	629	453	489	573	674	704	956	684
	413	646	594	405	580	553	709	653	560	760	536	691	617	589	540	861	683	675	680	666	630	474	739	675	618	508	513	554	607	706	451	495	573	823	665	621	536	593	609	605	644	632	453	492	577	679	707	958	690
	414	647	594	409	582	554	714	654	562	763	538	691	621	592	543	862	684	680	681	672	635	475	744	679	619	511	514	554	607	709	452	499	574	825	666	627	537	595	612	607	651	633	455	495	580	680	709	959	696
	415	647	595	412	582	555	715	657	562	763	541	692	624	598	545	864	684	685	683	676	639	478	745	682	619	514	517	557	609	712	452	502	578	826	670	629	538	595	618	609	654	637	455	499	582	682	711	960	703
	416	648	597	414	588	557	719	660	565	765	542	693	626	602	547	868	684	686	685	681	645	478	748	684	621	518	519	560	615	714	453	505	582	830	672	636	541	595	621	609	659	640	456	500	586	687	713	960	709
	419	649	599	418	591	559	723	663	567	767	545	695	627	603	550	872	689	688	685	686	647	478	751	686	622	524	523	563	618	716	454	507	585	835	673	639	543	599	626	609	664	641	458	503	590	690	713	960	717
	422	650	604	421	596	562	724	666	568	768	545	696	627	607	551	873	695	689	686	688	653	480	758	689	623	530	529	567	621	716	456	509	588	838	675	643	544	600	629	609	665	642	458	507	591	692	715	962	721
	422	651	606	429	596	564	730	668	572	770	546	697	628	610	551	878	698	690	688	691	656	481	760	693	623	531	531	569	626	717	458	511	590	840	676	647	547	600	631	610	666	642	460	510	591	694	716	965	726
	426	652	608	435	596	568	733	672	580	775	546	698	631	612	552	881	704	693	691	695	660	485	764	698	625	532	538	574	633	717	459	511	592	844	680	650	549	600	633	613	670	645	464	512	591	699	716	966	727
	430	654	611	436	596	570	737	672	584	780	546	698	631	618	554	887	708	697	693	697	664	489	766	699	626	533	545	575	639	718	462	515	593	847	689	652	552	603	638	614	673	647	466	512	594	707	716	966	731
	432	655	612	441	597	573	742	674	588	786	547	700	632	622	556	889	711	702	698	701	669	492	769	703	627	534	549	576	644	719	465	518	594	851	693	655	554	604	641	616	677	649	468	513	597	712	716	968	737
	433	658	614	442	597	575	744	677	590	791	549	702	633	623	559	893	718	707	700	703	675	496	772	707	627	536	556	576	647	721	468	521	598	853	696	656	557	606	643	620	682	650	468	516	600	715	716	971	738
	435	659	616	450	597	576	744	683	594	794	549	703	636	628	560	896	719	711	702	703	683	500	774	709	628	536	561	576	649	725	469	527	599	855	697	658	558	606	645	622	682	652	469	518	603	721	718	974	743
	437	660	617	458	600	578	747	686	597	800	552	709	639	632	562	899	721	712	704	704	691	504	775	714	628	537	565	576	654	728	469	527	602	857	698	660	561	610	649	625	686	656	471	519	606	728	719	976	745
	438	661	618	466	605	580	748	688	601	803	553	714	642	636	564	899	728	712	707	705	698	505	778	718	628	538	570	576	658	731	470	527	603	861	700	661	568	613	654	627	688	658	472	520	608	732	721	978	748
	442	662	619	469	606	582	749	692	609	808	554	717	643	643	566	900	730	714	709	710	701	506	782	723	628	539	572	576	663	733	470	529	606	866	703	664	571	615	658	628	689	659	472	521	611	737	724	978	749
	445	663	622	473	607	583	751	696	611	814	557	719	644	645	567	902	733	715	713	713	710	506	784	727	630	539	576	576	667	736	470	531	609	872	706	665	576	618	663	633	691	660	474	521	617	745	727	978	749
	447	665	623	476	609	586	751	698	614	817	561	721	648	647	569	904	737	720	715	716	714	507	786	729	631	539	583	578	668	737	471	534	609	880	706	670	579	620	670	636	696	661	476	521	621	755	729	980	749
	450	668	624	480	609	590	753	702	614	821	562	723	651	647	570	908	742	723	718	721	718	509	788	732	632	539	586	580	668	741	471	535	609	885	710	673	584	623	671	641	700	662	478	522	626	760	731	981	749
	453	673	626	481	610	593	756	705	615	827	565	724	651	650	574	910	747	724	723	724	721	509	789	734	634	539	588	583	672	745	471	535	609	888	713	674	594	626	673	644	704	663	480	524	631	768	732	981	749
	453	677	628	483	613	595	757	708	615	830	568	726	655	651	577	912	752	724	725	728	726	512	791	735	638	541	590	585	675	749	471	537	611	891	717	675	596	628	677	645	706	667	483	524	637	770	733	982	751
	454	683	631	484	619	597	761	713	616	835	572	726	661	657	578	914	753	725	727	731	728	514	795	737	642	541	596	586	678	755	473	541	611	892	720	676	597	629	680	646	711	667	483	525	648	775	735	984	753
	457	686	633	486	623	598	763	719	617	838	574	726	661	665	578	915	755	725	729	734	731	514	797	739	644	541	603	588	682	759	473	542	612	897	720	681	601	633	683	649	716	669	484	529	656	781	738	988	756
	460	687	634	489	628	599	766	723	620	841	579	727	663	669	578	915	757	726	733	737	732	517	803	741	647	542	607	591	682	761	474	548	612	901	722	682	606	637	686	652	718	671	486	531	658	783	739	990	759
	463	688	635	490	630	602	768	727	625	845	582	728	667	676	580	918	762	727	734	743	734	519	804	741	651	543	609	593	684	764	476	550	612	903	725	685	611	642	687	656	721	676	490	533	661	786	739	994	765
	465	688	636	492	631	603	770	733	627	848	586	729	669	678	581	920	763	727	736	746	736	522	806	744	652	543	612	599	684	768	477	554	612	908	728	690	613	646	689	657	725	677	495	535	665	788	739	994	772
	469	690	637	493	635	605	772	738	629	849	589	729	672	685	584	923	764	729	738	749	739	523	811	745	653	543	616	603	687	769	477	558	613	910	732	691	616	649	694	657	725	681	496	539	670	790	740	996	776
	470	695	640	496	637	610	774	744	634	851	593	729	674	687	586	923	766	733	742	754	743	527	812	745	653	546	617	605	692	773	478	563	614	914	733	693	622	653	699	662	728	682	496	541	672	792	740	997	783
	472	701	644	497	640	611	775	749	635	852	596	731	674	691	589	926	766	735	745	756	748	528	813	746	653	547	622	607	696	774	479	567	614	919	735	695	626	657	701	665	730	683	497	542	675	796	741	1001	784
	473	703	644	500	640	614	776	751	636	852	597	732	676	692	592	931	770	736	750	759	750	528	815	748	655	548	627	608	699	775	481	571	614	922	737	696	630	663	705	667	735	684	497	542	679	801	744	1004	789
	475	708	645	503	643	615	778	757	638	853	597	732	676	696	594	938	777	737	752	760	753	531	822	749	656	549	632	613	701	779	482	576	616	924	739	697	634	668	708	669	738	685	498	543	681	804	748	1010	793
	478	709	646	506	644	616	780	763	639	853	598	732	676	698	597	940	779	738	755	760	758	534	826	750	657	552	635	617	707	782	484	579	617	927	741	699	638	670	710	669	740	687	500	544	685	810	749	1012	796
	481	710	649	507	645	620	782	766	642	856	598	734	678	698	599	942	787	740	759	762	762	534	832	752	659	554	636	619	711	786	485	581	620	932	742	701	640	671	711	670	742	688	501	545	687	815	750	1018	799
	481	712	650	508	649	626	785	768	643	856	600	737	678	700	600	943	793	743	759	764	766	535	834	756	663	558	639	621	713	787	489	582	623	938	749	702	642	672	713	670	744	690	501	546	689	818	753	1021	802
	486	712	657	510	651	628	788	769	645	857	601	738	678	700	602	945	798	743	759	765	766	539	839	759	666	561	641	625	715	790	495	585	623	940	750	704	643	676	714	670	747	694	501	549	690	823	755	1028	805
	492	717	660	512	652	630	792	770	646	859	603	741	678	702	604	947	802	743	761	765	773	540	844	763	667	561	648	630	719	794	499	587	623	942	753	705	645	679	715	670	750	694	502	550	692	824	757	1034	809
	495	720	664	513	653	632	795	775	650	860	606	741	678	706	607	949	807	743	762	765	776	540	848	766	668	563	649	631	722	801	500	591	623	943	761	705	649	682	716	670	756	695	503	553	693	828	762	1040	812
	500	722	671	514	657	635	798	777	655	862	610	742	680	709	609	951	811	745	762	767	779	542	853	768	668	563	652	635	726	805	507	593	623	947	762	706	652	683	717	670	759	695	504	556	696	834	764	1045	815
	506	727	672	514	658	637	800	785	659	863	617	743	681	712	613	955	814	746	764	768	779	543	855	770	669	564	654	637	729	808	512	598	623	955	764	711	652	688	719	672	764	699	509	558	699	839	764	1053	821
	511	727	674	515	661	637	801	789	666	863	621	744	681	714	616	958	818	747	764	768	782	545	859	771	669	565	656	640	733	810	519	602	623	957	766	712	652	694	721	675	769	701	511	563	699	841	766	1056	824
	517	732	676	516	666	639	803	792	669	867	625	744	682	714	620	964	823	747	767	770	784	545	864	774	671	569	657	643	737	812	525	604	626	959	773	712	654	699	724	677	771	703	514	569	702	844	768	1064	826
	522	735	683	516	666	640	806	796	675	869	631	744	682	715	625	972	828	749	769	772	785	548	865	777	671	570	657	646	740	814	528	606	629	961	777	713	658	708	727	678	776	705	514	571	707	848	768	1072	829
	526	737	687	517	670	640	806	799	681	872	632	744	682	719	629	975	835	750	770	775	788	549	868	777	674	572	660	647	743	816	530	611	632	964	778	713	662	710	731	683	782	707	518	577	710	851	768	1077	834
	528	743	689	521	672	642	808	800	688	873	632	744	682	722	633	979	839	752	773	777	789	549	869	781	675	575	662	650	748	816	531	614	635	968	779	714	664	712	735	686	783	711	521	578	713	851	771	1084	837
	531	744	691	524	676	646	810	803	693	874	635	745	684	723	636	983	846	753	773	779	789	551	870	784	675	579	663	651	753	818	534	617	637	970	780	714	667	716	738	691	785	713	525	579	718	851	773	1087	840
	536	747	694	527	681	648	810	809	694	877	639	748	686	723	638	987	854	753	773	781	790	552	873	787	678	583	663	651	756	819	535	624	639	972	782	716	670	720	738	692	788	717	525	582	723	852	774	1097	841
	538	748	696	530	681	650	811	812	699	882	642	752	688	723	640	991	856	755	773	783	791	554	878	791	678	585	663	651	757	822	537	627	639	974	784	716	672	724	739	694	791	723	529	584	728	855	774	1102	845
	541	750	699	533	683	654	812	818	702	886	644	759	692	725	643	994	860	757	773	786	792	556	883	795	679	588	665	651	758	823	540	627	642	975	786	717	676	729	740	701	792	728	532	585	732	857	776	1109	848
	543	751	699	536	684	657	814	819	704	887	647	764	696	727	645	1000	863	760	776	788	794	561	889	801	683	589	667	651	758	825	541	628	643	975	786	719	679	733	740	707	797	733	535	585	739	857	779	1114	852
	547	751	700	536	688	660	816	820	707	888	650	766	700	729	646	1002	865	760	779	790	797	562	892	804	685	590	669	651	761	825	543	631	644	977	788	720	681	737	740	711	801	734	536	586	744	858	781	1118	853
	553	754	703	536	694	663	818	822	711	892	652	770	704	730	646	1003	872	762	782	792	799	565	896	808	691	591	672	651	763	830	548	632	645	978	796	722	684	739	741	713	803	736	540	587	749	862	784	1120	854
	558	755	703	538	697	669	819	824	717	902	653	772	704	732	647	1006	876	767	783	795	803	568	901	813	696	597	675	651	766	832	548	634	647	979	800	723	688	743	745	717	806	740	542	591	751	865	788	1125	856
	560	758	705	540	699	670	821	826	719	906	654	775	705	734	648	1009	881	773	783	799	804	569	907	815	696	601	677	651	768	835	548	635	648	979	803	725	692	745	750	721	806	743	546	592	753	868	792	1131	857
	565	760	710	543	700	671	822	828	724	909	657	777	706	735	651	1010	886	778	785	802	808	572	911	816	699	601	682	651	769	837	550	636	650	981	806	727	693	749	751	725	806	743	549	595	759	869	792	1136	859
	568	760	711	546	702	672	826	831	727	913	660	780	708	739	652	1012	888	785	785	808	813	574	915	818	704	602	684	653	769	838	550	638	652	981	807	733	695	752	754	731	808	743	553	598	759	875	793	1138	859
	569	762	714	547	705	673	828	837	731	914	664	785	711	740	653	1016	889	788	789	809	819	579	920	819	707	604	685	656	771	839	551	639	655	982	810	736	701	754	756	735	811	746	556	599	761	877	795	1143	859
	572	763	718	551	708	677	828	841	735	917	666	787	718	740	656	1018	893	791	791	810	821	587	922	821	712	609	686	659	772	842	553	641	655	983	810	736	704	757	757	738	814	750	559	600	766	879	797	1146	860
	572	765	722	552	709	683	829	845	739	920	670	789	721	740	659	1020	894	795	794	813	827	593	927	821	717	612	688	660	772	845	558	645	659	984	810	738	709	762	759	743	819	755	563	600	769	879	800	1150	861
	574	769	723	553	710	685	830	845	744	924	672	790	724	740	662	1021	894	802	794	814	833	597	928	823	723	617	690	663	772	849	562	645	659	984	811	742	711	764	760	745	824	762	566	601	772	881	801	1151	864
	577	770	725	553	715	689	830	846	747	928	677	793	726	740	667	1024	896	803	798	816	838	601	934	823	727	623	691	666	772	852	564	645	661	984	814	746	715	768	762	746	829	765	568	606	775	883	802	1156	865
	579	773	730	555	718	691	831	848	749	930	681	795	728	741	673	1025	901	807	806	817	840	604	937	824	733	625	693	668	775	857	570	647	661	988	818	750	721	771	768	747	833	768	570	610	777	884	806	1160	866
	581	776	731	557	721	695	837	850	751	933	683	799	732	743	675	1027	903	808	814	818	842	609	939	826	738	627	693	670	776	858	572	650	662	989	821	751	722	774	770	748	839	769	574	612	780	886	808	1163	867
	585	779	732	557	725	697	843	850	753	938	685	802	734	744	676	1031	904	812	816	820	844	610	940	828	740	632	694	670	777	862	575	650	664	994	825	753	723	780	771	748	845	769	575	613	783	886	808	1165	871
	587	781	734	558	728	698	849	855	754	941	690	806	737	744	676	1032	907	815	823	821	846	612	945	832	743	635	694	670	779	866	579	651	666	999	829	754	726	786	772	749	850	771	578	616	788	888	811	1167	874
	590	782	736	560	730	702	854	855	754	943	692	808	738	747	678	1035	908	816	825	821	849	614	951	835	745	636	697	670	782	868	580	653	667	1004	834	756	729	789	775	751	855	772	583	617	790	890	812	1168	877
	594	785	739	561	735	703	857	859	754	946	693	811	741	748	681	1036	910	823	834	823	851	618	955	837	751	636	701	670	785	873	585	653	669	1006	837	758	729	794	780	753	859	774	587	619	793	893	812	1168	879
	596	785	741	565	738	705	861	866	756	949	694	813	741	750	683	1039	911	823	839	823	853	624	960	838	753	637	703	672	787	875	592	655	671	1009	839	758	732	797	780	754	864	774	592	622	799	897	812	1172	882
	596	787	742	568	742	706	865	871	759	956	695	815	742	752	684	1043	912	824	845	823	856	628	962	841	754	637	707	674	788	877	597	656	675	1012	842	760	737	799	785	757	871	776	597	624	806	899	812	1172	884
	596	789	744	570	747	710	870	876	761	958	698	816	746	754	686	1046	915	825	846	824	859	629	966	847	756	638	709	674	788	881	601	658	680	1017	843	764	743	802	790	759	875	781	600	626	810	903	812	1172	885
	600	791	748	573	751	712	871	881	762	965	700	817	747	758	686	1048	918	828	851	826	861	632	969	848	762	640	709	674	788	884	604	660	683	1022	847	766	746	804	796	761	877	782	603	626	816	903	813	1173	890
	604	792	750	574	753	713	876	883	762	970	701	818	750	759	686	1051	918	829	856	827	863	633	973	848	767	642	712	674	790	887	608	661	684	1024	853	770	749	807	798	762	883	782	605	628	821	905	815	1175	894
	608	792	750	576	758	715	880	885	763	976	702	821	754	760	688	1053	923	830	856	831	865	635	976	851	770	644	716	674	793	888	611	664	685	1029	856	772	754	808	801	764	885	784	606	630	828	905	816	1177	897
	614	792	750	578	759	718	882	889	764	980	703	822	757	760	688	1057	925	835	861	833	865	636	980	855	775	644	717	674	795	889	614	666	686	1032	862	772	759	809	804	767	887	785	607	634	830	905	817	1179	899
	618	792	751	579	762	722	882	891	767	982	705	823	758	761	688	1060	929	840	867	833	865	638	984	859	778	647	720	676	797	890	616	668	686	1040	864	773	762	811	806	768	892	788	609	638	836	907	819	1181	899
	619	792	753	582	765	724	885	894	771	988	706	825	762	765	688	1063	936	844	872	833	870	638	988	863	781	650	723	677	798	896	617	672	690	1048	865	774	768	815	807	769	897	788	611	640	840	908	821	1185	900
	622	793	753	584	769	726	886	896	774	991	709	828	764	771	689	1067	943	847	878	834	872	641	991	867	787	652	726	678	799	898	620	674	691	1052	867	774	771	819	810	769	903	793	613	641	842	910	822	1188	901
	622	794	753	584	770	729	888	898	775	995	710	830	765	774	690	1074	944	847	883	836	874	644	996	870	791	652	728	678	801	903	620	675	692	1059	869	774	774	822	812	773	905	795	614	641	845	912	826	1192	901
	624	794	753	585	775	729	890	902	780	1003	713	832	765	778	692	1079	948	848	885	839	874	647	1002	877	794	655	730	678	801	904	621	676	695	1066	872	774	779	825	813	774	906	798	616	643	848	914	827	1195	904
	626	797	753	586	775	731	891	905	781	1008	714	833	766	782	692	1085	951	850	886	843	874	648	1008	883	797	658	732	679	802	906	624	679	697	1070	875	775	783	826	815	777	910	799	617	646	852	917	828	1197	905
	628	799	753	587	781	732	894	910	785	1012	716	837	770	786	692	1090	953	854	890	844	875	650	1010	891	802	660	732	679	807	908	625	680	698	1075	878	776	787	829	820	777	912	799	619	647	855	918	830	1200	905
	629	801	758	589	782	732	898	914	785	1016	718	841	771	789	693	1094	955	856	894	845	877	650	1011	897	807	662	732	680	808	908	628	681	699	1080	880	778	790	831	826	780	912	801	623	651	857	921	835	1203	907
	631	805	760	591	784	734	902	915	787	1017	720	842	773	793	697	1097	959	857	899	847	880	650	1016	903	813	664	734	680	816	910	630	687	700	1086	884	784	796	834	830	782	917	801	623	651	863	924	840	1206	909
	633	810	764	593	790	740	904	920	788	1021	724	844	774	797	699	1101	964	857	905	849	885	650	1019	907	818	668	734	681	820	910	631	691	705	1091	890	789	798	840	835	786	921	802	626	655	868	925	843	1209	911
	634	812	766	593	794	742	909	922	789	1026	725	844	776	800	700	1106	967	858	910	851	888	650	1024	913	825	669	734	681	822	913	633	695	709	1094	896	791	802	842	839	789	925	804	628	655	872	929	847	1211	912
	636	815	768	595	799	745	910	924	793	1031	726	844	776	801	702	1110	969	859	912	852	891	650	1029	918	831	671	735	681	823	913	635	697	713	1097	902	795	808	845	840	792	927	807	630	655	879	931	848	1217	917
	639	819	771	595	800	747	915	924	793	1033	727	845	780	807	703	1115	969	860	915	855	897	652	1032	920	838	673	735	681	825	913	637	700	716	1099	909	798	815	846	843	798	931	810	631	657	882	935	849	1221	919
	645	826	775	596	803	749	916	927	798	1034	728	845	782	809	705	1118	971	861	919	859	900	653	1034	923	841	673	735	683	826	916	641	701	717	1103	912	801	817	850	848	803	932	813	635	657	884	936	853	1223	923
	649	832	777	597	806	751	918	929	800	1035	730	845	785	813	706	1120	975	863	922	865	903	656	1036	925	845	674	735	684	828	917	644	702	721	1107	914	802	821	851	851	811	933	815	638	659	888	941	857	1227	926
	650	840	780	598	811	752	923	933	801	1040	731	847	786	817	707	1123	976	867	926	872	905	659	1039	928	848	676	735	684	831	917	645	703	725	1109	917	808	824	854	853	817	938	817	643	661	891	945	860	1230	929
	652	847	784	598	815	753	925	934	803	1042	738	849	786	820	708	1127	980	867	927	876	907	661	1040	932	856	682	735	684	835	920	646	703	730	1114	918	813	828	858	854	822	941	820	647	663	896	948	867	1232	930
	653	851	786	598	818	756	925	937	805	1044	739	850	787	822	711	1127	983	867	930	878	908	662	1043	937	860	686	736	684	838	921	648	705	732	1115	919	815	833	860	856	826	950	821	650	666	899	953	869	1233	930
	654	855	792	599	822	756	925	940	806	1046	742	852	787	824	712	1128	987	870	934	879	909	665	1045	939	864	689	736	684	841	924	648	707	736	1118	921	817	839	863	862	828	958	828	651	667	903	958	873	1236	931
	654	861	797	599	827	759	925	944	809	1050	745	852	787	829	713	1130	990	872	938	883	910	670	1048	942	871	696	736	687	843	926	652	708	740	1122	923	819	845	866	864	830	963	831	651	670	909	963	874	1241	932
	656	865	800	602	829	762	925	947	810	1053	746	852	787	830	714	1130	995	874	942	887	914	670	1050	943	875	701	738	689	846	926	655	710	741	1124	926	821	847	866	868	837	965	835	652	671	913	967	875	1247	935
	659	870	804	603	831	766	926	951	812	1058	748	852	787	831	715	1130	1000	877	946	893	915	670	1051	948	879	701	741	690	848	926	660	712	744	1126	927	825	851	868	868	838	967	837	652	674	918	972	878	1252	937
	660	873	809	603	834	769	926	953	813	1060	751	853	787	833	715	1131	1004	879	948	895	916	678	1053	950	882	706	742	690	849	926	665	713	746	1130	929	827	854	868	871	842	971	840	652	676	927	978	879	1256	941
	661	876	814	605	837	771	927	954	813	1066	752	853	788	835	718	1133	1005	883	950	896	917	679	1056	952	882	710	744	691	853	927	670	715	748	1132	930	830	860	869	874	844	975	844	653	679	935	980	882	1261	941
	661	879	816	606	839	773	929	958	814	1069	754	853	788	838	719	1135	1007	887	952	899	919	682	1060	953	882	713	746	693	854	929	675	718	753	1137	931	835	864	869	875	846	981	847	661	686	944	984	885	1263	945
	662	884	817	607	839	780	933	962	815	1070	755	854	788	843	722	1135	1011	892	955	904	922	684	1063	954	885	716	748	696	856	932	676	721	756	1142	933	836	869	873	876	850	983	849	664	690	949	988	889	1266	945
	662	886	819	607	841	787	933	967	819	1074	757	855	790	848	724	1135	1011	893	956	909	925	687	1066	954	885	719	751	698	859	933	679	725	759	1144	933	837	875	875	876	855	986	851	665	695	952	992	891	1272	948
	665	893	821	607	846	791	936	974	822	1075	758	858	791	849	727	1138	1013	898	959	912	929	689	1067	954	885	721	754	700	862	934	679	729	761	1148	933	837	878	878	876	857	991	855	668	696	959	994	892	1279	954
	665	899	824	610	851	796	937	978	823	1078	760	861	793	855	728	1140	1016	902	963	914	933	693	1069	961	887	723	754	702	865	934	681	729	763	1153	934	838	883	881	876	861	994	856	674	696	964	997	894	1290	958
	668	900	826	613	856	801	939	984	824	1083	761	867	794	857	731	1141	1020	906	964	914	938	695	1070	969	887	728	754	702	869	938	683	729	774	1158	935	838	888	885	876	865	998	857	678	697	968	1000	899	1299	962
	668	901	829	613	861	805	941	989	828	1087	761	867	796	859	736	1146	1024	914	967	915	941	698	1072	975	889	729	756	704	870	940	688	729	781	1163	936	841	894	888	876	869	1003	860	681	697	973	1006	902	1307	964
	669	902	832	615	864	809	946	991	833	1091	761	869	798	861	738	1146	1028	917	967	917	947	702	1072	975	892	732	759	706	870	942	689	730	787	1167	937	842	897	891	877	872	1007	864	687	699	978	1009	906	1315	971
	670	906	833	616	868	812	950	991	838	1098	761	871	803	864	738	1147	1031	919	970	918	951	704	1072	977	895	735	759	706	871	944	690	731	796	1171	940	843	903	893	880	876	1009	868	691	701	984	1011	906	1322	977
	671	910	836	618	876	814	955	994	841	1103	761	876	807	865	739	1147	1032	919	971	920	954	705	1072	980	898	737	759	709	873	947	693	731	799	1177	941	844	910	897	884	878	1010	872	696	702	986	1011	908	1328	980
	672	912	838	620	881	819	958	997	844	1105	763	887	811	868	739	1148	1036	920	974	922	956	705	1073	981	902	738	760	711	875	948	697	733	804	1182	944	845	913	901	885	881	1011	873	702	704	988	1012	915	1334	983
	676	913	840	621	884	820	963	999	849	1108	765	891	813	871	740	1148	1040	922	976	922	957	705	1075	983	905	740	760	713	875	950	697	737	810	1185	944	848	915	904	888	882	1012	876	705	705	991	1017	918	1338	984
	676	914	841	623	886	824	967	1001	856	1111	767	895	813	873	741	1150	1043	927	978	926	957	708	1075	985	909	746	761	714	879	951	699	738	812	1188	945	849	918	907	889	886	1013	880	711	705	991	1018	920	1341	986
	677	917	842	625	889	829	968	1003	856	1112	769	898	813	874	744	1151	1046	931	981	929	958	709	1075	989	912	751	763	715	881	951	701	739	821	1195	945	850	921	911	889	893	1013	882	713	705	994	1021	920	1342	989
	680	920	844	627	896	830	968	1004	859	1113	771	900	816	877	746	1152	1049	934	983	929	961	709	1075	994	913	754	764	716	882	951	704	741	829	1199	945	852	921	917	889	894	1014	883	716	705	998	1022	921	1343	997
	683	925	849	630	899	830	972	1006	860	1113	771	901	817	877	750	1156	1052	935	983	930	963	709	1075	1000	918	756	766	718	883	952	706	742	833	1202	945	852	924	919	891	897	1017	886	720	706	1002	1024	925	1345	1007
	684	928	851	637	903	830	975	1010	862	1113	771	905	821	879	753	1157	1055	938	985	934	967	710	1075	1007	925	757	768	721	886	953	709	745	836	1203	946	854	930	922	893	902	1019	888	721	706	1005	1025	925	1347	1014
	688	935	853	639	909	831	977	1011	866	1116	772	908	823	882	756	1159	1061	945	986	935	970	711	1075	1011	928	757	769	722	888	953	713	746	839	1205	948	856	936	925	897	906	1020	889	726	707	1010	1025	928	1348	1020
	691	938	857	644	911	832	981	1014	869	1117	773	909	827	884	759	1163	1062	949	991	936	974	713	1075	1017	934	758	769	722	889	953	713	751	850	1208	951	857	937	929	900	910	1025	895	729	707	1015	1028	930	1352	1022
	693	940	858	646	915	833	983	1017	872	1118	773	912	827	887	763	1164	1065	949	992	937	978	716	1075	1021	938	759	773	724	891	954	714	756	854	1209	954	858	942	936	903	913	1028	897	732	707	1020	1029	934	1355	1026
	696	942	858	650	919	833	985	1020	877	1118	773	915	828	887	765	1170	1068	955	993	939	983	720	1076	1027	943	761	779	724	892	955	715	760	857	1211	958	859	947	938	907	916	1028	900	735	708	1023	1032	936	1359	1028
	700	946	859	653	922	836	989	1021	881	1122	773	919	830	891	767	1172	1072	957	995	940	986	724	1078	1030	945	763	782	724	894	959	722	762	862	1213	961	861	948	941	908	919	1028	901	738	710	1028	1037	937	1364	1029
	702	948	865	654	926	840	991	1025	884	1125	773	924	832	894	769	1174	1077	959	995	940	987	726	1080	1032	948	764	784	725	896	963	723	766	864	1214	961	863	952	943	908	924	1030	901	741	711	1033	1039	938	1365	1029
	706	952	868	657	930	842	992	1028	886	1126	773	927	836	894	770	1175	1079	963	998	941	989	730	1081	1033	948	764	786	729	896	963	723	767	866	1214	963	867	959	948	910	926	1034	904	744	713	1037	1042	940	1370	1029
	708	956	869	659	936	843	995	1030	890	1129	774	929	838	898	772	1176	1081	964	998	941	990	734	1081	1035	952	765	791	730	896	964	723	769	868	1215	963	869	964	949	914	932	1035	905	745	715	1043	1042	943	1372	1030
	709	958	874	661	942	843	996	1031	890	1131	774	930	840	899	775	1176	1082	967	999	943	992	739	1085	1037	953	767	794	738	897	964	726	770	872	1216	965	871	970	951	916	935	1038	908	745	716	1045	1042	944	1379	1031
	711	961	877	662	944	844	997	1032	891	1134	777	935	842	901	781	1176	1087	968	1002	944	994	741	1086	1038	957	769	800	742	897	964	727	771	877	1219	966	874	975	951	920	940	1041	911	745	718	1046	1044	946	1383	1033
	711	967	880	664	949	846	1000	1033	899	1136	778	937	847	901	784	1177	1090	970	1002	946	999	744	1086	1038	960	771	804	744	899	967	732	780	881	1221	967	877	978	951	924	943	1043	915	746	719	1049	1045	948	1387	1034
	711	968	882	668	953	846	1002	1035	903	1137	779	940	853	902	786	1178	1092	975	1006	947	1001	745	1086	1039	962	771	806	745	902	969	735	783	883	1224	969	879	978	952	925	949	1045	918	747	721	1052	1047	950	1388	1036
	716	970	886	670	957	846	1004	1035	909	1138	780	942	857	903	789	1179	1094	977	1007	949	1004	749	1086	1039	966	772	808	747	905	970	737	785	887	1228	972	882	979	955	925	953	1045	918	747	721	1053	1047	951	1393	1038
	718	974	891	673	961	846	1007	1038	913	1138	780	947	859	906	794	1181	1095	984	1011	952	1006	750	1087	1040	966	774	809	748	909	970	739	788	892	1231	972	886	980	956	927	957	1045	920	747	722	1054	1050	954	1397	1039
	724	976	896	676	967	846	1012	1040	914	1139	780	950	861	908	800	1185	1096	988	1014	953	1008	751	1088	1044	967	775	809	750	915	971	741	793	895	1233	973	891	984	957	929	961	1047	924	749	724	1059	1051	957	1400	1042
	730	978	897	680	970	846	1017	1041	918	1141	781	951	862	912	802	1187	1098	996	1016	954	1012	754	1089	1046	969	778	809	751	920	973	743	798	897	1233	974	896	990	959	930	966	1047	929	752	725	1061	1056	960	1403	1046
	733	981	897	682	975	846	1020	1044	924	1143	783	953	863	912	804	1190	1098	998	1018	956	1014	757	1089	1047	969	782	811	751	922	975	746	802	900	1234	974	899	992	963	932	968	1048	931	753	725	1063	1057	961	1407	1050
	737	987	899	684	981	846	1024	1047	926	1144	783	956	863	915	805	1195	1100	1003	1024	957	1016	758	1089	1048	971	787	812	752	928	978	753	804	904	1235	974	901	994	964	934	971	1049	933	754	725	1067	1058	965	1410	1051
	740	990	901	686	985	846	1026	1052	930	1147	784	959	865	917	808	1197	1103	1009	1031	960	1021	761	1090	1049	973	791	812	754	935	981	759	809	906	1236	974	905	995	968	937	975	1049	936	756	725	1072	1060	966	1414	1054
	748	993	903	687	987	846	1029	1054	932	1150	785	966	869	921	810	1198	1105	1011	1039	964	1025	764	1090	1051	973	792	812	755	939	982	763	811	907	1239	974	907	997	970	938	979	1049	938	759	725	1074	1060	967	1417	1054
	754	995	905	689	990	846	1033	1056	935	1153	785	967	872	924	812	1202	1108	1014	1043	969	1027	769	1092	1055	974	793	813	756	943	983	763	817	910	1243	975	912	999	976	938	984	1053	938	762	726	1079	1061	968	1421	1055
	757	996	909	691	993	850	1035	1058	937	1154	785	970	875	926	813	1203	1112	1018	1049	972	1032	770	1094	1057	977	796	813	758	947	983	763	821	914	1245	975	919	1002	979	940	988	1054	940	762	729	1081	1066	969	1422	1057
	759	997	912	694	997	853	1039	1060	939	1154	785	976	878	930	817	1204	1113	1019	1056	975	1033	771	1094	1061	982	798	814	760	950	985	764	821	917	1246	975	925	1004	979	942	993	1054	946	764	730	1081	1071	970	1425	1059
	762	998	915	699	1003	854	1041	1061	942	1154	787	980	881	932	819	1206	1113	1023	1057	978	1036	775	1094	1065	988	799	814	763	953	989	765	826	919	1246	975	927	1006	984	943	997	1055	950	766	730	1083	1075	971	1430	1060
	763	999	917	709	1007	858	1043	1065	944	1154	789	980	885	935	821	1206	1114	1027	1058	981	1041	776	1094	1067	994	799	815	767	960	992	765	829	922	1248	977	930	1009	984	944	1002	1057	952	767	731	1083	1078	974	1432	1064
	764	999	920	713	1011	858	1044	1068	947	1154	791	980	887	941	823	1206	1116	1032	1059	989	1047	776	1095	1072	997	799	815	768	965	994	768	832	926	1248	977	936	1010	986	944	1006	1059	954	769	733	1083	1082	975	1435	1066
	764	999	924	716	1012	859	1047	1070	949	1155	793	982	889	946	825	1208	1122	1035	1061	996	1047	776	1097	1079	999	802	816	769	972	999	771	836	930	1249	979	939	1012	986	944	1013	1062	956	771	734	1084	1084	976	1440	1070
	765	1000	930	718	1015	860	1050	1073	953	1159	797	985	891	949	829	1210	1125	1035	1063	1001	1047	776	1098	1081	1006	803	818	772	973	1007	772	840	933	1249	980	942	1015	987	949	1022	1063	959	775	737	1084	1085	977	1442	1071
	768	1001	934	722	1019	860	1051	1077	956	1160	797	990	892	953	831	1211	1129	1036	1063	1007	1048	777	1098	1086	1011	805	823	772	979	1008	775	843	935	1250	985	947	1017	987	954	1028	1067	962	777	738	1085	1089	978	1446	1074
	771	1007	935	724	1022	860	1057	1080	958	1164	799	990	894	955	834	1212	1133	1038	1063	1011	1048	779	1099	1090	1013	809	826	776	984	1012	778	844	939	1253	986	952	1023	989	956	1033	1068	964	781	739	1088	1092	979	1448	1075
	772	1009	939	727	1023	860	1060	1087	964	1167	801	991	896	963	835	1213	1136	1040	1064	1015	1050	782	1100	1095	1020	812	827	777	988	1014	782	847	940	1257	992	959	1026	991	957	1039	1068	965	783	739	1090	1096	980	1449	1075
	775	1011	943	734	1026	860	1063	1087	969	1168	801	993	897	965	835	1214	1136	1042	1067	1019	1054	782	1101	1099	1026	813	828	779	993	1019	783	848	942	1258	993	964	1027	994	960	1042	1069	966	787	739	1091	1099	984	1452	1075
	778	1011	947	741	1031	862	1066	1089	977	1170	802	994	898	967	837	1214	1137	1045	1068	1024	1054	784	1103	1100	1029	813	830	781	999	1023	784	851	943	1259	997	966	1030	996	962	1045	1073	967	789	741	1091	1101	987	1453	1076
	780	1011	954	746	1034	863	1068	1093	982	1172	803	996	902	970	839	1214	1140	1047	1068	1025	1058	787	1105	1103	1030	814	835	782	1011	1027	787	851	945	1259	1000	973	1037	999	964	1050	1074	973	790	745	1092	1101	992	1455	1077
	780	1015	958	750	1038	864	1071	1099	989	1173	804	1000	906	973	839	1214	1140	1053	1070	1027	1065	787	1109	1106	1030	814	838	783	1016	1033	791	853	948	1260	1005	975	1040	1003	967	1059	1077	976	793	747	1093	1104	995	1455	1077
	782	1018	962	753	1040	866	1072	1105	997	1174	804	1002	907	977	840	1216	1140	1056	1074	1030	1072	788	1109	1112	1033	818	840	783	1020	1039	794	856	950	1263	1010	982	1044	1005	971	1063	1080	980	796	749	1095	1111	997	1455	1077
	784	1019	968	758	1043	870	1073	1109	1004	1177	806	1005	908	980	841	1217	1144	1059	1076	1032	1081	790	1111	1117	1038	820	843	784	1025	1042	797	861	950	1264	1012	986	1049	1009	976	1069	1081	983	802	752	1098	1113	1000	1457	1080
	786	1024	971	761	1045	873	1076	1116	1007	1179	807	1007	910	984	843	1217	1146	1064	1080	1037	1085	791	1113	1123	1043	823	843	786	1031	1045	798	864	953	1269	1013	994	1052	1012	980	1073	1085	988	806	755	1101	1115	1003	1458	1081
	789	1030	972	764	1048	877	1081	1119	1008	1182	808	1011	911	990	845	1218	1153	1066	1082	1042	1087	791	1117	1123	1045	825	845	787	1039	1048	803	868	956	1275	1018	1001	1054	1013	986	1079	1086	990	808	759	1104	1119	1005	1459	1082
	794	1034	977	768	1053	881	1082	1122	1011	1189	808	1014	912	994	845	1221	1159	1068	1083	1045	1089	793	1118	1124	1046	827	847	790	1041	1051	807	871	959	1283	1020	1003	1056	1015	988	1082	1089	994	811	760	1104	1124	1005	1459	1082
	797	1038	980	769	1057	883	1086	1124	1014	1191	809	1014	914	995	846	1223	1163	1071	1083	1047	1090	794	1119	1128	1047	830	848	790	1043	1054	810	874	966	1288	1022	1008	1057	1020	989	1084	1091	997	816	761	1108	1128	1005	1459	1083
	802	1039	984	775	1059	883	1090	1132	1017	1197	809	1015	916	997	846	1226	1169	1076	1083	1052	1093	795	1119	1133	1050	831	848	791	1045	1057	812	876	969	1293	1022	1012	1058	1023	991	1086	1092	1001	820	761	1110	1130	1005	1461	1087
	806	1042	985	777	1060	884	1092	1137	1022	1200	809	1017	919	1000	847	1228	1175	1081	1083	1057	1094	795	1121	1139	1051	835	851	792	1046	1061	813	879	971	1297	1026	1016	1059	1027	996	1088	1093	1008	822	761	1112	1131	1007	1461	1088
	810	1049	988	782	1063	884	1095	1143	1028	1203	809	1018	924	1004	849	1228	1179	1084	1085	1060	1097	795	1122	1140	1053	835	851	792	1048	1066	813	882	972	1302	1027	1022	1060	1030	1001	1090	1093	1010	825	763	1116	1134	1011	1465	1090
	815	1053	991	786	1071	884	1096	1147	1031	1204	809	1019	924	1008	849	1231	1183	1088	1085	1066	1102	796	1123	1143	1057	837	853	794	1050	1071	814	884	973	1305	1032	1027	1064	1031	1006	1091	1095	1011	827	763	1120	1142	1016	1467	1091
	819	1057	997	786	1074	885	1096	1148	1036	1206	810	1020	930	1010	851	1237	1187	1091	1085	1072	1107	796	1124	1145	1059	840	857	795	1057	1077	816	885	975	1310	1033	1032	1069	1032	1015	1094	1101	1011	831	765	1124	1144	1021	1472	1092
	822	1060	999	790	1081	885	1097	1152	1041	1209	810	1023	933	1013	853	1240	1191	1092	1085	1074	1112	796	1125	1147	1061	844	860	796	1060	1081	817	889	979	1314	1034	1037	1074	1032	1022	1096	1105	1014	835	769	1128	1148	1026	1477	1092
	828	1061	1002	793	1090	887	1099	1155	1046	1211	812	1024	939	1016	854	1242	1192	1095	1086	1081	1115	797	1127	1148	1062	848	864	798	1064	1085	818	889	981	1318	1036	1038	1081	1033	1027	1098	1105	1016	838	770	1132	1152	1029	1481	1092
	833	1063	1002	795	1097	887	1099	1158	1048	1213	814	1028	940	1021	855	1244	1192	1098	1089	1085	1119	798	1129	1149	1065	848	868	799	1070	1087	818	891	985	1319	1039	1047	1087	1035	1029	1100	1107	1019	841	774	1139	1155	1032	1483	1094
	838	1063	1002	797	1100	887	1099	1163	1053	1215	815	1030	941	1025	855	1247	1196	1105	1089	1089	1122	799	1134	1154	1069	850	869	801	1073	1092	819	891	990	1321	1041	1052	1090	1037	1035	1102	1110	1019	844	774	1141	1158	1035	1483	1097
	847	1064	1005	799	1105	887	1100	1168	1057	1218	816	1033	945	1029	856	1247	1198	1110	1091	1092	1125	799	1138	1157	1070	856	870	803	1076	1098	821	896	992	1325	1046	1055	1096	1038	1041	1105	1113	1019	848	776	1146	1162	1037	1485	1098
	855	1066	1008	802	1107	887	1100	1172	1059	1220	817	1036	948	1034	857	1247	1199	1111	1092	1097	1128	799	1143	1164	1072	859	870	803	1076	1102	821	901	997	1329	1052	1058	1102	1039	1049	1109	1115	1021	853	779	1148	1164	1039	1486	1100
	861	1069	1012	802	1111	888	1102	1176	1061	1220	819	1039	950	1037	857	1249	1200	1115	1093	1101	1129	799	1145	1165	1073	864	872	804	1082	1106	821	906	999	1329	1052	1060	1106	1040	1052	1109	1118	1022	857	780	1151	1171	1040	1486	1101
	865	1070	1017	806	1115	888	1104	1181	1061	1220	822	1040	954	1040	858	1250	1203	1120	1094	1106	1132	802	1149	1167	1073	868	875	804	1087	1115	822	909	1004	1329	1055	1060	1109	1042	1056	1112	1120	1024	862	781	1152	1177	1041	1487	1102
	872	1071	1017	810	1118	889	1105	1187	1061	1220	827	1041	954	1041	858	1253	1205	1122	1096	1106	1134	803	1150	1168	1077	872	878	808	1090	1119	824	911	1005	1329	1058	1062	1113	1044	1063	1115	1123	1026	867	785	1154	1182	1045	1491	1103
	875	1074	1017	815	1118	891	1105	1194	1061	1221	831	1042	957	1043	858	1257	1211	1124	1096	1108	1136	806	1153	1175	1079	877	887	809	1091	1123	826	915	1009	1329	1058	1064	1118	1045	1065	1119	1123	1027	872	788	1161	1184	1046	1496	1104
	881	1078	1018	817	1118	893	1105	1200	1062	1221	831	1046	960	1046	863	1260	1213	1126	1099	1111	1138	806	1153	1176	1081	878	892	812	1093	1129	828	922	1011	1329	1060	1068	1122	1050	1068	1121	1127	1028	874	790	1163	1187	1049	1498	1104
	887	1079	1021	817	1123	894	1105	1205	1064	1223	834	1052	961	1049	868	1267	1213	1130	1103	1113	1140	809	1158	1178	1082	880	893	812	1096	1133	829	926	1014	1330	1061	1069	1123	1050	1071	1124	1131	1028	879	792	1167	1189	1051	1498	1107
	889	1079	1024	819	1127	894	1105	1207	1066	1224	838	1057	964	1050	872	1268	1213	1134	1106	1114	1141	811	1161	1182	1083	882	896	813	1099	1135	829	928	1018	1331	1064	1072	1129	1050	1074	1129	1134	1029	886	795	1169	1191	1060	1499	1108
	892	1079	1028	822	1132	894	1105	1209	1070	1225	840	1058	966	1051	875	1271	1214	1137	1108	1116	1141	812	1165	1186	1084	887	898	813	1103	1137	830	932	1023	1332	1066	1077	1132	1053	1076	1132	1142	1029	891	797	1170	1197	1064	1501	1111
	896	1081	1031	824	1134	894	1106	1212	1074	1226	845	1060	967	1052	880	1276	1214	1140	1113	1120	1145	812	1169	1188	1088	890	902	814	1112	1141	831	934	1027	1332	1071	1083	1136	1054	1078	1137	1147	1029	894	798	1173	1199	1068	1505	1114
	900	1081	1033	831	1135	895	1109	1215	1078	1227	852	1066	968	1053	884	1279	1214	1143	1116	1124	1150	816	1171	1194	1088	892	902	816	1121	1145	831	937	1030	1333	1073	1085	1141	1058	1083	1141	1153	1029	894	798	1176	1202	1074	1507	1115
	905	1082	1039	835	1139	897	1110	1217	1085	1228	860	1073	970	1056	889	1284	1216	1144	1119	1128	1152	817	1174	1197	1089	892	904	816	1124	1146	834	939	1033	1337	1073	1087	1150	1062	1090	1143	1156	1029	894	801	1178	1207	1077	1510	1118
	910	1082	1042	839	1140	900	1112	1220	1088	1229	861	1083	971	1057	891	1287	1218	1145	1121	1136	1156	820	1175	1202	1093	895	906	817	1132	1150	835	943	1034	1338	1075	1088	1155	1065	1095	1146	1159	1029	894	806	1178	1211	1079	1513	1119
	913	1082	1050	845	1140	901	1112	1223	1089	1230	865	1089	973	1058	894	1293	1219	1146	1122	1140	1158	823	1180	1204	1094	897	909	820	1138	1151	836	946	1037	1340	1077	1091	1158	1071	1100	1149	1161	1032	897	809	1178	1217	1082	1514	1124
	920	1083	1055	851	1143	902	1112	1224	1092	1230	870	1094	973	1059	897	1296	1219	1148	1122	1144	1159	826	1186	1204	1098	899	912	821	1144	1154	837	949	1041	1341	1078	1096	1165	1072	1106	1151	1161	1032	901	815	1180	1222	1087	1514	1127
	922	1084	1058	856	1146	904	1114	1227	1092	1230	877	1103	973	1063	899	1297	1219	1151	1123	1146	1159	830	1191	1209	1099	902	917	823	1150	1160	841	950	1042	1341	1082	1096	1168	1079	1108	1153	1161	1033	902	818	1180	1229	1092	1516	1129
	924	1085	1061	857	1150	905	1117	1227	1095	1231	880	1108	974	1063	902	1302	1219	1153	1123	1150	1161	832	1194	1209	1103	904	920	824	1155	1163	844	954	1045	1342	1082	1097	1169	1080	1112	1158	1161	1034	904	821	1184	1234	1096	1516	1131
	927	1085	1066	859	1152	908	1118	1230	1100	1231	883	1115	976	1066	904	1306	1219	1156	1123	1154	1163	834	1199	1212	1103	907	922	826	1160	1164	848	955	1047	1342	1082	1099	1173	1081	1116	1160	1161	1038	907	825	1188	1238	1098	1516	1131
	931	1085	1068	861	1156	910	1120	1233	1105	1231	886	1119	978	1067	907	1309	1219	1159	1125	1159	1164	839	1204	1214	1108	913	925	826	1164	1166	848	957	1050	1344	1082	1102	1180	1085	1122	1163	1161	1040	910	829	1191	1244	1102	1516	1132
	937	1087	1072	864	1162	912	1122	1237	1106	1233	891	1123	985	1069	912	1313	1219	1166	1127	1163	1167	841	1206	1220	1112	914	928	827	1170	1169	850	959	1052	1347	1082	1109	1187	1088	1124	1166	1162	1046	913	831	1195	1249	1106	1516	1132
	940	1087	1076	867	1164	913	1124	1242	1109	1233	893	1127	988	1071	915	1319	1219	1171	1129	1172	1168	845	1212	1222	1113	919	934	830	1174	1171	854	959	1056	1348	1083	1110	1190	1091	1125	1169	1162	1050	917	833	1200	1252	1108	1516	1133
	942	1089	1078	871	1171	915	1126	1247	1112	1235	894	1129	991	1073	918	1323	1220	1174	1131	1176	1170	847	1218	1224	1115	922	936	832	1178	1173	858	960	1059	1350	1083	1111	1193	1093	1130	1169	1162	1051	918	836	1202	1255	1111	1518	1134
	947	1091	1079	873	1178	917	1126	1251	1120	1235	899	1131	991	1076	921	1325	1221	1176	1132	1181	1172	850	1221	1224	1116	923	940	838	1182	1176	864	960	1062	1352	1083	1114	1195	1095	1132	1171	1164	1053	923	839	1206	1256	1112	1519	1135
	950	1095	1081	876	1183	921	1126	1258	1125	1236	900	1132	994	1078	924	1333	1224	1177	1134	1183	1174	851	1223	1225	1117	925	946	839	1183	1180	864	962	1068	1354	1083	1116	1197	1097	1135	1173	1164	1053	928	839	1211	1257	1114	1521	1135
	954	1097	1083	879	1185	921	1126	1261	1128	1236	901	1135	996	1084	928	1340	1225	1179	1135	1184	1178	854	1228	1227	1120	925	953	839	1188	1181	871	962	1072	1356	1083	1120	1200	1099	1136	1174	1166	1054	929	839	1213	1257	1116	1521	1136
	958	1098	1087	882	1189	921	1126	1269	1128	1238	903	1137	999	1088	928	1345	1226	1181	1137	1188	1179	854	1231	1229	1122	927	955	841	1195	1182	875	965	1075	1357	1084	1122	1203	1102	1139	1175	1167	1055	936	840	1213	1258	1120	1521	1137
	959	1099	1089	882	1194	921	1126	1276	1130	1241	905	1139	1001	1090	930	1351	1230	1183	1139	1190	1182	855	1235	1234	1125	927	958	844	1200	1185	878	965	1078	1358	1085	1126	1207	1104	1141	1177	1169	1057	944	841	1213	1260	1123	1522	1138
	960	1099	1091	885	1196	921	1126	1282	1133	1245	907	1141	1002	1092	933	1353	1230	1186	1141	1191	1183	856	1237	1240	1126	927	963	844	1208	1185	880	968	1079	1362	1085	1130	1215	1105	1142	1177	1171	1057	947	843	1218	1262	1128	1524	1139
	963	1104	1095	889	1200	921	1127	1288	1138	1248	908	1143	1004	1093	935	1356	1231	1187	1141	1194	1184	857	1241	1244	1126	928	968	845	1212	1189	882	973	1082	1365	1085	1132	1219	1107	1146	1178	1171	1058	952	843	1221	1267	1131	1524	1139
	966	1107	1097	890	1202	921	1128	1295	1141	1254	913	1143	1005	1093	937	1361	1231	1187	1141	1200	1185	857	1244	1248	1126	930	973	845	1214	1192	885	976	1085	1368	1087	1133	1221	1108	1148	1178	1173	1059	956	843	1226	1272	1136	1524	1139
	968	1109	1098	892	1202	921	1130	1303	1142	1255	915	1146	1009	1094	940	1366	1232	1189	1141	1202	1187	861	1247	1250	1126	935	974	847	1217	1194	886	978	1089	1373	1090	1139	1223	1111	1152	1180	1174	1059	960	844	1231	1274	1141	1524	1139
	969	1111	1102	893	1204	922	1132	1309	1144	1257	917	1147	1011	1095	941	1370	1233	1196	1142	1207	1190	862	1249	1254	1127	936	978	853	1220	1195	888	981	1093	1375	1092	1142	1226	1114	1159	1185	1174	1059	963	844	1235	1278	1143	1524	1139
	969	1112	1105	893	1206	922	1133	1315	1145	1259	919	1148	1014	1098	941	1377	1233	1199	1144	1211	1192	865	1250	1257	1129	938	984	857	1222	1198	890	986	1096	1379	1093	1146	1234	1117	1163	1186	1174	1060	969	844	1240	1282	1146	1524	1140
	970	1114	1111	893	1206	922	1133	1317	1147	1261	923	1150	1018	1101	942	1382	1235	1205	1148	1216	1196	866	1252	1261	1132	941	987	862	1224	1202	893	993	1100	1380	1096	1147	1241	1117	1167	1189	1174	1062	972	846	1244	1285	1147	1524	1141
	974	1114	1115	893	1206	922	1133	1318	1147	1263	928	1151	1023	1102	942	1387	1236	1213	1151	1219	1198	866	1253	1262	1136	942	991	863	1225	1202	898	995	1103	1382	1098	1150	1244	1118	1172	1190	1175	1064	975	849	1248	1287	1149	1524	1141
	977	1114	1116	893	1206	923	1136	1321	1151	1264	928	1151	1026	1104	947	1390	1240	1216	1154	1221	1201	868	1255	1263	1139	944	994	865	1226	1203	903	996	1105	1385	1098	1152	1246	1121	1175	1194	1175	1067	977	849	1250	1291	1152	1525	1141
	982	1116	1120	895	1208	929	1137	1325	1155	1265	929	1153	1027	1108	949	1396	1243	1219	1155	1226	1203	868	1255	1267	1142	949	999	866	1228	1205	907	1000	1110	1386	1101	1155	1249	1122	1175	1196	1176	1071	982	851	1253	1292	1153	1526	1141
	989	1117	1123	896	1209	932	1139	1330	1158	1268	932	1155	1031	1111	951	1398	1248	1225	1157	1229	1204	869	1257	1273	1143	955	1004	867	1231	1205	910	1002	1113	1388	1102	1159	1249	1123	1175	1200	1176	1074	988	853	1256	1297	1154	1526	1141
	990	1119	1125	898	1210	934	1141	1334	1160	1272	934	1157	1031	1112	955	1401	1252	1230	1158	1233	1207	869	1257	1276	1147	956	1007	870	1236	1208	915	1002	1114	1390	1105	1162	1249	1123	1178	1201	1177	1078	994	853	1260	1298	1158	1526	1141
	996	1122	1130	898	1214	935	1143	1337	1164	1275	935	1158	1032	1114	958	1408	1259	1231	1161	1237	1208	869	1257	1276	1149	960	1016	873	1244	1216	918	1004	1115	1393	1106	1164	1252	1126	1180	1204	1178	1080	999	855	1264	1299	1160	1528	1141
	1001	1123	1134	898	1217	937	1144	1341	1166	1277	935	1160	1032	1118	961	1412	1261	1234	1162	1240	1210	869	1258	1280	1149	963	1019	875	1249	1223	923	1011	1117	1395	1107	1167	1254	1128	1183	1210	1178	1083	1004	856	1267	1301	1162	1528	1142
	1003	1124	1137	899	1220	937	1146	1347	1167	1277	938	1161	1037	1122	963	1416	1262	1235	1164	1243	1210	872	1259	1283	1149	967	1022	877	1251	1224	931	1014	1120	1397	1108	1174	1255	1131	1186	1213	1179	1085	1010	857	1271	1303	1162	1529	1142
	1006	1126	1147	899	1224	937	1147	1351	1168	1278	941	1165	1041	1128	965	1418	1265	1237	1166	1245	1211	874	1266	1286	1151	970	1027	877	1254	1227	936	1016	1123	1399	1110	1178	1256	1132	1186	1217	1180	1087	1012	858	1279	1305	1165	1533	1142
	1008	1127	1152	899	1227	940	1150	1357	1169	1278	947	1166	1045	1133	967	1423	1266	1240	1168	1248	1212	876	1269	1290	1152	972	1029	877	1261	1231	939	1018	1125	1400	1112	1183	1258	1134	1188	1219	1182	1089	1018	859	1282	1306	1169	1536	1144
	1010	1127	1156	900	1229	944	1153	1361	1169	1278	953	1166	1045	1138	968	1426	1268	1244	1169	1256	1212	882	1270	1300	1155	973	1033	878	1264	1233	943	1018	1126	1401	1115	1186	1258	1134	1189	1220	1183	1092	1024	860	1287	1310	1170	1537	1144
	1013	1127	1159	902	1233	948	1157	1365	1172	1278	957	1167	1047	1142	968	1430	1268	1246	1171	1259	1213	884	1274	1308	1156	977	1039	882	1269	1235	945	1021	1130	1401	1118	1189	1259	1136	1190	1221	1186	1095	1029	862	1295	1311	1170	1537	1147
	1015	1127	1162	905	1240	948	1163	1366	1172	1279	962	1170	1053	1143	969	1432	1271	1249	1174	1264	1214	887	1279	1313	1157	982	1048	885	1274	1236	949	1023	1132	1401	1120	1190	1259	1136	1193	1223	1186	1098	1037	862	1299	1314	1172	1537	1152
	1019	1127	1163	905	1243	951	1165	1368	1175	1279	963	1171	1057	1146	970	1436	1274	1251	1176	1267	1214	887	1285	1319	1160	984	1054	889	1278	1239	952	1026	1132	1403	1126	1191	1263	1137	1195	1224	1186	1098	1043	863	1303	1317	1174	1539	1155
	1024	1128	1163	905	1245	953	1168	1371	1180	1279	964	1172	1061	1150	972	1439	1276	1258	1177	1274	1215	887	1289	1325	1160	984	1056	891	1279	1242	957	1029	1133	1403	1128	1191	1264	1137	1197	1227	1188	1101	1045	867	1308	1317	1176	1540	1157
	1028	1129	1166	906	1248	954	1170	1377	1184	1280	965	1172	1064	1158	973	1442	1277	1261	1177	1278	1216	887	1294	1331	1162	984	1058	893	1285	1243	959	1032	1134	1404	1133	1191	1267	1137	1198	1231	1188	1102	1048	870	1313	1319	1180	1540	1161
	1030	1129	1170	906	1253	954	1171	1380	1189	1282	967	1172	1067	1159	975	1442	1278	1267	1177	1282	1217	890	1295	1335	1163	984	1062	896	1291	1245	960	1034	1135	1407	1137	1191	1270	1138	1202	1235	1190	1104	1052	874	1321	1321	1181	1541	1164
	1035	1130	1176	906	1255	957	1177	1387	1191	1284	972	1172	1069	1161	976	1446	1282	1273	1178	1287	1219	893	1300	1340	1163	987	1067	902	1296	1247	965	1037	1138	1407	1138	1194	1272	1139	1204	1240	1195	1108	1054	880	1325	1325	1184	1542	1167
	1039	1130	1181	907	1258	960	1181	1391	1194	1285	974	1172	1072	1163	980	1447	1287	1277	1179	1290	1226	893	1305	1343	1163	994	1070	906	1298	1252	967	1037	1141	1411	1141	1195	1276	1140	1204	1242	1199	1110	1056	883	1331	1328	1187	1543	1173
	1040	1132	1184	908	1260	961	1187	1395	1197	1289	975	1173	1076	1165	984	1449	1288	1283	1181	1296	1232	893	1308	1348	1163	998	1074	910	1301	1254	969	1040	1143	1411	1144	1196	1279	1140	1206	1243	1203	1111	1057	889	1333	1330	1191	1546	1182
	1044	1134	1189	908	1260	961	1189	1404	1198	1290	980	1175	1079	1167	989	1449	1293	1290	1184	1300	1237	894	1311	1351	1164	1005	1076	916	1303	1256	971	1041	1144	1412	1149	1198	1281	1142	1207	1246	1205	1113	1063	892	1338	1331	1196	1547	1186
	1049	1137	1194	908	1263	964	1194	1410	1199	1293	985	1176	1083	1168	991	1453	1295	1292	1186	1300	1243	896	1317	1357	1167	1010	1080	917	1303	1262	973	1043	1146	1413	1153	1203	1281	1144	1208	1249	1207	1114	1067	893	1342	1333	1200	1549	1191
	1053	1142	1201	909	1265	966	1198	1414	1201	1294	989	1176	1088	1173	994	1457	1297	1294	1188	1302	1248	897	1321	1361	1167	1013	1084	919	1306	1265	975	1044	1148	1413	1154	1207	1283	1146	1208	1249	1209	1114	1070	894	1345	1336	1205	1550	1195
	1057	1146	1206	910	1267	970	1200	1418	1202	1295	992	1178	1089	1176	994	1462	1300	1299	1190	1304	1251	899	1324	1363	1170	1018	1087	921	1308	1265	977	1049	1154	1414	1156	1208	1287	1146	1213	1251	1209	1114	1075	896	1349	1337	1207	1550	1199
	1061	1148	1206	910	1267	974	1202	1422	1202	1296	994	1182	1093	1177	995	1465	1303	1303	1192	1306	1258	903	1330	1367	1171	1019	1087	925	1309	1268	981	1053	1157	1415	1158	1212	1289	1147	1215	1253	1212	1116	1083	897	1352	1339	1209	1550	1202
	1062	1149	1210	910	1268	980	1205	1428	1205	1301	999	1182	1098	1179	997	1471	1306	1303	1195	1308	1261	904	1333	1372	1173	1021	1089	929	1312	1270	987	1055	1158	1415	1162	1213	1290	1149	1216	1255	1213	1118	1090	901	1354	1342	1213	1551	1204
	1063	1150	1212	910	1269	984	1206	1430	1208	1303	1002	1185	1101	1179	997	1472	1308	1304	1198	1310	1265	904	1335	1376	1173	1023	1095	931	1314	1273	991	1056	1159	1416	1164	1214	1291	1153	1217	1257	1214	1120	1094	903	1357	1346	1216	1557	1207
	1065	1154	1214	912	1271	985	1206	1436	1210	1305	1005	1185	1105	1181	997	1472	1309	1308	1202	1311	1266	904	1338	1384	1174	1026	1095	933	1316	1278	999	1062	1161	1420	1167	1216	1294	1157	1219	1257	1215	1120	1099	903	1362	1347	1218	1561	1213
	1068	1157	1220	913	1275	986	1207	1441	1211	1312	1005	1187	1109	1186	997	1473	1311	1312	1203	1311	1269	905	1342	1391	1176	1028	1099	936	1317	1283	1005	1067	1162	1422	1169	1221	1297	1158	1223	1259	1217	1121	1104	903	1364	1350	1219	1565	1214
	1071	1161	1222	916	1275	989	1210	1446	1211	1314	1006	1188	1111	1189	997	1474	1312	1314	1204	1311	1274	911	1347	1399	1177	1028	1101	938	1317	1286	1010	1070	1166	1423	1172	1225	1302	1159	1227	1261	1217	1123	1111	905	1365	1353	1227	1569	1218
	1073	1162	1226	917	1277	994	1211	1454	1212	1322	1008	1190	1117	1195	999	1474	1312	1318	1206	1313	1278	914	1350	1403	1177	1030	1105	942	1319	1289	1015	1074	1169	1423	1174	1230	1305	1161	1228	1264	1217	1125	1114	905	1371	1354	1230	1572	1219
	1076	1164	1228	920	1279	996	1212	1465	1212	1328	1010	1192	1120	1199	1000	1478	1312	1322	1206	1314	1284	915	1354	1408	1177	1031	1109	946	1320	1295	1020	1077	1173	1423	1175	1234	1307	1162	1231	1268	1217	1129	1115	907	1375	1355	1236	1575	1220
	1079	1164	1229	922	1280	999	1216	1471	1212	1332	1011	1193	1125	1202	1001	1482	1312	1325	1206	1314	1286	915	1356	1412	1178	1035	1116	954	1321	1298	1022	1079	1173	1423	1178	1237	1309	1163	1235	1270	1217	1130	1116	908	1378	1357	1238	1578	1222
	1081	1165	1230	926	1280	1000	1218	1475	1213	1335	1013	1195	1126	1206	1001	1485	1313	1331	1211	1314	1286	916	1358	1418	1181	1038	1119	957	1322	1300	1025	1080	1178	1426	1182	1242	1313	1163	1237	1273	1218	1132	1117	911	1382	1359	1245	1581	1223
	1081	1168	1234	929	1283	1001	1220	1479	1213	1339	1015	1201	1126	1210	1003	1489	1314	1334	1215	1317	1290	921	1358	1423	1182	1039	1122	961	1324	1303	1025	1080	1178	1426	1186	1243	1316	1165	1240	1275	1221	1133	1118	912	1385	1359	1251	1585	1225
	1082	1169	1237	930	1284	1003	1221	1484	1213	1341	1015	1206	1130	1213	1004	1491	1314	1338	1218	1319	1292	925	1359	1426	1186	1041	1126	965	1328	1308	1025	1083	1182	1427	1187	1248	1319	1168	1243	1277	1224	1136	1123	915	1388	1360	1255	1588	1227
	1085	1169	1239	932	1288	1004	1222	1486	1213	1346	1019	1211	1131	1220	1005	1494	1316	1338	1221	1324	1294	930	1365	1428	1187	1043	1128	969	1332	1311	1028	1084	1184	1429	1189	1251	1320	1170	1244	1280	1226	1141	1125	916	1389	1363	1257	1590	1228
	1086	1170	1242	936	1290	1007	1222	1487	1213	1349	1023	1215	1131	1227	1005	1495	1320	1341	1224	1328	1295	934	1373	1430	1191	1043	1134	976	1335	1312	1033	1087	1189	1430	1194	1253	1324	1170	1245	1284	1226	1145	1128	919	1391	1363	1259	1594	1229
	1087	1172	1246	939	1291	1010	1223	1491	1213	1349	1025	1220	1132	1232	1005	1495	1323	1346	1229	1332	1296	937	1378	1432	1195	1044	1136	980	1337	1315	1040	1087	1196	1430	1196	1253	1329	1173	1246	1284	1227	1150	1134	925	1393	1364	1261	1598	1229
	1091	1174	1251	947	1296	1015	1223	1497	1215	1352	1026	1224	1133	1236	1005	1497	1328	1351	1234	1334	1297	939	1379	1436	1200	1049	1141	984	1339	1319	1041	1088	1202	1431	1201	1255	1331	1175	1246	1287	1227	1153	1140	929	1395	1367	1263	1604	1229
	1094	1175	1252	950	1298	1017	1225	1501	1217	1356	1030	1226	1133	1243	1005	1499	1329	1355	1237	1338	1299	942	1383	1441	1202	1049	1143	985	1343	1321	1042	1088	1204	1433	1203	1259	1332	1179	1251	1289	1227	1154	1140	933	1401	1370	1268	1606	1230
	1097	1176	1254	950	1300	1018	1227	1508	1220	1360	1031	1232	1134	1248	1006	1502	1330	1360	1243	1342	1301	945	1387	1449	1203	1051	1145	987	1349	1324	1046	1090	1204	1433	1206	1263	1332	1181	1255	1291	1227	1156	1141	936	1404	1374	1274	1610	1230
	1097	1177	1258	956	1303	1018	1228	1513	1222	1362	1032	1235	1135	1253	1007	1505	1333	1364	1246	1346	1305	950	1389	1455	1207	1056	1147	990	1351	1324	1048	1092	1206	1435	1207	1266	1332	1182	1257	1293	1227	1159	1142	938	1408	1376	1280	1613	1231
	1100	1178	1262	959	1305	1019	1231	1517	1224	1364	1035	1236	1135	1255	1007	1510	1338	1367	1249	1352	1311	951	1393	1460	1212	1058	1148	993	1355	1326	1050	1095	1209	1438	1207	1268	1333	1182	1259	1297	1229	1162	1143	942	1412	1378	1280	1613	1233
	1104	1182	1264	964	1305	1019	1233	1522	1229	1366	1038	1239	1137	1259	1007	1514	1340	1368	1253	1355	1318	953	1394	1463	1214	1062	1150	997	1359	1327	1050	1098	1212	1443	1207	1273	1335	1183	1260	1300	1230	1164	1146	945	1416	1381	1285	1618	1236
	1105	1182	1268	973	1305	1020	1233	1528	1235	1367	1044	1242	1141	1263	1008	1515	1343	1369	1257	1361	1320	956	1395	1465	1218	1065	1152	1003	1364	1331	1051	1100	1215	1445	1207	1275	1338	1184	1262	1303	1231	1167	1150	948	1419	1384	1287	1621	1239
	1106	1186	1280	979	1305	1022	1235	1533	1237	1373	1046	1247	1145	1265	1008	1517	1347	1369	1261	1368	1322	960	1397	1471	1221	1067	1152	1010	1367	1334	1052	1103	1217	1446	1208	1275	1338	1184	1262	1305	1232	1169	1151	951	1425	1385	1292	1622	1241
	1110	1187	1288	985	1305	1023	1236	1538	1242	1375	1051	1247	1146	1269	1009	1517	1349	1371	1265	1371	1327	963	1402	1477	1223	1068	1153	1018	1367	1336	1056	1105	1221	1447	1209	1277	1338	1185	1264	1305	1234	1171	1155	951	1427	1388	1297	1624	1244
	1112	1191	1293	988	1307	1024	1237	1542	1244	1375	1051	1247	1149	1273	1010	1517	1351	1372	1266	1373	1330	963	1405	1482	1227	1071	1154	1024	1368	1339	1058	1107	1226	1451	1210	1277	1340	1186	1265	1307	1235	1173	1158	952	1430	1388	1301	1624	1248
	1116	1194	1296	990	1308	1026	1238	1546	1247	1375	1054	1248	1150	1277	1010	1520	1353	1376	1268	1382	1333	970	1407	1486	1228	1072	1154	1028	1370	1343	1060	1108	1231	1453	1210	1279	1343	1186	1265	1307	1238	1176	1163	954	1432	1391	1303	1626	1252
	1119	1199	1299	994	1310	1027	1242	1548	1250	1375	1055	1250	1151	1279	1010	1522	1356	1377	1268	1385	1335	972	1408	1489	1232	1078	1154	1029	1373	1348	1064	1110	1236	1455	1210	1281	1343	1186	1267	1308	1240	1179	1167	956	1436	1396	1305	1630	1259
	1120	1200	1301	995	1312	1028	1244	1551	1253	1376	1056	1252	1151	1282	1011	1526	1356	1379	1270	1391	1341	973	1408	1490	1234	1081	1154	1032	1375	1351	1065	1112	1240	1458	1212	1283	1348	1187	1268	1310	1240	1181	1172	960	1437	1397	1312	1633	1265
	1121	1206	1303	995	1313	1030	1247	1553	1257	1378	1061	1253	1153	1287	1011	1528	1357	1383	1273	1396	1343	973	1409	1493	1236	1082	1154	1035	1376	1355	1068	1112	1243	1461	1212	1288	1352	1187	1268	1312	1240	1183	1174	962	1437	1398	1317	1635	1271
	1123	1208	1309	1000	1316	1032	1248	1558	1259	1380	1061	1255	1156	1287	1012	1533	1359	1388	1275	1401	1348	976	1411	1497	1238	1086	1157	1039	1378	1356	1072	1112	1247	1461	1213	1289	1356	1188	1268	1313	1241	1185	1176	964	1437	1399	1322	1638	1275
	1124	1208	1313	1001	1318	1035	1252	1561	1261	1381	1063	1256	1158	1288	1013	1536	1359	1390	1278	1404	1351	977	1413	1502	1239	1089	1158	1040	1381	1359	1074	1112	1251	1462	1215	1292	1357	1189	1268	1319	1243	1187	1178	971	1439	1400	1324	1639	1283
	1125	1210	1315	1004	1320	1038	1259	1565	1268	1382	1065	1258	1158	1293	1013	1539	1359	1394	1283	1412	1354	980	1416	1504	1242	1091	1158	1042	1382	1360	1079	1114	1254	1464	1216	1296	1358	1192	1269	1322	1243	1188	1183	974	1439	1400	1330	1641	1287
	1128	1211	1320	1009	1321	1039	1264	1572	1273	1384	1066	1261	1161	1298	1013	1544	1359	1396	1284	1416	1361	982	1421	1510	1245	1094	1159	1045	1383	1361	1083	1115	1255	1468	1216	1298	1360	1194	1270	1324	1244	1189	1185	975	1439	1402	1333	1648	1292
	1129	1213	1324	1012	1324	1041	1268	1575	1275	1386	1067	1263	1163	1305	1013	1551	1359	1397	1285	1424	1365	983	1426	1515	1250	1094	1160	1049	1387	1365	1088	1116	1255	1471	1216	1302	1363	1195	1273	1328	1244	1190	1187	976	1440	1405	1336	1652	1294
	1131	1214	1327	1013	1326	1043	1270	1580	1279	1389	1067	1264	1167	1312	1014	1559	1360	1399	1287	1425	1368	987	1428	1518	1254	1095	1160	1050	1391	1366	1094	1117	1258	1472	1216	1304	1367	1197	1274	1331	1245	1191	1188	978	1442	1410	1337	1655	1296
	1132	1216	1333	1015	1328	1043	1272	1581	1281	1389	1069	1264	1167	1320	1015	1563	1360	1403	1290	1430	1371	991	1433	1522	1256	1098	1161	1050	1394	1370	1095	1122	1259	1476	1220	1304	1372	1199	1275	1334	1245	1191	1192	981	1442	1413	1341	1660	1299
	1136	1217	1334	1017	1332	1045	1277	1583	1285	1389	1069	1265	1169	1325	1016	1567	1361	1405	1293	1436	1378	993	1434	1528	1258	1101	1161	1055	1398	1372	1097	1125	1264	1476	1225	1308	1378	1201	1276	1338	1245	1191	1194	985	1442	1415	1344	1664	1302
	1136	1217	1340	1019	1335	1046	1279	1586	1287	1389	1069	1267	1171	1329	1017	1571	1361	1406	1298	1439	1379	995	1438	1532	1266	1103	1161	1056	1403	1372	1100	1127	1269	1478	1227	1308	1384	1202	1276	1340	1246	1194	1197	988	1443	1418	1347	1668	1304
	1138	1218	1345	1020	1338	1048	1282	1590	1293	1391	1070	1268	1174	1332	1020	1576	1361	1411	1304	1444	1384	1000	1438	1540	1272	1105	1161	1061	1406	1372	1103	1132	1271	1482	1228	1310	1392	1205	1276	1343	1246	1194	1199	988	1444	1419	1350	1671	1306
	1141	1224	1349	1025	1340	1049	1284	1595	1295	1393	1070	1269	1176	1336	1023	1581	1363	1414	1307	1449	1394	1004	1439	1543	1277	1105	1162	1064	1408	1375	1105	1134	1272	1486	1228	1314	1398	1207	1280	1343	1249	1196	1201	991	1448	1422	1351	1674	1308
	1143	1226	1354	1029	1341	1050	1287	1599	1298	1393	1076	1270	1178	1339	1025	1586	1364	1417	1310	1456	1396	1006	1440	1546	1279	1108	1162	1069	1410	1378	1110	1138	1276	1488	1230	1317	1402	1210	1280	1346	1249	1199	1204	991	1451	1424	1356	1679	1310
	1143	1229	1360	1032	1341	1054	1288	1602	1301	1395	1078	1271	1180	1342	1028	1588	1367	1420	1314	1463	1398	1010	1441	1548	1281	1109	1162	1073	1414	1383	1115	1140	1279	1489	1231	1320	1405	1210	1281	1347	1249	1201	1207	993	1453	1429	1361	1683	1315
	1146	1232	1364	1033	1342	1057	1290	1605	1302	1395	1078	1273	1180	1344	1028	1590	1367	1422	1318	1468	1402	1017	1443	1551	1284	1112	1163	1076	1415	1385	1120	1145	1284	1492	1231	1322	1411	1214	1281	1347	1249	1204	1209	994	1456	1432	1365	1685	1321
	1146	1234	1370	1036	1347	1057	1291	1607	1305	1396	1078	1274	1180	1347	1028	1594	1371	1423	1319	1468	1407	1021	1447	1553	1286	1115	1164	1081	1420	1387	1124	1146	1287	1495	1234	1322	1416	1214	1281	1348	1250	1210	1212	996	1458	1433	1370	1687	1325
	1149	1240	1378	1039	1353	1061	1292	1607	1308	1396	1079	1275	1181	1351	1029	1597	1373	1428	1323	1472	1408	1026	1449	1558	1287	1118	1164	1083	1421	1392	1130	1149	1289	1495	1237	1323	1422	1214	1281	1350	1250	1213	1214	998	1460	1435	1376	1688	1332
	1156	1244	1383	1042	1357	1064	1294	1608	1309	1398	1082	1276	1181	1352	1030	1597	1375	1430	1323	1474	1411	1032	1452	1563	1288	1120	1165	1086	1426	1397	1135	1150	1296	1499	1241	1328	1425	1214	1281	1355	1250	1216	1216	1000	1464	1437	1379	1688	1339
	1160	1247	1390	1042	1360	1067	1295	1610	1315	1400	1085	1278	1182	1355	1031	1600	1375	1432	1324	1480	1413	1038	1455	1569	1290	1121	1169	1093	1433	1402	1139	1153	1299	1504	1246	1328	1432	1215	1281	1358	1252	1218	1219	1001	1467	1437	1381	1689	1345
	1164	1253	1394	1042	1364	1070	1297	1613	1319	1402	1087	1280	1182	1359	1031	1602	1375	1436	1326	1484	1417	1044	1457	1576	1290	1122	1172	1096	1437	1405	1146	1155	1304	1507	1250	1331	1437	1216	1281	1360	1254	1221	1222	1001	1471	1438	1384	1692	1352
	1168	1259	1397	1043	1371	1072	1299	1613	1320	1404	1090	1282	1182	1363	1031	1606	1375	1442	1326	1490	1420	1048	1460	1579	1291	1123	1174	1099	1440	1410	1152	1156	1310	1509	1257	1334	1439	1217	1282	1362	1254	1222	1225	1002	1477	1441	1385	1692	1359
	1169	1267	1401	1044	1376	1074	1303	1615	1323	1404	1091	1283	1182	1366	1032	1607	1376	1446	1327	1494	1422	1050	1460	1585	1292	1124	1175	1101	1440	1418	1158	1157	1313	1511	1261	1334	1440	1220	1284	1367	1255	1228	1226	1003	1482	1444	1393	1692	1365
	1173	1269	1404	1045	1380	1075	1306	1617	1326	1404	1096	1283	1182	1373	1032	1610	1376	1453	1328	1501	1426	1054	1461	1587	1295	1124	1175	1105	1441	1422	1162	1158	1316	1513	1264	1336	1443	1224	1287	1370	1255	1230	1226	1007	1484	1447	1398	1694	1372
	1179	1272	1409	1047	1382	1077	1311	1617	1328	1405	1100	1283	1183	1377	1033	1612	1381	1457	1330	1506	1430	1056	1463	1591	1295	1124	1179	1110	1442	1430	1164	1160	1319	1516	1266	1338	1446	1227	1289	1374	1257	1233	1228	1010	1494	1448	1400	1696	1375
	1183	1276	1414	1048	1388	1081	1315	1622	1332	1406	1103	1283	1183	1381	1035	1615	1384	1460	1333	1513	1433	1061	1466	1593	1297	1124	1182	1114	1444	1435	1167	1162	1322	1518	1268	1339	1446	1231	1290	1374	1259	1236	1228	1013	1499	1450	1405	1698	1381
	1187	1281	1416	1049	1391	1084	1317	1623	1335	1407	1109	1284	1184	1387	1037	1617	1390	1461	1336	1516	1438	1065	1468	1595	1298	1127	1185	1122	1444	1437	1172	1164	1324	1520	1271	1340	1447	1235	1291	1376	1263	1237	1230	1021	1504	1452	1409	1700	1383
	1192	1285	1419	1050	1392	1088	1320	1625	1341	1407	1112	1284	1184	1391	1038	1623	1393	1465	1340	1518	1443	1065	1470	1597	1302	1128	1188	1128	1445	1438	1176	1165	1328	1526	1273	1341	1447	1240	1292	1376	1263	1240	1232	1024	1507	1454	1411	1701	1386
	1193	1286	1421	1051	1394	1094	1321	1627	1341	1407	1114	1284	1185	1396	1042	1625	1396	1467	1344	1523	1446	1067	1470	1600	1305	1129	1190	1132	1448	1439	1185	1165	1331	1528	1275	1343	1451	1246	1293	1376	1266	1241	1232	1025	1510	1457	1412	1704	1391
	1197	1289	1424	1052	1396	1097	1323	1628	1343	1408	1117	1284	1187	1401	1044	1627	1399	1471	1347	1524	1448	1071	1470	1603	1306	1133	1192	1141	1449	1444	1194	1167	1332	1529	1276	1343	1451	1248	1295	1376	1267	1241	1232	1026	1513	1457	1414	1708	1392
	1202	1290	1427	1052	1400	1101	1325	1630	1344	1408	1119	1285	1189	1407	1045	1632	1401	1475	1347	1526	1451	1075	1471	1604	1308	1134	1193	1147	1450	1448	1202	1169	1332	1529	1278	1343	1454	1250	1295	1376	1271	1241	1233	1028	1514	1460	1418	1710	1397
	1204	1297	1435	1052	1400	1103	1328	1633	1346	1408	1120	1287	1191	1415	1045	1634	1404	1478	1349	1527	1456	1080	1473	1607	1309	1136	1195	1152	1453	1452	1209	1170	1333	1533	1278	1344	1455	1251	1295	1376	1272	1243	1234	1030	1516	1461	1423	1713	1402
	1208	1303	1435	1052	1405	1108	1333	1640	1348	1410	1121	1289	1192	1421	1045	1636	1406	1486	1351	1533	1460	1081	1473	1610	1309	1137	1200	1159	1454	1453	1213	1170	1334	1534	1279	1344	1456	1254	1295	1377	1275	1244	1236	1032	1518	1462	1428	1716	1404
	1213	1308	1441	1053	1407	1114	1337	1644	1349	1411	1121	1290	1192	1425	1045	1642	1409	1492	1352	1536	1469	1087	1475	1611	1310	1139	1205	1164	1456	1456	1216	1173	1334	1536	1281	1345	1456	1259	1296	1377	1276	1246	1238	1032	1519	1463	1430	1717	1408
	1213	1314	1444	1055	1411	1116	1344	1647	1353	1412	1121	1294	1194	1429	1045	1646	1411	1493	1356	1541	1476	1090	1477	1614	1315	1140	1210	1167	1458	1459	1220	1173	1338	1538	1283	1348	1457	1262	1298	1378	1278	1247	1240	1032	1519	1464	1433	1718	1414
	1215	1317	1446	1055	1414	1121	1345	1650	1358	1413	1125	1298	1196	1435	1046	1649	1415	1495	1359	1544	1478	1093	1479	1615	1315	1141	1213	1173	1459	1461	1225	1173	1340	1539	1285	1349	1458	1264	1301	1378	1281	1249	1240	1033	1520	1466	1436	1720	1419
	1220	1324	1455	1058	1417	1125	1351	1654	1361	1414	1126	1301	1197	1439	1047	1655	1415	1499	1362	1547	1481	1093	1481	1620	1316	1146	1216	1178	1462	1464	1231	1177	1341	1544	1287	1352	1459	1265	1304	1378	1283	1249	1242	1037	1523	1467	1438	1721	1421
	1222	1329	1458	1061	1421	1131	1355	1661	1364	1415	1127	1302	1200	1442	1048	1658	1416	1503	1363	1549	1482	1095	1486	1622	1320	1148	1222	1185	1463	1467	1231	1182	1342	1548	1290	1355	1459	1267	1308	1378	1284	1249	1246	1037	1527	1468	1441	1721	1423
	1224	1333	1460	1063	1424	1133	1358	1665	1368	1416	1128	1306	1202	1446	1050	1659	1420	1507	1368	1552	1484	1096	1486	1625	1322	1152	1227	1195	1463	1470	1234	1183	1342	1550	1290	1358	1461	1269	1310	1378	1285	1249	1250	1038	1528	1468	1443	1722	1424
	1227	1336	1464	1065	1428	1137	1361	1670	1373	1418	1130	1310	1202	1450	1053	1659	1424	1512	1372	1553	1485	1096	1486	1625	1325	1155	1228	1197	1464	1474	1240	1186	1342	1553	1292	1363	1462	1270	1312	1378	1287	1249	1252	1039	1532	1468	1443	1723	1425
	1230	1337	1466	1065	1428	1140	1364	1674	1374	1419	1130	1312	1204	1454	1054	1661	1430	1518	1374	1557	1487	1098	1487	1629	1327	1156	1230	1200	1464	1478	1245	1187	1342	1554	1295	1365	1462	1272	1312	1378	1288	1251	1255	1040	1536	1468	1445	1723	1426
	1234	1337	1467	1066	1428	1146	1365	1678	1381	1422	1130	1316	1205	1457	1057	1665	1432	1524	1374	1558	1487	1098	1489	1632	1328	1156	1233	1207	1464	1482	1248	1188	1344	1557	1299	1369	1464	1273	1313	1380	1289	1255	1256	1040	1538	1469	1447	1723	1428
	1237	1339	1469	1069	1430	1153	1369	1682	1383	1423	1130	1319	1209	1461	1059	1668	1435	1526	1375	1559	1489	1098	1492	1632	1335	1157	1233	1212	1464	1484	1255	1191	1344	1559	1302	1370	1466	1275	1316	1381	1292	1256	1259	1040	1541	1471	1448	1725	1432
	1241	1341	1472	1071	1431	1154	1372	1685	1385	1425	1132	1322	1210	1465	1066	1669	1438	1529	1375	1559	1493	1098	1492	1636	1340	1161	1233	1218	1466	1490	1260	1194	1346	1559	1306	1371	1468	1276	1318	1382	1298	1259	1265	1042	1545	1472	1448	1728	1432
	1245	1341	1477	1073	1432	1156	1373	1688	1390	1426	1133	1323	1210	1467	1070	1672	1442	1531	1376	1560	1494	1098	1495	1638	1345	1166	1234	1220	1467	1494	1265	1195	1347	1561	1309	1374	1468	1278	1320	1384	1299	1260	1270	1043	1545	1475	1450	1729	1433
	1248	1342	1482	1076	1432	1162	1378	1691	1394	1428	1133	1325	1210	1471	1072	1676	1448	1532	1376	1563	1496	1099	1497	1640	1348	1167	1238	1223	1471	1494	1270	1197	1349	1564	1311	1379	1470	1279	1323	1384	1302	1262	1273	1048	1546	1477	1450	1729	1433
	1249	1345	1485	1078	1433	1165	1379	1692	1394	1431	1135	1325	1210	1477	1075	1678	1451	1536	1377	1564	1500	1100	1498	1646	1348	1169	1241	1229	1474	1500	1276	1200	1351	1568	1313	1383	1474	1279	1326	1385	1308	1264	1277	1053	1552	1479	1451	1730	1433
	1249	1346	1491	1082	1433	1169	1381	1696	1396	1434	1138	1327	1212	1479	1077	1682	1457	1542	1377	1565	1504	1103	1499	1650	1352	1172	1242	1235	1476	1505	1279	1202	1354	1570	1318	1385	1474	1279	1329	1387	1310	1265	1282	1055	1556	1483	1451	1731	1434
	1250	1351	1496	1085	1433	1172	1382	1700	1400	1434	1142	1327	1212	1482	1080	1687	1462	1543	1379	1567	1505	1106	1500	1653	1355	1173	1244	1242	1477	1507	1282	1205	1355	1572	1320	1386	1477	1280	1333	1388	1313	1267	1284	1056	1559	1485	1452	1731	1435
	1251	1354	1501	1086	1435	1175	1384	1708	1404	1435	1145	1328	1212	1486	1084	1688	1465	1544	1381	1570	1510	1106	1501	1658	1361	1176	1246	1249	1478	1509	1284	1208	1357	1576	1322	1390	1483	1283	1334	1391	1315	1270	1284	1057	1560	1487	1453	1733	1435
	1252	1356	1501	1089	1435	1176	1389	1715	1409	1438	1149	1328	1212	1491	1087	1692	1471	1546	1384	1574	1512	1108	1504	1658	1369	1178	1249	1255	1478	1512	1285	1209	1361	1579	1322	1397	1485	1285	1337	1391	1320	1272	1285	1060	1562	1493	1455	1735	1437
	1248.125	1347	1488.125	1080	1433	1166.125
	3.563204817	5.952190473	10.9078936	6.502746672	1.414213562	8.339878382
																Random Walk Based	1248.12	1347	1488.12	1080	1433	1166.12
																Richardson's Arm Race Model based	268.25	268.25	277.75	270.25	263.5	270.37
										Random Walk Based		RichardSon's Arms Race Model based
	268.25	268.25	277.75	270.25	263.5	270.375
	1.669045921	1.281739889	1.281739889	2.121320344	1.511857892	0.744023809				Mean	Stdev	Mean	Stdev
										1248.12	3.56	268.25	1.66
										1347	5.95	268.25	1.28
										1488.12	10.9	277.75	1.28
										1080	6.5	270.25	2.12
										1433	1.41	263.5	1.51
										1166.12	8.33	270.37	0.74
[truncated: 2 more columns]
