# Supplementary material for: Towards social autonomous vehicles: Efficient collision avoidance scheme using Richardson’s arms race model
Source: PLoS One. 2017 Oct 17;12(10):e0186103. doi: 10.1371/journal.pone.0186103 (PMC5645089; doi:10.1371/journal.pone.0186103)
Supplement: S2 Text — (CSV) [file pone.0186103.s002.csv]

BehaviorSpace results (NetLogo 5.3.1)
whole scenarios.nlogo
experiment1_ALLRANDOM_50both_30 speed_safetydistance1
10/26/2016 18:42:56:910 +0500
min-pxcor	max-pxcor	min-pycor	max-pycor
-30	30	-20	20
[run number]	1	2	3	4	5	6	7	8	9	10	11	12	13	14	15	16	17	18	19	20	21	22	23	24	25	26	27	28	29	30	31	32	33	34	35	36	37	38	39	40	41	42	43	44	45	46	47	48	49
min_velocity	0.3	0.3	0.3	0.3	0.3	0.3	0.3	0.3	0.3	0.3	0.3	0.3	0.3	0.3	0.3	0.3	0.3	0.3	0.3	0.3	0.3	0.3	0.3	0.3	0.3	0.3	0.3	0.3	0.3	0.3	0.3	0.3	0.3	0.3	0.3	0.3	0.3	0.3	0.3	0.3	0.3	0.3	0.3	0.3	0.3	0.3	0.3	0.3	0.3
max_velocity	0.3	0.3	0.3	0.3	0.3	0.3	0.3	0.3	0.3	0.3	0.3	0.3	0.3	0.3	0.3	0.3	0.3	0.3	0.3	0.3	0.3	0.3	0.3	0.3	0.3	0.3	0.3	0.3	0.3	0.3	0.3	0.3	0.3	0.3	0.3	0.3	0.3	0.3	0.3	0.3	0.3	0.3	0.3	0.3	0.3	0.3	0.3	0.3	0.3
No_of_Red_AVs	50	50	50	50	50	50	50	50	50	50	50	50	50	50	50	50	50	50	50	50	50	50	50	50	50	50	50	50	50	50	50	50	50	50	50	50	50	50	50	50	50	50	50	50	50	50	50	50	50
No_of_Black_AVs	50	50	50	50	50	50	50	50	50	50	50	50	50	50	50	50	50	50	50	50	50	50	50	50	50	50	50	50	50	50	50	50	50	50	50	50	50	50	50	50	50	50	50	50	50	50	50	50	50
Sonar_Range	2.5	2.5	2.5	2.5	2.5	2.5	2.5	2.5	2.5	2.5	2.5	2.5	2.5	2.5	2.5	2.5	2.5	2.5	2.5	2.5	2.5	2.5	2.5	2.5	2.5	2.5	2.5	2.5	2.5	2.5	2.5	2.5	2.5	2.5	2.5	2.5	2.5	2.5	2.5	2.5	2.5	2.5	2.5	2.5	2.5	2.5	2.5	2.5	2.5
max_acceleration	0.1	0.1	0.1	0.1	0.1	0.1	0.1	0.1	0.1	0.1	0.1	0.1	0.1	0.1	0.1	0.1	0.1	0.1	0.1	0.1	0.1	0.1	0.1	0.1	0.1	0.1	0.1	0.1	0.1	0.1	0.1	0.1	0.1	0.1	0.1	0.1	0.1	0.1	0.1	0.1	0.1	0.1	0.1	0.1	0.1	0.1	0.1	0.1	0.1
deceleration	0.1	0.1	0.1	0.1	0.1	0.1	0.1	0.1	0.1	0.1	0.1	0.1	0.1	0.1	0.1	0.1	0.1	0.1	0.1	0.1	0.1	0.1	0.1	0.1	0.1	0.1	0.1	0.1	0.1	0.1	0.1	0.1	0.1	0.1	0.1	0.1	0.1	0.1	0.1	0.1	0.1	0.1	0.1	0.1	0.1	0.1	0.1	0.1	0.1
scenarios	"AllRandom"	"AllRandom"	"AllRandom"	"AllRandom"	"AllRandom"	"AllRandom"	"AllRandom"	"AllRandom"	"AllRandom"	"AllRandom"	"AllRandom"	"AllRandom"	"AllRandom"	"AllRandom"	"AllRandom"	"AllRandom"	"AllRandom"	"AllRandom"	"AllRandom"	"AllRandom"	"AllRandom"	"AllRandom"	"AllRandom"	"AllRandom"	"AllRandom"	"AllRandom"	"AllRandom"	"AllRandom"	"AllRandom"	"AllRandom"	"AllRandom"	"AllRandom"	"AllRandom"	"AllRandom"	"AllRandom"	"AllRandom"	"AllRandom"	"AllRandom"	"AllRandom"	"AllRandom"	"AllRandom"	"AllRandom"	"AllRandom"	"AllRandom"	"AllRandom"	"AllRandom"	"AllRandom"	"AllRandom"	"AllRandom"
minimum-safety_distance	1	1	1	1	1	1	1	1	1	1	1	1	1	1	1	1	1	1	1	1	1	1	1	1	1	1	1	1	1	1	1	1	1	1	1	1	1	1	1	1	1	1	1	1	1	1	1	1	1
Time_Window	10	10	10	10	10	10	10	10	10	10	10	10	10	10	10	10	10	10	10	10	10	10	10	10	10	10	10	10	10	10	10	10	10	10	10	10	10	10	10	10	10	10	10	10	10	10	10	10	10
[reporter]	sum [no-of-collisions] of turtles	sum [no-of-collisions] of turtles	sum [no-of-collisions] of turtles	sum [no-of-collisions] of turtles	sum [no-of-collisions] of turtles	sum [no-of-collisions] of turtles	sum [no-of-collisions] of turtles	sum [no-of-collisions] of turtles	sum [no-of-collisions] of turtles	sum [no-of-collisions] of turtles	sum [no-of-collisions] of turtles	sum [no-of-collisions] of turtles	sum [no-of-collisions] of turtles	sum [no-of-collisions] of turtles	sum [no-of-collisions] of turtles	sum [no-of-collisions] of turtles	sum [no-of-collisions] of turtles	sum [no-of-collisions] of turtles	sum [no-of-collisions] of turtles	sum [no-of-collisions] of turtles	sum [no-of-collisions] of turtles	sum [no-of-collisions] of turtles	sum [no-of-collisions] of turtles	sum [no-of-collisions] of turtles	sum [no-of-collisions] of turtles	sum [no-of-collisions] of turtles	sum [no-of-collisions] of turtles	sum [no-of-collisions] of turtles	sum [no-of-collisions] of turtles	sum [no-of-collisions] of turtles	sum [no-of-collisions] of turtles	sum [no-of-collisions] of turtles	sum [no-of-collisions] of turtles	sum [no-of-collisions] of turtles	sum [no-of-collisions] of turtles	sum [no-of-collisions] of turtles	sum [no-of-collisions] of turtles	sum [no-of-collisions] of turtles	sum [no-of-collisions] of turtles	sum [no-of-collisions] of turtles	sum [no-of-collisions] of turtles	sum [no-of-collisions] of turtles	sum [no-of-collisions] of turtles	sum [no-of-collisions] of turtles	sum [no-of-collisions] of turtles	sum [no-of-collisions] of turtles	sum [no-of-collisions] of turtles	sum [no-of-collisions] of turtles	sum [no-of-collisions] of turtles
[final]	1897	1990	2115	1972	1994	1974	2377	2140	2012	1851	2349	2124	2217	2019	1820	1838	2059	2117	2173	2281	2111	2038	2112	1968	2173	2354	1884	2433	2137	1841	1906	1940	2327	2370	2338	2492	2324	2171	2423	2696	2086	2448	1687	2220	1916	2117	2898	1718	2227
[min]	0	0	0	0	0	0	0	0	0	0	0	0	0	0	0	0	0	0	0	0	0	0	0	0	0	0	0	0	0	0	0	0	0	0	0	0	0	0	0	0	0	0	0	0	0	0	0	0	0
[max]	1897	1990	2115	1972	1994	1974	2377	2140	2012	1851	2349	2124	2217	2019	1820	1838	2059	2117	2173	2281	2111	2038	2112	1968	2173	2354	1884	2433	2137	1841	1906	1940	2327	2370	2338	2492	2324	2171	2423	2696	2086	2448	1687	2220	1916	2117	2898	1718	2227
[mean]	917.9275362	931.134058	1053.259058	1009.95471	1033.202899	923.4384058	1163.224638	998.8134058	934.8188406	1010.557971	1119.824275	976.7173913	1071.054348	1086.349638	921.0797101	952.0326087	1010.813406	1028.143116	1159.581522	1299.094203	1013.289855	1059.490942	1043.393116	919.0144928	1039.210145	1100.182971	934.0398551	1191.773551	1106.748188	898.6956522	912.9963768	849.1394928	1093.996377	1265.744565	1087.121377	1265.423913	1140.958333	1051.112319	1343.958333	1421.501812	1122.809783	1170.132246	850.0905797	1046.362319	913.7536232	1092.884058	1585.632246	883.2735507	1007.030797
[steps]	551	551	551	551	551	551	551	551	551	551	551	551	551	551	551	551	551	551	551	551	551	551	551	551	551	551	551	551	551	551	551	551	551	551	551	551	551	551	551	551	551	551	551	551	551	551	551	551	551
[all run data]	sum [no-of-collisions] of turtles	sum [no-of-collisions] of turtles	sum [no-of-collisions] of turtles	sum [no-of-collisions] of turtles	sum [no-of-collisions] of turtles	sum [no-of-collisions] of turtles	sum [no-of-collisions] of turtles	sum [no-of-collisions] of turtles	sum [no-of-collisions] of turtles	sum [no-of-collisions] of turtles	sum [no-of-collisions] of turtles	sum [no-of-collisions] of turtles	sum [no-of-collisions] of turtles	sum [no-of-collisions] of turtles	sum [no-of-collisions] of turtles	sum [no-of-collisions] of turtles	sum [no-of-collisions] of turtles	sum [no-of-collisions] of turtles	sum [no-of-collisions] of turtles	sum [no-of-collisions] of turtles	sum [no-of-collisions] of turtles	sum [no-of-collisions] of turtles	sum [no-of-collisions] of turtles	sum [no-of-collisions] of turtles	sum [no-of-collisions] of turtles	sum [no-of-collisions] of turtles	sum [no-of-collisions] of turtles	sum [no-of-collisions] of turtles	sum [no-of-collisions] of turtles	sum [no-of-collisions] of turtles	sum [no-of-collisions] of turtles	sum [no-of-collisions] of turtles	sum [no-of-collisions] of turtles	sum [no-of-collisions] of turtles	sum [no-of-collisions] of turtles	sum [no-of-collisions] of turtles	sum [no-of-collisions] of turtles	sum [no-of-collisions] of turtles	sum [no-of-collisions] of turtles	sum [no-of-collisions] of turtles	sum [no-of-collisions] of turtles	sum [no-of-collisions] of turtles	sum [no-of-collisions] of turtles	sum [no-of-collisions] of turtles	sum [no-of-collisions] of turtles	sum [no-of-collisions] of turtles	sum [no-of-collisions] of turtles	sum [no-of-collisions] of turtles	sum [no-of-collisions] of turtles
	0	0	0	0	0	0	0	0	0	0	0	0	0	0	0	0	0	0	0	0	0	0	0	0	0	0	0	0	0	0	0	0	0	0	0	0	0	0	0	0	0	0	0	0	0	0	0	0	0
	1	0	2	3	4	2	1	3	2	2	5	6	1	1	2	1	1	3	6	1	3	0	3	2	2	0	3	0	1	1	2	6	3	5	3	2	1	1	5	1	1	4	4	1	2	3	5	3	2
	8	3	6	5	6	3	1	5	4	3	10	8	5	2	2	3	1	4	11	1	5	2	9	3	5	2	7	2	2	4	5	10	3	9	6	5	3	1	8	6	3	4	9	5	3	5	13	5	3
	13	6	11	9	6	6	6	14	11	4	14	11	9	8	3	6	2	8	12	2	7	3	14	4	8	4	8	4	3	5	8	17	9	22	10	10	3	1	16	9	7	7	11	8	3	10	22	6	6
	16	11	16	13	9	8	10	17	14	10	15	14	16	11	5	7	2	13	15	6	9	3	20	6	10	7	15	6	6	8	13	22	13	29	13	13	5	3	23	12	11	9	17	11	3	11	29	9	10
	18	15	20	15	16	12	12	21	17	11	22	16	17	13	9	7	8	15	17	8	9	3	24	7	12	7	20	9	7	11	16	25	15	32	18	16	8	4	29	16	12	11	23	13	3	16	33	9	11
	22	19	28	18	25	13	16	26	21	14	26	19	23	15	15	9	10	17	21	10	11	6	26	9	15	10	21	9	8	12	23	27	19	39	22	21	9	6	33	19	16	12	27	15	5	18	40	11	16
	27	24	31	22	27	15	22	33	25	17	30	20	30	18	19	12	14	20	25	12	13	7	29	12	18	11	26	10	11	17	28	28	21	42	26	28	12	12	39	23	19	14	29	19	5	27	49	18	19
	29	29	37	22	32	15	27	42	29	21	32	21	34	19	24	15	18	23	27	15	13	7	31	14	20	11	30	12	12	19	29	29	24	47	29	33	15	17	43	26	24	15	33	20	6	33	56	21	24
	37	34	38	26	41	15	29	43	39	27	32	21	39	25	24	20	22	25	28	18	14	8	33	15	27	12	33	13	14	21	35	30	28	49	34	38	22	18	54	28	29	15	35	21	8	37	66	23	26
	37	35	46	30	46	21	33	47	39	28	33	22	45	26	26	22	23	25	29	20	15	8	35	17	32	14	36	14	17	25	41	32	31	58	37	41	24	19	60	31	34	18	39	22	11	43	68	23	28
	46	35	49	32	55	24	35	51	43	32	36	25	48	30	28	24	24	25	33	23	16	8	36	18	37	14	41	16	20	31	46	36	34	67	39	44	28	24	65	34	40	23	44	24	14	47	74	23	32
	50	36	54	33	60	25	37	56	44	36	41	27	50	35	32	26	28	26	36	27	18	8	37	19	41	14	43	16	22	37	48	38	37	69	44	45	29	29	71	41	43	25	48	25	18	54	82	23	37
	51	39	59	34	67	25	41	62	49	43	43	29	53	39	35	26	32	30	41	34	20	12	39	19	46	16	44	17	26	45	51	41	39	72	45	48	37	31	82	46	46	30	51	29	21	58	89	25	37
	51	46	65	39	75	27	45	64	55	46	45	30	58	42	36	30	37	32	45	39	22	13	42	21	52	16	48	22	26	48	53	42	43	76	49	53	39	32	85	49	52	32	52	30	25	62	94	28	39
	52	52	72	40	79	28	47	70	58	51	48	33	64	51	40	33	41	36	48	43	24	17	44	24	56	21	49	25	26	53	57	46	46	79	49	55	45	34	89	57	55	38	56	36	28	69	98	30	42
	52	56	79	45	83	28	47	76	65	58	52	37	69	58	43	36	42	41	50	48	27	20	46	26	65	24	51	31	26	57	61	52	54	84	50	58	50	37	91	60	58	41	60	39	30	77	103	34	43
	52	60	87	49	88	28	52	80	68	62	56	41	72	71	47	38	48	47	51	50	30	21	51	29	72	26	53	34	26	59	70	56	58	90	50	61	52	41	93	62	59	43	66	44	32	81	106	36	46
	54	68	91	51	90	33	55	83	71	65	59	42	77	76	50	41	53	51	55	53	32	25	53	31	78	30	54	38	29	59	77	60	61	96	53	65	54	44	95	65	66	48	71	50	35	83	111	40	50
	56	72	96	53	92	37	57	87	74	70	62	45	81	82	52	47	56	55	59	60	36	28	56	33	82	33	57	45	32	61	82	66	63	105	54	70	58	48	96	69	73	52	72	57	37	90	115	45	54
	58	77	101	57	95	42	60	94	75	76	66	47	88	89	55	48	57	58	60	69	43	32	60	37	84	36	61	51	34	61	85	71	71	106	59	74	64	51	100	74	78	57	75	62	39	92	122	47	57
	61	82	106	58	99	46	63	94	81	81	69	50	88	95	57	54	61	61	63	77	45	37	72	43	88	39	67	58	38	62	88	76	77	113	62	77	68	53	102	78	85	61	80	66	39	96	125	50	61
	65	86	108	64	103	51	65	97	84	87	75	55	90	101	65	56	64	65	71	87	49	39	79	49	96	42	70	61	39	62	92	78	80	116	65	81	77	55	103	80	89	65	83	69	41	101	133	52	63
	68	91	112	68	104	57	67	99	86	88	77	61	92	107	68	64	69	67	76	93	54	43	81	53	102	43	73	64	42	62	99	82	82	120	66	85	84	56	106	82	94	70	85	73	45	103	144	56	64
	71	98	116	71	107	61	72	100	91	93	81	66	98	111	70	68	71	68	81	105	57	45	84	55	105	43	79	67	43	64	103	84	84	127	66	92	88	61	111	84	101	77	88	77	45	107	149	61	65
	71	103	120	75	107	69	75	101	96	98	82	71	106	120	71	72	75	76	84	110	60	49	90	59	108	46	83	71	46	66	106	89	87	134	70	102	94	66	112	88	105	86	93	84	50	109	157	62	68
	77	109	124	76	109	72	81	103	100	105	84	75	109	127	72	72	81	78	88	119	60	57	95	63	109	50	87	74	54	69	111	91	87	137	75	108	95	71	115	93	106	93	96	88	51	109	166	64	71
	82	111	129	78	112	74	84	105	106	112	90	80	117	135	76	75	82	79	95	125	64	63	101	65	114	54	88	77	56	71	112	94	91	142	76	118	100	75	117	96	108	100	98	96	53	111	174	64	75
	85	117	134	80	114	78	89	107	110	115	98	83	119	141	77	77	87	84	101	131	65	66	104	69	118	56	89	79	57	76	115	98	95	143	77	130	104	78	118	100	113	110	102	101	56	117	182	67	76
	86	123	140	83	116	79	95	110	112	124	99	83	122	145	80	82	93	87	106	138	65	70	108	75	124	57	89	84	65	80	119	102	95	147	78	133	110	81	122	100	115	113	104	101	59	121	191	70	78
	89	127	144	88	119	84	99	112	113	127	105	84	126	149	82	82	94	90	111	147	67	78	110	81	128	59	89	85	74	90	123	103	98	151	81	144	112	85	129	102	117	119	105	104	60	130	198	71	78
	91	133	146	92	121	86	105	113	115	131	106	85	130	154	86	85	99	98	118	152	70	83	112	87	132	62	91	88	79	95	130	103	100	156	83	153	115	86	136	105	118	124	109	109	63	133	204	76	79
	93	140	154	96	124	89	109	114	116	135	109	86	134	164	91	86	103	104	127	160	71	88	114	95	144	62	93	90	88	97	138	103	102	159	84	158	118	91	143	110	119	135	111	114	65	141	217	79	80
	93	142	162	97	125	94	113	116	118	137	114	89	139	166	95	86	107	106	133	168	75	93	117	97	148	66	97	92	95	103	146	103	104	162	86	164	120	96	144	111	121	142	112	116	69	150	223	81	83
	94	145	168	100	129	98	117	118	119	141	117	90	145	168	97	86	113	110	138	176	79	97	122	101	150	69	101	97	102	109	151	103	110	166	90	171	123	100	149	121	124	148	115	119	71	155	233	85	85
	98	148	175	103	133	99	118	119	124	144	121	92	148	172	98	87	117	113	141	182	82	101	128	105	152	73	102	105	111	111	153	103	113	169	94	179	127	107	153	131	127	151	116	124	73	162	241	91	87
	101	148	180	106	137	104	119	123	125	147	127	96	152	173	100	88	121	117	145	183	84	103	133	114	153	75	105	107	117	113	155	104	122	174	97	184	131	111	163	135	128	156	117	125	75	166	254	99	90
	104	149	184	107	139	110	126	127	128	151	132	99	155	173	103	88	129	124	150	185	85	103	137	120	155	79	108	109	122	117	159	105	129	178	100	191	135	115	169	143	131	160	122	128	78	171	265	103	93
	107	151	185	109	143	112	127	132	135	153	136	104	156	179	108	89	133	125	155	189	88	108	139	123	162	83	114	112	130	124	162	105	132	181	105	193	139	121	177	145	133	167	127	131	82	179	275	107	98
	110	152	187	113	148	115	135	135	137	158	141	107	160	183	110	89	135	129	163	199	94	113	145	127	163	87	118	115	137	128	165	105	134	182	109	199	140	124	185	153	135	169	132	134	84	189	281	110	101
	110	161	189	119	150	119	142	137	139	167	146	113	164	191	111	91	137	133	176	202	98	115	150	133	168	92	119	118	140	133	167	105	135	183	115	201	143	129	197	159	138	178	139	138	87	196	288	116	107
	110	167	192	124	151	128	147	138	145	175	149	117	166	200	112	92	143	140	184	204	100	118	157	138	169	96	124	124	146	140	168	107	139	186	123	203	146	136	199	163	140	183	149	141	89	203	292	120	108
	113	176	199	124	152	131	153	144	149	184	151	121	168	208	115	93	148	143	189	210	101	121	162	142	169	101	126	129	148	147	173	109	143	187	125	204	150	142	205	169	145	192	154	143	94	209	298	125	110
	116	181	204	127	153	134	157	145	153	189	156	128	175	213	116	98	153	146	192	213	103	123	168	142	169	105	129	132	151	150	176	110	146	191	127	210	153	145	211	174	151	196	164	148	96	214	300	128	111
	119	184	210	128	155	135	159	150	155	195	158	131	181	222	120	101	156	150	195	215	106	127	173	145	173	107	133	135	159	156	180	112	153	198	130	213	157	149	218	177	155	199	164	151	101	217	303	132	114
	120	187	217	131	157	137	164	154	156	199	159	134	188	225	124	103	164	153	199	219	109	130	177	148	176	113	143	138	162	163	184	117	157	203	131	217	160	151	223	179	156	206	164	155	104	223	309	136	119
	123	190	222	135	164	139	169	156	157	201	161	140	198	228	126	105	171	157	202	223	113	133	179	150	176	115	149	141	169	169	185	117	162	210	134	222	166	155	228	183	158	210	167	157	108	228	314	137	120
	124	196	229	137	169	140	174	160	157	205	164	141	205	232	129	110	174	160	210	225	114	140	184	154	182	118	155	146	173	174	191	118	170	215	138	223	171	158	234	188	161	216	169	159	113	235	320	139	122
	124	200	232	143	172	142	178	164	157	210	167	143	210	236	130	116	179	162	216	233	116	142	184	155	185	122	157	151	177	181	193	120	173	219	141	226	172	163	241	193	161	218	172	162	116	238	325	139	125
	125	203	238	148	175	145	184	169	162	221	168	148	214	238	131	122	182	165	217	239	121	145	186	157	190	126	164	154	185	185	202	121	177	223	146	227	176	165	249	202	162	224	174	171	121	243	333	141	127
	128	205	242	151	180	146	189	171	164	226	173	151	219	240	133	127	182	166	221	247	123	146	193	158	194	128	169	158	190	188	207	125	180	228	150	232	180	172	257	207	164	228	176	176	125	250	341	141	131
	131	208	246	152	185	147	195	174	166	233	177	155	224	243	137	129	184	167	224	254	127	149	197	160	196	132	171	159	193	190	214	125	185	236	152	234	184	177	264	214	167	231	176	182	129	254	348	142	133
	132	209	256	155	192	150	197	180	168	244	181	157	232	244	138	134	190	169	231	260	131	152	202	164	199	136	174	159	198	192	221	126	187	245	157	235	188	182	268	219	171	232	180	183	131	259	354	144	138
	136	212	260	161	200	150	199	180	169	253	186	163	235	249	141	135	195	173	236	269	135	156	206	167	200	139	176	161	204	195	226	127	191	248	158	238	190	185	268	225	173	237	182	185	134	261	357	149	140
	137	216	266	163	205	152	203	182	169	262	192	166	237	250	141	140	204	178	242	277	143	158	211	170	202	143	178	170	208	196	232	128	195	251	160	240	194	191	270	230	180	239	186	185	137	266	364	153	143
	140	217	273	166	210	158	207	186	172	268	201	170	238	250	145	145	211	179	246	286	151	160	214	176	206	146	183	176	210	199	238	128	197	257	165	243	198	193	272	236	185	243	192	189	140	276	367	154	151
	145	220	279	172	212	163	211	189	175	271	206	175	240	256	148	147	217	183	250	290	155	163	218	178	207	151	185	179	214	200	245	129	202	259	166	246	201	193	275	240	193	245	195	193	146	278	372	155	154
	147	226	283	174	215	165	218	191	176	278	209	176	241	261	150	153	226	186	254	297	160	165	221	181	209	155	191	182	217	200	250	129	208	263	168	248	206	195	281	247	196	248	198	195	150	282	376	159	159
	151	227	284	177	216	170	221	194	180	286	221	178	243	263	151	158	230	190	260	307	161	166	225	185	211	159	195	188	222	202	254	129	210	264	170	249	212	198	283	252	204	248	198	196	153	286	384	160	163
	155	231	284	183	217	174	223	201	181	294	224	180	245	268	156	164	235	194	264	315	166	166	233	189	213	164	200	192	227	203	258	129	210	269	170	250	217	200	287	255	210	253	201	198	160	289	388	162	165
	157	237	287	187	219	177	232	204	182	304	231	184	246	270	159	170	242	197	268	321	170	172	240	193	216	167	201	194	231	204	263	129	211	272	173	252	220	205	293	262	218	256	204	203	165	292	390	165	168
	161	239	291	189	221	182	238	205	186	312	232	185	250	276	161	174	246	200	272	329	177	178	243	197	217	172	207	196	234	204	265	129	215	276	177	265	226	211	299	265	223	258	208	206	166	295	398	167	172
	168	243	291	193	224	186	242	210	191	317	234	185	254	278	162	177	252	203	276	343	182	183	248	202	222	177	213	198	236	208	268	131	220	282	178	268	229	212	308	273	230	262	213	209	169	297	399	171	172
	173	250	293	196	225	189	246	212	192	323	240	186	256	285	167	185	256	207	281	351	187	187	250	209	226	182	219	200	238	210	270	133	226	288	180	271	232	213	316	280	235	267	215	214	170	299	406	171	173
	176	252	298	198	227	193	247	216	195	328	243	187	259	294	170	188	260	212	287	361	193	191	251	209	227	189	223	202	244	213	273	133	231	291	186	279	234	213	322	289	237	270	219	220	172	302	408	179	177
	179	254	302	203	231	194	251	222	198	332	245	191	262	298	175	190	263	214	289	372	197	198	252	213	231	196	228	203	247	218	276	135	239	296	190	281	236	214	334	294	240	271	221	224	174	304	412	185	181
	186	256	306	205	231	197	256	224	202	337	248	193	263	302	178	196	266	221	292	379	200	203	259	220	235	201	232	205	254	221	278	138	245	299	194	287	243	216	343	298	244	274	224	224	176	305	415	189	184
	189	260	310	210	237	198	260	228	202	342	249	195	266	306	179	200	271	223	295	386	202	209	262	222	241	207	237	207	257	224	281	143	252	302	195	290	248	217	352	300	248	279	228	228	177	309	421	195	188
	191	261	316	216	240	198	269	229	204	344	250	201	266	309	181	202	274	225	296	395	203	213	270	226	249	214	240	208	260	225	284	148	257	304	198	294	249	218	355	304	256	284	231	233	180	310	431	196	192
	192	267	323	218	241	202	275	234	206	350	251	203	273	311	185	208	275	229	298	406	207	218	274	228	251	217	244	211	263	226	289	148	263	305	203	299	253	221	362	308	262	287	235	235	180	311	434	199	200
	192	270	329	222	243	204	278	238	206	353	251	206	278	315	185	210	276	233	300	415	212	220	278	230	252	224	246	214	269	228	292	149	267	305	209	305	257	222	367	312	269	289	242	240	184	314	444	202	200
	195	275	337	226	245	210	279	245	207	360	255	208	281	318	187	215	277	236	303	423	216	223	280	233	253	225	248	218	271	229	294	150	268	305	213	311	261	225	371	317	275	294	246	245	187	316	450	204	204
	195	280	341	230	248	212	282	249	207	371	257	212	284	322	188	220	281	240	311	429	221	225	287	237	254	226	253	220	275	231	297	152	268	306	219	320	263	226	375	321	281	298	250	250	188	319	455	206	210
	195	284	346	234	249	215	288	253	209	380	257	216	286	327	188	222	285	244	314	437	222	227	291	240	254	231	256	223	279	233	297	153	272	310	221	328	265	227	381	323	285	305	256	257	190	321	463	207	213
	197	288	348	238	253	219	292	255	209	385	260	219	292	331	190	227	287	245	319	442	227	234	294	242	254	234	256	226	282	236	298	153	275	315	224	333	267	230	387	327	288	311	256	260	190	325	470	210	220
	197	293	354	242	257	223	299	259	213	391	261	226	300	335	193	232	291	249	322	446	228	242	297	248	255	239	260	230	286	239	301	154	277	318	228	340	272	231	396	336	293	320	260	263	193	336	481	214	224
	199	294	356	249	259	225	305	263	214	393	261	231	305	336	197	236	294	253	326	454	229	245	301	251	257	243	265	233	289	243	306	156	280	320	231	347	274	231	402	341	295	327	261	266	195	341	486	222	227
	203	297	358	251	259	228	310	264	215	399	262	234	312	339	199	240	295	256	331	462	230	250	307	254	259	244	267	238	294	249	307	156	283	324	235	357	278	231	409	345	300	329	261	275	199	345	493	223	230
	207	301	360	256	264	233	315	265	216	403	262	236	318	342	200	242	295	258	335	466	232	252	312	259	262	247	267	245	298	254	307	156	286	329	239	363	280	233	417	351	305	334	266	284	203	348	497	224	234
	210	304	363	268	267	239	320	266	216	406	267	238	321	343	204	244	296	263	338	475	235	257	315	262	264	251	269	252	300	257	308	157	291	334	247	370	282	236	422	355	309	339	269	291	204	350	503	229	240
	212	309	369	273	271	247	325	268	217	411	271	240	327	346	211	245	297	266	343	480	239	260	320	264	265	252	273	258	300	260	308	158	299	340	250	380	286	239	425	358	315	341	274	297	208	355	511	232	241
	216	311	371	283	272	250	328	268	217	413	272	240	331	347	216	249	297	266	345	488	243	263	322	265	267	257	276	261	301	266	308	160	307	343	254	387	293	240	428	366	320	344	278	304	212	358	517	235	245
	221	314	377	287	275	256	331	269	217	416	274	240	333	352	220	254	298	268	345	494	244	265	328	268	269	263	280	267	303	267	309	165	310	347	261	398	298	241	431	371	324	347	280	312	217	362	520	235	245
	225	318	383	292	279	262	334	270	218	422	277	243	335	356	225	256	302	270	355	502	246	267	334	270	269	269	284	269	304	272	312	168	311	352	267	408	302	244	440	377	331	352	282	318	219	366	523	240	248
	227	319	386	296	283	266	340	274	218	424	280	246	339	358	231	258	304	276	362	508	251	268	336	273	272	274	289	271	304	273	312	168	313	354	270	425	306	245	447	382	336	354	282	322	221	369	524	244	250
	229	321	388	298	287	270	348	276	218	426	284	252	342	359	234	260	306	278	367	517	258	269	340	276	274	275	292	272	305	279	316	168	317	357	274	434	312	248	451	392	341	355	284	326	226	372	532	248	251
	235	324	389	298	291	277	355	276	221	430	288	255	343	362	239	265	307	282	370	525	262	271	340	278	275	283	295	276	306	281	319	171	323	362	276	444	314	250	453	397	345	360	286	328	231	375	536	253	252
	240	328	393	300	294	282	358	277	226	435	291	256	346	364	244	269	307	284	375	532	265	271	340	283	275	288	299	281	306	284	320	176	326	366	283	450	318	251	457	403	349	361	290	331	237	377	540	256	256
	244	334	399	304	295	289	365	277	229	438	292	260	351	368	247	270	307	290	381	539	266	275	342	284	275	297	301	286	308	288	322	180	328	368	288	456	319	253	462	410	358	364	292	337	241	382	544	260	264
	249	336	409	309	296	300	372	278	229	445	301	262	355	370	255	272	308	296	388	541	268	279	345	288	277	301	313	289	311	290	326	183	332	372	291	464	321	255	471	417	364	368	294	343	244	388	549	262	270
	254	337	417	313	301	304	373	279	229	448	305	266	357	375	261	274	309	302	398	551	271	286	349	291	277	304	315	292	313	293	330	185	334	374	293	470	323	257	476	426	370	374	298	350	246	394	555	263	271
	254	339	422	317	301	309	381	279	232	454	310	267	360	378	265	275	311	303	407	559	272	290	354	296	280	312	317	295	315	297	332	189	340	377	293	479	329	259	484	435	372	381	300	353	248	400	558	266	276
	258	343	424	323	305	315	384	282	236	456	316	270	365	381	268	280	313	308	416	565	277	296	363	299	282	314	319	300	318	302	333	193	344	385	296	491	334	262	489	445	375	383	302	357	252	403	564	273	281
	259	344	428	330	310	319	387	284	236	458	323	272	369	383	271	282	314	314	424	573	280	299	368	306	283	318	319	305	324	309	333	195	348	394	301	494	338	262	493	454	379	387	307	362	256	407	567	278	288
	264	344	434	333	312	327	393	284	239	461	328	274	373	388	278	286	318	320	428	580	283	300	374	307	287	325	325	309	328	310	338	198	357	400	309	501	345	263	500	468	381	389	307	368	260	412	568	283	293
	267	347	441	339	314	329	397	284	240	465	332	277	376	394	284	290	318	320	434	588	288	301	377	309	290	332	327	313	333	317	342	199	362	404	312	510	350	263	510	481	382	393	310	373	264	416	573	286	301
	273	349	446	344	315	330	402	285	242	468	335	282	380	400	289	291	320	320	439	598	291	304	378	316	294	341	330	315	337	322	345	199	369	412	317	514	353	264	524	494	385	398	310	380	267	418	577	290	307
	276	349	454	351	317	332	410	286	243	471	337	286	384	407	294	292	321	321	441	607	294	307	381	319	296	343	336	319	338	325	346	200	374	419	321	520	356	264	535	506	392	398	311	388	271	420	582	294	312
	280	349	461	358	318	334	413	289	245	476	338	287	387	410	299	293	324	323	450	615	295	314	384	323	298	350	343	321	341	329	349	203	377	430	326	525	359	267	537	515	396	400	312	395	273	421	587	297	316
	281	349	466	362	320	336	414	291	250	484	339	291	393	416	309	296	326	323	455	621	296	323	385	326	300	354	349	329	342	331	350	206	380	435	333	533	362	272	537	527	400	403	316	402	278	424	594	301	321
	283	351	474	368	327	336	416	292	254	487	339	291	399	422	313	298	330	325	456	625	301	329	390	331	303	354	354	338	343	335	350	208	380	442	341	539	364	272	539	533	402	406	318	403	282	428	599	304	327
	287	352	480	370	332	336	422	295	256	491	340	291	400	428	316	300	336	327	460	631	303	333	394	334	310	354	359	342	345	336	353	212	382	446	349	546	375	272	542	538	406	413	319	410	284	434	605	308	331
	288	354	482	377	333	339	429	299	259	494	342	293	404	433	318	302	342	328	463	637	305	338	397	337	312	357	360	347	350	336	357	213	384	450	353	553	383	273	543	541	410	420	322	414	288	437	613	312	336
	289	358	482	384	337	344	434	304	262	496	344	294	411	438	320	303	346	332	466	645	305	341	401	339	316	362	362	351	353	336	358	217	385	454	360	553	386	275	544	545	412	423	324	416	292	441	620	315	343
	294	361	486	389	338	348	440	307	263	500	349	295	413	446	327	303	350	333	469	650	306	346	405	341	322	364	364	357	355	340	360	221	390	457	364	561	392	278	552	549	412	431	328	422	296	445	625	323	344
	297	363	491	395	341	354	442	309	266	509	351	295	420	455	332	305	356	335	472	656	310	355	407	343	324	367	367	360	360	342	360	223	396	462	367	566	399	281	560	556	414	436	329	425	300	450	630	328	347
	299	365	497	398	344	356	443	311	270	516	353	296	425	466	338	314	362	339	474	660	310	362	408	347	328	369	368	364	362	349	361	225	403	467	371	571	403	283	563	563	416	440	332	427	304	453	636	332	348
	302	368	506	400	346	360	445	317	272	520	361	297	432	476	342	323	364	344	479	663	314	366	411	350	328	375	369	368	368	353	365	226	404	472	375	575	408	285	563	568	420	447	334	427	308	456	645	338	350
	305	368	509	407	350	362	446	321	280	523	367	299	439	480	349	328	369	350	482	668	317	373	414	353	330	377	372	375	374	355	368	230	406	479	378	579	412	289	571	576	423	449	336	431	312	458	656	342	350
	310	372	516	414	357	362	450	324	281	524	370	304	449	483	352	335	373	353	484	672	324	377	418	360	336	381	375	384	376	360	372	231	410	485	379	581	419	294	572	583	423	452	339	432	315	461	663	350	352
	313	373	522	418	361	365	454	329	287	528	371	306	455	494	356	337	377	356	491	675	328	378	421	367	339	384	375	390	378	365	374	235	411	489	381	584	424	300	574	588	425	456	340	437	318	464	672	354	354
	315	376	530	422	363	366	459	333	293	533	373	309	460	499	359	345	380	359	498	679	330	382	424	372	344	386	376	401	382	370	376	236	414	495	384	585	429	304	576	591	427	459	343	444	321	466	679	360	358
	318	380	535	425	370	368	461	340	294	535	379	317	462	508	362	345	380	361	503	686	333	383	425	373	347	386	378	412	386	372	380	239	417	499	385	589	437	308	580	593	427	462	345	452	322	468	683	368	362
	322	381	536	432	372	368	465	342	299	537	382	319	462	515	365	345	382	364	512	692	336	386	431	375	351	388	380	419	387	375	382	241	419	501	385	593	440	318	585	599	428	463	347	459	323	472	688	373	363
	328	385	541	438	378	368	468	347	301	541	384	321	468	524	368	349	387	368	516	697	340	387	434	381	354	390	386	425	389	379	386	243	420	509	387	596	449	324	589	603	431	469	354	463	323	474	692	377	364
	331	388	546	448	381	371	471	353	306	543	386	324	475	533	373	354	390	368	520	701	345	387	439	383	358	393	390	432	393	383	390	244	422	514	390	599	452	330	594	605	434	473	356	469	324	476	694	381	364
	337	393	549	455	384	372	476	355	313	544	388	327	477	541	375	361	393	371	523	707	348	390	442	386	361	395	399	441	397	386	394	246	427	518	395	603	455	334	600	609	437	482	361	474	326	482	698	381	367
	339	396	550	465	389	372	479	357	316	546	394	330	481	550	379	365	398	377	526	711	349	392	444	388	365	395	404	449	403	389	396	246	432	522	399	606	456	337	606	613	438	484	368	481	327	484	702	383	370
	341	397	552	471	395	373	481	362	319	550	400	334	484	554	382	370	398	379	528	717	351	392	446	389	368	396	408	453	408	391	400	249	435	525	403	611	457	342	611	618	442	489	372	487	330	486	710	386	374
	343	399	553	479	400	375	482	366	326	555	403	335	491	561	388	374	402	383	534	720	354	394	446	391	369	399	412	457	412	398	405	251	441	529	403	615	465	346	613	620	449	492	375	494	331	493	716	389	380
	347	402	555	485	406	377	484	367	328	557	407	338	496	564	395	381	405	386	539	723	358	398	447	392	369	402	416	462	417	399	408	256	445	534	404	620	470	350	616	626	454	495	377	499	333	501	723	394	387
	348	403	560	491	412	380	487	374	330	561	410	342	501	571	399	387	408	389	541	728	364	402	451	392	371	403	420	468	418	403	414	260	447	542	413	623	477	356	621	629	458	499	379	503	336	509	730	399	388
	354	408	562	497	420	383	488	377	333	564	415	347	504	574	401	390	410	394	546	732	368	403	453	392	378	408	422	473	422	410	416	262	447	542	420	627	485	366	628	629	462	502	381	507	338	513	739	403	394
	361	411	565	507	427	387	491	383	335	570	417	347	509	580	403	397	411	396	549	739	370	404	456	393	381	413	426	482	425	413	422	265	452	547	424	634	492	372	632	633	464	506	385	510	340	515	746	407	398
	368	412	567	513	435	391	497	391	339	571	417	348	516	585	405	400	418	400	552	746	374	407	456	396	385	416	427	487	430	417	425	270	457	548	426	636	496	381	636	636	465	512	386	512	341	519	755	411	400
	372	415	570	521	439	395	499	393	342	572	421	349	518	591	407	402	420	402	552	754	378	408	457	399	389	420	431	492	433	424	430	274	461	550	429	639	501	391	642	640	468	513	388	518	342	524	766	412	405
	376	418	572	527	444	396	503	394	349	575	422	353	520	597	408	405	427	402	561	765	383	411	465	401	390	425	437	500	434	428	433	277	466	554	434	640	506	400	648	649	470	514	393	521	345	529	773	414	406
	379	422	574	532	448	396	506	398	353	578	425	358	523	599	408	413	430	405	566	774	391	415	471	403	391	429	440	501	441	433	435	279	468	559	439	643	510	408	656	655	473	515	396	526	349	533	788	416	407
	380	426	581	537	448	398	510	402	357	580	429	363	525	607	412	418	433	407	570	780	400	418	479	404	396	433	441	508	448	434	440	281	469	561	442	647	517	414	660	662	481	517	399	530	352	536	798	416	413
	383	428	584	540	455	402	512	406	360	584	431	366	528	611	416	420	438	409	575	786	407	423	482	407	398	434	443	511	451	438	441	288	470	568	446	652	521	417	665	670	484	521	401	534	355	538	803	416	417
	388	429	586	544	457	404	521	410	366	590	438	369	531	617	419	422	443	423	580	790	413	426	487	408	399	439	443	520	454	444	442	289	470	573	450	657	526	420	669	676	484	522	402	537	360	540	816	420	419
	389	429	588	551	459	404	526	413	367	595	444	374	534	617	424	424	446	429	584	790	422	429	495	409	402	442	445	527	460	451	445	290	472	575	453	665	533	427	675	680	487	524	406	544	366	545	828	423	422
	397	432	588	554	460	404	530	419	373	601	446	376	534	618	428	427	447	433	588	794	425	433	501	412	406	444	445	535	467	456	449	292	474	581	455	670	536	432	679	690	488	530	411	549	373	546	834	427	427
	402	437	590	558	460	405	539	421	375	603	451	380	538	623	436	432	451	438	594	797	433	437	506	417	409	448	446	540	473	462	450	294	477	587	459	676	539	435	686	697	492	532	415	556	378	549	838	428	432
	412	439	593	559	462	408	548	425	378	607	454	384	543	623	440	433	451	445	596	800	436	446	509	421	412	449	450	544	478	466	455	297	480	592	464	685	544	441	693	705	494	535	416	565	387	552	845	433	434
	416	439	594	564	464	411	553	432	381	611	458	389	547	626	446	437	456	451	601	805	441	452	514	423	416	451	451	546	480	475	456	300	484	594	469	690	547	448	700	717	498	536	418	570	391	553	853	434	438
	420	443	595	572	465	414	558	438	385	613	460	391	551	630	449	443	460	454	611	809	445	461	515	424	419	454	455	551	486	479	459	302	486	595	473	692	549	450	705	725	500	538	421	575	396	556	859	435	440
	421	445	598	577	469	417	564	444	390	618	461	395	555	632	455	449	464	458	616	816	447	472	516	427	421	458	458	553	490	482	461	310	488	598	478	693	551	452	712	730	501	544	426	581	401	562	868	438	442
	422	449	601	580	470	422	567	454	394	621	463	399	558	641	460	454	469	461	619	823	451	478	519	432	428	462	459	555	493	486	464	311	491	602	485	693	554	454	723	740	504	548	434	587	404	566	874	440	444
	423	451	606	584	475	423	570	459	399	625	470	404	565	645	470	460	472	465	622	827	454	481	520	436	434	463	461	561	496	491	467	315	492	606	489	695	558	460	731	746	508	551	436	591	412	569	881	443	450
	427	454	609	589	477	427	570	465	401	630	474	408	574	649	476	462	475	471	628	833	459	486	521	437	438	465	462	566	500	494	472	318	494	608	493	697	565	463	737	753	511	557	439	597	414	573	888	444	452
	430	455	610	591	479	430	571	470	403	632	479	414	579	649	479	466	478	476	630	841	466	490	521	444	440	469	464	568	502	496	474	324	497	616	499	698	571	469	741	762	511	562	443	603	420	577	893	447	455
	432	458	610	594	481	432	573	472	410	636	486	418	585	654	484	473	482	479	633	844	471	496	524	447	443	472	467	569	508	497	477	326	500	621	504	700	574	471	746	765	517	566	445	606	424	581	897	453	460
	437	459	614	597	485	434	576	478	415	639	488	421	592	660	494	477	486	480	637	849	475	498	525	450	448	476	469	572	517	497	481	330	504	626	513	701	576	475	749	771	519	568	447	608	430	583	903	456	463
	441	461	618	599	489	435	577	482	417	644	493	427	599	661	500	482	489	485	643	855	479	502	525	451	450	479	476	574	519	501	487	333	511	630	521	701	579	479	755	778	526	572	447	614	433	587	906	458	467
	445	462	621	604	494	437	579	489	420	648	496	433	603	667	506	487	493	488	648	859	483	509	525	451	453	486	477	579	525	504	489	336	520	634	526	705	582	484	758	781	528	576	451	621	434	591	913	459	475
	450	464	627	607	497	437	583	492	425	651	500	439	607	671	511	488	497	493	655	861	490	514	529	453	456	490	482	585	534	504	491	337	524	639	529	709	588	488	759	786	532	579	454	624	435	595	918	462	478
	455	467	632	612	501	437	586	498	432	654	504	442	609	678	515	490	500	501	662	864	499	521	534	454	459	494	486	588	542	507	495	337	526	646	532	711	593	491	765	790	537	581	456	629	442	598	919	469	480
	458	469	635	618	503	438	588	502	438	664	510	447	611	683	521	498	505	505	668	866	511	534	536	460	462	496	487	588	549	509	497	341	529	650	536	716	598	492	771	792	539	584	459	632	444	600	922	472	483
	463	472	643	622	509	441	589	508	445	665	514	452	612	685	527	504	507	508	672	869	518	540	536	463	465	497	490	591	555	515	501	345	531	655	539	717	600	495	777	797	544	588	460	636	448	602	927	475	489
	466	475	643	628	513	444	594	509	448	670	519	458	613	688	532	510	511	513	679	871	523	546	538	466	468	503	492	596	560	523	504	347	535	663	543	725	604	501	780	799	546	589	462	641	452	605	938	478	494
	467	476	644	634	514	449	598	513	451	673	520	462	614	689	535	516	517	516	684	873	528	552	543	469	470	508	496	600	563	530	507	351	540	665	549	729	612	504	790	802	549	591	463	648	459	606	943	481	499
	468	476	645	638	516	450	602	516	456	676	524	464	616	690	539	521	519	523	690	874	531	556	550	473	474	511	500	603	571	532	508	353	542	669	559	739	620	512	794	804	551	594	466	652	466	608	953	484	505
	469	476	647	641	519	451	607	517	459	679	530	468	618	691	542	530	525	528	696	876	534	558	551	481	477	516	506	609	578	536	512	355	546	673	565	744	627	516	798	809	555	600	470	657	470	611	960	491	506
	472	476	652	646	522	452	610	520	465	682	536	473	622	693	546	539	530	531	699	876	539	565	551	487	483	519	513	612	582	542	512	361	552	678	569	753	634	520	801	812	561	605	474	666	471	617	969	496	509
	472	478	656	651	527	453	615	525	468	685	541	478	626	694	548	545	534	540	705	878	544	572	552	489	483	523	516	617	587	544	515	364	557	684	577	757	643	524	803	814	564	611	481	672	474	622	979	500	510
	474	479	658	654	530	460	618	526	472	692	548	483	630	694	551	550	539	545	705	883	548	578	558	493	486	526	521	622	590	545	523	367	562	688	580	765	651	528	809	815	567	614	486	677	477	629	994	502	512
	474	484	660	660	533	467	621	527	473	693	552	491	634	696	554	555	545	550	709	887	552	582	560	497	487	528	526	627	595	549	527	369	565	693	582	771	652	534	810	816	571	617	490	681	477	635	1003	505	517
	478	487	661	662	538	473	626	530	475	698	556	495	638	700	556	560	555	553	715	890	555	587	564	501	488	536	528	637	601	550	533	372	569	701	585	780	657	539	811	822	574	621	492	686	482	637	1009	508	518
	479	487	663	668	542	476	632	532	475	698	558	502	640	706	559	568	558	559	721	896	558	591	567	502	496	539	530	640	607	551	535	378	573	705	589	791	661	542	811	828	576	626	498	689	485	641	1018	510	519
	480	490	664	671	550	479	638	539	479	703	565	509	645	710	563	579	560	565	728	901	560	596	569	505	499	540	533	642	610	553	537	386	578	708	595	798	668	549	812	834	581	628	500	693	490	646	1025	516	521
	481	495	666	676	554	479	639	544	479	704	571	513	646	710	567	586	563	573	731	905	563	598	572	511	501	543	534	649	615	554	537	390	580	713	600	803	674	555	813	843	586	631	503	695	494	649	1032	521	526
	484	500	671	679	559	480	642	550	483	704	576	519	647	713	570	592	566	576	735	908	566	601	577	515	503	547	534	651	622	557	543	394	590	720	603	809	677	561	818	852	590	632	507	696	495	651	1037	523	527
	485	503	674	681	567	484	646	555	489	709	581	521	650	714	570	595	568	581	739	912	569	607	579	523	506	554	534	653	629	560	549	397	598	726	611	818	682	564	825	859	596	637	510	698	495	657	1048	527	529
	490	505	675	683	576	487	647	562	491	710	585	523	654	715	573	600	570	584	745	914	571	614	581	529	513	559	536	654	636	562	550	399	605	732	613	825	688	573	831	867	599	641	514	702	496	660	1057	527	530
	494	506	675	690	586	489	650	567	496	714	590	527	655	716	577	605	571	586	748	915	574	619	582	531	518	562	538	656	643	565	553	404	611	734	618	829	692	575	837	871	604	641	517	705	496	663	1062	528	532
	495	507	676	695	592	494	654	572	499	720	594	528	659	717	579	611	572	591	751	919	577	624	583	532	524	566	542	660	648	566	560	408	618	741	622	832	699	582	845	877	610	645	518	708	498	666	1064	531	535
	496	507	678	702	598	498	659	575	504	722	602	530	666	721	580	617	578	592	756	922	582	630	585	533	530	574	547	664	651	567	566	411	623	751	627	840	706	586	855	882	614	647	523	710	503	666	1067	536	536
	497	509	682	706	602	501	662	578	506	724	608	531	671	722	581	623	581	595	760	926	583	636	587	536	532	579	553	670	657	570	568	415	629	755	633	844	710	590	864	887	616	649	524	713	505	669	1075	541	536
	499	512	684	708	603	508	665	585	509	727	610	533	676	722	585	628	587	597	763	933	586	643	590	537	537	585	558	676	660	573	568	418	634	760	639	846	712	591	872	892	622	652	525	716	506	671	1078	546	536
	501	517	690	711	605	511	668	587	513	732	616	538	683	723	587	632	590	601	765	940	589	649	592	538	545	592	564	677	666	573	574	422	639	766	645	851	714	597	878	896	626	656	528	720	508	673	1082	548	536
	506	523	699	714	609	516	676	592	516	736	619	542	691	724	595	639	591	604	768	947	592	654	596	539	548	596	568	679	671	575	578	425	645	770	651	855	718	603	883	904	630	661	530	723	510	677	1086	551	537
	510	529	703	719	612	517	681	595	522	739	622	549	697	724	601	648	595	611	769	952	598	659	601	540	554	599	570	684	674	578	581	429	648	773	654	863	722	608	888	909	632	664	536	725	510	680	1091	552	543
	513	534	711	723	616	521	683	599	528	746	628	550	703	724	605	654	599	619	771	958	606	663	607	542	561	601	572	684	679	583	582	431	653	776	657	867	726	610	894	912	633	667	540	727	511	681	1096	553	548
	517	538	714	729	621	526	688	601	530	756	633	555	704	727	610	662	602	624	772	965	614	666	613	545	568	603	573	687	682	584	588	433	655	778	662	873	732	612	900	918	635	671	543	728	513	682	1103	560	555
	520	541	719	733	624	529	693	603	534	766	636	558	707	731	612	667	606	633	776	968	619	670	615	546	573	607	579	690	684	586	589	437	656	783	667	882	738	619	904	918	640	672	546	728	516	685	1106	567	557
	524	549	721	739	632	532	699	607	539	774	642	560	711	737	618	672	611	635	778	969	631	677	619	548	577	614	582	692	688	586	594	445	662	790	673	891	744	623	910	922	642	676	547	731	519	688	1111	571	559
	527	557	723	746	638	532	707	610	541	782	644	566	713	741	623	676	615	639	779	971	637	681	626	549	583	619	585	695	688	588	596	448	665	793	675	896	747	629	917	929	645	681	550	738	521	691	1117	576	560
	531	559	725	750	641	533	715	613	547	786	648	572	720	748	624	679	618	647	779	973	643	686	630	549	588	628	589	698	693	591	599	453	668	799	678	903	752	633	920	932	646	684	552	744	523	695	1118	578	561
	531	560	728	752	643	538	724	615	549	792	654	583	722	750	627	684	625	650	780	976	649	691	634	551	596	640	592	701	696	594	602	459	670	806	685	906	754	633	924	939	649	684	555	750	528	698	1126	581	564
	535	561	734	757	650	539	729	618	553	794	659	592	726	756	629	689	629	657	787	980	656	692	636	555	605	650	594	707	701	597	605	466	672	811	693	911	757	637	928	949	651	688	557	757	530	704	1133	582	565
	538	562	741	758	661	544	733	619	557	797	666	595	729	758	632	693	633	658	796	984	662	694	637	557	611	653	595	712	705	605	609	470	675	815	701	915	762	642	931	955	654	694	558	760	535	707	1139	583	569
	540	562	748	762	667	550	736	621	560	800	670	599	735	761	638	697	642	659	804	986	664	696	639	560	616	663	597	715	709	611	609	477	676	821	703	922	765	645	937	965	658	697	561	764	538	709	1145	592	572
	545	566	754	764	675	556	740	623	566	803	672	603	737	765	640	699	647	663	812	989	666	699	643	564	620	667	598	722	716	616	614	477	679	824	706	929	770	651	943	975	660	701	562	767	541	712	1152	595	575
	546	567	757	767	685	560	743	623	572	805	673	607	740	771	641	699	654	666	817	990	666	705	647	565	627	672	599	730	720	622	614	481	683	825	711	935	775	660	948	979	665	706	563	769	548	717	1160	596	578
	551	568	762	770	695	561	748	625	580	812	678	613	744	773	645	703	659	670	817	995	668	708	652	566	630	679	603	737	720	628	619	485	685	827	712	937	779	665	954	984	667	708	563	775	553	722	1168	597	583
	557	569	765	778	700	568	757	626	584	816	681	619	750	776	649	705	661	677	821	998	673	711	656	571	633	684	605	745	723	629	623	487	685	831	714	941	785	672	962	986	675	711	565	777	556	724	1173	598	586
	561	571	770	784	706	571	762	628	588	817	683	622	757	781	655	705	667	679	827	1000	677	715	661	577	636	687	608	756	729	629	628	489	691	840	718	944	787	677	966	989	681	720	565	777	558	728	1177	600	591
	567	571	777	789	709	576	765	632	592	817	685	630	762	786	657	711	672	682	830	1004	680	717	667	578	641	689	610	765	734	633	632	492	695	847	721	949	792	684	970	1005	682	729	566	778	561	734	1178	602	596
	572	575	779	790	717	576	769	633	592	818	688	638	765	791	658	714	675	685	834	1006	688	720	668	583	648	693	613	774	738	635	636	496	696	850	724	953	796	690	973	1010	684	736	566	778	565	736	1181	603	601
	574	579	781	795	721	578	771	633	594	821	690	641	769	795	663	716	680	692	834	1011	690	726	671	586	656	702	614	785	740	639	639	500	698	852	724	955	798	701	980	1018	684	742	568	781	570	743	1182	607	607
	576	579	785	803	727	578	773	634	597	823	695	645	771	803	665	719	686	696	835	1015	695	729	677	587	660	706	616	793	747	641	642	502	701	859	726	958	804	709	983	1024	687	745	569	782	571	749	1183	608	609
	578	582	786	806	732	578	774	640	600	826	702	647	778	809	667	722	686	701	837	1017	700	734	682	587	665	708	620	798	749	643	644	504	705	864	730	961	812	714	989	1033	689	748	569	783	576	753	1184	612	614
	582	584	792	808	737	580	774	645	603	830	707	648	783	813	668	727	691	706	840	1018	704	737	683	592	671	716	626	802	752	646	646	508	708	868	731	963	816	720	995	1039	691	752	570	786	580	757	1190	613	621
	586	588	792	809	742	583	774	647	605	831	712	652	787	816	671	731	698	709	842	1022	709	738	687	596	678	721	629	806	756	647	648	513	712	877	734	968	825	726	1001	1046	697	756	571	787	586	760	1193	617	622
	592	591	793	814	745	586	775	652	607	832	717	660	794	821	676	734	700	713	844	1026	713	743	689	599	680	723	630	811	760	650	650	515	715	885	737	972	832	733	1006	1050	702	761	571	788	595	764	1200	621	626
	594	595	795	818	750	590	776	656	608	835	720	665	799	825	679	737	707	719	847	1028	720	747	689	603	687	730	635	814	765	650	651	518	721	894	742	978	838	740	1007	1060	709	763	573	794	604	766	1205	630	628
	597	599	796	820	759	595	779	658	611	840	723	670	803	828	681	741	712	727	850	1035	725	749	691	609	692	736	644	816	769	651	651	526	729	903	742	981	845	746	1007	1069	715	768	574	795	609	771	1208	633	632
	603	605	798	824	765	598	782	662	614	840	727	677	805	829	684	745	715	730	853	1043	730	755	692	612	693	737	648	820	780	652	656	528	734	907	744	982	849	758	1014	1073	720	773	575	799	614	777	1212	638	640
	606	607	800	826	772	601	787	667	617	841	727	683	807	832	684	751	716	733	860	1047	731	768	695	613	700	742	650	825	785	653	657	533	738	919	747	983	852	762	1018	1082	726	777	578	803	621	782	1219	642	644
	608	609	803	827	781	605	791	668	618	842	731	687	810	838	684	754	720	736	865	1054	737	773	696	615	704	745	657	833	791	654	657	537	740	927	754	989	858	771	1021	1091	734	779	581	803	626	786	1224	645	647
	611	612	804	828	789	609	793	670	622	843	735	692	810	841	685	759	723	737	870	1060	741	777	699	616	708	747	660	841	800	655	661	543	744	934	759	996	863	774	1024	1098	739	781	582	805	632	790	1229	648	652
	613	613	806	832	799	616	796	670	625	848	739	693	812	845	687	762	725	740	873	1068	744	781	702	620	713	756	664	842	808	656	665	545	752	946	762	1000	867	779	1028	1102	750	787	583	807	634	793	1234	650	656
	614	618	807	837	807	619	801	671	627	852	742	694	814	849	688	765	726	743	875	1076	746	785	705	622	714	760	671	847	814	657	669	551	759	953	762	1003	870	785	1030	1108	755	790	584	811	638	794	1242	652	661
	615	621	808	840	819	623	806	674	630	857	745	697	814	855	689	769	728	748	881	1079	750	789	706	623	718	762	673	851	822	658	674	558	760	959	765	1007	871	788	1034	1114	758	796	587	814	646	799	1245	655	664
	616	624	809	843	823	630	812	677	636	861	749	699	816	858	693	772	732	752	884	1087	756	792	708	626	725	767	677	854	825	660	678	564	765	966	769	1010	873	792	1041	1116	760	800	592	815	649	805	1248	658	666
	619	628	809	846	827	635	815	682	642	864	753	701	817	861	693	774	734	754	886	1094	758	799	709	628	727	770	681	861	831	661	684	568	771	973	771	1015	877	796	1045	1120	762	809	594	818	654	809	1254	662	669
	625	633	810	848	833	635	817	685	650	869	758	706	820	864	694	778	735	759	889	1102	761	803	711	630	730	776	685	869	837	661	688	572	774	980	776	1018	884	803	1047	1126	768	815	599	821	656	817	1255	664	676
	632	636	810	850	841	639	823	686	651	870	764	710	822	870	695	780	735	767	894	1115	766	805	715	635	731	784	688	877	842	665	690	583	782	986	781	1019	886	809	1053	1130	771	819	600	823	663	824	1261	670	684
	636	641	815	850	845	643	828	691	653	872	768	717	822	874	696	785	735	771	899	1121	767	808	720	638	733	787	694	883	844	665	697	590	785	992	785	1020	888	818	1057	1132	775	823	602	827	669	829	1267	672	686
	639	647	817	850	853	646	833	700	659	877	770	719	824	877	699	791	737	773	902	1125	771	814	726	642	735	788	696	885	849	667	699	597	792	995	790	1022	889	824	1061	1137	780	826	604	830	671	837	1273	676	690
	643	650	819	853	859	649	835	708	664	879	776	722	828	879	701	793	737	779	904	1135	776	816	730	643	737	794	698	891	856	669	702	604	797	997	792	1027	890	831	1066	1144	784	835	607	838	675	843	1278	679	696
	646	656	819	855	865	655	839	713	669	883	783	726	833	880	702	796	739	785	907	1136	780	819	732	649	739	801	700	897	863	671	704	606	805	1003	795	1028	894	837	1072	1147	789	838	609	842	679	853	1280	682	700
	649	658	822	857	872	661	842	718	669	886	786	730	836	882	705	799	742	788	908	1140	784	821	733	651	742	805	705	898	868	671	706	613	810	1009	796	1035	896	844	1075	1151	795	844	610	844	682	859	1285	691	704
	655	660	824	858	881	665	844	721	671	893	790	731	838	885	708	803	747	789	908	1143	790	823	738	654	746	809	710	902	872	673	706	619	814	1014	796	1041	899	846	1079	1157	801	848	610	849	689	866	1294	694	711
	658	663	824	858	886	667	851	725	675	899	793	732	840	886	712	807	751	790	908	1147	793	823	742	657	751	814	714	902	878	675	707	620	814	1022	796	1049	902	850	1085	1162	804	851	615	849	693	869	1303	697	715
	661	666	826	860	888	671	854	729	678	903	795	733	844	889	716	810	754	797	910	1151	798	827	745	660	756	816	718	904	887	678	711	628	817	1029	796	1056	904	851	1089	1162	808	860	618	852	695	872	1312	700	720
	663	671	830	862	893	674	861	733	680	907	799	735	847	893	719	818	757	805	913	1151	803	829	749	663	757	818	720	907	892	681	715	632	821	1033	798	1058	905	852	1092	1163	812	863	623	854	698	879	1319	704	730
	664	676	831	865	898	676	867	736	680	910	801	735	852	899	722	823	760	808	915	1153	808	831	756	665	761	822	723	910	904	684	719	635	825	1040	804	1067	906	855	1098	1165	816	867	625	860	705	886	1325	705	737
	667	679	834	867	902	677	872	741	685	915	806	737	855	902	724	825	762	811	916	1156	816	837	760	671	765	824	727	914	909	687	726	638	828	1048	807	1071	907	856	1103	1167	821	871	633	861	709	891	1330	708	743
	669	683	836	868	905	680	878	747	692	918	809	741	856	905	725	830	764	814	919	1160	820	841	766	671	769	825	732	917	915	688	735	649	833	1058	815	1077	913	861	1107	1171	823	878	636	864	714	898	1340	710	747
	672	686	838	871	907	685	883	751	693	925	814	744	860	908	729	832	766	818	923	1162	829	849	768	671	770	829	738	925	924	693	738	653	837	1066	821	1079	914	865	1114	1174	828	883	642	869	718	905	1349	717	753
	677	689	839	873	908	689	886	754	696	931	821	745	864	912	735	835	768	825	928	1164	838	853	774	672	773	834	741	929	931	695	743	657	841	1074	822	1085	918	870	1124	1179	836	885	648	872	720	906	1359	721	756
	684	690	842	877	916	697	891	755	699	933	822	748	868	916	738	841	774	827	933	1172	845	855	777	677	776	841	742	930	937	697	747	667	844	1078	827	1088	923	873	1126	1181	841	888	651	877	721	912	1368	724	762
	690	693	846	877	921	705	894	757	700	936	825	749	870	919	742	845	778	832	938	1180	851	858	781	681	777	850	747	932	943	698	748	672	847	1085	830	1092	926	875	1132	1182	848	895	655	878	728	921	1373	725	768
	695	697	851	880	929	709	900	762	705	942	827	751	874	925	749	851	780	835	941	1186	855	862	783	684	780	857	751	936	951	699	750	678	853	1090	833	1095	929	876	1134	1185	853	901	661	879	731	927	1379	727	770
	699	701	853	882	935	716	902	764	709	943	834	756	878	928	754	853	785	839	946	1190	860	866	787	687	780	864	753	941	954	701	756	682	861	1094	836	1096	933	877	1142	1188	865	904	668	882	734	933	1382	730	775
	701	704	855	886	941	722	908	765	711	945	837	760	883	934	761	856	786	846	947	1195	865	872	791	691	783	867	756	944	960	703	759	683	863	1097	838	1100	937	879	1149	1193	872	911	673	883	737	937	1387	733	781
	706	705	856	888	947	725	915	766	717	951	838	762	887	937	767	863	792	849	951	1198	868	873	792	694	783	873	758	948	967	709	764	686	866	1101	841	1101	939	879	1156	1201	881	917	678	886	739	940	1393	734	784
	710	707	857	890	949	731	924	769	719	956	842	764	891	938	774	868	797	851	964	1201	870	879	794	700	783	880	761	951	973	717	766	691	869	1105	844	1104	942	881	1161	1207	891	924	684	888	741	943	1399	737	789
	715	709	858	890	958	736	930	770	723	958	847	766	894	942	778	871	800	854	968	1205	872	883	798	701	786	886	763	955	978	721	766	694	873	1109	846	1107	944	883	1166	1215	898	930	688	890	743	945	1409	738	792
	719	711	858	890	963	742	931	774	728	961	851	770	899	944	783	874	803	857	969	1212	877	888	807	703	789	889	766	958	981	725	767	698	875	1111	848	1112	946	884	1169	1217	903	937	688	892	746	951	1416	740	797
	724	712	862	890	965	749	933	779	735	965	854	773	903	950	787	876	806	859	973	1217	878	891	811	704	790	893	772	961	985	728	770	701	879	1116	849	1114	950	887	1175	1222	907	943	690	895	751	954	1423	742	802
	728	712	868	892	967	752	935	784	738	969	860	775	905	955	797	882	808	865	979	1224	885	892	815	707	793	903	777	967	989	730	773	706	886	1120	852	1119	951	889	1182	1229	911	951	694	899	755	958	1433	744	806
	731	715	872	893	972	760	938	790	745	971	867	776	906	964	803	883	810	872	984	1230	890	898	818	711	796	908	781	969	991	733	776	712	893	1126	854	1125	953	893	1194	1235	917	958	697	901	763	963	1436	745	810
	736	719	875	894	978	765	944	794	749	973	876	780	908	969	807	886	813	878	986	1236	895	904	822	713	796	912	782	972	992	737	778	720	899	1128	856	1132	955	894	1200	1239	920	967	699	902	768	968	1441	746	816
	740	722	881	896	982	769	955	798	759	974	881	784	912	973	810	889	817	886	992	1240	898	907	829	714	800	918	783	974	994	741	779	727	912	1136	857	1140	958	896	1207	1245	924	972	699	902	770	977	1444	750	817
	742	726	886	896	982	773	959	800	765	975	886	787	916	975	813	892	818	889	996	1245	901	912	838	720	804	923	785	979	997	744	782	729	919	1139	862	1143	959	901	1217	1250	934	978	703	904	774	980	1449	752	818
	745	731	890	898	984	776	963	804	772	980	892	794	920	977	818	892	821	901	999	1246	904	917	849	725	814	930	786	983	1001	748	783	732	925	1140	865	1147	962	904	1226	1253	944	984	710	905	779	985	1453	758	820
	749	735	893	902	985	780	964	807	778	986	893	799	923	980	824	895	826	909	1004	1249	910	923	856	728	818	937	788	988	1003	750	785	736	934	1144	867	1149	964	905	1232	1259	954	987	713	905	784	988	1457	763	824
	751	738	896	904	990	783	968	809	784	986	899	805	924	981	828	899	828	913	1009	1255	915	926	865	730	823	939	791	991	1004	753	788	741	940	1147	870	1150	964	905	1238	1268	963	991	716	907	788	991	1464	767	827
	755	741	901	909	992	783	970	810	789	986	905	812	926	983	832	899	836	924	1016	1258	918	931	872	733	828	943	792	995	1008	756	790	747	948	1152	872	1152	965	910	1243	1276	974	998	721	908	790	994	1468	771	831
	758	744	904	910	995	786	974	815	794	987	914	814	927	985	835	903	841	928	1017	1259	921	935	877	735	830	949	795	996	1014	757	793	752	952	1159	875	1156	969	917	1251	1288	980	1005	724	910	794	995	1475	772	834
	762	748	909	910	995	792	981	821	797	988	919	823	929	985	840	910	844	934	1020	1264	922	943	882	739	835	954	798	1002	1015	758	798	760	956	1163	876	1159	972	920	1255	1295	992	1010	724	913	798	996	1482	775	839
	765	749	915	913	999	798	985	824	799	992	924	828	935	988	845	913	848	939	1025	1268	927	949	887	744	839	960	801	1004	1022	761	798	765	957	1170	876	1163	973	922	1261	1303	999	1012	728	914	801	999	1486	779	843
	768	750	918	919	1000	799	996	826	805	995	926	834	943	991	850	914	849	942	1029	1271	934	954	893	749	844	970	807	1011	1023	768	799	773	960	1174	876	1168	973	926	1268	1305	1009	1017	731	916	803	999	1491	782	848
	777	751	926	925	1003	801	1002	833	808	996	930	843	945	992	853	916	851	948	1031	1272	940	956	897	753	850	976	809	1018	1025	772	799	782	963	1175	878	1171	977	927	1277	1313	1020	1020	738	918	806	1002	1499	785	853
	782	754	929	929	1006	802	1009	841	810	998	943	849	949	994	856	920	853	955	1035	1281	943	961	902	758	856	981	811	1021	1034	774	802	787	968	1179	879	1173	987	928	1280	1321	1028	1028	740	918	810	1002	1503	788	857
	786	758	935	934	1010	806	1016	844	814	998	948	854	949	997	859	921	856	959	1037	1290	948	967	905	763	861	983	815	1022	1039	776	804	789	970	1182	883	1176	991	929	1286	1328	1032	1032	746	923	814	1004	1507	792	859
	790	761	941	935	1012	811	1023	845	819	998	954	861	950	997	863	921	860	962	1042	1294	953	973	910	767	864	988	815	1029	1045	779	805	789	973	1184	886	1179	996	931	1292	1333	1041	1037	754	925	819	1010	1512	794	865
	795	764	943	938	1015	817	1029	849	823	1001	957	869	951	999	867	922	865	965	1044	1296	958	978	912	769	866	995	816	1032	1050	782	806	791	977	1188	888	1184	998	932	1295	1336	1047	1042	758	927	823	1017	1517	797	869
	796	774	951	939	1019	822	1031	851	825	1002	959	874	953	1002	872	924	867	969	1048	1302	962	982	914	772	870	1001	816	1037	1054	784	806	793	980	1193	889	1190	1003	934	1299	1343	1053	1047	759	929	828	1023	1521	800	871
	798	780	953	940	1019	825	1036	851	830	1007	962	878	953	1006	875	924	872	975	1056	1308	965	988	920	776	873	1006	816	1040	1056	787	807	797	984	1195	889	1193	1012	939	1301	1349	1059	1052	765	929	831	1026	1526	802	874
	801	783	955	941	1022	825	1041	853	831	1008	965	882	957	1010	879	925	879	979	1061	1310	967	995	925	779	877	1011	816	1045	1058	790	810	801	989	1202	889	1195	1015	941	1304	1358	1071	1057	772	929	833	1026	1532	802	876
	803	788	956	944	1024	827	1044	856	833	1011	968	885	959	1015	882	925	880	983	1068	1313	967	998	928	783	880	1012	820	1051	1062	795	814	803	994	1206	890	1195	1016	944	1308	1366	1079	1058	779	930	836	1026	1539	806	876
	804	793	962	945	1024	830	1047	865	836	1012	973	888	960	1020	884	928	883	987	1075	1316	968	1001	934	784	883	1013	823	1059	1067	797	815	805	998	1212	891	1199	1022	949	1315	1373	1087	1062	788	931	840	1029	1544	807	876
	804	800	964	945	1025	838	1056	867	840	1016	982	891	965	1028	888	932	885	992	1078	1320	972	1008	940	785	886	1015	829	1064	1070	800	821	808	1006	1218	891	1204	1023	951	1320	1378	1091	1064	798	932	841	1032	1550	810	881
	805	805	966	946	1028	841	1062	877	842	1018	990	892	968	1031	891	935	886	994	1080	1325	974	1012	952	788	889	1018	831	1067	1076	804	822	812	1011	1223	894	1207	1024	956	1328	1388	1097	1066	804	932	846	1032	1556	812	886
	806	812	969	946	1028	846	1068	885	849	1020	995	893	975	1034	896	938	890	996	1083	1332	976	1019	960	792	894	1020	835	1068	1081	808	823	815	1017	1228	897	1209	1027	962	1332	1390	1101	1069	806	933	849	1034	1558	814	889
	814	815	971	950	1032	851	1074	894	852	1025	1001	895	978	1035	900	940	894	999	1089	1335	979	1026	968	794	897	1023	840	1071	1087	811	828	819	1020	1234	900	1211	1030	962	1338	1392	1104	1070	812	935	850	1034	1563	815	892
	820	822	975	950	1035	860	1081	898	853	1029	1006	898	980	1040	904	946	900	1000	1093	1343	986	1031	972	796	903	1025	843	1072	1091	815	831	819	1022	1242	904	1213	1036	964	1344	1399	1113	1074	816	936	853	1035	1567	819	897
	827	828	978	950	1036	865	1086	903	853	1035	1010	900	982	1042	910	950	902	1000	1101	1353	991	1035	980	798	905	1027	846	1075	1094	818	836	822	1023	1247	906	1215	1040	966	1353	1401	1118	1080	820	938	857	1035	1573	823	902
	832	831	987	951	1040	869	1090	907	854	1036	1015	901	984	1044	913	956	904	1004	1103	1363	997	1038	983	800	912	1034	849	1076	1097	821	839	824	1024	1251	911	1222	1042	969	1360	1409	1129	1083	821	944	863	1035	1580	827	905
	838	836	996	955	1044	872	1095	910	856	1038	1019	908	987	1048	914	958	912	1005	1107	1366	1001	1043	992	801	915	1042	854	1077	1105	825	841	825	1031	1254	920	1224	1047	972	1367	1411	1132	1084	822	947	865	1038	1585	830	908
	842	837	1001	957	1047	875	1101	911	861	1040	1023	915	987	1055	914	958	923	1009	1111	1371	1003	1048	1001	807	921	1050	856	1080	1107	830	844	825	1037	1261	928	1225	1056	974	1373	1415	1137	1089	823	953	867	1042	1591	834	909
	851	840	1005	959	1048	875	1108	913	864	1043	1029	921	988	1057	919	961	927	1015	1117	1378	1007	1053	1008	815	923	1054	857	1086	1114	836	845	826	1046	1266	933	1225	1062	978	1379	1419	1140	1093	825	956	870	1045	1595	839	911
	858	844	1009	964	1050	877	1115	920	867	1047	1033	927	988	1060	927	961	936	1017	1120	1382	1009	1055	1016	819	928	1058	860	1087	1124	839	846	827	1052	1274	941	1227	1067	984	1387	1423	1146	1096	829	958	878	1047	1601	842	912
	867	847	1017	966	1052	880	1120	922	870	1051	1039	937	990	1064	930	963	939	1020	1128	1384	1012	1060	1021	822	930	1062	861	1091	1128	846	848	828	1059	1284	948	1229	1076	989	1394	1427	1154	1099	833	962	884	1047	1607	849	914
	875	852	1019	968	1053	884	1124	926	873	1051	1046	939	992	1070	935	964	941	1026	1130	1387	1016	1065	1031	824	934	1064	867	1094	1138	851	851	828	1063	1290	950	1230	1079	994	1399	1431	1159	1102	837	963	888	1051	1613	852	918
	880	856	1021	968	1053	886	1125	929	873	1053	1051	942	999	1072	941	965	942	1031	1133	1396	1019	1067	1044	825	939	1070	871	1099	1143	854	853	829	1070	1296	958	1233	1087	1006	1404	1436	1163	1103	841	968	892	1056	1619	859	922
	886	857	1028	971	1056	889	1131	931	878	1058	1052	946	1002	1077	948	967	942	1036	1138	1406	1022	1069	1051	829	940	1070	874	1105	1150	860	854	829	1077	1301	962	1234	1096	1012	1414	1441	1168	1105	841	971	898	1058	1624	865	927
	890	862	1036	972	1058	892	1137	935	881	1064	1057	952	1005	1081	951	967	944	1039	1142	1412	1023	1075	1059	830	947	1072	877	1110	1154	862	856	832	1078	1306	965	1239	1101	1018	1419	1447	1172	1105	843	973	899	1061	1628	869	933
	896	864	1043	972	1061	897	1144	935	884	1069	1063	960	1007	1085	953	972	946	1047	1150	1416	1028	1081	1061	834	950	1076	881	1112	1160	866	856	835	1080	1309	972	1241	1108	1025	1421	1453	1177	1108	848	975	904	1065	1636	877	937
	901	868	1048	977	1062	899	1150	937	888	1072	1070	967	1010	1090	956	975	950	1052	1157	1419	1029	1088	1063	836	953	1078	881	1115	1163	871	856	836	1083	1314	980	1242	1117	1031	1428	1458	1180	1111	850	979	908	1067	1642	882	939
	910	875	1053	978	1063	903	1155	944	890	1076	1076	970	1011	1093	957	976	951	1060	1164	1425	1031	1091	1068	844	958	1083	883	1117	1168	874	857	845	1088	1322	987	1245	1124	1035	1435	1463	1187	1113	852	984	912	1070	1648	889	940
	915	879	1056	981	1064	907	1160	947	891	1082	1080	975	1014	1099	961	981	955	1067	1173	1432	1034	1091	1071	851	961	1085	887	1122	1174	880	858	847	1091	1329	997	1247	1127	1039	1442	1465	1195	1118	854	989	917	1074	1658	895	941
	920	888	1059	983	1066	911	1164	950	891	1086	1088	977	1015	1102	963	983	960	1073	1178	1437	1036	1095	1074	852	967	1088	891	1125	1177	885	858	850	1093	1333	1008	1254	1132	1042	1448	1469	1199	1121	856	993	923	1077	1660	900	942
	925	893	1062	985	1068	913	1169	954	893	1088	1101	983	1018	1105	965	986	966	1078	1180	1439	1037	1099	1077	855	975	1088	894	1129	1179	887	858	850	1098	1337	1010	1257	1140	1048	1453	1475	1203	1126	861	998	929	1079	1668	906	945
	929	899	1065	990	1074	915	1177	954	893	1091	1106	987	1020	1109	968	992	969	1081	1186	1442	1040	1100	1080	859	975	1089	902	1130	1183	892	859	851	1103	1342	1018	1260	1142	1053	1457	1478	1211	1129	868	1000	930	1081	1677	914	951
	938	904	1068	996	1080	917	1181	956	897	1092	1110	988	1023	1113	971	995	973	1087	1191	1445	1040	1104	1086	863	976	1093	905	1135	1185	898	859	852	1104	1350	1023	1264	1146	1054	1459	1482	1218	1133	872	1002	934	1084	1685	925	955
	945	905	1072	1002	1086	918	1191	961	898	1092	1117	991	1026	1117	972	998	976	1092	1195	1446	1044	1107	1089	869	982	1095	911	1139	1186	901	859	853	1106	1354	1023	1267	1149	1059	1468	1487	1229	1136	877	1007	938	1085	1689	929	956
	950	907	1074	1003	1093	919	1198	964	898	1093	1122	994	1029	1123	973	1001	977	1099	1200	1449	1047	1107	1093	873	988	1099	916	1144	1188	902	860	853	1110	1358	1027	1269	1154	1062	1475	1487	1236	1140	881	1010	944	1090	1695	933	963
	955	910	1076	1007	1098	922	1205	969	903	1094	1128	996	1032	1126	976	1005	979	1102	1208	1452	1050	1110	1093	874	998	1102	918	1145	1188	903	862	853	1113	1365	1035	1269	1156	1065	1482	1493	1242	1142	885	1016	947	1093	1699	934	970
	957	913	1080	1011	1106	928	1210	976	904	1097	1133	997	1038	1128	977	1007	980	1106	1212	1455	1052	1116	1094	876	1003	1106	924	1149	1190	904	865	857	1116	1372	1040	1269	1165	1067	1487	1502	1253	1146	889	1018	948	1096	1700	939	971
	963	913	1083	1015	1109	930	1213	980	907	1097	1133	999	1045	1131	981	1011	982	1110	1220	1457	1054	1121	1097	878	1010	1108	928	1151	1193	907	870	859	1124	1379	1043	1269	1167	1073	1492	1512	1260	1151	896	1024	953	1099	1706	944	973
	965	913	1085	1022	1113	934	1218	985	909	1098	1134	1000	1048	1137	984	1016	982	1112	1226	1463	1057	1124	1101	880	1015	1112	931	1153	1198	908	874	859	1130	1385	1046	1269	1169	1076	1497	1522	1265	1153	900	1028	955	1104	1711	947	974
	968	913	1090	1026	1116	935	1222	993	914	1099	1141	1001	1049	1140	987	1021	983	1114	1234	1464	1059	1126	1106	887	1024	1117	934	1157	1199	909	877	860	1133	1390	1048	1271	1174	1083	1502	1526	1269	1158	903	1037	958	1107	1712	951	977
	970	914	1094	1033	1119	940	1226	997	918	1101	1144	1001	1050	1142	992	1025	986	1119	1238	1467	1061	1128	1112	890	1031	1122	937	1159	1202	910	882	861	1136	1398	1049	1274	1176	1086	1504	1532	1274	1161	906	1039	960	1113	1713	955	979
	973	914	1097	1035	1125	942	1229	999	922	1105	1146	1005	1055	1144	995	1027	989	1123	1245	1469	1063	1130	1116	894	1032	1131	940	1160	1205	910	883	864	1138	1401	1051	1275	1181	1091	1506	1540	1281	1167	909	1043	964	1115	1719	958	984
	975	915	1099	1038	1131	947	1233	1001	924	1106	1146	1007	1060	1146	996	1029	996	1126	1250	1474	1069	1132	1119	897	1037	1133	943	1163	1208	911	887	867	1145	1405	1055	1276	1185	1097	1511	1548	1287	1174	914	1050	967	1118	1723	960	986
	979	918	1102	1041	1136	953	1235	1006	925	1109	1147	1010	1062	1148	998	1031	998	1130	1252	1477	1071	1134	1120	900	1038	1140	949	1164	1210	913	890	868	1148	1412	1061	1278	1191	1105	1518	1552	1291	1178	917	1052	971	1126	1728	963	989
	981	920	1106	1041	1139	953	1240	1013	926	1110	1149	1012	1066	1149	1000	1034	1000	1131	1253	1480	1072	1137	1124	902	1043	1143	952	1166	1215	914	893	870	1154	1413	1065	1281	1197	1110	1522	1554	1302	1182	923	1053	975	1130	1738	967	990
	983	922	1107	1045	1143	954	1244	1022	927	1113	1157	1013	1069	1151	1003	1037	1002	1134	1258	1483	1073	1144	1130	905	1048	1147	959	1167	1216	916	896	872	1160	1416	1067	1285	1200	1115	1528	1562	1308	1186	926	1056	979	1139	1746	973	994
	985	924	1108	1048	1148	955	1250	1028	931	1116	1160	1016	1076	1153	1007	1039	1008	1135	1264	1486	1076	1148	1133	910	1055	1149	961	1170	1216	917	901	875	1164	1424	1069	1288	1204	1119	1534	1571	1315	1190	928	1061	981	1144	1748	978	995
	986	925	1110	1048	1153	959	1255	1034	934	1121	1163	1021	1077	1157	1011	1042	1012	1137	1270	1488	1078	1150	1141	915	1058	1154	968	1173	1218	922	906	877	1168	1428	1073	1292	1206	1124	1538	1574	1320	1192	931	1066	986	1146	1750	982	998
	990	931	1111	1050	1158	961	1260	1037	936	1122	1168	1023	1079	1161	1014	1042	1018	1137	1278	1493	1085	1153	1143	917	1063	1155	978	1182	1219	928	909	878	1174	1434	1079	1294	1209	1130	1544	1578	1326	1197	931	1068	990	1150	1750	986	1000
	992	934	1113	1053	1161	966	1264	1042	938	1127	1171	1028	1081	1164	1016	1045	1021	1137	1284	1497	1090	1157	1145	918	1068	1162	982	1185	1220	929	911	882	1177	1439	1081	1294	1216	1135	1549	1582	1331	1199	934	1074	991	1154	1752	992	1004
	995	937	1117	1058	1167	970	1266	1044	941	1129	1175	1030	1085	1171	1019	1049	1027	1139	1295	1503	1093	1159	1149	924	1079	1165	990	1190	1220	935	914	886	1181	1443	1085	1296	1220	1138	1553	1585	1331	1201	936	1083	995	1160	1757	998	1009
	997	940	1120	1060	1174	972	1271	1047	943	1132	1177	1031	1087	1176	1022	1053	1035	1143	1301	1513	1102	1160	1155	931	1087	1167	1000	1198	1222	938	919	889	1185	1452	1093	1299	1224	1142	1557	1590	1331	1206	937	1090	998	1164	1763	1002	1016
	1000	941	1123	1063	1181	975	1280	1052	947	1135	1178	1033	1090	1183	1023	1056	1039	1144	1309	1517	1107	1162	1162	934	1090	1172	1009	1204	1226	942	929	890	1189	1461	1099	1300	1227	1142	1560	1598	1334	1209	938	1095	1002	1172	1770	1010	1023
	1005	945	1128	1064	1184	979	1288	1055	949	1139	1183	1038	1097	1189	1025	1059	1045	1147	1319	1518	1112	1166	1166	934	1101	1177	1016	1209	1229	948	933	895	1194	1473	1104	1301	1230	1146	1566	1603	1337	1214	939	1098	1004	1176	1779	1016	1026
	1008	949	1134	1067	1186	981	1295	1060	949	1140	1184	1044	1100	1192	1027	1062	1047	1150	1330	1521	1118	1172	1170	935	1108	1181	1019	1211	1231	950	937	898	1202	1478	1108	1304	1231	1148	1569	1610	1340	1215	943	1105	1012	1180	1782	1018	1030
	1012	952	1139	1071	1189	985	1299	1066	954	1140	1188	1046	1103	1200	1031	1064	1053	1153	1334	1524	1120	1181	1174	940	1117	1184	1022	1216	1237	952	943	900	1204	1486	1113	1306	1232	1150	1576	1620	1343	1219	945	1111	1017	1184	1787	1022	1033
	1012	956	1145	1081	1196	987	1304	1071	958	1141	1189	1049	1105	1205	1036	1066	1057	1156	1339	1528	1122	1192	1178	945	1126	1187	1030	1220	1241	957	948	901	1207	1491	1117	1307	1238	1154	1584	1627	1344	1220	947	1121	1023	1191	1790	1029	1037
	1013	960	1149	1086	1198	988	1311	1074	961	1142	1193	1053	1106	1210	1039	1069	1067	1158	1346	1530	1123	1197	1180	952	1133	1190	1038	1227	1247	961	952	906	1208	1493	1122	1312	1242	1157	1592	1638	1350	1220	951	1126	1028	1199	1791	1035	1043
	1014	961	1152	1089	1203	990	1317	1081	965	1144	1199	1057	1109	1217	1040	1072	1073	1159	1353	1536	1126	1205	1185	960	1141	1193	1043	1235	1251	967	955	910	1211	1498	1128	1315	1248	1161	1600	1642	1353	1225	955	1128	1034	1204	1796	1044	1045
	1014	964	1160	1092	1208	992	1326	1084	967	1145	1203	1059	1111	1222	1042	1078	1080	1161	1359	1540	1129	1208	1186	968	1147	1200	1048	1239	1255	970	959	911	1213	1501	1133	1320	1252	1167	1610	1650	1356	1230	958	1136	1041	1207	1805	1050	1049
	1015	967	1166	1092	1213	995	1334	1091	968	1147	1207	1063	1116	1226	1045	1083	1087	1164	1362	1542	1136	1213	1190	972	1153	1207	1053	1243	1262	972	962	914	1214	1506	1139	1326	1257	1174	1617	1657	1359	1233	960	1139	1048	1211	1809	1054	1052
	1016	970	1169	1096	1217	999	1340	1095	970	1147	1211	1065	1121	1231	1046	1087	1094	1166	1370	1544	1143	1216	1193	972	1160	1211	1061	1247	1264	976	965	917	1217	1509	1144	1337	1260	1176	1625	1664	1363	1239	960	1143	1050	1213	1812	1058	1054
	1016	973	1173	1102	1219	1002	1348	1103	972	1149	1216	1071	1126	1235	1050	1092	1104	1169	1371	1547	1149	1221	1197	982	1167	1216	1063	1248	1269	980	971	919	1220	1510	1149	1339	1263	1180	1631	1666	1367	1241	960	1147	1054	1215	1813	1061	1059
	1016	973	1177	1108	1221	1005	1354	1110	974	1150	1218	1077	1130	1243	1053	1098	1111	1171	1375	1550	1154	1224	1202	988	1175	1220	1067	1254	1271	986	975	923	1223	1515	1156	1342	1267	1182	1634	1670	1367	1242	960	1149	1056	1219	1814	1064	1060
	1018	977	1183	1110	1223	1008	1359	1115	977	1150	1220	1078	1132	1250	1055	1100	1116	1172	1378	1555	1160	1228	1208	992	1181	1225	1071	1260	1278	992	978	925	1227	1519	1162	1344	1271	1184	1637	1675	1371	1245	964	1151	1058	1220	1814	1066	1064
	1024	986	1184	1113	1225	1010	1361	1120	980	1153	1224	1078	1134	1252	1060	1102	1121	1173	1384	1556	1161	1232	1210	1000	1192	1232	1074	1266	1290	994	981	930	1229	1528	1168	1349	1277	1185	1643	1681	1375	1254	969	1153	1060	1221	1817	1069	1070
	1027	990	1186	1114	1227	1012	1368	1128	989	1153	1228	1081	1135	1258	1065	1106	1125	1175	1389	1558	1166	1236	1215	1002	1198	1238	1075	1268	1298	997	984	934	1229	1538	1171	1353	1287	1189	1646	1687	1379	1264	972	1162	1061	1223	1819	1075	1073
	1030	993	1189	1114	1228	1015	1375	1138	996	1156	1231	1082	1137	1264	1070	1108	1128	1177	1394	1559	1170	1239	1221	1009	1202	1247	1076	1272	1302	1005	989	936	1231	1543	1180	1361	1295	1194	1651	1688	1384	1268	977	1169	1065	1226	1822	1078	1080
	1032	996	1191	1118	1232	1017	1376	1146	1001	1160	1236	1086	1139	1267	1075	1113	1132	1177	1397	1560	1172	1242	1227	1014	1206	1254	1077	1273	1307	1008	995	942	1234	1547	1184	1362	1301	1198	1652	1695	1392	1271	981	1171	1073	1231	1831	1080	1085
	1035	1000	1191	1121	1233	1022	1382	1151	1008	1161	1243	1091	1143	1272	1079	1119	1138	1180	1401	1563	1174	1247	1230	1020	1209	1259	1079	1278	1312	1013	1000	948	1235	1550	1187	1369	1306	1201	1658	1699	1396	1275	983	1175	1078	1235	1833	1080	1098
	1038	1004	1195	1125	1237	1024	1389	1153	1014	1161	1249	1095	1146	1276	1082	1123	1142	1181	1403	1566	1176	1251	1235	1027	1214	1263	1079	1281	1318	1017	1006	952	1236	1555	1192	1375	1311	1208	1660	1705	1402	1282	987	1178	1082	1238	1839	1082	1106
	1044	1006	1196	1135	1240	1025	1395	1161	1019	1164	1257	1098	1148	1278	1086	1128	1147	1184	1405	1567	1176	1257	1237	1033	1218	1268	1081	1290	1325	1023	1010	954	1237	1560	1199	1376	1317	1209	1660	1710	1408	1288	988	1183	1088	1247	1840	1084	1112
	1052	1009	1198	1142	1244	1026	1403	1166	1028	1165	1266	1099	1153	1282	1090	1130	1150	1186	1409	1568	1178	1264	1238	1046	1220	1272	1082	1292	1329	1027	1014	958	1239	1564	1208	1385	1320	1212	1664	1714	1413	1296	989	1186	1095	1250	1848	1091	1119
	1055	1012	1199	1148	1248	1028	1406	1169	1033	1168	1274	1100	1155	1286	1093	1130	1156	1189	1414	1571	1180	1269	1238	1047	1229	1277	1083	1308	1337	1031	1019	961	1242	1567	1216	1392	1326	1214	1668	1720	1419	1302	990	1189	1098	1260	1853	1094	1123
	1058	1015	1199	1150	1249	1030	1410	1170	1036	1173	1279	1105	1156	1289	1097	1131	1167	1190	1418	1572	1181	1274	1240	1054	1232	1282	1084	1317	1343	1036	1021	968	1242	1573	1219	1396	1331	1219	1670	1726	1425	1310	995	1191	1101	1266	1859	1096	1128
	1061	1017	1202	1153	1253	1034	1414	1174	1041	1174	1284	1107	1159	1292	1100	1137	1173	1190	1424	1573	1186	1276	1240	1058	1241	1287	1084	1323	1349	1042	1026	971	1246	1576	1225	1401	1335	1224	1674	1733	1428	1313	998	1194	1107	1268	1864	1098	1136
	1066	1020	1203	1157	1256	1039	1418	1181	1044	1177	1288	1110	1164	1295	1101	1141	1183	1194	1427	1574	1190	1281	1240	1062	1246	1292	1086	1334	1352	1046	1031	975	1250	1582	1231	1409	1344	1230	1677	1741	1430	1320	1001	1196	1112	1272	1869	1101	1143
	1068	1020	1205	1161	1257	1042	1425	1186	1048	1180	1291	1115	1167	1296	1103	1143	1189	1195	1430	1576	1191	1287	1241	1067	1256	1292	1091	1340	1356	1053	1032	981	1255	1585	1236	1417	1350	1234	1678	1748	1433	1324	1003	1199	1113	1275	1873	1103	1154
	1072	1026	1205	1165	1258	1043	1428	1189	1054	1183	1298	1119	1169	1301	1104	1143	1190	1199	1431	1581	1192	1294	1242	1069	1268	1295	1100	1350	1358	1060	1037	984	1260	1589	1242	1423	1357	1239	1678	1752	1439	1331	1007	1201	1120	1276	1881	1106	1163
	1075	1031	1206	1167	1261	1044	1430	1196	1061	1186	1307	1123	1171	1304	1105	1146	1193	1199	1433	1583	1193	1302	1243	1069	1274	1298	1105	1357	1360	1068	1043	988	1264	1592	1250	1429	1359	1246	1680	1754	1444	1336	1010	1208	1124	1279	1887	1110	1170
	1081	1037	1206	1170	1265	1046	1437	1201	1065	1190	1313	1127	1173	1307	1106	1151	1195	1199	1434	1584	1196	1310	1249	1072	1286	1303	1114	1366	1364	1073	1046	990	1268	1595	1254	1432	1360	1249	1680	1762	1446	1340	1014	1213	1127	1283	1894	1114	1179
	1086	1046	1207	1171	1267	1048	1443	1206	1074	1195	1318	1133	1181	1308	1106	1152	1199	1200	1436	1586	1197	1317	1253	1073	1295	1312	1122	1371	1365	1078	1050	996	1269	1601	1262	1434	1364	1253	1683	1772	1448	1341	1015	1218	1129	1288	1901	1116	1188
	1092	1050	1207	1173	1268	1051	1448	1211	1083	1198	1326	1137	1184	1310	1106	1158	1205	1204	1440	1587	1202	1324	1257	1075	1304	1316	1128	1375	1366	1079	1058	999	1275	1603	1268	1436	1366	1256	1686	1776	1450	1344	1017	1223	1132	1296	1907	1120	1195
	1096	1054	1211	1176	1271	1051	1453	1214	1086	1202	1334	1142	1187	1316	1107	1162	1214	1207	1444	1589	1207	1332	1260	1079	1309	1321	1136	1381	1368	1080	1062	1003	1282	1608	1272	1441	1373	1260	1687	1778	1455	1345	1020	1225	1132	1301	1915	1123	1200
	1097	1060	1218	1179	1274	1053	1455	1224	1089	1207	1340	1146	1193	1320	1109	1168	1217	1211	1446	1589	1211	1337	1265	1084	1314	1324	1141	1391	1371	1083	1065	1005	1287	1611	1279	1445	1377	1261	1691	1783	1460	1350	1025	1228	1135	1302	1925	1127	1207
	1100	1066	1220	1183	1276	1054	1458	1228	1093	1212	1350	1153	1198	1326	1111	1169	1226	1212	1448	1590	1214	1340	1271	1091	1322	1329	1143	1399	1373	1086	1068	1006	1292	1619	1284	1456	1384	1265	1696	1788	1466	1350	1026	1231	1139	1302	1930	1130	1213
	1104	1069	1222	1185	1277	1057	1458	1232	1094	1212	1357	1161	1203	1328	1113	1172	1239	1213	1451	1591	1215	1344	1274	1095	1328	1333	1149	1406	1375	1090	1074	1010	1294	1623	1290	1463	1387	1268	1701	1794	1467	1353	1027	1233	1142	1304	1935	1133	1216
	1112	1071	1224	1186	1280	1060	1465	1233	1099	1214	1364	1171	1209	1328	1115	1176	1244	1214	1452	1595	1219	1352	1277	1099	1333	1338	1156	1416	1380	1093	1081	1013	1296	1626	1292	1466	1391	1275	1703	1797	1471	1356	1027	1238	1149	1304	1942	1137	1224
	1117	1078	1225	1188	1281	1063	1473	1238	1103	1218	1372	1174	1217	1333	1115	1179	1251	1217	1458	1600	1221	1359	1285	1102	1334	1344	1161	1423	1382	1097	1087	1017	1298	1629	1300	1473	1395	1279	1705	1799	1476	1358	1029	1242	1152	1305	1949	1138	1226
	1121	1082	1227	1192	1286	1065	1478	1243	1108	1219	1377	1181	1220	1337	1121	1184	1257	1219	1459	1602	1226	1367	1291	1105	1338	1349	1166	1430	1383	1100	1092	1019	1299	1634	1307	1476	1398	1281	1708	1804	1480	1363	1031	1249	1159	1306	1955	1140	1232
	1127	1087	1230	1197	1290	1067	1482	1247	1111	1219	1384	1183	1222	1340	1124	1188	1262	1223	1464	1605	1227	1369	1292	1108	1341	1353	1167	1440	1385	1103	1096	1027	1303	1640	1314	1480	1400	1283	1714	1807	1485	1369	1033	1252	1164	1306	1964	1144	1237
	1130	1093	1235	1199	1291	1068	1485	1248	1118	1222	1388	1186	1230	1344	1129	1190	1267	1226	1466	1607	1232	1373	1297	1110	1344	1355	1169	1449	1387	1105	1097	1033	1306	1645	1319	1483	1404	1284	1717	1810	1491	1372	1034	1260	1166	1308	1970	1147	1248
	1137	1094	1235	1208	1294	1069	1490	1251	1127	1222	1390	1191	1235	1348	1136	1195	1271	1229	1469	1610	1235	1381	1301	1114	1347	1358	1174	1457	1391	1105	1098	1038	1309	1647	1323	1488	1404	1287	1721	1813	1494	1380	1034	1265	1170	1312	1975	1152	1255
	1139	1098	1239	1216	1295	1069	1493	1256	1131	1225	1397	1198	1239	1351	1137	1201	1274	1231	1473	1614	1242	1386	1303	1118	1350	1363	1177	1465	1392	1108	1098	1046	1311	1649	1325	1492	1410	1291	1725	1819	1496	1388	1034	1273	1174	1314	1983	1153	1261
	1144	1104	1242	1218	1297	1071	1501	1260	1135	1227	1403	1202	1245	1357	1139	1202	1279	1233	1476	1614	1246	1389	1305	1120	1354	1374	1181	1472	1396	1110	1099	1053	1312	1653	1327	1502	1412	1293	1729	1822	1500	1395	1034	1277	1177	1321	1992	1155	1265
	1149	1108	1245	1222	1300	1072	1506	1267	1143	1230	1411	1206	1250	1362	1140	1211	1283	1234	1480	1617	1255	1393	1309	1123	1354	1378	1183	1482	1400	1116	1102	1057	1314	1655	1329	1507	1416	1295	1736	1825	1507	1404	1035	1284	1180	1325	1999	1155	1270
	1155	1114	1248	1231	1303	1077	1513	1275	1148	1235	1416	1209	1258	1367	1144	1217	1287	1236	1482	1618	1260	1398	1310	1128	1358	1384	1185	1490	1403	1120	1107	1058	1316	1659	1330	1512	1417	1297	1738	1828	1516	1411	1039	1288	1181	1326	2003	1156	1274
	1160	1119	1249	1234	1307	1081	1517	1280	1153	1238	1424	1213	1265	1370	1150	1222	1291	1237	1485	1620	1266	1401	1314	1129	1361	1392	1188	1498	1407	1123	1112	1060	1317	1662	1332	1520	1419	1300	1746	1833	1519	1417	1040	1292	1184	1329	2007	1158	1282
	1166	1127	1250	1237	1310	1082	1517	1283	1160	1240	1426	1215	1271	1372	1150	1223	1297	1240	1489	1622	1268	1409	1316	1132	1365	1400	1189	1503	1410	1127	1113	1060	1318	1664	1332	1526	1421	1304	1755	1836	1521	1420	1043	1298	1190	1330	2011	1159	1286
	1172	1133	1251	1242	1314	1087	1523	1288	1165	1240	1428	1219	1277	1375	1153	1224	1298	1245	1491	1624	1272	1412	1325	1136	1368	1405	1193	1511	1412	1128	1118	1062	1323	1667	1338	1533	1424	1306	1763	1838	1524	1428	1049	1303	1191	1332	2016	1164	1289
	1180	1136	1254	1243	1319	1091	1526	1292	1173	1241	1437	1220	1285	1380	1158	1226	1304	1247	1495	1626	1278	1420	1327	1138	1369	1407	1197	1517	1415	1129	1120	1066	1325	1672	1340	1537	1427	1307	1769	1843	1528	1436	1052	1303	1194	1335	2021	1166	1294
	1187	1143	1258	1245	1323	1095	1530	1298	1179	1244	1442	1220	1289	1381	1162	1229	1306	1249	1500	1628	1283	1426	1329	1142	1373	1414	1198	1523	1417	1131	1125	1069	1330	1679	1342	1541	1430	1311	1775	1846	1530	1441	1055	1308	1198	1338	2030	1167	1298
	1197	1150	1265	1249	1326	1100	1531	1305	1183	1249	1450	1224	1293	1385	1167	1230	1310	1252	1503	1632	1284	1427	1331	1143	1377	1416	1202	1529	1420	1132	1130	1073	1331	1683	1347	1543	1432	1315	1780	1852	1533	1444	1063	1313	1202	1342	2041	1168	1301
	1204	1160	1271	1254	1330	1106	1533	1309	1186	1256	1460	1227	1299	1388	1174	1234	1315	1259	1507	1632	1289	1430	1333	1144	1383	1420	1206	1535	1424	1133	1133	1076	1332	1686	1353	1550	1441	1322	1784	1856	1538	1446	1068	1315	1207	1344	2049	1170	1304
	1209	1170	1272	1258	1334	1109	1536	1311	1187	1258	1467	1230	1306	1390	1178	1238	1318	1264	1510	1633	1294	1434	1333	1146	1386	1424	1210	1539	1428	1135	1135	1078	1333	1690	1355	1560	1445	1327	1789	1860	1541	1451	1071	1317	1210	1347	2053	1171	1309
	1216	1176	1274	1261	1335	1116	1538	1314	1194	1263	1474	1231	1310	1391	1180	1244	1323	1268	1513	1635	1296	1438	1338	1147	1388	1432	1216	1541	1434	1136	1143	1083	1334	1698	1358	1567	1445	1331	1792	1869	1543	1454	1075	1320	1214	1352	2058	1175	1311
	1223	1183	1278	1263	1338	1125	1540	1316	1198	1266	1482	1234	1312	1393	1185	1248	1328	1273	1517	1640	1301	1444	1339	1148	1393	1437	1224	1545	1436	1138	1150	1087	1338	1700	1362	1575	1449	1336	1797	1874	1546	1462	1080	1321	1219	1356	2064	1176	1315
	1229	1190	1278	1265	1341	1131	1544	1322	1200	1270	1489	1240	1313	1396	1187	1250	1333	1278	1521	1644	1301	1449	1339	1148	1396	1441	1227	1548	1442	1138	1158	1090	1343	1703	1365	1578	1456	1340	1803	1881	1549	1465	1081	1323	1223	1358	2071	1178	1324
	1239	1197	1281	1267	1343	1135	1544	1329	1205	1273	1497	1248	1316	1398	1189	1255	1339	1280	1525	1645	1307	1456	1341	1151	1397	1446	1232	1553	1444	1141	1161	1093	1344	1707	1368	1581	1458	1344	1809	1885	1552	1472	1085	1326	1225	1364	2079	1179	1330
	1247	1199	1283	1273	1344	1140	1545	1329	1208	1277	1504	1253	1317	1402	1191	1257	1346	1288	1530	1649	1309	1459	1344	1154	1399	1448	1238	1559	1447	1141	1165	1098	1350	1708	1375	1585	1463	1348	1813	1893	1554	1478	1091	1326	1225	1371	2084	1184	1335
	1255	1211	1287	1274	1344	1144	1550	1330	1211	1282	1511	1256	1324	1404	1192	1264	1348	1290	1535	1654	1311	1467	1347	1155	1402	1453	1239	1561	1449	1143	1168	1102	1355	1713	1381	1587	1466	1350	1816	1900	1560	1486	1099	1326	1227	1373	2092	1185	1338
	1263	1215	1291	1280	1344	1147	1555	1330	1217	1286	1515	1262	1333	1407	1194	1266	1354	1293	1540	1655	1314	1470	1351	1156	1405	1459	1240	1565	1452	1146	1171	1105	1364	1719	1383	1589	1472	1355	1821	1906	1565	1495	1101	1328	1230	1379	2094	1189	1340
	1270	1220	1295	1282	1345	1152	1559	1334	1223	1289	1521	1270	1340	1412	1194	1268	1361	1294	1546	1656	1315	1476	1356	1156	1408	1466	1241	1568	1455	1146	1173	1109	1368	1724	1390	1595	1481	1365	1824	1912	1566	1502	1104	1331	1233	1385	2104	1193	1346
	1275	1223	1298	1285	1346	1156	1562	1334	1227	1292	1524	1275	1348	1417	1194	1268	1367	1296	1551	1657	1318	1482	1363	1156	1409	1472	1245	1570	1455	1147	1179	1109	1375	1733	1392	1597	1485	1369	1827	1918	1567	1513	1105	1336	1234	1390	2109	1196	1351
	1281	1229	1301	1288	1347	1161	1567	1337	1230	1295	1527	1279	1355	1421	1195	1271	1372	1300	1558	1661	1324	1489	1366	1157	1410	1477	1248	1574	1457	1150	1182	1111	1379	1737	1397	1602	1490	1375	1829	1923	1569	1523	1110	1340	1237	1392	2115	1199	1356
	1286	1232	1306	1290	1348	1165	1575	1337	1235	1298	1529	1286	1359	1428	1199	1273	1378	1302	1564	1664	1331	1493	1370	1159	1411	1482	1253	1582	1459	1151	1185	1115	1382	1744	1404	1609	1498	1379	1831	1924	1571	1533	1114	1345	1238	1397	2123	1201	1361
	1288	1241	1310	1293	1350	1166	1581	1338	1239	1300	1530	1293	1360	1437	1199	1273	1383	1305	1570	1666	1334	1503	1375	1160	1416	1487	1256	1588	1461	1151	1190	1117	1386	1751	1405	1615	1501	1383	1836	1929	1574	1543	1116	1349	1239	1399	2128	1202	1366
	1292	1247	1314	1300	1355	1172	1586	1344	1242	1301	1532	1302	1362	1443	1199	1273	1385	1306	1576	1668	1336	1509	1376	1164	1420	1488	1261	1594	1464	1156	1193	1123	1391	1753	1410	1621	1510	1384	1839	1936	1579	1553	1119	1354	1239	1401	2134	1205	1370
	1295	1250	1321	1305	1357	1176	1589	1346	1248	1303	1535	1309	1367	1450	1202	1273	1390	1311	1579	1670	1338	1514	1380	1166	1426	1492	1266	1601	1467	1159	1201	1126	1396	1756	1413	1627	1512	1387	1841	1944	1581	1560	1122	1362	1241	1403	2137	1208	1373
	1301	1256	1323	1313	1358	1178	1590	1350	1252	1304	1543	1312	1373	1457	1208	1273	1394	1313	1583	1671	1340	1521	1382	1170	1430	1493	1270	1607	1470	1163	1207	1129	1397	1756	1422	1632	1516	1393	1846	1946	1586	1567	1129	1367	1244	1405	2144	1211	1379
	1305	1258	1326	1318	1364	1178	1590	1351	1258	1310	1548	1315	1382	1468	1211	1273	1395	1317	1587	1675	1341	1529	1388	1175	1433	1498	1272	1612	1473	1166	1213	1132	1399	1759	1428	1635	1520	1397	1847	1950	1590	1575	1133	1373	1248	1408	2151	1213	1381
	1310	1261	1329	1323	1365	1183	1598	1352	1259	1311	1551	1326	1389	1479	1215	1277	1398	1322	1591	1676	1343	1535	1390	1181	1437	1502	1273	1624	1476	1167	1215	1140	1401	1761	1431	1638	1525	1403	1849	1955	1592	1580	1139	1375	1252	1411	2164	1215	1385
	1313	1265	1331	1324	1366	1192	1599	1356	1263	1315	1556	1334	1398	1489	1217	1279	1405	1324	1597	1677	1348	1538	1394	1187	1440	1507	1276	1628	1478	1170	1218	1142	1405	1761	1435	1642	1534	1408	1853	1958	1597	1590	1140	1380	1255	1417	2172	1215	1388
	1317	1268	1332	1326	1369	1201	1599	1361	1272	1315	1559	1338	1402	1501	1220	1284	1410	1325	1606	1682	1352	1542	1398	1193	1444	1511	1279	1636	1484	1170	1220	1147	1408	1766	1440	1645	1541	1414	1857	1961	1600	1596	1141	1384	1258	1424	2177	1220	1395
	1320	1270	1337	1333	1373	1211	1601	1364	1278	1316	1563	1341	1408	1507	1223	1287	1417	1326	1610	1684	1354	1547	1403	1197	1450	1514	1280	1643	1486	1171	1222	1150	1411	1771	1445	1651	1547	1422	1860	1963	1602	1608	1143	1389	1260	1430	2180	1228	1397
	1323	1271	1342	1342	1379	1219	1603	1367	1286	1316	1569	1348	1414	1512	1223	1288	1421	1331	1618	1686	1354	1550	1408	1202	1456	1518	1282	1645	1492	1175	1224	1156	1418	1771	1450	1657	1552	1428	1865	1965	1603	1616	1148	1394	1264	1431	2186	1231	1404
	1324	1274	1346	1347	1384	1224	1609	1372	1290	1318	1574	1353	1414	1514	1225	1290	1422	1334	1624	1688	1355	1555	1411	1209	1464	1522	1282	1649	1495	1179	1226	1159	1422	1771	1455	1662	1556	1435	1869	1969	1606	1619	1155	1397	1269	1435	2192	1236	1406
	1324	1276	1353	1353	1387	1232	1611	1380	1291	1318	1581	1359	1419	1519	1226	1291	1430	1339	1630	1690	1355	1560	1417	1210	1466	1529	1285	1651	1503	1190	1229	1166	1427	1775	1463	1669	1558	1438	1874	1972	1613	1624	1157	1403	1271	1436	2196	1240	1412
	1327	1278	1356	1357	1393	1239	1615	1386	1293	1320	1587	1362	1426	1521	1229	1291	1436	1346	1635	1694	1358	1564	1422	1217	1468	1535	1286	1653	1507	1197	1229	1168	1431	1781	1469	1678	1562	1445	1879	1981	1617	1628	1157	1408	1271	1440	2202	1243	1415
	1329	1280	1357	1360	1398	1245	1619	1392	1297	1320	1594	1367	1431	1521	1230	1292	1441	1349	1636	1701	1363	1572	1427	1221	1470	1537	1288	1653	1511	1202	1230	1169	1435	1787	1475	1683	1568	1449	1885	1983	1620	1631	1160	1410	1271	1441	2210	1246	1419
	1331	1284	1357	1364	1402	1253	1623	1402	1299	1320	1599	1372	1439	1522	1234	1296	1445	1351	1640	1705	1367	1578	1433	1225	1472	1542	1294	1656	1514	1206	1233	1173	1443	1791	1483	1687	1571	1456	1889	1983	1621	1637	1161	1413	1275	1444	2212	1249	1422
	1331	1288	1359	1369	1408	1257	1627	1405	1301	1320	1601	1375	1440	1522	1236	1298	1447	1353	1643	1709	1370	1586	1439	1225	1475	1547	1299	1662	1515	1210	1236	1175	1448	1798	1488	1691	1576	1460	1893	1986	1625	1642	1162	1416	1275	1447	2214	1255	1426
	1333	1292	1365	1371	1412	1263	1630	1407	1306	1321	1605	1377	1448	1522	1237	1300	1451	1361	1647	1713	1375	1589	1443	1228	1475	1553	1301	1666	1519	1216	1239	1178	1453	1808	1494	1693	1582	1466	1901	1990	1626	1646	1164	1417	1276	1450	2216	1260	1431
	1336	1294	1370	1372	1417	1271	1637	1411	1310	1325	1610	1382	1453	1525	1239	1304	1455	1362	1650	1720	1379	1593	1448	1232	1475	1560	1303	1674	1519	1221	1242	1181	1459	1812	1502	1695	1588	1472	1904	1993	1628	1651	1165	1420	1278	1455	2218	1261	1435
	1338	1298	1375	1376	1423	1277	1640	1416	1317	1325	1616	1387	1461	1529	1240	1306	1459	1366	1651	1728	1386	1597	1451	1234	1477	1565	1304	1683	1521	1223	1242	1185	1464	1821	1512	1705	1590	1478	1911	1996	1631	1653	1168	1426	1280	1461	2220	1264	1440
	1341	1299	1379	1381	1428	1280	1641	1422	1319	1329	1622	1394	1467	1532	1245	1314	1463	1376	1653	1732	1392	1603	1461	1237	1479	1569	1307	1694	1527	1225	1242	1185	1467	1824	1521	1708	1597	1484	1915	2000	1635	1656	1172	1427	1281	1465	2224	1266	1442
	1342	1301	1386	1386	1431	1282	1642	1430	1320	1335	1628	1399	1472	1533	1248	1318	1466	1385	1655	1737	1398	1609	1467	1241	1485	1571	1310	1704	1530	1228	1244	1187	1472	1831	1529	1713	1602	1488	1919	2001	1639	1660	1176	1431	1283	1470	2225	1270	1448
	1345	1302	1392	1387	1433	1286	1642	1434	1325	1337	1635	1404	1482	1537	1250	1322	1469	1391	1658	1739	1407	1611	1470	1245	1488	1572	1316	1708	1534	1233	1247	1191	1481	1835	1532	1718	1607	1495	1924	2006	1645	1665	1179	1437	1287	1475	2229	1271	1456
	1349	1305	1396	1391	1435	1291	1644	1440	1327	1339	1643	1407	1488	1541	1252	1325	1473	1398	1660	1742	1415	1614	1478	1247	1491	1577	1317	1718	1539	1237	1252	1192	1490	1836	1535	1726	1610	1499	1928	2011	1645	1669	1182	1447	1291	1478	2236	1273	1458
	1353	1305	1403	1399	1440	1297	1647	1444	1329	1341	1647	1407	1495	1543	1256	1326	1478	1404	1663	1746	1420	1616	1481	1258	1491	1580	1319	1726	1544	1242	1255	1195	1497	1838	1539	1731	1611	1503	1936	2016	1646	1671	1186	1455	1294	1483	2240	1275	1464
	1358	1311	1407	1403	1446	1301	1650	1447	1333	1341	1653	1411	1500	1544	1258	1329	1481	1410	1667	1750	1424	1618	1486	1266	1495	1587	1321	1733	1550	1245	1257	1200	1504	1839	1543	1736	1614	1507	1942	2022	1649	1674	1189	1460	1294	1491	2243	1278	1469
	1360	1314	1410	1409	1447	1306	1652	1450	1341	1343	1660	1412	1504	1549	1260	1335	1485	1416	1673	1755	1426	1623	1492	1276	1496	1590	1324	1737	1554	1247	1260	1203	1510	1839	1543	1743	1621	1509	1949	2024	1651	1680	1193	1463	1296	1494	2246	1284	1477
	1362	1317	1418	1414	1450	1313	1655	1451	1348	1344	1668	1414	1506	1553	1266	1337	1489	1419	1676	1758	1428	1628	1500	1281	1499	1593	1324	1744	1558	1247	1260	1205	1519	1840	1546	1750	1623	1516	1951	2027	1655	1682	1198	1470	1301	1497	2250	1286	1484
	1364	1319	1419	1419	1453	1315	1660	1453	1354	1347	1675	1417	1508	1554	1268	1342	1493	1429	1680	1760	1433	1634	1505	1285	1503	1597	1325	1752	1560	1250	1263	1208	1523	1845	1551	1761	1624	1520	1954	2029	1660	1690	1204	1471	1303	1500	2252	1291	1486
	1369	1319	1428	1423	1458	1323	1666	1456	1360	1352	1678	1419	1509	1554	1277	1346	1496	1437	1682	1760	1440	1638	1509	1291	1506	1600	1327	1760	1562	1252	1263	1210	1530	1848	1556	1768	1629	1527	1956	2031	1665	1697	1211	1474	1306	1505	2255	1295	1487
	1375	1322	1433	1427	1464	1329	1671	1461	1365	1354	1684	1420	1512	1555	1282	1352	1498	1445	1689	1760	1443	1638	1511	1293	1509	1602	1329	1768	1566	1255	1265	1214	1536	1848	1568	1776	1634	1535	1959	2032	1666	1699	1213	1474	1308	1507	2263	1300	1490
	1382	1324	1441	1429	1466	1336	1674	1462	1370	1355	1690	1423	1515	1557	1287	1355	1506	1450	1693	1760	1445	1640	1515	1297	1515	1604	1332	1778	1571	1259	1268	1217	1542	1850	1575	1787	1639	1543	1963	2037	1668	1707	1217	1474	1313	1509	2267	1300	1492
	1385	1328	1449	1430	1472	1342	1678	1464	1375	1358	1694	1425	1520	1559	1293	1359	1511	1458	1695	1762	1449	1642	1519	1308	1518	1611	1335	1787	1576	1263	1270	1220	1545	1854	1580	1795	1646	1548	1966	2042	1672	1713	1220	1474	1314	1514	2272	1300	1498
	1392	1332	1456	1434	1478	1349	1680	1470	1377	1362	1696	1429	1526	1561	1296	1362	1515	1469	1700	1763	1451	1645	1523	1312	1520	1613	1339	1794	1577	1265	1275	1222	1552	1857	1591	1802	1653	1554	1972	2047	1675	1716	1222	1476	1317	1518	2277	1301	1503
	1397	1334	1463	1442	1484	1354	1685	1472	1383	1365	1703	1433	1529	1562	1301	1364	1517	1479	1701	1767	1451	1649	1525	1316	1527	1616	1342	1803	1581	1267	1277	1226	1558	1859	1602	1808	1662	1558	1977	2054	1676	1721	1224	1477	1320	1522	2282	1302	1510
	1404	1335	1472	1448	1486	1358	1691	1474	1391	1367	1705	1433	1535	1564	1304	1369	1523	1486	1704	1767	1458	1655	1528	1322	1534	1618	1345	1809	1584	1270	1280	1233	1563	1861	1609	1813	1665	1561	1982	2059	1680	1723	1226	1479	1320	1527	2283	1303	1520
	1408	1342	1476	1453	1492	1363	1694	1476	1394	1370	1706	1436	1541	1565	1306	1371	1529	1496	1704	1772	1460	1656	1532	1328	1541	1625	1347	1814	1589	1271	1281	1241	1572	1864	1615	1821	1669	1564	1985	2063	1687	1727	1228	1481	1324	1536	2284	1303	1525
	1411	1350	1480	1457	1496	1367	1700	1481	1397	1373	1709	1440	1545	1565	1310	1374	1532	1504	1707	1776	1466	1658	1534	1334	1549	1629	1349	1818	1593	1274	1282	1248	1577	1869	1624	1823	1673	1570	1987	2068	1693	1733	1232	1484	1329	1543	2287	1303	1530
	1415	1357	1483	1460	1503	1370	1708	1485	1403	1379	1712	1441	1553	1565	1312	1382	1535	1510	1708	1776	1472	1660	1542	1341	1555	1629	1351	1821	1599	1275	1287	1251	1583	1873	1626	1827	1676	1574	1988	2069	1697	1738	1235	1487	1335	1550	2292	1303	1537
	1420	1359	1488	1463	1506	1375	1712	1492	1404	1383	1717	1441	1556	1565	1313	1386	1538	1514	1708	1777	1475	1665	1545	1348	1562	1630	1351	1827	1601	1276	1287	1252	1588	1876	1631	1834	1681	1578	1993	2075	1704	1741	1237	1490	1339	1555	2295	1304	1540
	1425	1362	1489	1466	1511	1382	1715	1496	1410	1385	1724	1444	1563	1565	1314	1388	1541	1517	1710	1778	1480	1665	1546	1355	1568	1632	1353	1833	1611	1280	1288	1257	1591	1877	1640	1838	1686	1581	1997	2079	1707	1744	1241	1491	1345	1562	2303	1306	1541
	1430	1363	1491	1469	1514	1385	1717	1501	1414	1388	1730	1446	1570	1566	1318	1394	1544	1522	1715	1783	1486	1665	1552	1360	1576	1632	1356	1839	1618	1284	1293	1263	1596	1879	1646	1846	1693	1584	2002	2085	1710	1746	1243	1492	1351	1569	2309	1311	1546
	1434	1367	1495	1471	1515	1389	1719	1504	1416	1388	1740	1449	1576	1569	1324	1401	1546	1525	1716	1785	1491	1667	1558	1368	1580	1635	1360	1848	1619	1287	1296	1268	1600	1880	1652	1853	1695	1586	2004	2088	1713	1753	1244	1492	1356	1575	2311	1315	1557
	1438	1370	1502	1474	1518	1393	1721	1507	1417	1391	1744	1451	1583	1571	1327	1407	1550	1534	1721	1787	1493	1669	1561	1371	1587	1638	1366	1857	1621	1288	1304	1271	1605	1883	1659	1856	1699	1594	2005	2090	1717	1756	1247	1493	1362	1583	2316	1319	1562
	1442	1374	1510	1474	1523	1396	1724	1513	1421	1393	1748	1454	1586	1574	1329	1412	1551	1539	1724	1789	1498	1671	1566	1376	1593	1640	1367	1865	1629	1290	1308	1273	1607	1890	1665	1861	1702	1597	2008	2092	1721	1764	1250	1493	1366	1590	2319	1320	1566
	1447	1376	1517	1475	1527	1401	1725	1515	1426	1397	1752	1457	1587	1578	1331	1416	1554	1543	1728	1795	1506	1674	1568	1378	1595	1648	1370	1873	1642	1294	1317	1281	1610	1893	1672	1865	1707	1603	2011	2099	1722	1772	1254	1494	1368	1595	2321	1321	1570
	1449	1379	1524	1477	1532	1407	1730	1518	1432	1401	1758	1458	1592	1579	1332	1423	1557	1546	1732	1799	1508	1676	1575	1381	1596	1653	1377	1877	1650	1299	1322	1288	1611	1895	1678	1868	1710	1606	2015	2103	1726	1779	1259	1495	1369	1601	2327	1323	1570
	1451	1382	1530	1479	1540	1412	1736	1519	1433	1405	1761	1462	1597	1582	1332	1426	1559	1553	1735	1801	1511	1679	1577	1382	1599	1658	1381	1881	1657	1307	1326	1290	1617	1897	1680	1872	1711	1613	2015	2109	1728	1783	1265	1497	1370	1606	2329	1324	1575
	1452	1388	1537	1483	1544	1418	1742	1522	1434	1406	1764	1464	1598	1585	1333	1429	1562	1559	1736	1807	1516	1684	1579	1384	1608	1664	1388	1885	1670	1317	1329	1299	1619	1899	1682	1876	1713	1618	2020	2116	1731	1786	1269	1499	1372	1607	2334	1326	1579
	1452	1391	1545	1483	1547	1424	1747	1525	1437	1409	1768	1465	1603	1588	1335	1433	1567	1560	1737	1814	1519	1687	1583	1389	1614	1672	1391	1890	1679	1320	1336	1301	1622	1900	1687	1882	1716	1624	2023	2119	1733	1791	1273	1500	1373	1612	2336	1327	1585
	1453	1398	1552	1488	1551	1428	1754	1525	1441	1410	1771	1468	1607	1590	1338	1438	1571	1563	1740	1817	1524	1691	1585	1393	1619	1677	1396	1895	1688	1329	1343	1303	1624	1903	1691	1885	1722	1628	2027	2119	1735	1799	1276	1500	1376	1616	2340	1327	1589
	1453	1403	1554	1495	1554	1430	1758	1525	1444	1410	1776	1471	1610	1594	1342	1439	1574	1567	1745	1820	1531	1694	1589	1396	1627	1687	1397	1899	1695	1334	1345	1308	1628	1907	1699	1889	1724	1632	2033	2127	1738	1802	1278	1501	1381	1624	2346	1327	1592
	1455	1405	1556	1503	1556	1433	1761	1531	1449	1411	1777	1473	1612	1599	1345	1441	1578	1569	1748	1821	1535	1694	1590	1401	1631	1695	1399	1900	1698	1335	1352	1310	1630	1909	1702	1889	1728	1639	2035	2131	1741	1805	1283	1502	1384	1633	2354	1330	1594
	1456	1411	1559	1506	1559	1436	1763	1535	1457	1413	1782	1474	1615	1603	1349	1445	1583	1573	1750	1823	1540	1694	1592	1404	1636	1697	1401	1906	1704	1337	1361	1314	1633	1912	1709	1894	1736	1642	2038	2135	1745	1810	1285	1503	1385	1636	2359	1330	1597
	1458	1412	1560	1509	1563	1444	1772	1539	1461	1415	1788	1479	1617	1604	1350	1447	1587	1579	1753	1827	1548	1695	1597	1407	1642	1702	1405	1911	1707	1337	1367	1318	1637	1914	1713	1897	1737	1645	2040	2140	1749	1814	1289	1504	1386	1640	2367	1332	1600
	1460	1417	1563	1510	1568	1447	1782	1541	1464	1417	1794	1484	1618	1606	1353	1454	1590	1585	1757	1832	1557	1695	1600	1408	1643	1705	1407	1911	1714	1339	1374	1326	1646	1917	1718	1900	1744	1645	2042	2144	1754	1818	1292	1504	1389	1646	2369	1333	1602
	1462	1424	1568	1510	1571	1449	1788	1543	1467	1419	1798	1490	1622	1609	1356	1456	1595	1593	1759	1836	1565	1697	1602	1413	1646	1708	1411	1915	1724	1340	1379	1328	1651	1918	1725	1903	1751	1647	2045	2147	1758	1822	1297	1506	1392	1651	2373	1336	1607
	1465	1428	1573	1515	1573	1450	1793	1547	1474	1422	1803	1492	1627	1612	1361	1463	1596	1601	1761	1839	1570	1699	1603	1415	1653	1712	1414	1917	1734	1342	1386	1335	1657	1923	1732	1907	1753	1651	2047	2148	1761	1826	1298	1509	1394	1658	2378	1337	1609
	1465	1432	1576	1519	1579	1451	1796	1551	1476	1424	1810	1496	1630	1615	1362	1463	1596	1606	1764	1843	1583	1700	1605	1420	1657	1716	1418	1919	1741	1344	1389	1344	1663	1926	1734	1909	1756	1658	2050	2155	1771	1829	1298	1515	1399	1665	2386	1339	1613
	1465	1436	1580	1525	1582	1454	1801	1552	1478	1427	1818	1502	1634	1622	1365	1465	1596	1617	1767	1846	1588	1701	1609	1422	1659	1720	1425	1922	1747	1345	1393	1346	1669	1927	1739	1910	1762	1667	2052	2160	1776	1836	1299	1516	1407	1668	2390	1339	1616
	1465	1440	1583	1529	1585	1459	1806	1558	1481	1429	1824	1510	1639	1625	1369	1468	1597	1621	1776	1852	1594	1701	1610	1425	1662	1723	1429	1922	1752	1347	1396	1351	1677	1933	1743	1914	1769	1674	2053	2165	1779	1839	1299	1518	1412	1676	2392	1342	1618
	1466	1447	1585	1532	1588	1463	1809	1564	1482	1431	1826	1516	1639	1626	1374	1469	1598	1627	1777	1855	1596	1701	1613	1428	1667	1725	1433	1927	1757	1351	1397	1352	1687	1940	1751	1919	1771	1679	2054	2168	1786	1846	1301	1518	1418	1682	2395	1344	1621
	1468	1451	1589	1536	1588	1469	1813	1568	1487	1431	1829	1520	1640	1627	1379	1472	1599	1632	1780	1857	1599	1701	1616	1436	1672	1732	1436	1932	1762	1354	1401	1357	1693	1944	1757	1922	1775	1682	2058	2171	1789	1848	1306	1519	1420	1686	2400	1345	1626
	1472	1456	1592	1538	1591	1474	1818	1571	1494	1432	1834	1527	1644	1627	1384	1477	1602	1637	1783	1864	1603	1702	1620	1441	1673	1736	1441	1934	1768	1355	1405	1360	1702	1948	1764	1928	1782	1688	2058	2173	1791	1854	1311	1521	1421	1693	2406	1347	1629
	1474	1463	1596	1542	1592	1476	1824	1574	1498	1433	1837	1529	1651	1629	1386	1481	1604	1643	1785	1867	1606	1703	1623	1446	1679	1744	1450	1941	1774	1357	1410	1364	1708	1953	1770	1930	1784	1693	2059	2174	1794	1857	1314	1523	1426	1695	2414	1351	1639
	1476	1467	1600	1549	1594	1478	1830	1581	1505	1434	1839	1532	1656	1631	1389	1484	1609	1646	1786	1873	1610	1703	1626	1452	1681	1753	1454	1949	1776	1358	1413	1369	1713	1958	1772	1935	1789	1705	2059	2177	1798	1859	1315	1523	1433	1703	2419	1354	1644
	1478	1476	1601	1551	1599	1481	1834	1585	1509	1437	1844	1535	1660	1635	1399	1487	1609	1653	1792	1876	1612	1704	1631	1457	1684	1756	1463	1951	1778	1362	1417	1370	1718	1963	1776	1940	1791	1708	2061	2178	1801	1862	1320	1523	1435	1707	2423	1358	1644
	1481	1482	1604	1556	1601	1487	1837	1586	1513	1439	1846	1540	1665	1637	1403	1492	1612	1655	1795	1879	1616	1708	1634	1462	1685	1759	1469	1956	1780	1367	1422	1374	1725	1969	1780	1944	1800	1714	2065	2182	1806	1870	1320	1527	1440	1714	2426	1360	1645
	1483	1483	1609	1561	1603	1493	1841	1588	1518	1440	1848	1544	1669	1639	1408	1496	1613	1663	1796	1885	1618	1711	1636	1470	1689	1760	1477	1964	1781	1369	1426	1375	1735	1974	1783	1950	1809	1718	2066	2183	1808	1877	1325	1530	1446	1720	2430	1363	1648
	1486	1486	1614	1564	1605	1497	1843	1591	1520	1444	1852	1548	1670	1643	1417	1499	1615	1670	1797	1891	1621	1714	1637	1478	1695	1765	1483	1967	1789	1371	1430	1375	1741	1979	1789	1954	1816	1724	2067	2185	1810	1880	1331	1534	1450	1726	2438	1367	1651
	1487	1490	1619	1569	1608	1499	1846	1592	1523	1446	1854	1553	1671	1647	1425	1504	1616	1672	1801	1893	1627	1717	1640	1484	1702	1770	1487	1973	1797	1373	1430	1377	1751	1984	1793	1960	1822	1728	2068	2191	1814	1889	1332	1540	1454	1735	2445	1370	1655
	1489	1496	1621	1571	1610	1503	1847	1594	1526	1447	1856	1556	1675	1648	1428	1507	1618	1677	1807	1894	1634	1717	1641	1489	1709	1773	1495	1980	1798	1375	1435	1379	1767	1988	1796	1963	1828	1734	2068	2195	1817	1895	1338	1544	1463	1743	2447	1374	1658
	1492	1500	1622	1578	1611	1507	1848	1599	1530	1447	1857	1559	1679	1651	1437	1510	1624	1683	1812	1899	1642	1718	1642	1496	1718	1780	1498	1981	1804	1380	1438	1381	1775	1992	1801	1971	1834	1740	2071	2198	1817	1902	1345	1547	1469	1746	2448	1376	1662
	1496	1502	1624	1584	1616	1510	1849	1600	1535	1448	1863	1565	1683	1654	1443	1513	1629	1687	1814	1903	1650	1719	1646	1505	1726	1784	1498	1987	1809	1385	1441	1384	1782	1997	1805	1976	1839	1744	2071	2200	1817	1912	1348	1550	1474	1753	2453	1379	1668
	1499	1505	1625	1591	1619	1515	1850	1602	1540	1450	1867	1569	1686	1658	1447	1518	1632	1691	1817	1906	1656	1719	1652	1509	1732	1791	1502	1993	1812	1386	1444	1386	1790	2000	1811	1987	1847	1751	2071	2206	1819	1922	1348	1556	1481	1755	2460	1379	1674
	1501	1507	1630	1595	1623	1519	1852	1607	1543	1451	1870	1572	1686	1660	1451	1520	1636	1692	1822	1911	1660	1719	1655	1515	1735	1794	1508	2002	1818	1390	1449	1389	1800	2006	1815	1993	1851	1759	2073	2212	1819	1928	1352	1561	1488	1762	2468	1379	1677
	1504	1514	1634	1599	1624	1526	1853	1613	1547	1451	1877	1576	1688	1662	1455	1522	1639	1695	1825	1919	1661	1721	1658	1521	1740	1799	1514	2009	1820	1394	1454	1391	1806	2014	1819	1998	1857	1764	2078	2216	1823	1937	1356	1565	1491	1766	2472	1379	1682
	1508	1519	1636	1604	1627	1528	1855	1620	1548	1452	1879	1580	1692	1665	1459	1524	1643	1698	1829	1925	1665	1723	1660	1526	1744	1802	1517	2017	1822	1398	1458	1393	1809	2014	1820	2003	1863	1767	2080	2221	1827	1943	1360	1574	1494	1770	2478	1382	1684
	1510	1522	1640	1612	1630	1530	1857	1628	1555	1454	1882	1583	1693	1669	1464	1525	1650	1701	1834	1929	1670	1723	1661	1530	1745	1808	1519	2025	1823	1405	1461	1400	1814	2020	1825	2010	1865	1767	2082	2223	1829	1948	1364	1580	1499	1774	2484	1383	1686
	1513	1525	1644	1620	1633	1536	1861	1633	1561	1461	1884	1586	1698	1673	1468	1528	1656	1704	1838	1933	1673	1723	1662	1534	1749	1810	1523	2032	1826	1411	1464	1404	1815	2023	1827	2016	1867	1769	2084	2229	1832	1955	1367	1584	1503	1778	2489	1386	1688
	1517	1526	1647	1625	1636	1545	1864	1637	1567	1462	1888	1588	1699	1674	1475	1529	1662	1707	1844	1936	1676	1724	1669	1541	1753	1813	1530	2041	1830	1412	1473	1407	1821	2026	1835	2023	1868	1774	2086	2235	1834	1959	1370	1591	1509	1780	2495	1390	1689
	1520	1530	1652	1631	1638	1550	1870	1643	1576	1462	1889	1593	1707	1678	1479	1529	1669	1711	1850	1941	1678	1724	1674	1543	1761	1820	1532	2051	1836	1415	1477	1414	1824	2028	1840	2032	1870	1779	2088	2242	1837	1963	1375	1597	1515	1783	2498	1391	1692
	1527	1535	1658	1635	1642	1559	1874	1645	1582	1463	1894	1596	1712	1679	1486	1531	1674	1713	1851	1948	1681	1726	1677	1551	1765	1825	1535	2063	1839	1421	1482	1420	1826	2029	1845	2038	1872	1780	2090	2256	1840	1972	1378	1605	1517	1785	2498	1393	1697
	1528	1542	1662	1645	1649	1564	1876	1649	1590	1464	1897	1598	1716	1682	1489	1532	1679	1713	1854	1955	1686	1727	1682	1556	1772	1827	1536	2069	1841	1427	1487	1425	1829	2034	1855	2047	1877	1783	2092	2260	1842	1978	1383	1610	1520	1790	2498	1399	1700
	1533	1548	1668	1654	1651	1569	1876	1652	1592	1467	1900	1603	1718	1687	1492	1534	1685	1717	1857	1960	1687	1727	1684	1559	1778	1832	1541	2072	1843	1429	1492	1430	1835	2037	1864	2054	1880	1786	2093	2269	1843	1986	1386	1620	1521	1792	2499	1403	1707
	1535	1555	1671	1660	1655	1575	1881	1653	1597	1471	1907	1610	1723	1688	1499	1535	1691	1719	1857	1965	1692	1730	1689	1560	1781	1836	1546	2078	1848	1434	1497	1433	1838	2039	1873	2062	1885	1786	2095	2278	1843	1991	1388	1625	1522	1796	2503	1406	1712
	1539	1557	1678	1663	1657	1580	1887	1653	1602	1473	1912	1616	1729	1688	1507	1538	1694	1721	1861	1970	1695	1732	1695	1564	1784	1838	1547	2090	1851	1439	1501	1438	1840	2040	1878	2066	1886	1788	2097	2284	1846	1996	1393	1632	1523	1799	2506	1410	1720
	1540	1559	1685	1664	1663	1582	1891	1656	1608	1475	1916	1617	1734	1688	1510	1538	1696	1724	1866	1974	1700	1734	1700	1569	1787	1842	1550	2098	1854	1442	1505	1440	1843	2040	1886	2072	1891	1795	2099	2290	1849	2002	1395	1638	1525	1801	2506	1416	1731
	1543	1559	1689	1665	1668	1585	1895	1659	1610	1476	1920	1621	1736	1689	1512	1541	1702	1727	1868	1979	1703	1735	1704	1570	1794	1846	1557	2102	1856	1449	1507	1446	1847	2043	1891	2074	1896	1800	2099	2295	1851	2006	1401	1645	1529	1801	2507	1420	1739
	1548	1564	1694	1668	1670	1587	1900	1659	1614	1478	1923	1622	1742	1692	1520	1541	1705	1731	1874	1986	1706	1735	1708	1574	1797	1854	1562	2107	1859	1452	1509	1449	1855	2044	1892	2081	1902	1804	2100	2299	1856	2011	1404	1649	1531	1804	2509	1424	1744
	1551	1574	1698	1672	1676	1588	1907	1663	1617	1482	1927	1628	1748	1693	1525	1546	1708	1734	1879	1993	1709	1735	1715	1577	1801	1856	1565	2109	1862	1456	1510	1450	1863	2044	1895	2087	1910	1808	2103	2303	1858	2014	1404	1659	1535	1807	2512	1425	1750
	1553	1577	1706	1678	1684	1590	1914	1664	1623	1486	1930	1632	1753	1698	1530	1550	1715	1737	1883	1998	1715	1736	1719	1582	1804	1860	1573	2112	1866	1462	1513	1454	1866	2045	1900	2089	1918	1814	2104	2306	1861	2014	1406	1666	1537	1814	2514	1427	1755
	1555	1580	1713	1684	1687	1596	1917	1665	1628	1492	1932	1642	1756	1699	1539	1558	1718	1739	1890	2006	1722	1738	1722	1585	1806	1865	1576	2119	1869	1465	1516	1459	1871	2048	1906	2091	1924	1816	2106	2314	1863	2017	1408	1673	1542	1814	2515	1429	1762
	1560	1584	1717	1686	1691	1599	1921	1668	1630	1494	1934	1653	1761	1701	1545	1565	1720	1742	1893	2009	1728	1740	1732	1589	1809	1870	1582	2121	1874	1469	1519	1467	1874	2050	1914	2098	1928	1820	2112	2318	1868	2021	1410	1677	1547	1817	2518	1432	1764
	1564	1586	1722	1691	1697	1601	1925	1670	1635	1496	1938	1665	1770	1703	1549	1568	1720	1746	1897	2010	1733	1742	1741	1593	1813	1878	1583	2123	1875	1479	1520	1477	1880	2051	1921	2102	1930	1823	2118	2327	1869	2023	1411	1679	1550	1822	2520	1436	1769
	1567	1596	1723	1695	1704	1603	1928	1672	1639	1500	1943	1671	1779	1705	1552	1572	1721	1750	1900	2015	1735	1742	1744	1594	1818	1881	1584	2130	1880	1489	1522	1485	1884	2053	1926	2109	1932	1826	2122	2333	1873	2026	1413	1685	1555	1826	2527	1437	1773
	1569	1600	1727	1702	1708	1607	1931	1675	1645	1508	1947	1675	1787	1708	1556	1577	1721	1752	1905	2022	1738	1742	1747	1597	1821	1887	1586	2133	1882	1494	1526	1489	1889	2054	1930	2113	1934	1829	2125	2342	1875	2029	1415	1693	1558	1830	2532	1440	1776
	1574	1601	1732	1703	1709	1611	1934	1677	1649	1514	1952	1682	1793	1710	1557	1580	1724	1756	1908	2024	1740	1743	1748	1602	1823	1890	1589	2140	1887	1497	1529	1495	1895	2054	1934	2115	1937	1831	2128	2344	1877	2035	1417	1700	1560	1835	2533	1442	1781
	1576	1606	1737	1705	1712	1618	1939	1679	1653	1521	1957	1689	1797	1710	1561	1584	1728	1759	1911	2028	1747	1745	1753	1607	1828	1897	1592	2149	1889	1502	1532	1496	1898	2054	1935	2121	1943	1838	2132	2348	1879	2037	1419	1707	1563	1844	2536	1447	1786
	1580	1611	1739	1706	1716	1623	1941	1681	1658	1530	1963	1701	1803	1711	1565	1587	1731	1761	1916	2031	1751	1745	1757	1611	1831	1900	1596	2153	1889	1509	1534	1503	1906	2054	1939	2129	1945	1844	2134	2355	1882	2040	1421	1715	1567	1848	2537	1449	1791
	1584	1617	1742	1707	1717	1630	1947	1683	1661	1536	1970	1706	1809	1712	1567	1591	1736	1766	1918	2036	1757	1747	1762	1615	1833	1906	1600	2159	1892	1513	1536	1507	1910	2054	1943	2136	1948	1847	2134	2359	1884	2041	1422	1721	1568	1852	2540	1451	1796
	1590	1620	1748	1707	1719	1636	1952	1689	1664	1539	1973	1713	1813	1716	1569	1595	1741	1768	1919	2039	1759	1750	1766	1620	1836	1915	1603	2164	1893	1518	1537	1510	1912	2056	1947	2142	1949	1853	2137	2365	1886	2041	1425	1727	1569	1855	2546	1453	1799
	1597	1624	1752	1707	1722	1639	1958	1692	1666	1543	1978	1721	1821	1719	1572	1599	1746	1771	1923	2043	1759	1753	1774	1624	1838	1922	1609	2171	1894	1523	1542	1515	1919	2062	1951	2146	1953	1859	2139	2373	1886	2046	1428	1735	1570	1858	2547	1455	1806
	1601	1629	1754	1708	1724	1642	1963	1696	1668	1548	1983	1729	1830	1722	1574	1599	1749	1773	1925	2045	1764	1755	1780	1627	1838	1928	1614	2175	1895	1526	1545	1517	1926	2065	1955	2149	1953	1863	2141	2377	1888	2049	1434	1743	1573	1860	2551	1457	1810
	1606	1635	1758	1710	1730	1646	1968	1698	1674	1553	1986	1736	1837	1724	1574	1599	1750	1778	1933	2049	1767	1757	1786	1632	1843	1933	1619	2180	1899	1528	1549	1519	1930	2067	1958	2154	1955	1865	2146	2382	1893	2056	1436	1747	1577	1860	2554	1460	1811
	1609	1641	1759	1710	1733	1650	1971	1705	1676	1560	1990	1742	1844	1729	1581	1601	1754	1782	1940	2052	1767	1759	1790	1639	1848	1937	1622	2184	1904	1532	1552	1525	1934	2072	1964	2157	1961	1869	2150	2388	1899	2061	1439	1752	1582	1862	2556	1463	1812
	1614	1647	1760	1710	1735	1655	1974	1712	1685	1561	1993	1753	1853	1733	1584	1602	1758	1786	1945	2054	1770	1765	1795	1642	1850	1939	1623	2187	1907	1538	1557	1532	1938	2078	1968	2157	1964	1874	2150	2394	1904	2063	1444	1755	1584	1866	2560	1466	1814
	1619	1655	1760	1710	1740	1659	1980	1719	1687	1565	1994	1758	1859	1736	1589	1605	1759	1792	1947	2058	1773	1774	1801	1647	1851	1943	1626	2191	1909	1541	1566	1536	1943	2083	1974	2162	1969	1878	2153	2395	1907	2072	1445	1760	1589	1871	2562	1469	1818
	1623	1657	1764	1710	1744	1662	1983	1724	1690	1568	1997	1766	1864	1742	1594	1608	1759	1796	1949	2061	1777	1776	1805	1652	1856	1947	1629	2192	1911	1547	1569	1543	1949	2084	1984	2164	1969	1881	2156	2397	1907	2078	1452	1766	1592	1876	2565	1471	1820
	1634	1661	1765	1711	1750	1665	1985	1731	1696	1572	2000	1776	1868	1747	1602	1611	1767	1798	1952	2062	1780	1776	1809	1656	1861	1953	1630	2195	1914	1554	1571	1550	1951	2087	1989	2165	1973	1884	2158	2398	1911	2084	1456	1775	1596	1881	2566	1479	1820
	1639	1662	1768	1712	1753	1668	1986	1738	1697	1573	2003	1786	1874	1754	1607	1611	1770	1800	1955	2067	1783	1777	1810	1665	1865	1955	1632	2200	1920	1560	1574	1555	1954	2089	1995	2167	1977	1887	2159	2401	1915	2091	1458	1781	1598	1883	2566	1482	1826
	1644	1664	1770	1712	1757	1668	1993	1744	1701	1576	2008	1792	1878	1764	1611	1612	1773	1803	1958	2067	1784	1779	1813	1670	1870	1960	1635	2206	1922	1566	1579	1557	1957	2094	2002	2171	1977	1892	2160	2405	1919	2099	1459	1787	1602	1885	2569	1486	1830
	1649	1668	1773	1714	1762	1671	1995	1753	1703	1581	2015	1798	1882	1766	1618	1613	1783	1806	1959	2069	1787	1782	1817	1675	1875	1963	1636	2206	1926	1576	1580	1559	1962	2097	2005	2173	1980	1892	2169	2409	1921	2107	1460	1791	1605	1888	2569	1489	1836
	1654	1672	1775	1714	1766	1674	2000	1758	1704	1585	2019	1801	1886	1772	1619	1614	1789	1809	1964	2070	1788	1785	1823	1681	1877	1966	1642	2208	1928	1584	1582	1563	1969	2100	2009	2175	1984	1894	2169	2413	1923	2110	1463	1797	1607	1890	2572	1492	1840
	1659	1674	1778	1714	1769	1677	2003	1768	1706	1587	2022	1804	1895	1779	1621	1614	1795	1812	1967	2074	1792	1787	1829	1688	1878	1971	1645	2212	1928	1591	1585	1572	1976	2104	2015	2178	1987	1894	2172	2416	1924	2114	1464	1798	1609	1897	2574	1492	1848
	1664	1677	1779	1717	1771	1680	2008	1777	1707	1595	2026	1808	1905	1783	1625	1617	1797	1814	1971	2079	1795	1791	1838	1694	1878	1977	1646	2213	1932	1600	1587	1578	1983	2107	2021	2181	1990	1894	2177	2418	1926	2122	1464	1801	1614	1901	2580	1494	1848
	1664	1681	1784	1720	1774	1681	2011	1784	1712	1599	2032	1814	1915	1787	1630	1619	1803	1816	1973	2084	1803	1795	1847	1698	1880	1980	1652	2217	1934	1603	1588	1579	1987	2108	2027	2184	1992	1894	2179	2422	1930	2127	1465	1806	1620	1906	2583	1496	1851
	1665	1687	1787	1725	1775	1682	2014	1793	1716	1604	2035	1821	1921	1788	1634	1622	1806	1821	1977	2087	1807	1799	1850	1703	1883	1989	1654	2222	1936	1605	1589	1584	1998	2112	2030	2187	1998	1897	2183	2427	1934	2132	1467	1813	1626	1912	2585	1497	1852
	1667	1695	1795	1726	1778	1687	2018	1797	1722	1607	2038	1822	1927	1793	1636	1624	1811	1827	1979	2089	1811	1803	1854	1709	1887	2000	1660	2226	1936	1610	1590	1588	2004	2114	2033	2191	2000	1901	2185	2433	1939	2140	1471	1818	1633	1915	2591	1498	1853
	1671	1698	1799	1728	1780	1690	2024	1803	1728	1615	2043	1825	1932	1798	1642	1626	1816	1832	1981	2090	1815	1807	1858	1715	1892	2010	1663	2227	1937	1612	1593	1591	2010	2121	2039	2195	2007	1905	2187	2438	1941	2145	1472	1822	1635	1917	2597	1500	1857
	1674	1704	1804	1728	1783	1693	2028	1806	1735	1620	2045	1829	1936	1806	1647	1627	1818	1837	1982	2091	1817	1811	1862	1720	1895	2021	1667	2228	1942	1617	1596	1595	2018	2126	2045	2201	2010	1908	2188	2446	1950	2148	1476	1828	1638	1918	2602	1502	1862
	1675	1712	1809	1730	1786	1697	2033	1809	1743	1621	2048	1833	1941	1808	1648	1632	1824	1844	1982	2095	1823	1814	1863	1726	1897	2030	1671	2233	1948	1621	1599	1597	2021	2128	2053	2206	2014	1916	2191	2452	1952	2153	1477	1834	1639	1921	2608	1505	1866
	1675	1717	1815	1731	1790	1702	2037	1815	1747	1624	2052	1837	1946	1816	1649	1636	1828	1851	1982	2098	1832	1817	1865	1734	1904	2031	1671	2235	1952	1626	1602	1602	2024	2133	2055	2210	2022	1922	2195	2457	1952	2158	1480	1845	1644	1923	2614	1507	1867
	1675	1720	1818	1735	1795	1707	2044	1817	1754	1630	2059	1839	1948	1822	1653	1639	1831	1855	1983	2099	1837	1819	1868	1740	1909	2039	1672	2237	1954	1631	1604	1606	2025	2137	2062	2213	2028	1927	2199	2461	1954	2162	1486	1849	1647	1927	2621	1509	1872
	1675	1724	1824	1736	1800	1710	2049	1822	1757	1635	2064	1844	1950	1826	1655	1644	1834	1859	1983	2100	1845	1821	1872	1746	1915	2046	1678	2240	1961	1635	1611	1608	2031	2145	2065	2215	2033	1931	2202	2467	1955	2167	1495	1855	1652	1931	2627	1515	1877
	1675	1728	1827	1737	1803	1713	2052	1831	1761	1639	2070	1849	1953	1829	1658	1648	1838	1860	1983	2102	1847	1822	1875	1749	1921	2053	1682	2244	1964	1637	1614	1612	2034	2149	2069	2218	2041	1933	2203	2470	1957	2172	1501	1861	1658	1934	2634	1519	1879
	1675	1734	1828	1738	1806	1715	2061	1836	1766	1641	2073	1856	1956	1837	1662	1651	1841	1863	1983	2103	1854	1826	1877	1753	1927	2065	1686	2247	1969	1644	1618	1616	2038	2157	2069	2219	2043	1937	2205	2475	1957	2175	1506	1865	1659	1938	2637	1525	1879
	1675	1739	1829	1744	1809	1724	2074	1842	1773	1641	2077	1861	1963	1842	1664	1655	1843	1865	1984	2104	1855	1828	1879	1756	1929	2070	1689	2248	1973	1647	1619	1617	2042	2166	2072	2219	2049	1940	2208	2478	1961	2176	1511	1870	1661	1940	2644	1526	1884
	1676	1744	1831	1751	1812	1728	2082	1849	1780	1644	2079	1864	1970	1846	1666	1659	1843	1870	1984	2105	1858	1830	1879	1760	1933	2079	1690	2250	1978	1651	1623	1620	2046	2169	2074	2222	2054	1942	2211	2483	1964	2183	1516	1874	1663	1942	2651	1530	1884
	1678	1749	1831	1754	1814	1733	2091	1852	1786	1648	2083	1869	1972	1848	1669	1665	1844	1875	1986	2106	1862	1830	1881	1766	1937	2087	1695	2252	1978	1656	1627	1621	2050	2176	2077	2225	2058	1944	2213	2490	1966	2185	1518	1883	1668	1946	2654	1532	1884
	1680	1753	1833	1759	1817	1736	2102	1860	1794	1652	2089	1871	1975	1852	1671	1670	1846	1882	1988	2107	1865	1833	1886	1770	1938	2093	1700	2255	1981	1659	1632	1627	2053	2184	2081	2227	2064	1946	2218	2494	1967	2188	1522	1888	1671	1951	2657	1536	1886
	1680	1756	1834	1762	1821	1741	2109	1866	1797	1655	2094	1874	1978	1854	1676	1674	1847	1889	1989	2108	1866	1836	1888	1774	1944	2100	1702	2257	1985	1664	1637	1630	2058	2190	2085	2230	2068	1949	2222	2499	1968	2192	1525	1892	1672	1955	2664	1537	1891
	1681	1757	1841	1766	1823	1745	2115	1874	1805	1657	2099	1876	1981	1860	1679	1680	1849	1894	1990	2109	1869	1839	1892	1776	1948	2112	1703	2260	1990	1670	1639	1640	2064	2195	2089	2233	2071	1952	2226	2505	1968	2193	1529	1892	1674	1960	2669	1543	1894
	1681	1760	1842	1771	1828	1749	2120	1882	1808	1660	2101	1877	1982	1868	1681	1683	1849	1896	1991	2109	1874	1844	1896	1780	1957	2117	1704	2263	1990	1672	1644	1643	2070	2198	2094	2233	2075	1956	2230	2510	1970	2193	1533	1895	1677	1964	2674	1547	1901
	1684	1765	1844	1779	1832	1756	2135	1890	1812	1664	2103	1882	1987	1873	1682	1686	1849	1902	1991	2111	1876	1846	1900	1784	1959	2123	1706	2266	1991	1677	1648	1649	2076	2201	2095	2235	2077	1958	2234	2515	1972	2194	1536	1896	1683	1970	2678	1553	1906
	1685	1766	1846	1781	1835	1762	2143	1898	1812	1665	2107	1882	1990	1876	1684	1689	1849	1906	1992	2112	1882	1851	1904	1788	1959	2128	1708	2270	1994	1683	1653	1653	2083	2204	2103	2240	2082	1960	2238	2518	1974	2195	1536	1899	1686	1977	2684	1557	1911
	1685	1768	1850	1783	1839	1767	2146	1904	1817	1666	2112	1884	1993	1878	1687	1692	1849	1909	1995	2114	1887	1857	1906	1795	1959	2133	1709	2276	2000	1685	1653	1656	2084	2205	2105	2243	2087	1962	2242	2519	1975	2196	1539	1901	1689	1982	2688	1562	1914
	1685	1771	1851	1787	1846	1772	2151	1907	1822	1667	2114	1887	1996	1880	1689	1694	1850	1913	1997	2117	1890	1860	1909	1798	1959	2139	1709	2282	2000	1691	1658	1659	2089	2209	2107	2246	2087	1966	2242	2520	1975	2196	1545	1907	1692	1988	2693	1566	1915
	1685	1775	1855	1788	1851	1775	2155	1909	1829	1669	2120	1891	1998	1882	1690	1695	1851	1916	1999	2119	1893	1866	1912	1800	1960	2143	1713	2287	2000	1692	1664	1665	2096	2209	2115	2250	2091	1969	2246	2521	1976	2198	1546	1911	1697	1995	2698	1571	1917
	1686	1780	1859	1788	1853	1779	2159	1909	1831	1671	2124	1894	2001	1883	1691	1700	1854	1920	2000	2120	1895	1872	1916	1803	1965	2154	1714	2293	2004	1695	1666	1667	2102	2210	2123	2253	2101	1974	2250	2524	1977	2200	1548	1919	1703	1995	2702	1578	1919
	1688	1782	1865	1788	1856	1783	2167	1913	1835	1676	2128	1896	2003	1885	1694	1702	1858	1921	2002	2120	1900	1874	1922	1806	1968	2160	1715	2297	2004	1697	1672	1669	2107	2214	2129	2257	2106	1981	2254	2526	1978	2203	1549	1926	1710	1998	2705	1583	1925
	1690	1786	1871	1790	1858	1785	2173	1916	1841	1678	2130	1904	2006	1890	1695	1703	1859	1926	2002	2120	1903	1875	1926	1807	1973	2163	1717	2300	2011	1700	1675	1675	2109	2217	2137	2257	2112	1983	2256	2527	1981	2205	1551	1929	1713	2002	2706	1584	1929
	1697	1788	1872	1793	1862	1791	2180	1924	1847	1678	2136	1909	2009	1894	1696	1705	1860	1932	2006	2121	1907	1876	1932	1811	1977	2166	1720	2304	2014	1704	1678	1681	2112	2221	2142	2261	2115	1989	2258	2529	1982	2208	1552	1935	1718	2005	2708	1589	1933
	1701	1794	1873	1796	1866	1792	2185	1927	1850	1682	2143	1914	2011	1897	1697	1709	1863	1936	2007	2121	1911	1878	1939	1814	1984	2167	1721	2309	2017	1704	1680	1686	2118	2226	2149	2267	2117	1994	2261	2530	1983	2212	1556	1942	1726	2008	2713	1593	1938
	1709	1797	1879	1798	1869	1795	2189	1933	1855	1683	2146	1917	2012	1901	1699	1714	1865	1937	2008	2123	1914	1883	1944	1815	1988	2171	1727	2312	2024	1706	1680	1690	2123	2227	2158	2269	2121	1997	2264	2530	1986	2215	1557	1949	1731	2010	2721	1595	1944
	1719	1805	1885	1802	1875	1799	2193	1938	1862	1686	2153	1922	2013	1905	1703	1715	1871	1940	2010	2128	1916	1887	1948	1815	1989	2174	1729	2313	2028	1710	1684	1695	2126	2231	2165	2275	2129	1998	2268	2534	1986	2219	1558	1957	1734	2013	2726	1596	1948
	1722	1806	1887	1808	1877	1801	2197	1940	1871	1689	2158	1923	2019	1905	1710	1718	1876	1944	2012	2129	1920	1893	1955	1816	1994	2179	1732	2314	2031	1711	1689	1705	2129	2233	2175	2283	2134	2002	2271	2536	1990	2227	1562	1964	1739	2014	2728	1597	1951
	1728	1810	1891	1810	1879	1805	2202	1945	1873	1690	2161	1925	2026	1908	1719	1720	1882	1947	2017	2131	1929	1896	1959	1818	1999	2184	1735	2316	2031	1714	1692	1711	2130	2235	2177	2285	2140	2004	2273	2539	1994	2235	1567	1968	1746	2016	2735	1600	1955
	1733	1814	1891	1813	1880	1806	2207	1947	1875	1693	2164	1929	2033	1910	1722	1720	1885	1952	2021	2132	1933	1901	1963	1822	2001	2185	1737	2318	2036	1716	1696	1715	2131	2235	2181	2290	2142	2012	2275	2544	1997	2239	1568	1974	1757	2018	2742	1601	1955
	1738	1817	1896	1820	1880	1812	2211	1954	1879	1699	2169	1933	2040	1913	1725	1721	1889	1956	2025	2136	1937	1906	1968	1825	2004	2188	1744	2321	2039	1716	1700	1721	2135	2237	2186	2293	2144	2016	2275	2551	2001	2242	1570	1979	1763	2022	2745	1603	1957
	1743	1821	1902	1826	1882	1816	2215	1958	1885	1705	2175	1937	2046	1914	1725	1721	1891	1961	2027	2138	1939	1913	1974	1828	2011	2189	1749	2323	2042	1717	1704	1724	2143	2239	2190	2299	2148	2016	2277	2552	2003	2245	1574	1986	1771	2022	2751	1606	1961
	1749	1827	1905	1830	1886	1821	2217	1964	1886	1712	2180	1940	2052	1916	1727	1722	1892	1964	2027	2141	1941	1918	1976	1830	2015	2195	1754	2324	2045	1718	1709	1730	2151	2243	2194	2303	2151	2021	2279	2557	2007	2248	1578	1990	1774	2023	2757	1606	1963
	1753	1836	1908	1837	1891	1826	2218	1970	1888	1718	2187	1944	2056	1917	1728	1722	1897	1970	2029	2144	1945	1922	1981	1833	2020	2201	1754	2327	2049	1719	1715	1732	2161	2246	2198	2305	2157	2024	2281	2563	2009	2251	1579	1998	1780	2023	2767	1607	1966
	1756	1844	1915	1843	1897	1830	2221	1972	1890	1727	2190	1949	2059	1923	1732	1723	1900	1973	2035	2146	1948	1925	1984	1838	2024	2203	1759	2332	2056	1720	1721	1740	2166	2247	2200	2312	2162	2027	2283	2569	2012	2254	1579	2006	1783	2025	2772	1608	1969
	1759	1846	1920	1848	1900	1834	2223	1974	1893	1733	2192	1952	2061	1926	1736	1724	1908	1978	2037	2150	1951	1929	1987	1845	2029	2208	1762	2335	2061	1723	1727	1749	2170	2248	2201	2314	2164	2031	2289	2570	2014	2257	1580	2013	1790	2026	2779	1610	1972
	1762	1850	1924	1850	1901	1840	2227	1977	1896	1736	2197	1957	2063	1930	1737	1724	1912	1979	2040	2154	1959	1932	1990	1847	2033	2212	1762	2337	2064	1725	1730	1755	2177	2249	2202	2319	2169	2035	2294	2573	2016	2262	1583	2022	1796	2031	2787	1612	1974
	1765	1852	1929	1854	1904	1842	2229	1979	1900	1741	2201	1963	2070	1932	1741	1724	1918	1982	2043	2162	1965	1939	1992	1849	2037	2215	1763	2341	2068	1729	1734	1765	2178	2252	2204	2322	2174	2041	2302	2579	2017	2265	1586	2027	1802	2033	2792	1613	1979
	1769	1852	1938	1856	1907	1846	2234	1983	1904	1742	2205	1965	2076	1935	1742	1724	1922	1988	2045	2168	1969	1941	1994	1854	2037	2217	1764	2346	2072	1734	1737	1772	2183	2255	2206	2327	2182	2045	2307	2586	2018	2270	1590	2030	1808	2035	2800	1619	1983
	1774	1853	1944	1861	1912	1852	2237	1988	1910	1744	2209	1973	2078	1941	1743	1725	1927	1992	2049	2174	1971	1942	1999	1859	2042	2220	1765	2351	2075	1738	1741	1781	2188	2258	2207	2332	2186	2050	2312	2589	2020	2274	1594	2032	1816	2039	2805	1620	1990
	1779	1856	1948	1868	1914	1856	2242	1994	1910	1746	2211	1978	2082	1941	1746	1725	1932	1998	2052	2179	1973	1946	2001	1862	2049	2225	1767	2357	2078	1740	1746	1787	2192	2260	2211	2338	2192	2054	2318	2592	2021	2276	1597	2042	1819	2039	2810	1623	1997
	1783	1862	1951	1871	1916	1859	2244	1998	1912	1751	2218	1980	2086	1944	1747	1727	1939	2003	2054	2180	1975	1950	2007	1867	2054	2231	1770	2360	2081	1746	1753	1790	2194	2261	2215	2339	2199	2059	2321	2596	2022	2283	1599	2049	1824	2040	2813	1629	2000
	1784	1869	1956	1875	1920	1862	2245	2005	1914	1758	2221	1982	2092	1946	1750	1730	1944	2011	2056	2186	1978	1952	2013	1870	2057	2235	1772	2361	2082	1748	1758	1794	2197	2262	2222	2341	2208	2065	2322	2603	2023	2292	1600	2054	1829	2040	2818	1637	2008
	1786	1876	1962	1877	1921	1869	2247	2005	1918	1764	2232	1986	2095	1953	1756	1731	1947	2014	2060	2189	1983	1952	2017	1874	2063	2239	1774	2362	2087	1752	1762	1798	2202	2265	2228	2348	2216	2069	2325	2610	2025	2298	1603	2065	1835	2040	2821	1642	2014
	1790	1881	1974	1881	1921	1877	2249	2009	1922	1768	2236	1991	2097	1955	1762	1734	1952	2018	2062	2194	1986	1956	2019	1878	2070	2242	1776	2364	2088	1755	1765	1802	2205	2266	2233	2354	2219	2071	2328	2616	2027	2303	1607	2074	1837	2041	2823	1647	2017
	1792	1884	1979	1884	1922	1882	2255	2014	1924	1772	2240	1997	2102	1959	1763	1735	1957	2022	2067	2195	1990	1956	2023	1880	2074	2247	1779	2367	2089	1756	1769	1811	2209	2268	2236	2359	2219	2073	2329	2618	2027	2313	1609	2083	1843	2042	2827	1655	2028
	1798	1888	1983	1886	1922	1886	2257	2017	1924	1773	2245	2003	2108	1960	1766	1737	1962	2031	2070	2195	1994	1958	2027	1883	2079	2252	1782	2369	2089	1759	1771	1815	2214	2275	2240	2361	2224	2076	2335	2623	2028	2317	1613	2090	1849	2043	2830	1661	2038
	1804	1893	1990	1889	1922	1890	2262	2021	1926	1775	2250	2009	2113	1962	1768	1739	1966	2036	2073	2197	1999	1963	2032	1887	2085	2254	1786	2371	2090	1762	1775	1818	2218	2282	2243	2363	2229	2079	2336	2627	2028	2322	1616	2097	1856	2044	2831	1664	2047
	1808	1895	1995	1890	1923	1898	2268	2027	1927	1781	2254	2011	2119	1965	1772	1741	1972	2039	2074	2200	2001	1966	2034	1893	2087	2261	1793	2375	2091	1766	1779	1819	2220	2285	2246	2368	2233	2079	2338	2632	2029	2327	1623	2103	1861	2047	2831	1664	2058
	1813	1897	2002	1892	1928	1905	2273	2036	1931	1784	2260	2019	2124	1966	1776	1743	1977	2042	2078	2206	2005	1967	2040	1897	2094	2265	1799	2378	2093	1770	1783	1825	2226	2290	2248	2373	2237	2081	2343	2635	2032	2336	1627	2110	1863	2049	2836	1666	2065
	1818	1901	2012	1895	1931	1909	2279	2041	1933	1788	2265	2023	2127	1969	1780	1744	1979	2047	2082	2214	2007	1968	2042	1901	2098	2269	1803	2380	2097	1774	1791	1832	2232	2294	2255	2377	2242	2083	2349	2638	2034	2341	1630	2115	1867	2055	2837	1668	2075
	1822	1904	2022	1901	1934	1917	2289	2045	1938	1791	2265	2025	2131	1969	1785	1750	1983	2050	2082	2218	2011	1969	2044	1906	2104	2273	1806	2384	2100	1776	1794	1838	2237	2296	2262	2379	2246	2087	2354	2641	2035	2344	1636	2116	1872	2057	2839	1671	2085
	1826	1907	2024	1905	1936	1920	2298	2047	1943	1794	2268	2028	2134	1973	1788	1753	1990	2057	2086	2221	2014	1972	2046	1912	2107	2278	1809	2386	2100	1781	1797	1844	2240	2300	2268	2382	2250	2089	2359	2643	2037	2354	1638	2122	1875	2063	2839	1675	2092
	1828	1908	2025	1905	1938	1923	2305	2049	1946	1800	2270	2032	2140	1978	1790	1759	1995	2063	2092	2224	2017	1974	2052	1918	2110	2287	1812	2390	2100	1784	1801	1850	2243	2307	2276	2387	2255	2089	2365	2645	2040	2363	1641	2128	1876	2065	2839	1678	2103
	1832	1912	2030	1908	1940	1926	2320	2054	1948	1801	2274	2035	2145	1981	1792	1765	2001	2065	2098	2226	2024	1976	2059	1922	2111	2289	1813	2393	2104	1787	1805	1853	2251	2312	2279	2391	2260	2092	2371	2648	2042	2366	1643	2133	1877	2068	2840	1679	2114
	1835	1917	2038	1913	1948	1929	2324	2062	1955	1803	2278	2039	2147	1987	1796	1768	2003	2070	2104	2227	2026	1978	2060	1924	2112	2292	1818	2396	2104	1789	1813	1857	2252	2314	2283	2396	2264	2098	2372	2649	2042	2375	1645	2139	1882	2070	2841	1682	2127
	1838	1920	2044	1920	1952	1930	2329	2064	1959	1806	2286	2043	2150	1990	1799	1775	2009	2073	2108	2233	2029	1981	2064	1929	2116	2294	1820	2401	2104	1792	1820	1859	2255	2317	2287	2404	2265	2103	2378	2654	2043	2382	1645	2141	1884	2073	2845	1685	2137
	1840	1927	2045	1921	1957	1931	2329	2066	1965	1810	2290	2049	2155	1991	1800	1785	2010	2076	2113	2238	2035	1984	2066	1935	2118	2298	1822	2403	2105	1795	1830	1863	2261	2319	2294	2416	2269	2104	2385	2656	2044	2391	1647	2145	1887	2079	2847	1687	2141
	1847	1932	2050	1924	1960	1933	2332	2071	1967	1811	2293	2054	2160	1993	1803	1787	2015	2078	2116	2243	2042	1990	2071	1939	2122	2302	1826	2406	2106	1797	1842	1873	2267	2323	2295	2424	2274	2105	2386	2660	2044	2400	1649	2152	1888	2083	2851	1689	2144
	1856	1938	2054	1928	1965	1935	2336	2074	1967	1816	2297	2060	2163	1997	1803	1793	2023	2078	2121	2246	2048	1995	2073	1943	2124	2307	1831	2409	2106	1801	1848	1878	2272	2329	2298	2435	2278	2110	2389	2670	2047	2407	1652	2159	1889	2084	2854	1689	2151
	1858	1945	2059	1930	1968	1938	2341	2079	1970	1820	2307	2065	2168	2000	1804	1797	2027	2078	2125	2250	2051	2000	2078	1946	2128	2309	1833	2410	2106	1806	1858	1885	2279	2333	2302	2441	2282	2119	2395	2673	2052	2413	1654	2167	1892	2090	2857	1690	2156
	1862	1953	2065	1931	1972	1938	2343	2083	1973	1826	2309	2074	2171	2002	1807	1798	2031	2081	2129	2253	2054	2005	2080	1948	2133	2312	1839	2412	2108	1807	1864	1890	2287	2337	2305	2446	2285	2126	2399	2674	2054	2417	1656	2178	1893	2093	2861	1693	2162
	1868	1957	2067	1932	1975	1941	2346	2090	1975	1830	2310	2079	2176	2003	1811	1800	2034	2083	2130	2256	2057	2007	2083	1948	2136	2317	1843	2414	2110	1812	1868	1894	2290	2345	2309	2451	2289	2131	2404	2677	2058	2417	1656	2183	1893	2095	2863	1696	2173
	1873	1961	2068	1938	1978	1945	2346	2095	1976	1834	2316	2083	2179	2004	1814	1805	2039	2087	2136	2262	2065	2012	2085	1950	2141	2324	1850	2416	2114	1815	1875	1900	2292	2348	2312	2456	2291	2136	2410	2680	2061	2421	1658	2189	1894	2096	2866	1700	2183
	1875	1967	2071	1940	1979	1949	2350	2101	1980	1836	2321	2089	2181	2004	1815	1809	2046	2090	2141	2267	2072	2015	2089	1951	2146	2326	1858	2419	2116	1818	1877	1904	2298	2352	2317	2464	2293	2144	2412	2683	2063	2425	1659	2196	1896	2097	2871	1700	2187
	1877	1972	2076	1944	1982	1956	2353	2108	1985	1837	2323	2096	2188	2007	1815	1814	2049	2092	2144	2269	2083	2017	2092	1955	2151	2332	1862	2423	2117	1820	1882	1911	2299	2358	2320	2468	2300	2151	2416	2685	2066	2430	1661	2200	1897	2100	2876	1705	2196
	1879	1976	2080	1955	1986	1959	2360	2109	1993	1840	2330	2105	2196	2010	1816	1816	2050	2097	2149	2272	2090	2021	2094	1957	2158	2333	1866	2426	2121	1824	1888	1920	2306	2360	2327	2471	2309	2158	2418	2686	2069	2432	1663	2206	1901	2103	2882	1707	2201
	1883	1980	2088	1959	1989	1964	2366	2115	2001	1841	2335	2114	2201	2013	1817	1821	2054	2101	2156	2274	2098	2024	2099	1959	2163	2338	1870	2426	2124	1831	1888	1923	2311	2364	2329	2475	2316	2160	2420	2686	2072	2437	1666	2211	1903	2106	2885	1709	2206
	1889	1984	2097	1964	1990	1968	2369	2122	2005	1843	2342	2117	2206	2016	1818	1827	2055	2107	2162	2274	2101	2024	2102	1963	2169	2344	1876	2427	2127	1836	1893	1929	2317	2366	2334	2480	2318	2164	2421	2686	2078	2440	1671	2213	1907	2107	2891	1712	2210
	1893	1988	2107	1968	1993	1973	2372	2126	2009	1845	2346	2120	2211	2017	1820	1834	2057	2112	2165	2276	2105	2031	2107	1967	2170	2350	1877	2429	2131	1838	1896	1936	2321	2367	2334	2484	2321	2166	2423	2689	2083	2446	1678	2215	1912	2112	2895	1713	2215
	1897	1990	2115	1972	1994	1974	2377	2140	2012	1851	2349	2124	2217	2019	1820	1838	2059	2117	2173	2281	2111	2038	2112	1968	2173	2354	1884	2433	2137	1841	1906	1940	2327	2370	2338	2492	2324	2171	2423	2696	2086	2448	1687	2220	1916	2117	2898	1718	2227
	1883.25	1977.25	2087.75	1955	1986.375	1961
	8.843884085	10.20853984	17.18595772	13.03840481	6.162965427	10.69044968
	267.125	281.375	277.375	271.75	277.375	247.75										Random Walk Based	1883.25	1977.25	2087.75	1955	1986.37	1961
	1.457737974	1.302470181	0.744023809	0.707106781	1.302470181	1.281739889										Richardson's Arm Race Model based	267.12	281.37	277.37	271.75	281.75	277.37
									Random Walk Based		RichardSon's Arms Race Model based
									Mean	Stdev	Mean	Stdev
									1883.25	8.843884085	267.12	1.457737974
									1977.25	10.20853984	281.37	1.302470181
									2087.75	17.18595772	277.37	0.744023809
									1955	13.03840481	271.75	0.707106781
									1986.37	6.162965427	281.75	0.707106781
									1961	10.69044968	277.37	1.302470181
[truncated: 1 more columns]
