# Supplementary material for: Towards social autonomous vehicles: Efficient collision avoidance scheme using Richardson’s arms race model
Source: PLoS One. 2017 Oct 17;12(10):e0186103. doi: 10.1371/journal.pone.0186103 (PMC5645089; doi:10.1371/journal.pone.0186103)
Supplement: S3 Text — (CSV) [file pone.0186103.s003.csv]

BehaviorSpace results (NetLogo 5.3.1)
whole scenarios.nlogo
experiment1_ALLRANDOM_60both_30 speed_safetydistance1
10/26/2016 18:48:43:046 +0500
min-pxcor	max-pxcor	min-pycor	max-pycor
-30	30	-20	20
[run number]	1	2	3	4	5	6	7	8	9	10	11	12	13	14	15	16	17	18	19	20	21	22	23	24	25	26	27	28	29	30	31	32	33	34	35	36	37	38	39	40	41	42	43	44	45	46	47	48	49
min_velocity	0.3	0.3	0.3	0.3	0.3	0.3	0.3	0.3	0.3	0.3	0.3	0.3	0.3	0.3	0.3	0.3	0.3	0.3	0.3	0.3	0.3	0.3	0.3	0.3	0.3	0.3	0.3	0.3	0.3	0.3	0.3	0.3	0.3	0.3	0.3	0.3	0.3	0.3	0.3	0.3	0.3	0.3	0.3	0.3	0.3	0.3	0.3	0.3	0.3
max_velocity	0.3	0.3	0.3	0.3	0.3	0.3	0.3	0.3	0.3	0.3	0.3	0.3	0.3	0.3	0.3	0.3	0.3	0.3	0.3	0.3	0.3	0.3	0.3	0.3	0.3	0.3	0.3	0.3	0.3	0.3	0.3	0.3	0.3	0.3	0.3	0.3	0.3	0.3	0.3	0.3	0.3	0.3	0.3	0.3	0.3	0.3	0.3	0.3	0.3
No_of_Red_AVs	60	60	60	60	60	60	60	60	60	60	60	60	60	60	60	60	60	60	60	60	60	60	60	60	60	60	60	60	60	60	60	60	60	60	60	60	60	60	60	60	60	60	60	60	60	60	60	60	60
No_of_Black_AVs	60	60	60	60	60	60	60	60	60	60	60	60	60	60	60	60	60	60	60	60	60	60	60	60	60	60	60	60	60	60	60	60	60	60	60	60	60	60	60	60	60	60	60	60	60	60	60	60	60
Sonar_Range	2.5	2.5	2.5	2.5	2.5	2.5	2.5	2.5	2.5	2.5	2.5	2.5	2.5	2.5	2.5	2.5	2.5	2.5	2.5	2.5	2.5	2.5	2.5	2.5	2.5	2.5	2.5	2.5	2.5	2.5	2.5	2.5	2.5	2.5	2.5	2.5	2.5	2.5	2.5	2.5	2.5	2.5	2.5	2.5	2.5	2.5	2.5	2.5	2.5
max_acceleration	0.1	0.1	0.1	0.1	0.1	0.1	0.1	0.1	0.1	0.1	0.1	0.1	0.1	0.1	0.1	0.1	0.1	0.1	0.1	0.1	0.1	0.1	0.1	0.1	0.1	0.1	0.1	0.1	0.1	0.1	0.1	0.1	0.1	0.1	0.1	0.1	0.1	0.1	0.1	0.1	0.1	0.1	0.1	0.1	0.1	0.1	0.1	0.1	0.1
deceleration	0.1	0.1	0.1	0.1	0.1	0.1	0.1	0.1	0.1	0.1	0.1	0.1	0.1	0.1	0.1	0.1	0.1	0.1	0.1	0.1	0.1	0.1	0.1	0.1	0.1	0.1	0.1	0.1	0.1	0.1	0.1	0.1	0.1	0.1	0.1	0.1	0.1	0.1	0.1	0.1	0.1	0.1	0.1	0.1	0.1	0.1	0.1	0.1	0.1
scenarios	"AllRandom"	"AllRandom"	"AllRandom"	"AllRandom"	"AllRandom"	"AllRandom"	"AllRandom"	"AllRandom"	"AllRandom"	"AllRandom"	"AllRandom"	"AllRandom"	"AllRandom"	"AllRandom"	"AllRandom"	"AllRandom"	"AllRandom"	"AllRandom"	"AllRandom"	"AllRandom"	"AllRandom"	"AllRandom"	"AllRandom"	"AllRandom"	"AllRandom"	"AllRandom"	"AllRandom"	"AllRandom"	"AllRandom"	"AllRandom"	"AllRandom"	"AllRandom"	"AllRandom"	"AllRandom"	"AllRandom"	"AllRandom"	"AllRandom"	"AllRandom"	"AllRandom"	"AllRandom"	"AllRandom"	"AllRandom"	"AllRandom"	"AllRandom"	"AllRandom"	"AllRandom"	"AllRandom"	"AllRandom"	"AllRandom"
minimum-safety_distance	1	1	1	1	1	1	1	1	1	1	1	1	1	1	1	1	1	1	1	1	1	1	1	1	1	1	1	1	1	1	1	1	1	1	1	1	1	1	1	1	1	1	1	1	1	1	1	1	1
Time_Window	10	10	10	10	10	10	10	10	10	10	10	10	10	10	10	10	10	10	10	10	10	10	10	10	10	10	10	10	10	10	10	10	10	10	10	10	10	10	10	10	10	10	10	10	10	10	10	10	10
[reporter]	sum [no-of-collisions] of turtles	sum [no-of-collisions] of turtles	sum [no-of-collisions] of turtles	sum [no-of-collisions] of turtles	sum [no-of-collisions] of turtles	sum [no-of-collisions] of turtles	sum [no-of-collisions] of turtles	sum [no-of-collisions] of turtles	sum [no-of-collisions] of turtles	sum [no-of-collisions] of turtles	sum [no-of-collisions] of turtles	sum [no-of-collisions] of turtles	sum [no-of-collisions] of turtles	sum [no-of-collisions] of turtles	sum [no-of-collisions] of turtles	sum [no-of-collisions] of turtles	sum [no-of-collisions] of turtles	sum [no-of-collisions] of turtles	sum [no-of-collisions] of turtles	sum [no-of-collisions] of turtles	sum [no-of-collisions] of turtles	sum [no-of-collisions] of turtles	sum [no-of-collisions] of turtles	sum [no-of-collisions] of turtles	sum [no-of-collisions] of turtles	sum [no-of-collisions] of turtles	sum [no-of-collisions] of turtles	sum [no-of-collisions] of turtles	sum [no-of-collisions] of turtles	sum [no-of-collisions] of turtles	sum [no-of-collisions] of turtles	sum [no-of-collisions] of turtles	sum [no-of-collisions] of turtles	sum [no-of-collisions] of turtles	sum [no-of-collisions] of turtles	sum [no-of-collisions] of turtles	sum [no-of-collisions] of turtles	sum [no-of-collisions] of turtles	sum [no-of-collisions] of turtles	sum [no-of-collisions] of turtles	sum [no-of-collisions] of turtles	sum [no-of-collisions] of turtles	sum [no-of-collisions] of turtles	sum [no-of-collisions] of turtles	sum [no-of-collisions] of turtles	sum [no-of-collisions] of turtles	sum [no-of-collisions] of turtles	sum [no-of-collisions] of turtles	sum [no-of-collisions] of turtles
[final]	3517	3208	2782	3081	3360	3313	3437	3373	3007	2768	2938	2995	2972	3239	2965	3069	3070	3301	2942	2819	3346	3627	2883	3232	2883	2910	2908	3154	3213	3145	3339	3268	2995	3109	2941	3195	3071	3354	3213	3585	3255	3195	3634	3433	3062	3533	3229	2917	3094
[min]	0	0	0	0	0	0	0	0	0	0	0	0	0	0	0	0	0	0	0	0	0	0	0	0	0	0	0	0	0	0	0	0	0	0	0	0	0	0	0	0	0	0	0	0	0	0	0	0	0
[max]	3517	3208	2782	3081	3360	3313	3437	3373	3007	2768	2938	2995	2972	3239	2965	3069	3070	3301	2942	2819	3346	3627	2883	3232	2883	2910	2908	3154	3213	3145	3339	3268	2995	3109	2941	3195	3071	3354	3213	3585	3255	3195	3634	3433	3062	3533	3229	2917	3094
[mean]	1664.25	1654.242754	1474.733696	1573.990942	1600.211957	1657.905797	1651.78442	1545.182971	1433.523551	1405.358696	1524.161232	1479.811594	1398.753623	1581.61413	1497.831522	1558.331522	1480.630435	1643.134058	1459.115942	1461.309783	1650.634058	1786.005435	1491.128623	1588.233696	1419.788043	1395.844203	1425.597826	1571.57971	1599.951087	1558.75	1526.139493	1671.110507	1419.304348	1640.507246	1530.134058	1664.242754	1479.132246	1694.282609	1626.208333	1758.907609	1633.512681	1558.96558	1854.326087	1713.632246	1662.59058	1734.15942	1478.179348	1497.655797	1485.724638
[steps]	551	551	551	551	551	551	551	551	551	551	551	551	551	551	551	551	551	551	551	551	551	551	551	551	551	551	551	551	551	551	551	551	551	551	551	551	551	551	551	551	551	551	551	551	551	551	551	551	551
[all run data]	sum [no-of-collisions] of turtles	sum [no-of-collisions] of turtles	sum [no-of-collisions] of turtles	sum [no-of-collisions] of turtles	sum [no-of-collisions] of turtles	sum [no-of-collisions] of turtles	sum [no-of-collisions] of turtles	sum [no-of-collisions] of turtles	sum [no-of-collisions] of turtles	sum [no-of-collisions] of turtles	sum [no-of-collisions] of turtles	sum [no-of-collisions] of turtles	sum [no-of-collisions] of turtles	sum [no-of-collisions] of turtles	sum [no-of-collisions] of turtles	sum [no-of-collisions] of turtles	sum [no-of-collisions] of turtles	sum [no-of-collisions] of turtles	sum [no-of-collisions] of turtles	sum [no-of-collisions] of turtles	sum [no-of-collisions] of turtles	sum [no-of-collisions] of turtles	sum [no-of-collisions] of turtles	sum [no-of-collisions] of turtles	sum [no-of-collisions] of turtles	sum [no-of-collisions] of turtles	sum [no-of-collisions] of turtles	sum [no-of-collisions] of turtles	sum [no-of-collisions] of turtles	sum [no-of-collisions] of turtles	sum [no-of-collisions] of turtles	sum [no-of-collisions] of turtles	sum [no-of-collisions] of turtles	sum [no-of-collisions] of turtles	sum [no-of-collisions] of turtles	sum [no-of-collisions] of turtles	sum [no-of-collisions] of turtles	sum [no-of-collisions] of turtles	sum [no-of-collisions] of turtles	sum [no-of-collisions] of turtles	sum [no-of-collisions] of turtles	sum [no-of-collisions] of turtles	sum [no-of-collisions] of turtles	sum [no-of-collisions] of turtles	sum [no-of-collisions] of turtles	sum [no-of-collisions] of turtles	sum [no-of-collisions] of turtles	sum [no-of-collisions] of turtles	sum [no-of-collisions] of turtles
	0	0	0	0	0	0	0	0	0	0	0	0	0	0	0	0	0	0	0	0	0	0	0	0	0	0	0	0	0	0	0	0	0	0	0	0	0	0	0	0	0	0	0	0	0	0	0	0	0
	1	5	5	8	0	4	0	0	4	5	6	9	4	4	2	4	7	3	3	4	9	1	3	8	6	1	2	5	3	1	1	3	2	6	1	2	3	4	5	8	8	0	5	7	4	3	6	6	5
	2	11	11	20	2	4	1	1	10	9	10	20	8	9	3	6	13	7	4	9	11	3	10	12	11	3	4	7	6	4	4	6	2	15	4	5	5	14	10	10	12	1	8	15	7	6	9	12	8
	8	16	16	23	6	5	4	7	14	13	11	27	12	16	5	12	17	11	7	10	15	7	16	19	15	9	7	12	10	6	5	10	3	24	9	11	8	18	15	21	16	5	11	24	8	9	9	19	11
	12	23	18	29	11	6	5	14	19	17	12	36	17	26	10	16	22	19	11	14	18	10	21	20	18	14	10	17	11	7	5	15	4	30	15	17	18	30	20	28	19	10	13	28	13	13	11	28	15
	18	35	23	30	18	10	11	19	26	22	15	39	19	33	15	20	29	22	14	16	21	16	32	25	20	21	13	21	16	7	7	19	7	37	22	21	25	38	28	36	22	11	16	31	19	15	14	30	18
	28	43	31	33	21	12	17	21	35	27	20	42	24	40	18	26	32	26	14	22	26	21	36	28	27	26	21	29	19	10	8	26	9	40	25	28	31	44	38	42	27	16	18	35	25	17	14	39	25
	30	47	34	39	25	15	21	24	41	33	27	49	27	46	25	28	36	33	16	27	33	24	39	34	31	30	25	39	25	14	10	31	13	44	31	31	35	56	41	48	34	22	21	40	28	18	14	44	28
	36	51	40	40	28	18	26	27	47	40	34	53	30	52	31	34	40	46	18	34	33	32	45	37	33	35	30	45	37	21	12	39	17	49	36	34	41	68	45	55	43	23	26	48	29	18	17	49	32
	40	57	45	47	30	21	30	32	51	45	39	61	34	61	31	37	41	55	21	38	39	39	55	44	36	37	35	49	42	23	14	46	18	54	45	37	42	75	55	59	50	25	30	57	32	19	23	53	40
	43	63	49	56	34	24	34	36	55	52	46	64	39	65	34	41	44	60	24	42	47	43	59	45	39	40	40	54	51	25	19	52	20	60	54	45	42	82	62	68	58	27	33	67	35	20	25	60	45
	46	69	52	64	35	24	38	36	61	59	61	68	40	71	41	42	48	69	27	47	52	47	69	53	41	42	45	59	62	28	21	55	21	66	57	51	43	89	75	73	65	31	37	73	36	22	26	65	49
	49	79	52	71	38	24	44	39	68	69	71	71	44	78	45	46	54	77	31	54	56	54	79	63	46	51	52	68	69	31	23	60	21	71	61	59	46	92	85	79	71	37	40	83	41	24	29	68	57
	53	87	52	77	41	27	50	44	71	78	81	77	46	83	55	50	59	83	31	57	60	59	88	73	52	57	55	74	73	36	27	65	21	75	65	65	49	98	99	87	78	44	50	89	43	28	35	75	60
	56	95	54	86	43	28	56	50	79	81	89	81	52	89	61	55	62	94	33	60	66	65	90	77	58	64	60	86	76	43	32	73	21	82	70	74	50	102	103	96	87	53	55	91	44	29	40	79	69
	60	101	59	91	46	31	62	53	83	89	95	87	58	98	67	63	67	105	37	61	70	69	97	82	60	72	68	95	79	49	34	76	23	87	73	83	53	110	109	102	95	62	60	97	47	32	43	84	75
	65	109	65	95	50	34	69	59	91	100	103	90	63	104	69	65	70	110	42	63	75	79	103	86	62	77	73	104	85	51	37	84	24	95	76	90	57	117	117	106	107	73	63	99	52	39	47	86	82
	70	121	69	103	56	38	76	74	100	107	111	93	67	108	76	69	72	116	50	67	79	92	111	88	64	81	77	110	93	54	41	93	25	101	82	99	58	125	124	107	117	81	70	100	60	43	51	91	91
	71	131	74	114	64	44	79	81	110	115	120	95	69	117	81	71	72	123	53	72	83	100	120	92	69	84	81	118	101	58	46	102	26	104	87	103	61	135	133	113	128	85	73	104	62	47	58	98	97
	73	139	80	122	76	48	85	86	116	123	127	99	70	120	85	75	73	130	57	80	89	109	127	98	73	89	84	127	105	64	51	109	28	108	92	108	64	143	141	120	137	90	78	108	65	52	65	106	101
	76	151	83	127	81	52	88	92	121	128	138	103	71	125	95	84	77	140	61	87	94	118	131	105	79	99	91	133	116	70	53	115	30	114	95	114	71	155	145	127	141	94	80	116	72	56	73	109	102
	82	156	88	132	85	54	95	98	127	132	149	108	74	131	97	95	84	152	64	93	101	124	136	116	87	105	95	136	128	78	55	122	33	119	98	123	78	163	156	131	150	104	82	123	77	63	80	113	107
	90	163	91	139	88	59	102	105	129	136	158	116	77	136	102	100	86	166	68	99	102	129	144	119	91	112	101	144	135	86	58	132	33	123	102	135	80	172	165	134	161	111	84	131	87	66	85	118	111
	95	174	97	143	92	64	111	110	135	142	163	118	79	143	108	107	91	173	75	103	106	135	151	132	93	120	103	149	139	95	59	141	37	128	105	146	82	176	171	135	168	115	89	135	89	71	95	121	112
	100	184	102	147	100	68	121	117	140	148	167	122	81	150	116	110	96	177	84	108	112	141	158	139	97	125	107	155	145	101	60	159	39	135	110	158	86	184	177	137	178	120	92	139	95	73	101	125	116
	104	191	109	158	107	72	130	125	144	153	171	128	82	157	122	115	101	183	87	112	118	146	165	142	101	130	111	158	155	107	60	169	40	136	115	165	91	193	181	140	186	126	99	144	104	74	111	130	120
	105	197	118	164	113	78	136	135	150	158	175	130	83	162	127	117	106	191	93	121	125	157	174	147	105	131	115	166	160	114	63	182	43	138	119	174	94	199	187	142	189	132	101	150	115	78	119	138	124
	111	206	126	172	118	80	144	141	156	164	180	137	86	169	131	120	108	199	96	130	128	165	179	148	110	137	120	179	166	123	65	194	46	141	123	176	100	206	195	145	198	140	105	159	121	86	127	142	126
	117	214	138	180	122	82	150	149	162	173	183	142	91	175	140	125	115	201	100	140	135	177	186	151	115	145	122	182	173	130	68	204	50	144	127	180	107	210	201	152	204	147	109	163	127	90	134	143	129
	122	219	143	189	125	83	156	155	172	177	191	148	94	181	144	135	118	205	103	148	143	188	193	156	117	149	129	188	181	139	70	213	54	148	135	191	112	218	207	156	213	157	113	169	133	94	141	149	136
	126	223	147	191	129	87	161	164	180	184	198	154	101	185	147	145	121	213	104	155	145	194	200	160	121	154	132	195	184	144	71	220	56	150	144	197	117	227	218	160	217	163	117	171	139	101	147	150	144
	131	232	151	195	130	92	166	169	188	191	216	161	102	190	155	154	128	219	111	167	153	199	206	168	127	163	135	199	186	150	73	227	57	156	152	202	120	233	227	165	221	167	124	175	146	103	155	151	151
	132	237	156	203	135	102	173	173	193	195	221	164	107	194	158	163	131	226	112	177	155	204	217	172	128	169	138	208	191	153	82	238	59	158	161	208	125	240	238	169	225	169	128	180	150	109	158	155	160
	133	240	160	206	138	110	180	177	202	200	230	169	113	201	163	168	137	232	115	186	157	211	220	174	131	175	142	215	194	155	90	244	60	165	170	213	129	243	246	177	227	171	138	184	154	115	161	160	167
	135	245	166	210	139	114	184	185	209	206	236	173	118	210	169	176	138	235	118	188	160	220	227	178	133	178	150	219	197	161	93	248	63	169	175	217	131	247	256	184	227	177	142	189	163	123	164	165	173
	137	248	171	215	145	123	185	189	210	216	243	177	120	217	174	182	142	241	124	195	162	225	231	182	139	179	156	225	199	165	98	255	70	174	183	225	132	253	262	191	228	181	148	192	174	128	168	169	183
	141	252	175	221	148	130	188	193	211	219	249	181	121	225	178	184	145	247	125	208	165	235	236	188	145	184	160	235	202	169	102	257	75	178	187	232	140	255	271	198	233	187	158	197	182	134	171	174	194
	143	259	185	225	152	144	192	198	215	220	259	185	123	233	187	189	152	252	126	213	170	247	245	193	147	188	166	240	204	172	105	258	79	185	196	236	147	261	277	204	237	192	163	205	192	139	178	174	201
	145	263	191	232	159	155	200	202	219	224	271	192	125	239	191	190	158	259	126	222	177	255	250	196	152	191	171	251	207	175	114	261	83	187	206	240	152	264	281	208	243	199	168	209	202	146	185	182	210
	147	267	200	241	166	162	204	208	221	229	280	200	126	250	194	191	166	264	126	230	181	262	256	199	154	198	176	257	207	181	122	262	88	188	214	245	161	271	286	211	244	204	172	215	217	155	191	189	221
	154	274	207	243	173	168	209	212	227	233	283	207	128	255	195	193	169	267	128	238	185	270	261	204	157	202	185	268	212	184	128	264	90	191	224	253	168	276	293	216	250	211	177	216	222	160	196	194	227
	156	280	214	250	184	178	213	213	235	241	288	211	129	265	198	195	170	273	129	244	190	276	268	205	159	208	197	277	215	193	134	270	96	193	230	265	174	280	300	223	256	217	185	221	230	169	205	197	229
	158	284	222	255	191	188	215	218	238	247	290	221	132	267	199	196	173	280	130	246	196	282	273	216	161	218	203	283	220	199	137	272	101	196	240	271	178	283	309	226	267	227	190	229	234	175	209	198	234
	163	288	224	259	199	193	218	226	242	253	294	230	134	275	201	196	178	288	131	249	204	286	276	222	166	225	206	290	221	206	140	273	105	199	243	279	183	289	317	230	272	231	195	240	242	181	216	201	238
	165	292	233	267	205	201	222	232	246	257	300	237	141	281	203	196	187	298	133	254	210	298	280	228	170	235	212	296	226	216	143	274	106	202	247	284	188	297	322	232	276	235	204	244	250	192	223	204	244
	169	300	238	273	209	205	224	238	251	260	307	244	145	289	205	199	191	306	137	259	218	309	285	231	174	238	217	304	229	223	147	278	110	206	250	291	192	302	329	236	282	241	210	248	253	198	228	208	249
	176	306	243	279	213	211	230	248	256	268	311	248	148	294	209	202	195	316	138	264	225	322	290	234	177	244	226	306	232	226	150	283	112	212	251	298	199	310	338	237	287	245	217	249	256	201	234	214	256
	180	314	247	285	217	220	240	251	258	271	317	252	153	300	212	204	199	323	142	271	231	330	297	236	182	246	232	313	243	242	158	286	114	216	262	301	205	317	351	242	292	250	220	253	261	206	238	215	263
	185	317	252	289	224	228	246	256	266	274	324	259	163	304	216	204	202	334	143	278	239	337	300	241	185	250	235	322	249	248	160	291	115	222	267	308	211	330	360	246	303	260	225	258	267	208	242	216	269
	189	321	261	294	228	235	251	261	269	279	329	268	171	305	218	207	206	339	144	284	247	344	303	243	192	253	242	329	256	259	166	295	118	229	270	316	218	339	369	251	308	267	228	266	276	214	246	219	273
	199	325	267	299	232	241	256	269	275	285	338	278	180	306	222	211	210	343	145	288	254	347	305	247	194	260	248	333	261	269	172	304	124	236	276	324	221	346	374	257	313	273	232	274	280	224	248	221	279
	203	329	275	303	238	244	263	272	284	295	348	290	186	309	227	219	213	345	150	291	259	354	311	248	200	265	254	334	270	275	180	311	131	241	282	333	226	350	380	262	319	278	237	281	289	233	249	224	287
	215	337	282	308	245	247	269	278	287	301	353	295	192	316	229	225	218	346	159	296	261	361	317	256	204	271	260	340	278	280	191	322	137	249	291	338	231	361	387	267	327	286	242	288	293	239	254	232	295
	224	341	286	311	253	254	276	281	291	305	359	305	196	319	232	228	225	350	164	303	261	367	324	257	208	275	266	349	287	289	194	326	140	259	297	347	234	370	393	272	333	291	245	299	296	246	259	237	302
	239	345	293	319	260	260	282	286	295	308	368	307	198	327	234	233	231	358	168	310	266	376	329	264	212	279	272	361	291	299	200	335	143	266	307	353	237	380	397	280	338	295	251	312	308	259	261	244	308
	245	353	301	325	267	264	284	288	300	314	373	314	205	331	237	239	234	367	173	316	269	383	333	267	215	287	276	366	296	309	208	344	148	271	318	363	239	390	403	289	348	299	256	324	318	268	265	248	313
	254	356	308	334	273	266	290	294	303	323	380	321	209	335	245	247	237	370	181	325	276	388	339	270	218	289	278	369	304	316	217	349	156	281	325	374	241	402	405	295	358	303	265	334	324	283	269	253	317
	262	360	316	340	278	266	293	299	307	330	385	327	212	338	249	252	241	376	185	331	281	393	349	274	222	291	280	380	310	323	222	356	162	288	331	382	241	416	411	303	364	307	268	340	335	293	273	259	322
	267	366	321	345	288	272	298	308	316	334	393	331	214	342	255	260	245	381	189	336	286	401	358	280	227	296	281	383	317	331	225	361	167	296	335	387	242	427	417	314	376	314	272	348	343	301	282	267	326
	269	372	327	348	291	283	306	312	320	338	396	339	217	350	263	268	245	387	193	338	289	408	365	285	231	298	286	389	324	339	231	372	170	298	342	394	247	437	427	324	386	315	280	352	352	307	289	272	334
	269	377	332	350	298	288	309	318	324	340	399	345	219	356	266	272	245	394	197	342	294	414	375	285	232	304	292	396	332	346	243	379	178	301	346	400	251	446	436	330	393	325	287	359	360	318	297	282	339
	275	381	338	353	305	294	312	323	327	341	409	352	220	364	266	277	249	400	199	347	301	417	384	291	235	310	297	405	336	355	247	391	183	307	353	411	253	456	442	342	399	336	298	365	367	326	304	291	346
	279	393	347	356	306	301	317	327	329	350	413	361	223	373	271	284	252	403	202	353	305	426	395	295	242	314	301	414	341	363	251	400	187	312	361	423	258	462	447	346	408	345	303	376	374	334	310	301	354
	287	401	352	358	309	304	324	329	333	356	421	366	227	384	276	287	253	412	207	357	314	436	404	297	246	317	307	420	344	367	251	409	189	320	367	437	264	472	453	353	412	350	307	384	380	342	315	305	363
	296	407	357	358	311	314	329	330	341	364	427	373	230	395	279	291	256	417	213	362	319	440	410	299	247	322	314	425	349	376	257	416	193	326	377	446	272	479	464	360	419	353	316	393	389	352	318	315	368
	307	411	363	362	318	322	337	333	345	374	435	375	230	407	281	296	258	425	222	371	324	448	418	301	251	324	317	429	354	382	259	424	196	333	386	457	275	482	471	363	426	359	322	398	398	359	322	324	372
	317	418	368	365	327	328	345	335	346	384	437	381	233	412	287	300	263	434	226	381	332	454	427	304	254	326	321	435	359	386	264	431	198	342	394	463	279	489	476	367	434	364	332	402	408	362	326	327	379
	322	428	369	371	334	332	351	337	349	391	439	391	235	426	291	310	265	447	229	393	336	456	431	307	258	329	325	441	364	397	266	433	203	351	401	474	285	495	482	371	440	369	345	412	420	374	331	332	384
	334	434	375	376	341	339	359	341	351	403	440	392	240	437	297	319	270	455	230	399	346	462	434	316	264	329	330	449	370	404	270	435	208	361	401	482	294	498	486	376	444	369	353	419	428	383	338	335	390
	339	441	379	381	346	345	366	346	354	411	446	397	243	445	303	325	275	463	230	403	353	466	439	320	267	335	333	457	373	409	275	439	212	370	408	490	299	506	496	380	450	373	362	426	436	391	341	341	393
	343	447	382	390	348	352	372	352	355	418	450	406	246	451	306	329	279	471	234	410	356	476	449	325	272	340	340	466	379	416	280	442	217	377	421	499	305	515	500	381	456	374	371	432	438	403	346	347	397
	347	452	389	397	352	360	378	352	357	430	454	414	248	455	310	337	284	471	238	415	361	480	456	331	276	346	347	470	383	423	283	444	226	384	428	509	311	523	502	384	463	378	384	433	442	408	350	353	401
	351	459	393	404	357	365	383	354	357	436	457	420	250	458	313	342	291	479	241	417	365	487	469	336	282	351	353	477	387	432	286	447	231	392	434	522	317	532	506	389	472	382	396	439	448	414	353	366	403
	356	466	396	412	361	371	392	358	362	439	461	426	255	469	321	347	294	482	242	423	370	492	474	342	290	357	361	486	391	436	294	450	242	395	440	534	324	543	514	400	473	389	402	447	452	417	358	371	405
	359	471	402	419	363	383	397	362	363	443	467	431	259	475	325	350	297	487	247	430	376	499	478	352	294	365	371	496	397	439	299	452	247	400	448	542	329	547	522	406	478	395	411	450	456	422	363	377	408
	363	474	406	425	367	394	408	368	366	447	475	434	268	484	333	360	306	495	252	438	384	505	485	358	302	372	377	504	403	445	305	460	254	405	457	549	332	554	525	415	483	397	417	456	458	428	366	388	411
	368	476	415	431	370	403	416	375	367	452	479	439	274	492	338	366	316	500	259	444	398	511	494	364	311	380	386	508	407	450	308	472	258	410	472	557	336	559	531	420	484	403	424	463	463	433	370	393	416
	375	481	428	439	375	409	423	383	367	456	485	446	280	497	342	376	326	506	269	451	405	517	498	371	320	386	394	515	410	462	310	483	263	413	482	565	340	566	534	424	488	406	433	468	469	440	374	399	421
	383	486	435	446	381	417	431	392	369	465	493	451	283	503	350	385	335	514	276	457	409	522	506	379	326	390	399	521	412	473	314	486	268	423	488	574	347	575	540	426	494	411	436	470	471	445	378	406	428
	388	493	446	446	386	424	443	401	373	471	499	457	287	506	355	391	350	519	281	463	412	526	517	389	332	399	406	524	413	478	321	490	274	425	498	581	355	581	547	431	503	413	445	475	474	453	379	409	432
	399	501	451	450	394	428	451	408	374	474	507	458	291	513	360	401	355	523	288	468	416	531	524	397	337	403	411	529	415	485	328	495	284	431	505	592	360	590	553	435	509	417	453	478	483	459	382	415	436
	410	504	461	454	397	432	459	412	377	478	510	463	294	520	370	417	359	532	293	476	419	542	529	404	338	405	417	536	423	494	333	503	291	433	517	602	364	600	556	436	515	419	462	484	488	467	384	422	440
	419	510	470	458	399	438	469	416	382	482	517	466	298	525	377	432	362	533	296	489	422	552	537	411	343	412	423	544	425	498	337	509	299	438	522	611	371	606	563	438	521	422	471	490	492	475	389	426	445
	422	515	474	468	403	442	479	421	389	488	521	469	300	531	393	440	365	539	302	501	428	560	543	418	346	417	424	554	430	506	345	518	307	445	532	623	380	613	570	439	525	424	479	497	497	480	393	430	445
	427	524	478	474	410	446	490	425	392	491	526	475	304	537	401	447	369	547	308	506	434	571	548	425	353	422	430	557	433	508	351	527	315	451	541	632	388	618	579	441	531	427	485	502	502	488	399	436	449
	435	530	484	484	418	448	499	428	394	494	533	483	309	543	408	458	378	553	316	511	438	579	556	433	356	425	436	563	439	515	359	539	318	457	552	645	393	621	584	441	536	431	492	507	507	493	409	443	453
	441	533	487	494	425	448	504	432	397	495	539	494	315	549	422	465	391	563	321	518	444	588	559	443	362	428	443	568	445	520	365	542	325	465	564	657	400	628	590	445	539	435	506	513	513	496	411	448	455
	446	536	487	503	427	454	509	436	402	499	550	504	321	558	433	470	400	568	327	522	452	595	564	451	369	433	449	579	457	525	375	548	330	476	574	667	407	631	595	453	540	442	511	519	515	502	414	451	456
	454	542	496	508	434	455	520	443	410	504	555	513	330	568	438	479	408	573	332	529	465	604	569	456	372	437	452	589	467	534	383	552	331	480	586	671	413	637	600	457	547	447	516	521	516	505	421	454	460
	463	547	503	511	440	455	527	454	419	505	560	517	337	579	444	489	415	576	336	535	473	612	578	459	381	440	459	598	472	541	391	556	338	493	602	678	423	643	603	460	554	455	520	526	520	508	424	455	466
	469	551	512	514	448	459	534	457	422	512	568	523	341	587	449	496	421	585	341	544	479	616	584	462	390	442	463	609	481	546	398	559	343	496	614	684	432	648	608	466	559	460	523	531	521	511	427	459	469
	476	554	520	517	456	461	541	459	429	515	575	527	345	594	452	501	424	590	345	549	483	622	594	464	391	445	465	612	485	550	404	567	351	504	625	694	437	653	612	474	567	465	523	538	527	521	429	463	472
	484	558	528	518	462	464	552	463	435	517	585	532	352	599	461	503	426	593	352	552	492	632	602	469	397	449	472	618	488	558	411	575	356	509	635	698	447	657	620	479	572	467	531	542	529	528	432	466	474
	493	563	534	523	467	469	560	468	444	525	591	536	359	606	471	505	431	596	358	558	499	641	610	474	400	454	475	626	494	562	419	584	362	517	646	706	453	658	624	484	580	479	535	548	531	541	438	469	479
	498	567	539	530	474	475	566	471	446	528	600	540	364	611	479	506	435	603	364	564	508	648	612	480	402	458	479	628	498	566	428	591	364	527	659	712	456	661	631	485	585	485	540	553	536	551	445	475	486
	500	571	544	532	477	479	573	479	453	531	609	546	370	617	485	509	436	609	370	573	515	654	615	488	410	465	482	633	503	571	435	595	367	534	664	722	458	667	637	490	588	489	542	557	542	559	450	480	491
	507	580	548	536	486	484	583	481	460	534	613	554	375	624	495	511	439	613	378	575	525	663	620	490	416	469	488	638	509	576	441	600	373	550	671	734	465	673	641	499	595	492	545	562	548	570	454	486	498
	512	588	553	539	493	488	591	486	463	540	619	561	383	630	503	512	442	623	381	583	534	675	626	497	422	472	491	642	514	585	445	607	376	563	678	740	470	678	645	509	602	494	549	573	550	579	456	493	501
	518	595	557	545	501	494	602	490	473	544	624	567	387	633	511	514	445	624	388	590	544	679	629	504	426	478	494	650	521	591	453	609	378	577	680	749	472	684	647	515	609	500	555	583	551	591	459	499	504
	526	600	558	552	504	501	611	493	480	545	628	573	391	643	518	518	448	628	394	596	550	686	631	506	433	485	500	660	524	597	455	612	383	586	688	755	475	690	655	519	616	506	564	588	552	602	466	501	508
	538	606	564	555	511	511	623	498	487	547	631	576	396	650	525	518	450	635	399	601	557	692	635	507	437	492	506	663	528	604	463	617	387	597	692	763	478	696	657	526	617	510	572	593	558	614	469	505	517
	547	610	568	561	519	520	634	503	496	547	636	579	405	661	532	518	456	640	409	608	566	698	637	510	443	498	511	666	531	612	470	624	396	610	700	769	485	699	665	535	621	516	581	599	563	621	474	510	520
	562	616	576	566	524	527	643	504	499	549	641	584	412	668	539	522	458	644	420	610	573	704	640	517	448	505	519	668	534	618	477	629	403	615	705	779	491	710	668	542	624	524	590	604	567	634	480	515	525
	571	625	580	570	532	529	651	507	502	550	646	587	417	674	544	524	460	650	431	613	575	707	646	522	452	507	523	671	539	622	483	631	412	626	711	788	494	721	672	545	627	527	596	612	577	640	488	521	530
	582	630	585	573	538	535	664	511	508	556	650	588	424	680	552	526	462	655	440	616	578	711	653	527	458	511	531	678	543	630	486	635	419	635	719	799	497	726	677	550	633	530	601	616	584	652	494	527	534
	592	638	587	577	542	542	674	516	513	559	654	589	428	689	558	529	464	663	443	616	583	716	659	532	463	520	538	686	548	644	492	637	422	641	725	808	504	734	681	556	643	533	613	623	590	657	500	536	539
	600	645	591	579	551	547	686	519	516	562	654	590	433	695	561	531	466	669	448	620	587	721	664	538	465	526	545	690	556	651	503	642	429	648	732	815	508	741	690	559	649	538	620	628	598	661	507	542	547
	611	648	595	583	554	553	696	525	519	564	655	591	435	705	566	535	468	672	454	625	590	726	670	542	468	530	557	698	566	661	509	648	435	657	739	823	512	750	698	568	657	541	629	635	602	667	513	547	552
	620	652	600	588	558	559	703	527	524	566	660	594	438	709	570	539	470	677	457	628	592	730	679	556	471	537	565	705	575	669	515	651	441	666	744	829	518	758	705	570	664	549	634	643	609	674	519	552	557
	627	659	603	595	562	566	712	532	529	568	666	599	442	718	572	542	476	686	460	634	596	738	685	563	474	541	571	711	582	682	517	656	447	676	749	836	528	765	711	577	677	552	642	654	618	680	523	554	564
	633	672	608	601	567	573	722	534	533	570	670	602	446	723	578	543	484	692	469	640	603	746	694	570	482	547	575	716	590	687	520	659	455	684	753	843	530	773	717	580	686	561	649	659	626	687	528	557	571
	636	677	612	604	572	580	736	537	538	571	675	605	450	728	580	547	487	700	474	643	610	751	695	578	489	553	581	720	596	689	521	665	462	691	761	849	539	776	720	587	693	570	653	664	630	694	530	563	573
	642	683	614	609	578	589	743	539	547	575	681	610	451	738	588	552	492	703	482	652	616	752	702	585	493	560	592	725	598	692	528	672	466	697	767	860	546	783	728	595	701	577	662	671	638	702	533	566	578
	647	695	620	615	583	593	752	541	555	577	687	614	455	747	597	556	497	708	487	661	621	753	708	595	494	570	598	728	604	696	534	677	471	706	774	869	549	789	732	605	712	582	670	675	647	710	542	575	581
	650	705	623	621	592	599	763	544	558	577	691	616	462	758	601	561	499	714	493	665	626	753	709	602	497	574	606	730	614	699	540	680	477	710	785	879	559	797	739	623	717	586	674	678	653	715	546	582	586
	655	712	630	628	602	605	768	549	559	578	692	619	467	762	608	564	501	724	498	671	631	762	715	611	500	578	615	735	619	701	546	685	488	715	791	889	564	805	743	631	722	590	685	680	657	720	552	587	591
	655	718	635	633	607	614	771	552	563	582	694	623	470	772	614	572	509	732	502	675	636	765	719	623	508	581	625	736	625	705	550	691	493	717	798	900	570	814	750	643	729	596	694	686	664	731	558	591	597
	660	722	641	640	615	624	774	558	569	584	698	631	475	779	618	574	513	737	507	678	643	770	722	628	510	586	634	739	633	710	557	695	500	723	807	908	572	817	754	650	729	598	701	693	670	734	561	595	603
	663	729	648	646	619	630	777	561	575	586	708	638	479	784	622	581	520	743	515	683	648	776	724	636	515	588	644	744	640	713	564	696	503	731	812	914	576	821	763	658	732	603	712	702	682	738	569	604	609
	667	732	657	654	627	632	780	572	577	588	711	642	480	791	629	587	528	746	523	690	654	783	728	644	518	589	657	747	646	715	568	701	509	739	815	920	583	829	769	665	738	605	717	710	692	742	573	605	613
	672	737	666	664	633	637	783	578	579	589	719	644	486	800	632	589	534	754	530	700	661	790	735	654	523	591	672	747	651	721	573	708	515	745	817	924	586	840	773	676	742	609	722	714	704	752	579	607	621
	674	741	674	673	641	639	786	583	583	593	725	650	491	806	638	593	540	758	531	709	672	800	741	660	526	595	680	750	655	727	577	714	519	754	821	927	592	845	779	682	749	613	727	719	714	757	584	612	628
	676	750	682	675	649	644	792	589	586	597	731	656	494	813	644	602	548	763	541	713	682	808	742	668	529	600	689	756	659	732	582	719	529	760	824	931	599	848	785	695	753	615	730	729	729	763	592	617	639
	678	757	686	677	655	647	796	593	588	602	734	660	500	822	648	612	555	765	548	720	690	816	743	674	532	605	699	762	663	734	588	721	536	763	828	939	608	851	791	705	756	618	735	734	738	772	594	626	639
	684	767	692	684	664	653	800	597	589	608	738	664	505	827	653	621	560	773	555	722	695	823	748	680	540	613	708	770	667	742	594	728	543	764	834	950	620	853	797	713	761	621	743	740	749	782	599	629	642
	688	773	698	690	669	663	803	606	590	615	746	669	510	836	653	631	566	779	564	726	705	837	752	688	544	616	718	775	677	750	603	730	555	768	838	953	626	856	807	716	769	627	755	747	762	789	604	635	650
	695	780	701	700	678	667	804	613	596	620	754	676	514	838	656	638	569	792	572	732	708	845	752	693	546	619	729	779	681	757	608	736	567	772	843	961	637	857	814	725	775	634	764	758	770	794	608	640	653
	700	787	705	705	684	670	813	619	600	624	755	685	519	845	664	646	577	799	579	734	714	853	756	695	550	623	738	786	690	765	614	744	572	776	846	967	642	859	820	732	780	641	773	762	784	808	611	643	656
	707	794	707	715	689	672	823	623	604	630	759	689	526	856	669	656	579	802	583	736	718	864	758	698	553	626	747	790	703	772	620	745	578	779	849	971	648	862	826	740	786	645	782	768	797	817	613	648	661
	710	805	714	720	692	678	828	632	608	639	759	694	533	861	671	660	582	810	588	740	725	872	761	706	560	633	757	797	708	774	628	746	581	785	852	973	652	863	832	742	791	650	787	770	810	826	613	653	664
	714	819	717	730	698	685	832	636	610	644	761	700	537	874	679	673	588	815	595	744	730	880	764	715	565	640	766	802	711	781	638	750	587	787	857	977	657	865	833	755	798	656	795	776	821	836	615	655	667
	719	830	724	733	704	691	837	642	614	649	765	701	544	881	684	684	592	820	604	747	735	885	767	720	572	647	772	807	714	784	643	752	590	793	859	978	660	872	840	763	805	659	800	784	829	842	618	661	671
	722	840	731	738	709	695	844	647	616	656	771	704	552	886	690	690	596	823	608	752	740	897	773	727	576	653	784	812	721	785	654	758	596	801	859	981	669	880	842	770	812	663	811	789	845	850	621	662	675
	728	848	735	747	713	701	853	651	619	661	774	717	560	895	696	699	603	831	611	756	747	903	780	733	585	654	793	817	725	788	661	760	604	806	865	983	679	885	851	781	819	665	819	796	852	857	622	666	678
	732	856	736	761	717	706	862	654	625	669	777	724	567	902	701	708	607	835	616	760	755	913	784	737	590	656	801	822	731	792	671	761	612	810	867	994	684	893	857	787	825	670	828	805	861	861	627	673	680
	734	862	738	769	723	710	866	660	629	675	778	729	572	906	710	712	612	841	619	766	762	917	790	742	594	662	812	829	741	798	678	763	618	815	873	998	689	902	863	797	826	675	838	818	878	867	631	675	683
	736	869	740	772	730	720	876	663	634	682	782	734	577	912	718	714	619	847	626	771	767	921	795	748	601	668	824	833	747	805	684	764	626	823	877	1000	695	907	868	804	836	679	851	821	892	877	637	685	686
	741	875	742	778	732	729	881	672	636	688	782	738	586	919	727	722	629	851	631	771	770	930	802	754	607	676	835	841	756	810	692	769	631	824	884	1004	701	910	872	814	849	688	863	824	903	887	641	687	689
	744	887	746	783	739	736	886	675	639	692	789	741	599	924	735	730	634	855	636	776	772	931	810	757	611	681	843	843	765	813	696	774	636	826	891	1009	707	913	878	818	854	693	880	832	912	895	643	690	694
	748	892	750	788	742	745	892	685	641	701	792	747	610	933	741	740	642	856	643	778	778	935	813	761	614	685	851	844	767	819	703	780	640	833	897	1012	713	920	881	827	868	697	891	836	922	902	645	694	697
	750	897	756	791	745	756	894	692	641	708	797	751	617	936	750	751	644	862	646	780	782	940	816	765	619	687	863	844	772	826	706	781	648	835	905	1012	716	927	884	837	875	704	902	843	931	910	648	698	701
	753	905	761	794	751	768	899	700	643	715	801	754	625	942	756	756	658	868	652	785	789	944	818	771	624	691	870	846	778	836	713	790	658	837	912	1013	724	934	885	847	884	707	910	844	939	919	652	701	709
	760	910	764	801	753	771	907	706	643	718	803	762	627	947	759	759	668	874	659	789	798	949	822	776	633	695	878	850	782	839	719	799	663	840	920	1019	729	939	889	856	895	715	921	847	944	924	658	706	722
	763	913	772	804	758	778	911	712	646	723	805	772	632	952	762	765	679	881	665	794	806	953	828	782	640	699	883	854	788	844	724	804	671	846	926	1026	731	944	892	863	902	720	929	855	954	928	662	711	728
	766	917	776	807	761	784	915	720	649	732	809	785	634	957	764	769	688	886	671	798	812	958	829	789	646	701	889	855	792	853	727	810	678	851	930	1032	732	949	894	871	907	724	935	862	957	938	666	717	732
	772	927	781	813	770	796	919	722	650	744	812	799	642	962	774	778	695	891	674	799	822	966	832	800	656	703	894	859	801	857	731	816	685	857	931	1037	740	951	902	876	913	727	943	869	963	944	670	724	738
	777	939	786	820	776	802	923	728	653	750	816	802	650	969	783	783	702	896	680	802	829	968	835	807	659	706	903	865	807	861	734	825	693	864	936	1043	744	957	908	886	916	730	949	877	973	947	672	727	748
	784	943	790	826	780	808	926	738	655	756	820	813	657	976	794	788	714	902	684	802	837	972	837	811	667	711	908	872	809	869	738	834	696	876	940	1051	751	964	912	890	922	735	956	883	976	955	677	730	752
	790	953	797	833	785	815	931	742	656	759	822	817	660	984	804	793	721	908	688	803	849	978	843	817	672	714	915	876	817	876	745	840	701	883	942	1055	760	968	915	900	926	740	961	888	984	961	683	733	756
	794	963	804	834	789	819	932	747	658	763	824	826	669	990	813	803	729	917	693	807	861	982	846	825	674	720	921	883	823	879	754	845	709	890	942	1060	769	975	919	907	931	743	966	898	989	964	692	739	758
	800	968	811	841	794	821	936	750	662	767	826	833	673	1002	823	811	733	924	694	811	875	985	848	829	674	721	925	889	829	883	759	860	714	900	944	1062	773	979	924	917	936	748	968	905	997	970	694	740	763
	803	973	818	844	802	825	939	753	665	770	832	839	680	1011	830	817	739	930	701	813	882	987	850	835	681	726	927	897	833	884	765	869	719	914	947	1067	777	985	928	921	943	759	976	910	1002	973	699	746	763
	808	979	820	848	806	831	943	760	668	772	838	845	690	1017	837	822	744	937	705	818	892	994	851	842	691	732	933	906	839	890	767	881	727	922	953	1070	787	994	931	928	945	763	982	917	1007	975	703	750	768
	811	989	825	854	813	843	946	767	672	775	841	848	698	1022	839	828	751	946	711	823	901	999	856	851	700	742	938	913	843	896	773	889	734	929	956	1074	795	1002	933	938	949	769	988	928	1015	978	708	753	779
	816	999	830	861	823	851	951	770	675	780	848	851	710	1027	847	835	759	951	716	830	908	1006	859	859	714	751	944	923	855	901	785	894	740	939	962	1077	800	1017	938	944	955	773	991	931	1019	982	712	760	784
	819	1010	838	866	831	855	956	775	679	787	852	852	718	1032	860	844	773	955	722	835	914	1011	859	864	733	761	947	930	864	908	790	899	747	953	968	1078	804	1033	945	957	958	780	1003	941	1026	990	714	765	788
	825	1018	844	871	843	862	960	779	683	789	855	855	727	1039	874	848	784	961	732	838	919	1021	860	869	743	766	953	934	879	916	795	908	752	961	972	1080	806	1044	953	964	962	789	1012	950	1031	997	718	769	795
	827	1026	851	879	852	867	960	781	686	794	863	860	737	1043	884	859	794	961	735	844	926	1030	864	871	757	774	960	940	887	920	798	918	756	970	980	1081	812	1056	960	972	962	794	1019	958	1036	1003	718	774	803
	833	1031	861	886	861	878	965	782	688	795	869	869	747	1047	892	873	805	967	741	849	931	1037	868	875	778	782	966	947	900	923	803	928	766	978	985	1085	820	1065	965	977	967	799	1029	963	1042	1007	722	782	810
	839	1040	867	895	870	885	969	789	692	803	877	874	754	1048	907	881	815	971	747	858	939	1045	869	879	789	788	971	952	911	927	804	936	770	985	996	1086	822	1072	969	984	971	802	1037	967	1048	1011	729	790	816
	843	1046	873	902	878	890	974	795	694	811	889	880	766	1051	914	890	827	975	754	865	946	1051	873	881	800	792	974	955	919	929	806	938	778	997	1002	1091	827	1078	976	991	977	806	1045	973	1060	1015	736	797	821
	851	1051	887	909	881	896	980	801	697	816	895	886	769	1053	923	899	837	980	760	870	952	1053	881	888	808	800	979	958	923	933	809	948	788	1005	1010	1094	831	1083	981	1001	980	810	1054	980	1069	1022	745	808	827
	861	1058	892	914	888	899	983	805	698	821	899	893	775	1056	935	904	843	984	766	876	954	1057	887	892	816	808	984	962	936	935	813	954	795	1012	1014	1096	833	1089	984	1008	985	815	1060	988	1076	1024	749	814	832
	867	1061	900	916	894	907	990	808	702	828	909	899	783	1059	943	909	855	991	775	882	957	1066	890	896	822	815	992	968	944	935	816	964	800	1025	1019	1098	838	1094	987	1012	990	821	1066	995	1083	1030	755	821	838
	874	1066	907	919	899	913	995	817	706	833	913	903	790	1060	951	912	860	995	786	889	964	1070	898	903	829	819	997	975	952	939	821	973	811	1037	1024	1099	839	1106	989	1018	998	825	1075	1002	1089	1037	766	824	847
	877	1073	911	922	902	922	997	822	710	841	914	905	797	1060	959	915	866	997	793	892	968	1076	902	906	835	829	998	981	958	942	825	979	818	1046	1027	1100	842	1113	992	1026	1000	835	1085	1010	1096	1041	772	833	852
	885	1079	918	929	908	929	1001	825	712	847	921	914	806	1062	970	920	868	999	798	900	977	1081	906	907	837	834	999	986	970	951	828	982	826	1051	1037	1101	847	1117	995	1037	1005	841	1099	1016	1104	1049	777	838	854
	889	1088	924	939	917	934	1012	829	718	852	932	917	810	1067	973	924	870	1003	808	905	983	1089	909	913	840	837	1001	991	978	955	835	987	829	1059	1045	1105	854	1124	1000	1041	1007	847	1114	1021	1108	1054	782	848	859
	893	1095	931	950	927	939	1018	833	724	856	935	926	818	1071	976	926	873	1008	814	912	986	1093	914	918	843	845	1006	997	987	962	838	992	833	1068	1050	1107	860	1129	1005	1046	1009	854	1123	1029	1113	1063	787	856	862
	901	1104	936	963	935	948	1025	835	726	862	942	932	827	1078	984	935	877	1009	823	918	995	1104	921	922	845	849	1014	1004	993	969	841	1002	839	1081	1052	1111	862	1135	1008	1053	1011	858	1132	1039	1122	1068	791	862	867
	904	1108	941	969	943	956	1033	839	729	869	950	937	838	1086	988	939	887	1014	829	928	1005	1114	927	929	853	855	1018	1007	1001	979	841	1006	841	1088	1056	1118	867	1142	1013	1058	1018	862	1141	1047	1128	1073	795	871	871
	913	1114	945	979	949	962	1042	844	731	874	957	941	850	1089	995	948	894	1017	840	938	1013	1122	935	934	861	864	1030	1015	1003	982	849	1012	851	1097	1060	1121	870	1146	1017	1071	1023	866	1151	1052	1135	1077	800	874	876
	918	1123	951	984	958	966	1045	847	738	880	968	945	854	1092	999	952	899	1023	847	944	1019	1133	943	940	865	869	1032	1022	1013	992	853	1023	860	1105	1064	1125	877	1153	1020	1076	1031	872	1163	1056	1136	1079	800	878	879
	922	1131	954	988	963	972	1058	853	742	883	977	952	860	1097	1003	956	901	1028	851	955	1027	1140	955	950	877	871	1033	1031	1023	1000	862	1032	868	1116	1068	1129	887	1159	1025	1080	1035	882	1178	1064	1142	1086	807	885	882
	925	1134	961	993	968	981	1067	857	747	885	990	955	870	1102	1006	964	906	1031	856	965	1030	1148	964	958	882	877	1034	1040	1032	1004	867	1041	879	1123	1071	1134	892	1164	1032	1083	1042	886	1188	1070	1149	1091	814	894	889
	929	1139	965	998	974	985	1076	860	751	886	1001	960	874	1105	1009	971	910	1035	862	970	1041	1158	973	963	886	878	1039	1048	1038	1010	872	1048	885	1132	1074	1138	898	1170	1036	1090	1046	896	1200	1075	1155	1093	822	902	892
	934	1141	975	1006	976	990	1082	860	755	889	1011	968	880	1109	1012	976	918	1041	870	979	1048	1166	977	970	890	885	1043	1058	1040	1015	878	1059	891	1139	1076	1142	905	1173	1041	1097	1053	898	1213	1082	1162	1094	830	909	892
	937	1144	980	1012	980	1001	1089	862	763	892	1018	976	885	1115	1017	980	920	1053	878	984	1055	1172	983	976	896	891	1047	1063	1043	1019	884	1064	898	1144	1080	1148	915	1181	1045	1101	1060	905	1226	1087	1171	1102	836	918	894
	940	1145	985	1018	984	1014	1101	864	769	895	1031	980	889	1117	1020	991	923	1061	881	989	1067	1178	989	979	905	899	1056	1073	1052	1023	890	1070	905	1154	1084	1155	921	1190	1051	1106	1069	912	1241	1099	1175	1108	845	928	896
	943	1149	986	1022	991	1025	1111	869	774	897	1042	984	893	1121	1028	994	929	1068	885	995	1075	1186	993	985	912	906	1061	1081	1056	1029	899	1077	913	1158	1087	1157	930	1194	1058	1111	1074	923	1257	1100	1177	1112	852	933	899
	948	1154	990	1026	995	1033	1121	876	777	901	1050	989	898	1123	1033	997	936	1076	891	999	1082	1190	995	988	918	913	1069	1083	1063	1034	904	1083	922	1165	1090	1162	936	1198	1067	1119	1084	928	1267	1103	1183	1115	858	940	901
	955	1161	997	1030	998	1041	1130	879	780	907	1057	990	903	1126	1041	998	942	1085	899	1003	1090	1194	1001	993	931	916	1073	1088	1069	1041	910	1090	925	1168	1095	1169	940	1205	1075	1126	1088	932	1275	1111	1187	1122	873	943	906
	960	1168	1005	1036	1006	1050	1137	886	788	915	1066	995	908	1133	1045	1000	949	1092	907	1006	1101	1198	1006	999	935	919	1078	1092	1074	1042	917	1100	932	1173	1102	1174	944	1211	1082	1130	1094	940	1287	1124	1193	1126	881	946	908
	963	1171	1011	1041	1011	1055	1143	892	795	920	1074	1001	910	1141	1052	1006	953	1100	917	1011	1107	1202	1012	1004	940	923	1083	1098	1082	1046	922	1108	937	1177	1106	1178	944	1214	1089	1132	1105	945	1295	1136	1195	1134	889	950	911
	966	1179	1017	1045	1015	1058	1148	895	799	927	1087	1005	914	1145	1057	1013	961	1112	928	1012	1115	1209	1019	1007	946	926	1086	1104	1089	1049	930	1114	948	1181	1110	1184	947	1217	1098	1139	1111	949	1301	1144	1203	1142	894	956	914
	972	1185	1020	1051	1018	1067	1152	898	806	932	1097	1008	917	1155	1062	1019	967	1113	935	1015	1120	1217	1024	1011	955	928	1089	1108	1094	1054	938	1118	950	1188	1116	1191	950	1219	1105	1142	1115	954	1314	1148	1206	1149	904	964	917
	975	1190	1023	1057	1023	1074	1162	906	816	935	1106	1009	921	1161	1070	1027	973	1119	944	1017	1126	1223	1028	1018	966	932	1093	1114	1098	1059	942	1126	959	1195	1122	1202	952	1221	1108	1148	1123	960	1324	1152	1212	1153	908	970	919
	980	1196	1026	1065	1029	1087	1164	914	819	942	1110	1016	928	1167	1076	1038	976	1122	957	1023	1137	1228	1035	1023	973	938	1098	1123	1104	1064	951	1136	965	1202	1125	1206	961	1225	1113	1153	1124	967	1333	1154	1217	1159	914	979	922
	985	1200	1030	1069	1036	1093	1175	918	825	953	1119	1018	934	1170	1078	1044	978	1128	966	1027	1144	1232	1047	1032	984	939	1102	1133	1109	1072	958	1145	970	1205	1129	1210	967	1233	1119	1161	1131	974	1339	1158	1227	1165	922	988	926
	991	1208	1032	1073	1042	1102	1182	921	831	956	1129	1023	939	1172	1079	1047	982	1136	972	1035	1156	1237	1051	1035	988	944	1106	1140	1114	1080	963	1154	976	1215	1135	1214	975	1239	1129	1168	1138	980	1344	1164	1230	1176	928	992	931
	996	1212	1036	1079	1047	1110	1186	927	838	957	1134	1024	949	1177	1082	1057	988	1141	977	1040	1163	1243	1053	1037	990	948	1112	1143	1121	1083	965	1161	981	1221	1141	1218	983	1246	1130	1178	1139	987	1351	1167	1234	1181	929	995	935
	1004	1213	1043	1087	1056	1114	1187	933	842	964	1142	1027	951	1184	1087	1064	992	1150	982	1046	1171	1254	1055	1042	994	949	1112	1148	1125	1088	972	1172	985	1228	1144	1220	993	1247	1138	1186	1144	995	1361	1173	1238	1193	936	999	944
	1011	1215	1048	1095	1061	1118	1189	938	846	971	1149	1031	956	1192	1093	1069	997	1154	988	1051	1176	1259	1058	1052	999	954	1116	1155	1132	1095	980	1176	994	1231	1146	1227	1000	1251	1145	1192	1150	1003	1374	1180	1240	1199	941	1002	945
	1016	1218	1052	1103	1070	1126	1195	941	852	974	1163	1034	959	1198	1097	1071	1002	1163	997	1057	1181	1264	1063	1059	1004	954	1121	1159	1140	1099	988	1181	995	1236	1152	1229	1007	1254	1153	1200	1152	1009	1386	1184	1246	1214	950	1006	949
	1021	1222	1056	1108	1077	1131	1204	945	854	979	1167	1035	965	1202	1101	1077	1008	1167	1003	1064	1190	1270	1070	1061	1009	957	1123	1162	1145	1105	995	1188	1000	1242	1156	1237	1010	1260	1160	1206	1158	1013	1394	1187	1254	1224	955	1008	957
	1026	1224	1060	1120	1086	1138	1208	951	862	987	1177	1039	970	1205	1106	1081	1017	1173	1010	1069	1199	1278	1077	1068	1015	958	1124	1165	1150	1111	998	1193	1005	1247	1159	1242	1014	1264	1166	1214	1162	1020	1400	1188	1259	1228	961	1011	962
	1032	1227	1061	1127	1095	1142	1213	955	868	993	1180	1044	976	1210	1114	1082	1021	1178	1016	1077	1206	1289	1083	1075	1019	960	1125	1171	1155	1116	1000	1200	1008	1254	1165	1245	1016	1266	1168	1221	1164	1027	1406	1198	1263	1233	964	1014	966
	1043	1232	1065	1132	1101	1147	1219	958	871	1005	1186	1046	981	1214	1115	1088	1029	1183	1022	1084	1212	1296	1088	1081	1023	962	1128	1173	1161	1118	1008	1211	1015	1257	1174	1250	1020	1270	1171	1224	1169	1035	1413	1204	1268	1241	971	1016	969
	1047	1239	1069	1134	1109	1151	1226	959	879	1008	1192	1049	984	1217	1118	1092	1036	1188	1025	1093	1215	1299	1093	1085	1027	967	1133	1178	1164	1119	1014	1213	1019	1261	1181	1256	1030	1276	1179	1227	1172	1045	1425	1211	1276	1254	981	1018	974
	1056	1244	1077	1141	1118	1154	1236	961	890	1014	1196	1051	988	1222	1122	1097	1046	1191	1036	1100	1224	1307	1100	1089	1031	973	1135	1183	1168	1124	1019	1217	1021	1266	1187	1260	1034	1278	1187	1230	1178	1052	1434	1215	1281	1266	992	1020	979
	1062	1249	1081	1149	1125	1160	1244	964	893	1019	1204	1057	990	1227	1128	1105	1049	1193	1046	1108	1229	1311	1104	1094	1035	978	1136	1191	1168	1129	1024	1219	1024	1267	1199	1268	1042	1283	1196	1236	1184	1057	1440	1224	1286	1278	998	1023	984
	1072	1254	1081	1155	1131	1166	1247	971	894	1024	1212	1061	995	1235	1128	1113	1052	1196	1051	1113	1239	1324	1107	1100	1041	984	1138	1197	1175	1132	1028	1228	1027	1274	1207	1273	1052	1288	1202	1240	1188	1060	1449	1229	1290	1282	1005	1029	989
	1075	1258	1085	1165	1135	1173	1250	980	905	1029	1221	1063	1001	1243	1131	1120	1063	1200	1056	1120	1245	1332	1113	1108	1046	991	1139	1202	1180	1135	1035	1231	1030	1278	1213	1279	1055	1293	1211	1241	1194	1067	1452	1236	1293	1288	1013	1037	990
	1081	1265	1087	1173	1142	1182	1257	987	914	1033	1227	1065	1008	1248	1135	1128	1071	1206	1063	1123	1249	1348	1114	1111	1056	1001	1140	1209	1187	1137	1037	1234	1034	1279	1220	1281	1058	1299	1217	1247	1199	1069	1458	1242	1299	1293	1023	1045	990
	1088	1270	1089	1178	1149	1188	1263	992	922	1034	1237	1068	1013	1253	1139	1132	1076	1209	1068	1132	1257	1352	1120	1119	1059	1004	1142	1214	1190	1141	1042	1238	1039	1283	1232	1286	1065	1305	1223	1253	1204	1075	1467	1252	1302	1296	1032	1049	991
	1092	1276	1092	1184	1153	1194	1269	1000	930	1044	1243	1073	1014	1256	1144	1134	1078	1213	1076	1135	1263	1357	1130	1124	1064	1005	1144	1221	1197	1146	1047	1242	1042	1289	1235	1295	1069	1312	1229	1262	1212	1080	1471	1256	1309	1298	1040	1054	993
	1096	1280	1094	1187	1160	1202	1275	1004	935	1046	1252	1075	1015	1259	1147	1143	1085	1217	1086	1144	1267	1366	1136	1132	1070	1011	1150	1226	1203	1152	1051	1246	1049	1298	1241	1299	1076	1316	1231	1269	1218	1092	1478	1261	1314	1303	1047	1064	996
	1099	1285	1094	1189	1170	1209	1280	1010	942	1050	1261	1081	1017	1263	1150	1149	1086	1219	1091	1151	1275	1373	1142	1136	1078	1020	1153	1231	1212	1159	1056	1249	1055	1301	1245	1302	1084	1321	1232	1275	1225	1104	1488	1266	1318	1307	1056	1069	1004
	1104	1290	1095	1191	1176	1217	1283	1015	951	1052	1269	1084	1020	1267	1155	1153	1091	1221	1099	1156	1280	1379	1147	1145	1084	1030	1158	1237	1225	1162	1064	1250	1065	1309	1248	1310	1090	1325	1233	1280	1228	1117	1493	1274	1322	1311	1063	1074	1013
	1112	1297	1098	1195	1187	1222	1288	1019	954	1056	1275	1087	1022	1272	1160	1157	1100	1222	1108	1159	1283	1384	1150	1153	1092	1035	1162	1240	1238	1168	1066	1255	1077	1319	1254	1316	1094	1330	1236	1283	1232	1125	1505	1278	1327	1319	1071	1079	1017
	1123	1303	1098	1198	1192	1228	1293	1021	960	1057	1281	1094	1024	1275	1165	1161	1107	1225	1116	1164	1288	1392	1157	1157	1095	1044	1170	1245	1244	1171	1069	1263	1084	1327	1258	1324	1098	1337	1241	1288	1235	1134	1514	1283	1329	1327	1079	1085	1024
	1130	1312	1101	1203	1195	1233	1299	1024	966	1059	1289	1096	1031	1278	1173	1166	1111	1228	1122	1166	1295	1397	1164	1161	1101	1048	1175	1247	1250	1177	1073	1266	1093	1337	1263	1332	1100	1342	1247	1295	1236	1147	1518	1285	1333	1334	1086	1090	1033
	1139	1318	1104	1208	1201	1240	1306	1028	973	1063	1297	1103	1035	1286	1180	1168	1114	1231	1126	1170	1300	1405	1168	1167	1103	1053	1178	1250	1253	1182	1079	1267	1102	1343	1269	1337	1105	1344	1248	1303	1240	1156	1528	1287	1335	1343	1090	1095	1041
	1148	1321	1108	1215	1210	1247	1311	1032	984	1063	1299	1106	1040	1292	1186	1170	1121	1236	1133	1177	1310	1411	1175	1179	1106	1062	1178	1258	1259	1185	1081	1274	1110	1349	1273	1341	1111	1348	1251	1312	1247	1165	1537	1291	1341	1350	1095	1101	1045
	1160	1332	1111	1223	1213	1256	1317	1039	989	1067	1303	1111	1045	1296	1191	1174	1127	1239	1137	1181	1316	1416	1180	1186	1111	1068	1182	1262	1265	1189	1088	1279	1118	1354	1281	1345	1112	1353	1256	1319	1256	1173	1550	1298	1344	1363	1102	1107	1051
	1168	1334	1118	1232	1220	1264	1319	1045	994	1068	1309	1113	1054	1297	1197	1182	1130	1247	1147	1186	1323	1427	1182	1191	1114	1080	1186	1265	1273	1198	1092	1286	1123	1358	1286	1355	1114	1357	1261	1326	1263	1179	1556	1303	1349	1370	1106	1109	1056
	1174	1337	1123	1238	1227	1276	1326	1050	1000	1070	1315	1116	1066	1302	1202	1189	1139	1256	1154	1190	1331	1436	1184	1196	1120	1088	1189	1267	1281	1203	1096	1293	1131	1361	1293	1360	1117	1363	1265	1332	1267	1186	1566	1311	1352	1381	1110	1117	1061
	1183	1344	1128	1243	1234	1282	1330	1057	1006	1074	1321	1123	1069	1308	1208	1199	1147	1263	1164	1192	1340	1446	1187	1201	1123	1098	1192	1274	1287	1207	1099	1304	1136	1366	1297	1366	1122	1369	1271	1341	1272	1192	1571	1317	1358	1391	1114	1122	1066
	1192	1351	1130	1247	1238	1287	1340	1065	1009	1079	1328	1129	1077	1311	1215	1208	1154	1268	1169	1193	1344	1454	1193	1209	1125	1106	1194	1278	1295	1209	1104	1310	1141	1371	1304	1369	1124	1376	1273	1357	1277	1199	1578	1325	1364	1399	1118	1125	1072
	1201	1355	1140	1251	1246	1292	1342	1072	1013	1085	1333	1134	1080	1313	1220	1212	1162	1275	1175	1195	1347	1461	1201	1215	1126	1115	1199	1282	1304	1214	1108	1314	1146	1379	1310	1376	1128	1380	1280	1366	1281	1207	1581	1332	1366	1411	1123	1130	1077
	1210	1363	1143	1257	1253	1303	1343	1082	1020	1088	1335	1139	1085	1316	1224	1212	1172	1281	1184	1196	1349	1462	1206	1218	1126	1123	1204	1288	1309	1219	1116	1322	1157	1390	1318	1383	1135	1383	1282	1376	1283	1211	1592	1338	1373	1418	1126	1136	1084
	1217	1365	1148	1259	1256	1314	1347	1085	1029	1092	1338	1141	1088	1322	1230	1220	1183	1288	1192	1200	1350	1471	1214	1224	1130	1130	1207	1295	1315	1224	1122	1327	1164	1396	1320	1389	1144	1386	1287	1384	1290	1215	1600	1344	1378	1427	1130	1144	1088
	1223	1368	1155	1263	1260	1322	1348	1093	1033	1096	1344	1141	1094	1325	1233	1229	1191	1294	1197	1201	1354	1475	1216	1230	1133	1138	1208	1298	1326	1228	1125	1330	1165	1397	1323	1392	1152	1389	1293	1387	1295	1221	1604	1351	1385	1436	1134	1151	1090
	1227	1372	1167	1266	1268	1329	1353	1101	1040	1099	1349	1141	1098	1325	1235	1234	1195	1299	1202	1205	1359	1482	1218	1238	1137	1142	1209	1305	1332	1235	1136	1333	1169	1398	1329	1397	1156	1393	1300	1389	1303	1225	1617	1359	1388	1443	1138	1157	1097
	1234	1376	1172	1267	1274	1335	1356	1104	1049	1104	1354	1142	1103	1328	1240	1239	1201	1303	1208	1205	1363	1487	1222	1247	1141	1147	1211	1308	1340	1241	1144	1337	1176	1403	1332	1401	1161	1398	1306	1396	1310	1231	1621	1365	1395	1450	1145	1166	1101
	1236	1382	1179	1268	1283	1343	1360	1110	1052	1109	1358	1145	1104	1334	1240	1243	1205	1310	1212	1209	1367	1491	1226	1259	1146	1154	1217	1313	1347	1249	1147	1340	1184	1407	1338	1406	1167	1406	1315	1399	1313	1236	1629	1374	1400	1458	1153	1172	1112
	1238	1388	1185	1272	1292	1349	1361	1112	1060	1114	1364	1152	1112	1335	1244	1250	1206	1321	1216	1214	1372	1495	1228	1266	1152	1155	1222	1315	1362	1257	1157	1344	1186	1412	1342	1410	1174	1413	1322	1404	1316	1243	1633	1378	1403	1463	1162	1180	1120
	1246	1393	1191	1277	1299	1357	1364	1117	1071	1119	1370	1160	1118	1336	1246	1253	1213	1328	1222	1219	1383	1500	1229	1274	1159	1158	1224	1320	1372	1262	1163	1351	1191	1420	1349	1415	1180	1423	1325	1408	1319	1251	1638	1386	1407	1466	1167	1183	1127
	1256	1398	1195	1282	1308	1362	1366	1119	1078	1121	1375	1166	1125	1338	1250	1254	1214	1335	1231	1224	1390	1510	1236	1280	1168	1164	1231	1321	1378	1270	1170	1358	1196	1428	1352	1418	1184	1432	1333	1413	1323	1257	1645	1396	1416	1473	1173	1189	1133
	1263	1406	1202	1286	1311	1365	1371	1123	1083	1123	1380	1170	1134	1340	1255	1257	1217	1342	1242	1228	1394	1516	1246	1284	1173	1168	1236	1326	1383	1276	1173	1362	1204	1434	1361	1419	1191	1437	1342	1421	1329	1265	1657	1399	1425	1479	1179	1196	1141
	1272	1413	1213	1288	1320	1369	1375	1125	1090	1127	1388	1176	1139	1341	1259	1260	1224	1351	1249	1233	1405	1519	1254	1289	1185	1177	1240	1329	1395	1281	1177	1367	1212	1436	1367	1419	1197	1441	1352	1431	1336	1269	1663	1403	1429	1480	1185	1207	1145
	1277	1422	1219	1292	1322	1374	1377	1128	1098	1130	1399	1181	1144	1344	1267	1262	1227	1354	1257	1236	1413	1522	1260	1293	1194	1187	1242	1332	1403	1288	1183	1369	1218	1442	1370	1422	1207	1444	1356	1433	1341	1275	1671	1408	1434	1491	1186	1211	1153
	1284	1424	1227	1298	1328	1384	1381	1132	1106	1132	1404	1189	1151	1349	1273	1263	1228	1359	1262	1242	1422	1530	1268	1298	1202	1194	1247	1335	1412	1295	1186	1374	1223	1448	1376	1430	1217	1447	1361	1437	1344	1285	1676	1414	1442	1501	1190	1217	1156
	1294	1425	1237	1305	1332	1388	1390	1142	1113	1134	1411	1194	1159	1351	1278	1267	1229	1366	1266	1248	1426	1535	1278	1303	1206	1201	1252	1340	1419	1303	1191	1377	1229	1453	1377	1432	1229	1452	1367	1449	1348	1294	1684	1423	1448	1511	1195	1226	1158
	1304	1432	1249	1314	1341	1398	1399	1151	1118	1137	1414	1202	1169	1354	1286	1271	1231	1372	1275	1254	1432	1541	1285	1307	1215	1207	1252	1345	1426	1312	1198	1381	1234	1460	1380	1435	1237	1457	1370	1457	1352	1299	1695	1432	1449	1518	1199	1233	1162
	1309	1439	1258	1320	1348	1405	1404	1157	1125	1139	1420	1208	1179	1354	1290	1277	1238	1379	1277	1261	1442	1550	1291	1314	1222	1211	1261	1347	1430	1321	1202	1385	1239	1465	1380	1438	1245	1463	1372	1465	1359	1304	1706	1445	1452	1528	1202	1243	1169
	1313	1445	1266	1332	1356	1412	1412	1162	1131	1144	1426	1213	1186	1358	1293	1279	1242	1383	1282	1265	1447	1558	1304	1317	1226	1216	1266	1350	1438	1330	1206	1389	1243	1468	1384	1442	1255	1468	1373	1477	1363	1313	1714	1452	1459	1532	1206	1246	1176
	1317	1450	1275	1337	1365	1422	1418	1166	1137	1147	1430	1218	1193	1366	1295	1283	1244	1387	1286	1267	1453	1565	1310	1322	1234	1219	1270	1354	1449	1342	1211	1394	1249	1473	1389	1445	1260	1473	1378	1484	1369	1322	1723	1461	1466	1539	1208	1253	1184
	1324	1452	1282	1339	1372	1430	1429	1172	1141	1152	1438	1219	1199	1366	1298	1286	1249	1395	1288	1271	1463	1574	1321	1324	1242	1224	1273	1358	1460	1352	1217	1397	1253	1478	1395	1448	1264	1476	1381	1491	1377	1328	1731	1466	1478	1546	1212	1259	1188
	1331	1455	1291	1341	1378	1433	1439	1179	1147	1157	1441	1224	1204	1368	1300	1291	1257	1399	1290	1280	1473	1580	1327	1326	1251	1227	1276	1361	1466	1365	1224	1401	1258	1484	1399	1452	1269	1481	1384	1501	1382	1336	1739	1473	1487	1555	1218	1264	1194
	1334	1458	1297	1345	1382	1438	1446	1183	1150	1160	1447	1227	1211	1370	1303	1298	1263	1406	1294	1286	1482	1588	1335	1332	1257	1237	1281	1364	1476	1376	1228	1404	1264	1486	1405	1457	1275	1486	1390	1506	1390	1346	1742	1486	1497	1563	1224	1270	1197
	1338	1460	1310	1349	1392	1444	1455	1186	1153	1163	1451	1232	1219	1373	1307	1304	1270	1412	1302	1292	1490	1603	1345	1335	1269	1247	1284	1367	1485	1385	1232	1413	1273	1490	1411	1460	1282	1494	1396	1510	1396	1357	1745	1490	1505	1569	1234	1274	1203
	1343	1465	1324	1352	1399	1450	1465	1191	1158	1166	1458	1237	1227	1375	1312	1310	1277	1416	1305	1300	1496	1619	1353	1343	1279	1255	1289	1371	1494	1387	1238	1417	1276	1493	1414	1465	1289	1497	1403	1515	1401	1363	1749	1502	1516	1577	1241	1280	1206
	1353	1468	1328	1357	1409	1456	1474	1192	1168	1168	1463	1238	1232	1380	1315	1323	1282	1420	1307	1306	1505	1630	1358	1349	1288	1261	1294	1375	1502	1392	1243	1420	1282	1497	1417	1468	1297	1502	1408	1522	1402	1371	1757	1513	1520	1584	1244	1288	1212
	1360	1475	1337	1359	1415	1463	1481	1193	1177	1169	1467	1243	1239	1382	1318	1331	1286	1426	1312	1309	1518	1636	1366	1351	1293	1274	1296	1382	1513	1397	1248	1424	1287	1500	1420	1470	1303	1507	1414	1529	1403	1381	1765	1524	1530	1589	1248	1294	1217
	1364	1480	1342	1367	1424	1470	1488	1194	1184	1173	1472	1247	1246	1388	1326	1340	1291	1432	1317	1316	1535	1640	1371	1359	1303	1282	1298	1384	1521	1400	1255	1430	1293	1506	1427	1471	1309	1513	1417	1543	1404	1391	1776	1533	1536	1597	1254	1301	1221
	1373	1484	1349	1372	1434	1477	1500	1201	1189	1180	1475	1251	1253	1389	1332	1346	1299	1435	1324	1322	1544	1643	1376	1368	1309	1294	1301	1385	1523	1402	1258	1432	1297	1512	1428	1476	1317	1518	1418	1552	1404	1400	1786	1546	1542	1604	1258	1308	1226
	1375	1489	1356	1376	1446	1482	1505	1207	1194	1184	1478	1252	1260	1393	1337	1357	1303	1443	1328	1324	1550	1647	1383	1378	1318	1297	1306	1390	1529	1403	1261	1440	1302	1517	1430	1480	1322	1521	1419	1561	1408	1407	1796	1557	1549	1607	1260	1317	1233
	1380	1493	1362	1381	1455	1493	1511	1210	1196	1189	1481	1258	1268	1398	1338	1362	1311	1450	1333	1328	1561	1649	1386	1383	1325	1302	1311	1399	1537	1406	1265	1443	1305	1522	1433	1481	1331	1526	1427	1567	1411	1417	1804	1565	1555	1613	1264	1323	1238
	1392	1500	1369	1387	1458	1503	1516	1215	1203	1195	1486	1268	1272	1404	1342	1372	1320	1456	1337	1331	1567	1652	1395	1392	1327	1307	1316	1399	1542	1411	1270	1447	1310	1529	1436	1481	1335	1535	1431	1576	1417	1425	1812	1571	1562	1620	1267	1329	1242
	1396	1506	1375	1389	1462	1511	1522	1223	1207	1204	1490	1275	1276	1408	1350	1381	1325	1461	1342	1337	1580	1659	1398	1402	1337	1311	1321	1400	1550	1416	1280	1454	1314	1536	1438	1485	1340	1543	1438	1584	1419	1430	1822	1575	1566	1625	1271	1334	1245
	1407	1508	1379	1390	1465	1519	1528	1230	1211	1215	1490	1279	1283	1414	1359	1392	1335	1465	1347	1347	1588	1669	1402	1404	1345	1316	1327	1403	1553	1421	1285	1461	1321	1538	1442	1485	1347	1552	1445	1589	1421	1439	1839	1584	1573	1636	1276	1343	1255
	1419	1513	1386	1392	1473	1528	1534	1237	1214	1221	1494	1285	1285	1425	1365	1400	1341	1469	1347	1355	1594	1674	1408	1414	1352	1320	1334	1404	1555	1425	1288	1466	1327	1543	1445	1492	1357	1558	1450	1596	1428	1446	1850	1592	1584	1643	1282	1349	1260
	1428	1521	1393	1397	1477	1535	1540	1238	1216	1224	1499	1289	1291	1430	1371	1409	1345	1475	1351	1361	1603	1681	1416	1427	1359	1327	1338	1406	1561	1431	1290	1469	1331	1546	1450	1500	1361	1567	1460	1604	1436	1451	1859	1601	1595	1652	1288	1355	1269
	1436	1527	1404	1400	1488	1541	1547	1241	1222	1227	1504	1296	1296	1432	1374	1415	1349	1479	1358	1361	1609	1684	1421	1432	1364	1329	1340	1407	1567	1438	1297	1471	1335	1552	1454	1506	1371	1575	1464	1614	1440	1458	1865	1614	1601	1657	1294	1361	1276
	1442	1533	1412	1404	1492	1551	1555	1245	1228	1230	1509	1307	1302	1436	1381	1421	1355	1488	1362	1367	1616	1692	1426	1446	1370	1333	1343	1408	1575	1443	1302	1475	1344	1558	1455	1511	1376	1582	1469	1623	1446	1467	1872	1623	1605	1664	1300	1365	1285
	1448	1539	1424	1408	1498	1561	1557	1249	1232	1236	1513	1311	1306	1439	1386	1425	1359	1492	1365	1372	1624	1694	1429	1463	1376	1336	1349	1410	1583	1445	1306	1483	1356	1566	1458	1515	1384	1588	1472	1632	1451	1478	1879	1630	1616	1673	1304	1371	1293
	1452	1543	1438	1410	1507	1568	1563	1252	1236	1240	1519	1316	1311	1439	1393	1432	1362	1495	1370	1376	1634	1701	1432	1473	1377	1345	1354	1411	1590	1450	1311	1489	1366	1572	1463	1524	1385	1590	1476	1644	1454	1490	1885	1634	1627	1677	1307	1379	1301
	1461	1550	1446	1415	1512	1572	1570	1252	1241	1247	1523	1325	1315	1442	1398	1443	1364	1502	1377	1382	1644	1707	1434	1478	1382	1347	1358	1412	1594	1456	1316	1495	1377	1576	1466	1530	1391	1596	1481	1652	1456	1491	1889	1643	1632	1684	1312	1382	1311
	1466	1555	1453	1421	1521	1577	1578	1254	1245	1253	1528	1329	1318	1447	1401	1450	1370	1509	1383	1389	1651	1712	1437	1488	1384	1350	1360	1412	1595	1461	1323	1500	1383	1581	1471	1535	1394	1600	1489	1661	1459	1496	1896	1648	1644	1689	1314	1389	1319
	1471	1563	1458	1425	1530	1582	1585	1256	1248	1256	1530	1331	1324	1450	1406	1458	1377	1512	1390	1396	1657	1716	1440	1499	1389	1357	1362	1414	1599	1466	1328	1509	1391	1587	1476	1539	1401	1607	1497	1664	1459	1500	1904	1652	1653	1693	1321	1394	1326
	1477	1565	1462	1428	1537	1589	1598	1258	1254	1260	1536	1333	1333	1457	1410	1472	1380	1516	1399	1405	1660	1722	1443	1507	1390	1364	1365	1419	1602	1477	1336	1516	1399	1592	1480	1541	1406	1614	1501	1667	1461	1507	1913	1659	1669	1703	1328	1402	1335
	1480	1567	1472	1435	1544	1594	1604	1258	1259	1261	1539	1341	1339	1460	1419	1482	1388	1521	1404	1412	1664	1725	1446	1517	1396	1369	1368	1427	1603	1488	1339	1528	1408	1597	1483	1545	1411	1618	1504	1674	1463	1510	1922	1660	1677	1704	1334	1407	1344
	1485	1571	1483	1443	1550	1600	1611	1260	1267	1265	1547	1345	1342	1468	1428	1491	1396	1523	1411	1418	1677	1728	1449	1524	1399	1375	1369	1434	1605	1496	1351	1538	1417	1600	1489	1552	1419	1624	1504	1684	1466	1517	1928	1662	1687	1715	1340	1411	1346
	1489	1578	1494	1448	1554	1608	1619	1260	1273	1267	1552	1351	1348	1472	1436	1502	1406	1528	1421	1426	1686	1730	1454	1529	1400	1383	1370	1436	1610	1502	1357	1552	1420	1606	1496	1555	1427	1634	1508	1692	1469	1521	1939	1668	1698	1720	1348	1416	1352
	1496	1583	1503	1455	1563	1613	1624	1267	1277	1271	1561	1356	1356	1478	1445	1517	1411	1531	1424	1433	1696	1733	1461	1532	1405	1390	1370	1441	1611	1510	1366	1563	1422	1615	1499	1564	1430	1641	1510	1696	1472	1523	1944	1675	1710	1723	1355	1421	1362
	1501	1591	1507	1462	1569	1619	1629	1273	1285	1272	1567	1363	1360	1483	1452	1526	1420	1536	1433	1441	1700	1738	1464	1538	1412	1395	1373	1445	1616	1517	1369	1570	1428	1623	1508	1572	1435	1647	1518	1701	1475	1528	1946	1683	1718	1726	1366	1428	1372
	1505	1596	1516	1468	1575	1627	1634	1282	1295	1276	1573	1366	1361	1483	1460	1538	1427	1538	1437	1451	1706	1743	1472	1542	1419	1398	1376	1448	1622	1523	1376	1578	1430	1630	1514	1577	1441	1651	1521	1706	1480	1532	1950	1690	1727	1730	1371	1436	1382
	1517	1600	1523	1471	1581	1635	1640	1285	1302	1279	1578	1371	1365	1486	1465	1544	1432	1542	1440	1459	1712	1748	1477	1549	1428	1402	1378	1454	1625	1527	1387	1586	1437	1639	1522	1584	1446	1657	1523	1711	1484	1539	1954	1696	1736	1731	1372	1442	1386
	1529	1604	1530	1476	1588	1642	1645	1290	1312	1283	1584	1378	1372	1488	1476	1549	1438	1543	1445	1466	1715	1748	1483	1554	1435	1405	1383	1458	1627	1531	1392	1596	1443	1642	1530	1588	1449	1661	1531	1719	1491	1542	1962	1699	1741	1735	1378	1451	1398
	1534	1605	1535	1484	1593	1647	1653	1296	1323	1287	1588	1383	1379	1491	1483	1560	1446	1551	1450	1469	1717	1751	1487	1562	1440	1413	1392	1463	1631	1539	1396	1601	1448	1652	1536	1593	1451	1668	1534	1730	1494	1548	1965	1704	1753	1741	1391	1458	1404
	1543	1608	1541	1491	1601	1656	1656	1305	1333	1289	1592	1388	1389	1495	1488	1569	1457	1559	1452	1478	1722	1752	1491	1565	1447	1422	1397	1466	1632	1542	1405	1605	1450	1662	1540	1597	1457	1672	1540	1738	1499	1553	1974	1717	1762	1747	1397	1466	1416
	1552	1610	1549	1499	1605	1664	1662	1317	1341	1292	1594	1391	1392	1499	1493	1577	1464	1561	1461	1488	1726	1753	1495	1570	1454	1425	1401	1470	1639	1548	1410	1608	1455	1671	1548	1598	1460	1674	1541	1740	1502	1556	1976	1723	1771	1750	1399	1472	1421
	1562	1610	1555	1505	1613	1673	1668	1326	1346	1297	1597	1397	1395	1503	1499	1586	1467	1570	1467	1492	1731	1755	1499	1574	1457	1433	1406	1476	1647	1555	1420	1609	1460	1680	1557	1601	1463	1676	1546	1741	1503	1565	1979	1732	1780	1751	1400	1479	1427
	1571	1614	1559	1507	1620	1676	1678	1334	1357	1300	1599	1400	1399	1509	1508	1592	1474	1578	1470	1501	1734	1758	1500	1576	1461	1438	1410	1479	1653	1566	1424	1612	1466	1687	1562	1603	1471	1680	1554	1744	1505	1571	1982	1737	1786	1759	1407	1484	1431
	1585	1618	1563	1517	1624	1684	1680	1343	1365	1303	1599	1402	1407	1512	1512	1599	1481	1585	1472	1508	1739	1764	1502	1580	1465	1444	1418	1483	1657	1571	1434	1618	1473	1689	1570	1607	1476	1684	1559	1747	1507	1572	1986	1739	1792	1765	1412	1486	1434
	1596	1625	1567	1525	1629	1688	1686	1357	1374	1309	1601	1409	1412	1517	1518	1603	1486	1593	1478	1514	1743	1770	1506	1589	1476	1451	1421	1490	1665	1579	1441	1621	1476	1694	1575	1610	1481	1691	1567	1748	1510	1576	1993	1744	1799	1771	1419	1494	1439
	1612	1629	1576	1533	1636	1693	1692	1362	1385	1313	1603	1414	1418	1521	1523	1611	1491	1600	1484	1521	1744	1774	1511	1597	1482	1459	1427	1492	1668	1588	1447	1627	1483	1700	1581	1612	1489	1701	1574	1750	1512	1579	2001	1748	1804	1776	1424	1500	1443
	1625	1634	1580	1542	1642	1698	1695	1371	1394	1320	1603	1424	1422	1527	1530	1618	1497	1607	1491	1534	1750	1778	1516	1607	1488	1467	1428	1497	1673	1593	1457	1635	1490	1704	1586	1614	1497	1711	1578	1754	1515	1584	2005	1751	1811	1782	1427	1510	1448
	1634	1640	1586	1549	1651	1705	1698	1378	1397	1330	1607	1435	1429	1536	1537	1622	1504	1616	1495	1545	1751	1782	1518	1610	1493	1476	1431	1503	1681	1597	1465	1647	1492	1704	1593	1617	1505	1720	1584	1759	1519	1585	2013	1753	1817	1786	1428	1517	1450
	1644	1647	1594	1565	1664	1708	1703	1385	1405	1338	1609	1439	1435	1543	1546	1624	1507	1623	1501	1554	1756	1788	1520	1617	1496	1481	1435	1509	1686	1603	1472	1656	1495	1709	1598	1622	1513	1728	1589	1765	1522	1585	2017	1755	1827	1795	1430	1524	1457
	1652	1651	1600	1575	1671	1711	1707	1391	1409	1346	1610	1443	1439	1550	1551	1626	1509	1630	1504	1564	1763	1790	1521	1624	1500	1490	1437	1513	1691	1610	1482	1668	1496	1716	1600	1623	1521	1733	1591	1775	1531	1587	2023	1760	1830	1798	1434	1531	1462
	1659	1656	1606	1585	1682	1719	1714	1396	1418	1352	1613	1450	1445	1554	1557	1630	1519	1641	1509	1572	1767	1798	1524	1628	1506	1493	1442	1517	1697	1618	1489	1672	1501	1719	1602	1626	1529	1741	1597	1783	1539	1591	2029	1766	1836	1800	1438	1539	1466
	1663	1664	1611	1594	1689	1732	1720	1398	1427	1361	1614	1454	1450	1562	1563	1634	1527	1647	1513	1577	1775	1802	1526	1630	1509	1498	1450	1521	1704	1625	1496	1677	1502	1727	1605	1626	1534	1748	1602	1788	1547	1594	2039	1776	1846	1803	1438	1547	1474
	1670	1671	1614	1600	1699	1746	1725	1406	1434	1369	1616	1464	1453	1564	1568	1641	1532	1653	1518	1584	1778	1807	1528	1636	1513	1506	1457	1529	1712	1633	1506	1679	1504	1730	1606	1628	1538	1752	1607	1797	1553	1598	2042	1783	1853	1807	1442	1553	1481
	1678	1676	1622	1608	1705	1753	1733	1410	1441	1375	1619	1469	1461	1570	1571	1648	1540	1660	1524	1588	1786	1808	1529	1643	1516	1512	1459	1540	1714	1640	1512	1683	1508	1731	1608	1632	1547	1761	1612	1804	1563	1604	2050	1795	1862	1812	1446	1558	1486
	1684	1683	1628	1616	1716	1763	1741	1414	1450	1381	1620	1475	1470	1577	1573	1659	1544	1664	1534	1592	1790	1813	1532	1649	1520	1515	1461	1547	1719	1645	1527	1688	1513	1735	1611	1634	1552	1766	1618	1811	1566	1607	2056	1801	1873	1818	1449	1568	1490
	1696	1689	1631	1621	1720	1770	1746	1417	1456	1388	1622	1481	1478	1579	1578	1672	1550	1665	1541	1599	1793	1818	1536	1652	1525	1520	1467	1553	1723	1651	1540	1697	1515	1739	1613	1636	1561	1775	1627	1820	1572	1610	2066	1809	1878	1821	1451	1570	1493
	1708	1694	1633	1621	1730	1780	1751	1428	1466	1393	1623	1484	1488	1583	1587	1682	1555	1673	1549	1609	1796	1823	1538	1658	1529	1524	1473	1559	1727	1658	1556	1707	1518	1742	1616	1638	1565	1782	1632	1830	1576	1616	2070	1814	1885	1826	1455	1575	1504
	1719	1700	1637	1624	1738	1790	1753	1435	1476	1394	1627	1487	1495	1590	1594	1691	1558	1685	1560	1617	1801	1829	1544	1664	1536	1532	1476	1566	1732	1662	1563	1715	1520	1750	1618	1641	1568	1788	1636	1836	1579	1618	2074	1817	1891	1829	1460	1580	1509
	1730	1705	1646	1626	1745	1800	1756	1439	1482	1397	1631	1496	1502	1593	1601	1697	1560	1696	1568	1629	1807	1840	1548	1672	1542	1541	1481	1574	1737	1666	1573	1717	1525	1757	1620	1643	1575	1795	1640	1841	1584	1621	2082	1824	1895	1834	1468	1588	1512
	1737	1712	1653	1631	1751	1810	1756	1445	1490	1400	1635	1504	1506	1596	1605	1704	1561	1707	1573	1636	1811	1847	1551	1681	1549	1546	1485	1582	1741	1677	1576	1721	1526	1760	1621	1645	1581	1800	1643	1851	1593	1624	2090	1835	1910	1845	1472	1602	1522
	1742	1718	1659	1641	1755	1817	1758	1451	1496	1407	1638	1511	1507	1604	1612	1707	1569	1711	1579	1644	1820	1854	1553	1688	1557	1552	1487	1590	1745	1680	1581	1723	1529	1768	1623	1653	1587	1806	1647	1858	1604	1627	2102	1843	1914	1851	1477	1606	1529
	1746	1723	1663	1644	1757	1825	1763	1455	1500	1418	1638	1521	1509	1608	1619	1713	1577	1718	1583	1649	1822	1859	1557	1697	1565	1558	1492	1602	1747	1685	1584	1728	1536	1773	1625	1660	1590	1814	1653	1865	1612	1632	2111	1846	1920	1855	1484	1612	1537
	1756	1729	1668	1648	1763	1830	1770	1463	1511	1420	1638	1528	1511	1614	1630	1718	1582	1724	1587	1657	1823	1863	1563	1706	1569	1566	1492	1611	1755	1691	1592	1732	1539	1780	1626	1663	1595	1816	1662	1873	1623	1638	2118	1849	1924	1858	1492	1619	1547
	1763	1738	1675	1653	1769	1839	1774	1472	1516	1425	1638	1538	1512	1621	1641	1723	1585	1730	1594	1661	1827	1874	1565	1713	1573	1570	1495	1617	1762	1698	1598	1737	1542	1785	1630	1665	1596	1823	1671	1880	1627	1645	2126	1852	1929	1869	1499	1627	1551
	1776	1745	1677	1657	1776	1845	1774	1477	1523	1428	1638	1543	1514	1625	1649	1733	1589	1737	1598	1668	1829	1880	1569	1724	1578	1577	1499	1623	1765	1707	1607	1741	1547	1789	1632	1667	1600	1827	1680	1886	1630	1649	2131	1859	1937	1872	1502	1632	1559
	1786	1748	1683	1661	1779	1854	1781	1483	1534	1432	1640	1546	1518	1634	1659	1743	1591	1741	1605	1674	1830	1887	1571	1732	1584	1581	1503	1629	1766	1712	1612	1744	1553	1795	1635	1670	1607	1833	1686	1888	1634	1654	2137	1867	1943	1877	1504	1638	1567
	1793	1759	1689	1667	1785	1863	1784	1486	1542	1437	1642	1552	1519	1638	1662	1744	1595	1748	1610	1679	1832	1891	1578	1740	1591	1589	1510	1638	1767	1716	1618	1752	1557	1807	1640	1673	1609	1838	1697	1893	1642	1658	2148	1877	1950	1883	1505	1641	1573
	1801	1767	1695	1674	1789	1869	1786	1493	1548	1443	1645	1555	1522	1644	1662	1751	1598	1759	1616	1683	1836	1899	1586	1750	1597	1594	1515	1646	1775	1721	1624	1758	1563	1811	1645	1676	1613	1844	1707	1900	1643	1663	2156	1886	1954	1889	1506	1648	1581
	1806	1773	1697	1683	1795	1873	1788	1505	1554	1447	1646	1558	1525	1648	1667	1759	1604	1769	1623	1692	1838	1904	1590	1756	1602	1597	1520	1653	1779	1724	1631	1762	1571	1815	1652	1684	1625	1852	1715	1907	1649	1669	2162	1890	1961	1896	1509	1657	1587
	1815	1780	1701	1690	1805	1879	1790	1511	1558	1452	1654	1569	1529	1652	1674	1766	1606	1782	1630	1696	1841	1909	1598	1761	1604	1599	1524	1660	1783	1725	1640	1768	1575	1818	1653	1688	1627	1863	1721	1913	1652	1672	2167	1893	1964	1901	1513	1661	1595
	1824	1785	1703	1698	1809	1887	1794	1516	1565	1457	1657	1578	1531	1653	1677	1777	1609	1790	1637	1700	1846	1916	1604	1768	1609	1599	1529	1664	1789	1730	1649	1772	1579	1822	1661	1694	1632	1870	1729	1914	1654	1677	2173	1903	1974	1907	1519	1670	1601
	1832	1788	1709	1701	1813	1893	1797	1519	1576	1473	1664	1588	1534	1656	1681	1785	1614	1795	1645	1703	1851	1923	1608	1772	1613	1601	1532	1670	1794	1731	1657	1781	1582	1825	1666	1699	1639	1874	1741	1920	1660	1684	2180	1906	1984	1915	1526	1674	1609
	1844	1795	1713	1705	1819	1897	1800	1527	1584	1483	1666	1596	1537	1662	1687	1791	1620	1799	1653	1708	1856	1929	1618	1780	1613	1607	1535	1677	1800	1733	1664	1790	1588	1830	1671	1705	1648	1876	1751	1928	1666	1693	2189	1914	1992	1922	1530	1682	1614
	1853	1806	1716	1707	1825	1903	1808	1529	1586	1491	1667	1603	1543	1664	1690	1797	1628	1806	1659	1713	1860	1932	1627	1784	1618	1610	1539	1686	1805	1739	1672	1795	1591	1834	1677	1715	1658	1881	1763	1932	1674	1701	2197	1917	1999	1930	1531	1691	1619
	1860	1814	1720	1713	1829	1909	1811	1536	1592	1502	1672	1609	1546	1669	1694	1803	1634	1819	1669	1717	1861	1936	1634	1786	1623	1617	1547	1691	1810	1745	1679	1799	1596	1838	1681	1719	1666	1889	1769	1938	1680	1708	2202	1923	2007	1933	1531	1701	1628
	1868	1822	1726	1719	1837	1920	1814	1548	1597	1507	1675	1616	1549	1672	1698	1808	1640	1833	1676	1721	1865	1945	1638	1793	1626	1622	1549	1695	1819	1754	1680	1806	1603	1842	1685	1722	1673	1903	1778	1947	1686	1717	2206	1930	2011	1941	1535	1710	1641
	1872	1833	1734	1727	1842	1932	1816	1554	1606	1518	1680	1620	1552	1674	1700	1814	1643	1844	1684	1724	1868	1952	1640	1795	1633	1629	1556	1704	1825	1758	1684	1809	1608	1851	1692	1731	1684	1907	1784	1950	1691	1722	2213	1941	2014	1943	1539	1715	1651
	1873	1839	1740	1740	1846	1937	1821	1560	1613	1526	1683	1624	1555	1677	1705	1820	1646	1853	1688	1732	1875	1958	1641	1800	1635	1636	1558	1709	1831	1760	1688	1815	1611	1857	1697	1736	1689	1915	1790	1953	1697	1731	2223	1949	2017	1949	1541	1728	1656
	1880	1847	1748	1745	1854	1943	1830	1563	1615	1542	1687	1629	1558	1679	1707	1826	1655	1856	1695	1739	1881	1963	1648	1806	1638	1639	1561	1720	1839	1766	1690	1820	1615	1865	1701	1738	1692	1924	1797	1961	1704	1737	2235	1958	2024	1956	1550	1737	1664
	1884	1855	1757	1751	1858	1951	1834	1570	1621	1552	1696	1634	1558	1686	1709	1833	1658	1863	1707	1744	1887	1971	1651	1811	1643	1643	1564	1727	1841	1774	1693	1829	1619	1875	1705	1744	1700	1930	1803	1965	1707	1742	2242	1967	2026	1965	1556	1743	1671
	1891	1861	1762	1759	1862	1957	1841	1581	1628	1559	1698	1639	1562	1689	1716	1839	1669	1867	1715	1750	1889	1981	1655	1813	1652	1649	1566	1730	1847	1775	1697	1838	1622	1878	1707	1744	1706	1935	1811	1969	1712	1749	2249	1978	2033	1971	1558	1749	1675
	1897	1866	1769	1766	1868	1966	1845	1589	1633	1569	1705	1643	1566	1696	1721	1842	1678	1871	1720	1761	1894	1987	1658	1819	1655	1657	1568	1735	1849	1779	1702	1839	1626	1885	1716	1748	1710	1941	1821	1976	1719	1755	2259	1983	2042	1978	1561	1751	1681
	1902	1874	1779	1770	1875	1977	1852	1598	1637	1576	1712	1648	1569	1701	1723	1848	1683	1880	1727	1766	1898	1994	1662	1822	1656	1665	1572	1739	1853	1784	1704	1847	1635	1896	1722	1753	1717	1945	1829	1984	1722	1761	2267	1994	2047	1985	1562	1756	1686
	1910	1879	1784	1775	1882	1982	1864	1607	1644	1582	1718	1653	1576	1709	1723	1853	1692	1886	1734	1773	1904	1998	1665	1824	1659	1669	1576	1744	1859	1795	1706	1853	1639	1904	1727	1760	1723	1952	1838	1989	1732	1764	2273	2006	2050	1990	1563	1758	1692
	1917	1882	1788	1784	1888	1987	1871	1617	1648	1586	1727	1660	1580	1714	1727	1859	1698	1895	1746	1778	1906	2006	1668	1827	1663	1677	1580	1748	1867	1803	1711	1861	1649	1910	1729	1764	1727	1956	1844	1997	1735	1770	2276	2013	2054	1995	1567	1764	1698
	1924	1883	1789	1788	1895	1991	1877	1623	1655	1596	1731	1668	1582	1720	1729	1866	1703	1900	1754	1783	1913	2016	1672	1827	1667	1685	1583	1749	1870	1809	1713	1869	1658	1915	1734	1770	1732	1961	1850	2003	1744	1779	2281	2020	2059	2001	1571	1771	1703
	1931	1891	1794	1794	1903	1992	1878	1627	1659	1606	1733	1672	1587	1725	1731	1872	1708	1907	1765	1789	1916	2020	1678	1833	1672	1692	1587	1753	1874	1811	1715	1876	1666	1923	1737	1780	1740	1961	1854	2013	1753	1783	2288	2024	2065	2004	1575	1775	1708
	1935	1899	1801	1801	1918	2000	1881	1632	1666	1612	1738	1677	1590	1728	1737	1879	1715	1911	1776	1794	1922	2027	1687	1836	1675	1698	1591	1758	1880	1815	1716	1882	1671	1930	1739	1789	1746	1965	1859	2021	1762	1792	2290	2027	2069	2017	1579	1777	1716
	1938	1911	1809	1807	1933	2003	1887	1640	1672	1622	1746	1686	1593	1735	1744	1887	1720	1916	1783	1799	1925	2030	1693	1838	1682	1704	1595	1763	1887	1819	1725	1884	1680	1940	1748	1797	1749	1971	1864	2029	1771	1794	2297	2030	2076	2023	1586	1782	1722
	1945	1916	1813	1814	1939	2012	1893	1650	1680	1631	1756	1691	1596	1741	1749	1892	1727	1917	1786	1803	1929	2037	1700	1839	1687	1709	1599	1767	1892	1823	1729	1891	1688	1946	1753	1803	1753	1980	1874	2034	1778	1798	2304	2036	2084	2029	1591	1788	1727
	1950	1923	1820	1822	1948	2019	1896	1658	1685	1638	1760	1695	1599	1750	1754	1895	1736	1922	1790	1808	1933	2046	1704	1845	1693	1716	1604	1771	1895	1827	1730	1903	1692	1950	1760	1805	1761	1985	1879	2042	1784	1807	2311	2044	2086	2037	1596	1790	1734
	1954	1930	1829	1827	1952	2028	1898	1662	1691	1644	1768	1700	1603	1759	1755	1901	1742	1931	1794	1816	1942	2053	1707	1849	1699	1719	1611	1776	1898	1833	1733	1908	1696	1958	1769	1809	1764	1989	1884	2049	1788	1816	2318	2051	2093	2041	1600	1793	1742
	1962	1939	1835	1832	1961	2033	1902	1673	1699	1650	1768	1704	1605	1767	1761	1909	1748	1938	1799	1823	1944	2058	1710	1854	1705	1722	1613	1782	1904	1838	1737	1913	1699	1965	1776	1813	1767	1994	1888	2051	1798	1821	2325	2056	2094	2045	1606	1798	1745
	1969	1947	1846	1836	1971	2043	1907	1679	1701	1656	1774	1706	1609	1774	1766	1916	1752	1943	1804	1827	1947	2065	1715	1859	1709	1725	1615	1787	1912	1842	1741	1920	1699	1968	1786	1817	1773	2003	1892	2061	1806	1829	2331	2062	2095	2051	1615	1803	1750
	1977	1952	1851	1839	1979	2051	1911	1687	1706	1662	1777	1712	1611	1784	1773	1920	1757	1950	1809	1834	1950	2072	1720	1866	1716	1731	1616	1791	1915	1844	1745	1929	1702	1977	1792	1822	1777	2009	1894	2067	1816	1838	2335	2063	2097	2060	1624	1810	1753
	1984	1958	1860	1844	1986	2058	1919	1693	1709	1666	1782	1716	1616	1788	1780	1930	1759	1957	1813	1837	1955	2078	1724	1874	1722	1735	1619	1796	1915	1846	1750	1938	1704	1986	1798	1826	1788	2018	1894	2074	1826	1848	2337	2068	2099	2065	1633	1816	1759
	1994	1966	1870	1845	1993	2064	1926	1703	1712	1673	1784	1719	1621	1800	1786	1935	1764	1965	1817	1841	1959	2086	1727	1878	1728	1739	1629	1803	1917	1853	1759	1944	1709	1994	1804	1834	1795	2031	1899	2081	1834	1851	2340	2072	2099	2070	1642	1824	1764
	2001	1969	1875	1854	2004	2070	1930	1712	1716	1678	1788	1722	1628	1808	1795	1941	1766	1972	1825	1849	1960	2096	1730	1891	1732	1743	1633	1808	1925	1862	1763	1954	1710	2002	1807	1840	1801	2035	1906	2089	1843	1856	2346	2074	2104	2076	1650	1830	1768
	2012	1971	1879	1860	2013	2080	1935	1725	1717	1682	1790	1728	1633	1813	1803	1946	1771	1980	1835	1855	1965	2102	1739	1895	1737	1745	1638	1815	1932	1868	1767	1963	1714	2013	1815	1847	1808	2043	1907	2098	1847	1862	2350	2082	2107	2082	1658	1837	1773
	2021	1974	1882	1863	2021	2095	1941	1730	1722	1690	1797	1733	1640	1823	1809	1951	1774	1986	1840	1859	1972	2110	1746	1905	1741	1749	1640	1823	1934	1873	1771	1968	1721	2023	1817	1855	1811	2048	1916	2111	1854	1868	2355	2088	2115	2085	1670	1844	1777
	2025	1979	1888	1866	2030	2104	1946	1737	1725	1697	1801	1741	1643	1830	1816	1954	1776	1992	1847	1860	1982	2116	1753	1917	1746	1754	1642	1826	1937	1875	1774	1974	1726	2033	1821	1857	1815	2055	1926	2123	1864	1876	2364	2093	2121	2088	1681	1852	1786
	2033	1982	1894	1871	2039	2112	1952	1743	1729	1706	1802	1750	1646	1837	1824	1960	1779	1995	1852	1862	1986	2119	1761	1921	1751	1758	1648	1833	1944	1877	1780	1984	1734	2034	1831	1864	1822	2057	1934	2131	1869	1884	2366	2101	2125	2096	1688	1862	1790
	2041	1985	1900	1876	2045	2121	1959	1750	1734	1716	1806	1755	1653	1842	1833	1968	1786	1998	1854	1869	1990	2124	1764	1931	1756	1761	1654	1841	1947	1881	1783	1994	1739	2040	1838	1868	1827	2066	1939	2141	1878	1887	2372	2104	2134	2102	1696	1872	1799
	2042	1993	1904	1880	2052	2128	1963	1756	1737	1725	1808	1759	1658	1852	1837	1975	1799	2003	1858	1875	1999	2131	1775	1940	1761	1766	1658	1847	1952	1885	1788	1997	1742	2042	1841	1871	1829	2075	1946	2155	1881	1891	2379	2107	2140	2105	1701	1884	1803
	2043	1998	1909	1887	2058	2138	1966	1760	1743	1733	1812	1762	1671	1858	1842	1978	1806	2009	1867	1878	2010	2136	1782	1946	1763	1770	1661	1853	1957	1888	1794	2003	1744	2048	1843	1879	1832	2080	1952	2165	1887	1895	2385	2112	2147	2113	1710	1894	1811
	2048	2005	1912	1891	2064	2141	1976	1768	1749	1738	1819	1768	1676	1866	1850	1982	1813	2014	1875	1885	2019	2144	1791	1952	1766	1773	1666	1866	1959	1895	1797	2008	1754	2052	1845	1885	1834	2083	1959	2172	1889	1900	2388	2117	2152	2119	1720	1902	1816
	2062	2013	1919	1899	2068	2147	1981	1772	1754	1743	1824	1777	1683	1874	1856	1987	1823	2021	1881	1890	2022	2149	1799	1959	1769	1777	1671	1873	1961	1904	1802	2014	1759	2055	1850	1893	1835	2086	1965	2180	1899	1906	2391	2120	2158	2122	1729	1906	1824
	2071	2018	1926	1904	2075	2151	1986	1783	1755	1746	1829	1783	1688	1878	1862	1991	1830	2028	1887	1893	2027	2155	1803	1968	1774	1781	1677	1880	1967	1910	1809	2019	1767	2062	1855	1902	1841	2088	1974	2187	1905	1911	2397	2126	2160	2131	1737	1914	1828
	2076	2024	1932	1912	2077	2157	1988	1791	1757	1756	1831	1789	1695	1883	1869	1998	1836	2032	1891	1898	2030	2162	1811	1974	1787	1784	1684	1888	1971	1918	1815	2027	1772	2070	1859	1907	1846	2091	1983	2195	1911	1919	2402	2131	2165	2139	1743	1921	1831
	2080	2026	1939	1918	2083	2167	1993	1800	1761	1760	1834	1795	1708	1889	1875	2004	1840	2037	1896	1904	2035	2169	1818	1984	1793	1785	1688	1896	1974	1923	1821	2033	1777	2077	1863	1913	1854	2095	1997	2199	1915	1924	2408	2136	2169	2142	1750	1927	1836
	2089	2028	1943	1923	2085	2170	2000	1807	1765	1771	1838	1805	1719	1897	1878	2008	1848	2042	1902	1909	2041	2176	1823	1992	1806	1786	1694	1902	1974	1925	1831	2043	1781	2086	1868	1924	1862	2096	2007	2202	1918	1931	2414	2140	2173	2149	1753	1932	1840
	2092	2036	1950	1932	2091	2170	2005	1814	1767	1775	1845	1812	1727	1900	1885	2013	1851	2044	1906	1913	2051	2180	1827	2002	1816	1787	1700	1910	1974	1929	1838	2055	1784	2090	1872	1932	1868	2096	2012	2210	1927	1942	2417	2145	2178	2154	1762	1936	1845
	2100	2045	1955	1938	2096	2173	2011	1824	1771	1779	1849	1820	1735	1906	1894	2019	1859	2049	1909	1917	2058	2185	1838	2008	1825	1790	1705	1916	1977	1936	1847	2066	1788	2093	1876	1941	1872	2099	2022	2217	1935	1946	2422	2151	2184	2158	1773	1939	1851
	2103	2055	1960	1946	2101	2177	2019	1828	1775	1784	1855	1828	1738	1910	1900	2025	1867	2053	1912	1921	2064	2192	1853	2019	1835	1793	1709	1925	1980	1942	1855	2070	1790	2097	1877	1950	1877	2103	2031	2222	1944	1952	2425	2153	2188	2167	1783	1941	1857
	2108	2062	1965	1954	2108	2180	2026	1835	1781	1789	1860	1837	1744	1913	1906	2028	1879	2057	1913	1922	2066	2200	1863	2036	1842	1802	1713	1930	1983	1947	1859	2077	1794	2105	1879	1956	1880	2107	2038	2232	1951	1959	2431	2156	2193	2176	1792	1943	1862
	2114	2067	1970	1961	2110	2184	2028	1841	1790	1791	1865	1842	1750	1919	1914	2035	1889	2063	1918	1924	2069	2208	1872	2040	1849	1804	1715	1934	1988	1953	1867	2082	1803	2114	1881	1965	1887	2113	2041	2241	1958	1963	2436	2160	2201	2183	1800	1950	1868
	2122	2073	1978	1967	2115	2188	2036	1853	1796	1791	1873	1849	1754	1929	1923	2040	1899	2067	1920	1928	2075	2215	1884	2049	1852	1806	1721	1935	1991	1956	1874	2090	1808	2118	1886	1974	1893	2122	2045	2246	1964	1969	2439	2167	2204	2190	1807	1955	1873
	2130	2080	1984	1971	2119	2191	2042	1856	1804	1793	1878	1857	1759	1938	1928	2046	1906	2070	1926	1932	2083	2220	1893	2056	1857	1810	1724	1938	1995	1961	1879	2097	1817	2123	1888	1978	1898	2129	2049	2257	1972	1977	2444	2173	2211	2197	1817	1962	1877
	2140	2088	1988	1983	2123	2197	2047	1865	1812	1797	1882	1865	1770	1944	1933	2055	1909	2077	1934	1935	2095	2231	1901	2065	1859	1816	1730	1940	2001	1965	1885	2106	1823	2127	1890	1985	1902	2139	2057	2267	1982	1985	2447	2181	2213	2202	1826	1964	1886
	2146	2096	1992	1995	2126	2199	2051	1875	1818	1798	1890	1873	1775	1950	1940	2060	1918	2085	1939	1938	2104	2238	1910	2069	1863	1819	1734	1942	2005	1972	1895	2112	1832	2134	1894	1992	1907	2144	2060	2280	1993	1993	2449	2197	2215	2209	1834	1971	1887
	2153	2106	1998	2006	2130	2204	2055	1881	1823	1805	1898	1876	1787	1953	1946	2066	1923	2089	1946	1939	2109	2244	1913	2079	1869	1820	1740	1950	2015	1979	1901	2117	1838	2143	1897	1996	1912	2150	2063	2292	2006	2002	2453	2209	2218	2215	1843	1976	1891
	2156	2115	2003	2015	2135	2209	2060	1887	1827	1817	1904	1883	1793	1960	1953	2079	1930	2094	1949	1942	2118	2250	1916	2084	1877	1823	1742	1955	2018	1982	1910	2124	1843	2148	1899	2000	1915	2159	2070	2300	2014	2009	2459	2213	2224	2225	1847	1979	1896
	2158	2121	2008	2022	2141	2215	2064	1899	1833	1824	1911	1897	1799	1964	1954	2089	1936	2102	1955	1944	2125	2259	1920	2090	1880	1826	1746	1961	2024	1988	1914	2132	1851	2154	1903	2003	1916	2166	2072	2312	2024	2016	2464	2218	2227	2230	1855	1984	1901
	2164	2127	2014	2030	2144	2220	2067	1911	1841	1831	1916	1903	1804	1971	1958	2102	1938	2107	1966	1948	2130	2267	1925	2095	1883	1829	1753	1969	2027	1992	1924	2145	1855	2158	1908	2010	1923	2170	2080	2324	2036	2021	2469	2224	2234	2235	1862	1986	1903
	2168	2134	2017	2040	2150	2227	2071	1923	1855	1837	1920	1913	1810	1975	1964	2112	1945	2112	1971	1950	2138	2273	1933	2100	1890	1837	1760	1970	2033	1995	1935	2150	1860	2166	1912	2018	1928	2176	2086	2333	2041	2025	2471	2229	2238	2239	1872	1988	1907
	2172	2142	2022	2050	2153	2234	2075	1938	1868	1840	1925	1924	1817	1982	1965	2121	1950	2120	1979	1950	2146	2277	1933	2104	1894	1840	1761	1980	2040	1998	1942	2156	1866	2172	1920	2026	1939	2178	2094	2343	2054	2030	2477	2233	2242	2241	1877	1992	1913
	2177	2150	2025	2058	2158	2242	2079	1949	1877	1848	1933	1931	1824	1983	1966	2128	1953	2126	1985	1950	2160	2285	1936	2112	1903	1846	1763	1987	2043	2001	1954	2161	1870	2177	1927	2037	1943	2184	2102	2355	2062	2033	2487	2236	2246	2248	1892	1997	1917
	2183	2159	2029	2066	2163	2247	2086	1955	1888	1854	1937	1939	1833	1987	1968	2135	1958	2132	1988	1951	2170	2292	1937	2118	1912	1850	1768	1992	2051	2007	1964	2171	1873	2187	1935	2047	1948	2186	2105	2364	2071	2040	2493	2241	2247	2254	1904	2002	1920
	2191	2166	2032	2073	2172	2252	2090	1961	1893	1862	1938	1945	1840	1988	1969	2145	1958	2138	1992	1952	2175	2301	1941	2126	1918	1855	1773	1995	2056	2009	1979	2181	1880	2194	1942	2054	1952	2188	2112	2367	2077	2051	2498	2249	2250	2264	1906	2011	1925
	2198	2172	2034	2078	2181	2264	2095	1973	1896	1868	1944	1953	1850	1993	1975	2149	1964	2144	1994	1954	2187	2308	1951	2133	1927	1859	1780	1996	2062	2012	1985	2186	1889	2201	1951	2058	1958	2193	2118	2373	2087	2056	2503	2256	2252	2270	1914	2015	1933
	2202	2179	2034	2083	2184	2268	2101	1984	1904	1876	1951	1963	1859	1997	1979	2153	1971	2149	1999	1956	2194	2313	1955	2137	1934	1863	1786	2001	2069	2016	1987	2194	1900	2206	1957	2062	1969	2194	2124	2380	2100	2063	2510	2261	2259	2272	1929	2021	1945
	2207	2186	2034	2090	2186	2274	2105	1993	1911	1880	1958	1969	1868	1998	1986	2159	1975	2158	2005	1957	2200	2317	1959	2140	1936	1868	1794	2003	2076	2021	1990	2198	1907	2212	1966	2066	1976	2197	2130	2387	2108	2071	2515	2268	2264	2277	1936	2022	1948
	2209	2198	2035	2093	2188	2279	2111	1999	1919	1883	1966	1981	1880	2003	1989	2165	1982	2168	2010	1959	2204	2322	1961	2148	1939	1872	1799	2007	2080	2023	2001	2201	1914	2217	1972	2070	1980	2199	2138	2394	2117	2078	2519	2278	2269	2282	1945	2027	1955
	2214	2202	2039	2098	2190	2282	2116	2011	1923	1888	1970	1985	1886	2011	1993	2172	1990	2174	2014	1963	2208	2327	1963	2157	1942	1873	1806	2014	2087	2026	2012	2209	1921	2226	1974	2070	1986	2204	2144	2400	2127	2087	2527	2283	2272	2292	1949	2030	1959
	2216	2211	2043	2104	2195	2283	2120	2020	1932	1890	1976	1989	1898	2016	1999	2176	1994	2184	2016	1963	2212	2336	1970	2163	1946	1874	1814	2024	2092	2032	2016	2212	1922	2229	1979	2072	1992	2207	2153	2407	2136	2091	2531	2289	2279	2298	1954	2034	1966
	2221	2217	2047	2109	2201	2286	2122	2029	1942	1895	1985	1998	1908	2020	2007	2179	2000	2189	2020	1966	2217	2344	1975	2174	1952	1876	1820	2030	2097	2038	2031	2219	1925	2234	1983	2076	1996	2211	2159	2411	2144	2102	2536	2291	2284	2303	1959	2041	1972
	2226	2223	2052	2114	2205	2291	2127	2034	1951	1902	1998	2009	1916	2024	2014	2179	2006	2192	2022	1966	2221	2349	1980	2187	1954	1878	1825	2036	2103	2042	2039	2221	1933	2242	1986	2082	2004	2217	2164	2418	2151	2107	2540	2295	2288	2307	1966	2048	1979
	2232	2228	2056	2126	2207	2295	2130	2045	1960	1909	2006	2016	1925	2025	2018	2180	2011	2196	2028	1969	2231	2359	1983	2200	1960	1880	1829	2041	2106	2048	2046	2223	1938	2249	1990	2092	2009	2221	2167	2425	2161	2119	2543	2300	2291	2312	1968	2050	1987
	2237	2233	2061	2135	2217	2300	2131	2058	1965	1914	2019	2024	1935	2030	2028	2183	2013	2202	2033	1976	2241	2367	1988	2211	1960	1881	1833	2046	2111	2054	2058	2228	1941	2257	1996	2100	2016	2228	2170	2436	2174	2128	2548	2304	2294	2315	1974	2056	1993
	2243	2235	2064	2140	2223	2309	2135	2064	1974	1921	2025	2028	1943	2035	2039	2186	2016	2209	2041	1979	2250	2372	1991	2218	1964	1883	1839	2054	2115	2059	2071	2230	1945	2260	2001	2109	2024	2239	2174	2441	2184	2143	2558	2310	2299	2320	1981	2062	2002
	2246	2242	2067	2146	2228	2314	2139	2077	1984	1929	2034	2033	1952	2042	2044	2188	2021	2217	2048	1981	2260	2378	1994	2223	1968	1886	1842	2059	2121	2061	2078	2236	1951	2265	2008	2116	2035	2247	2184	2445	2188	2152	2559	2313	2302	2324	1990	2070	2009
	2256	2249	2070	2154	2238	2316	2144	2085	1991	1937	2037	2043	1960	2045	2046	2192	2028	2220	2054	1985	2264	2386	2002	2227	1969	1888	1846	2062	2129	2063	2089	2242	1959	2271	2013	2128	2043	2259	2187	2450	2193	2159	2564	2320	2308	2328	1994	2083	2018
	2260	2254	2071	2161	2242	2319	2147	2094	1999	1943	2043	2051	1966	2049	2050	2195	2036	2228	2061	1993	2269	2397	2006	2234	1970	1894	1852	2066	2135	2069	2097	2248	1960	2273	2022	2141	2053	2269	2188	2454	2206	2169	2568	2327	2312	2334	1999	2094	2028
	2265	2259	2076	2170	2245	2324	2151	2108	2007	1950	2048	2057	1969	2054	2053	2200	2042	2235	2066	1998	2274	2403	2012	2235	1973	1897	1854	2072	2140	2073	2102	2253	1966	2276	2031	2145	2062	2276	2193	2459	2215	2175	2573	2334	2315	2343	2005	2103	2036
	2271	2266	2081	2175	2249	2332	2153	2116	2018	1956	2053	2060	1972	2058	2059	2202	2053	2242	2070	2001	2278	2404	2018	2241	1976	1901	1859	2078	2144	2078	2105	2258	1968	2278	2035	2155	2070	2287	2199	2467	2228	2183	2579	2336	2318	2349	2009	2110	2040
	2280	2271	2083	2181	2253	2344	2156	2128	2024	1965	2060	2071	1976	2064	2059	2205	2056	2254	2075	2006	2282	2407	2023	2246	1978	1903	1864	2085	2148	2084	2109	2264	1973	2286	2037	2164	2078	2298	2207	2469	2235	2190	2582	2340	2319	2356	2017	2119	2045
	2287	2273	2083	2190	2259	2352	2164	2139	2028	1973	2068	2080	1977	2068	2061	2207	2060	2260	2079	2009	2285	2414	2031	2252	1978	1903	1869	2090	2152	2089	2119	2273	1976	2291	2040	2181	2086	2304	2210	2474	2244	2195	2584	2342	2321	2365	2022	2126	2049
	2294	2278	2086	2201	2262	2364	2169	2157	2030	1982	2069	2088	1984	2076	2061	2208	2064	2269	2086	2016	2290	2422	2037	2260	1978	1904	1871	2096	2157	2092	2125	2285	1980	2295	2041	2194	2095	2313	2216	2478	2253	2199	2588	2344	2325	2374	2029	2131	2054
	2299	2283	2093	2207	2268	2373	2172	2165	2036	1986	2075	2097	1992	2080	2065	2211	2070	2276	2089	2018	2296	2429	2042	2265	1982	1904	1875	2102	2165	2095	2131	2294	1984	2300	2045	2207	2100	2322	2220	2481	2260	2203	2592	2346	2329	2379	2041	2144	2059
	2307	2286	2099	2214	2273	2383	2175	2177	2041	1992	2082	2102	2000	2084	2071	2214	2076	2284	2094	2024	2301	2434	2049	2275	1985	1907	1878	2106	2171	2099	2136	2305	1986	2307	2051	2223	2106	2328	2224	2485	2264	2204	2599	2349	2333	2385	2046	2157	2069
	2317	2289	2105	2226	2280	2394	2181	2182	2047	1995	2089	2107	2004	2086	2078	2216	2082	2297	2101	2028	2306	2440	2055	2285	1987	1910	1880	2110	2180	2103	2144	2312	1987	2312	2053	2233	2113	2335	2225	2487	2271	2211	2604	2357	2336	2391	2051	2169	2075
	2330	2299	2110	2236	2284	2403	2185	2188	2055	2001	2093	2109	2011	2089	2081	2218	2089	2305	2109	2032	2308	2452	2060	2293	1990	1910	1884	2117	2190	2104	2152	2320	1992	2319	2053	2243	2117	2342	2226	2493	2282	2218	2609	2364	2337	2401	2053	2179	2081
	2335	2309	2113	2237	2291	2413	2190	2193	2062	2005	2101	2111	2016	2092	2086	2223	2094	2313	2114	2035	2312	2457	2065	2303	1991	1910	1885	2125	2195	2106	2158	2326	1998	2325	2055	2251	2126	2350	2231	2496	2291	2219	2615	2375	2339	2406	2059	2184	2087
	2342	2317	2117	2241	2296	2420	2194	2201	2067	2010	2108	2113	2025	2093	2086	2225	2098	2319	2121	2037	2316	2460	2070	2315	1992	1911	1889	2134	2198	2109	2164	2334	2005	2335	2059	2258	2135	2353	2237	2500	2299	2220	2620	2387	2346	2414	2064	2195	2094
	2349	2321	2122	2245	2301	2424	2202	2212	2069	2013	2112	2116	2030	2095	2089	2230	2104	2327	2125	2040	2318	2464	2074	2319	1995	1912	1893	2141	2200	2115	2166	2343	2009	2344	2063	2266	2139	2356	2241	2504	2310	2226	2625	2397	2349	2419	2067	2204	2100
	2354	2330	2127	2248	2306	2429	2208	2217	2073	2017	2114	2118	2038	2099	2093	2233	2108	2334	2131	2044	2323	2469	2077	2326	1998	1912	1898	2144	2204	2119	2173	2349	2013	2353	2065	2271	2144	2359	2246	2506	2317	2231	2628	2401	2354	2426	2071	2207	2108
	2362	2339	2131	2254	2311	2440	2211	2230	2075	2021	2122	2120	2043	2106	2095	2236	2113	2338	2134	2046	2330	2476	2085	2332	2003	1914	1903	2151	2211	2122	2181	2354	2017	2357	2067	2279	2146	2361	2249	2510	2326	2237	2635	2406	2356	2427	2076	2211	2117
	2366	2345	2138	2262	2314	2447	2219	2236	2079	2025	2129	2122	2050	2114	2098	2241	2117	2344	2135	2047	2340	2481	2091	2336	2009	1918	1906	2156	2221	2128	2191	2361	2021	2367	2068	2288	2155	2367	2256	2518	2329	2242	2640	2410	2361	2428	2084	2213	2125
	2373	2353	2144	2269	2318	2451	2230	2243	2086	2027	2134	2126	2057	2118	2099	2245	2120	2347	2135	2050	2342	2483	2094	2342	2015	1921	1914	2159	2229	2136	2203	2367	2025	2376	2071	2296	2161	2370	2264	2522	2335	2249	2650	2413	2364	2435	2090	2218	2130
	2380	2357	2147	2270	2325	2459	2239	2253	2091	2031	2137	2129	2063	2121	2103	2251	2124	2352	2141	2053	2347	2489	2096	2346	2022	1924	1922	2165	2236	2139	2213	2374	2031	2384	2079	2302	2164	2374	2274	2532	2341	2256	2655	2417	2369	2443	2097	2223	2136
	2392	2363	2148	2277	2333	2468	2249	2265	2099	2038	2142	2132	2067	2125	2107	2254	2131	2356	2148	2055	2351	2493	2102	2350	2023	1926	1929	2176	2246	2147	2222	2380	2036	2389	2080	2311	2171	2376	2280	2538	2345	2262	2660	2424	2371	2453	2106	2232	2145
	2400	2373	2150	2282	2336	2470	2256	2279	2107	2042	2148	2138	2074	2133	2112	2259	2137	2365	2151	2058	2359	2497	2105	2356	2024	1930	1937	2185	2250	2154	2233	2391	2041	2395	2084	2323	2175	2377	2291	2546	2353	2270	2661	2433	2374	2462	2114	2241	2157
	2406	2379	2153	2288	2339	2475	2265	2293	2113	2047	2151	2143	2079	2140	2117	2263	2143	2370	2152	2060	2371	2504	2114	2360	2028	1937	1944	2189	2255	2157	2242	2397	2047	2401	2086	2329	2175	2381	2297	2559	2358	2275	2665	2439	2379	2469	2120	2250	2164
	2414	2381	2156	2296	2342	2482	2271	2304	2119	2050	2153	2149	2085	2149	2120	2265	2149	2377	2158	2065	2380	2509	2116	2362	2032	1943	1948	2199	2257	2161	2248	2409	2052	2407	2086	2340	2178	2389	2304	2567	2363	2286	2670	2445	2381	2475	2130	2253	2170
	2418	2382	2158	2305	2343	2487	2282	2315	2123	2057	2156	2154	2088	2158	2121	2271	2155	2384	2159	2068	2388	2516	2121	2369	2040	1945	1954	2207	2263	2168	2256	2423	2055	2414	2088	2346	2184	2397	2314	2575	2367	2296	2674	2450	2383	2479	2139	2255	2178
	2432	2385	2160	2312	2349	2492	2291	2325	2128	2064	2160	2161	2091	2168	2129	2276	2160	2391	2164	2068	2393	2530	2127	2372	2048	1949	1963	2212	2269	2172	2262	2429	2058	2419	2091	2353	2186	2402	2319	2581	2373	2309	2678	2455	2389	2484	2145	2262	2184
	2443	2389	2164	2314	2351	2493	2301	2332	2134	2075	2163	2168	2095	2178	2132	2280	2165	2396	2165	2074	2398	2540	2129	2374	2054	1953	1971	2219	2274	2182	2269	2442	2062	2425	2094	2358	2189	2406	2323	2590	2377	2315	2682	2462	2393	2492	2151	2271	2188
	2456	2392	2169	2318	2354	2496	2309	2338	2139	2081	2166	2171	2100	2182	2136	2284	2167	2399	2166	2078	2405	2549	2135	2379	2061	1960	1976	2222	2279	2194	2272	2453	2064	2432	2098	2365	2191	2409	2329	2597	2382	2323	2685	2470	2400	2498	2159	2281	2192
	2462	2402	2172	2327	2355	2497	2315	2354	2148	2088	2169	2176	2107	2186	2142	2286	2170	2406	2171	2087	2412	2555	2139	2381	2067	1968	1981	2225	2287	2200	2276	2463	2071	2434	2106	2373	2194	2416	2333	2600	2388	2328	2688	2480	2406	2503	2163	2283	2199
	2471	2404	2177	2336	2359	2501	2322	2365	2155	2098	2175	2179	2110	2191	2152	2287	2177	2411	2173	2089	2417	2558	2144	2384	2070	1974	1986	2233	2292	2208	2279	2474	2074	2435	2113	2379	2197	2420	2337	2603	2395	2334	2690	2487	2410	2508	2172	2292	2208
	2476	2407	2178	2338	2361	2504	2328	2378	2159	2106	2186	2187	2118	2198	2157	2290	2182	2418	2176	2098	2423	2564	2150	2389	2075	1980	1993	2238	2301	2216	2286	2481	2078	2442	2117	2383	2202	2428	2343	2609	2401	2341	2698	2491	2413	2511	2181	2302	2213
	2487	2413	2179	2343	2365	2509	2332	2388	2165	2111	2190	2189	2128	2205	2158	2292	2189	2422	2182	2106	2427	2572	2157	2394	2079	1986	2002	2244	2305	2222	2288	2489	2082	2443	2127	2391	2205	2433	2349	2613	2409	2348	2701	2497	2417	2520	2188	2307	2218
	2494	2416	2181	2351	2369	2514	2337	2396	2171	2115	2196	2191	2132	2218	2166	2298	2198	2424	2186	2111	2434	2580	2163	2400	2082	1990	2006	2252	2308	2231	2294	2499	2089	2447	2135	2398	2211	2437	2353	2619	2414	2355	2707	2502	2421	2523	2194	2311	2225
	2500	2423	2181	2358	2371	2522	2340	2410	2175	2126	2203	2196	2135	2229	2173	2301	2204	2429	2190	2115	2437	2583	2164	2407	2087	1993	2013	2257	2310	2241	2298	2505	2094	2449	2147	2403	2217	2439	2361	2625	2418	2366	2711	2509	2425	2531	2200	2317	2227
	2507	2426	2187	2363	2375	2526	2342	2424	2179	2132	2213	2198	2138	2237	2180	2307	2214	2436	2196	2119	2440	2590	2166	2412	2091	1998	2023	2263	2315	2247	2303	2518	2095	2452	2151	2408	2218	2439	2371	2631	2422	2371	2721	2512	2429	2539	2201	2323	2233
	2514	2428	2192	2374	2378	2530	2346	2436	2190	2141	2222	2205	2143	2247	2190	2310	2225	2442	2203	2123	2446	2598	2170	2415	2098	1999	2030	2274	2319	2253	2307	2527	2098	2456	2153	2413	2226	2443	2375	2636	2430	2375	2725	2515	2434	2547	2205	2331	2234
	2526	2433	2194	2381	2382	2534	2351	2446	2198	2144	2225	2210	2147	2250	2194	2313	2228	2446	2207	2124	2449	2607	2177	2419	2105	2003	2038	2282	2326	2259	2314	2538	2098	2462	2158	2418	2234	2447	2386	2643	2438	2385	2731	2522	2438	2550	2213	2337	2238
	2535	2436	2197	2390	2387	2537	2360	2459	2208	2148	2232	2216	2148	2258	2203	2321	2235	2447	2211	2127	2453	2619	2182	2423	2114	2007	2042	2286	2332	2267	2316	2550	2101	2468	2165	2421	2241	2454	2394	2648	2447	2391	2734	2533	2441	2562	2228	2340	2240
	2549	2442	2198	2398	2394	2541	2367	2467	2217	2154	2238	2222	2150	2263	2209	2329	2244	2450	2218	2129	2459	2625	2186	2428	2120	2008	2043	2291	2337	2277	2320	2562	2103	2470	2168	2424	2246	2459	2399	2656	2450	2397	2736	2541	2444	2565	2238	2344	2246
	2561	2448	2201	2407	2403	2548	2375	2476	2231	2161	2243	2224	2153	2274	2213	2337	2252	2457	2224	2133	2463	2629	2188	2431	2123	2012	2049	2295	2347	2279	2325	2578	2104	2473	2173	2426	2252	2461	2403	2662	2457	2406	2742	2547	2449	2577	2244	2350	2252
	2573	2453	2201	2414	2411	2552	2383	2489	2240	2166	2251	2230	2154	2284	2223	2343	2264	2463	2231	2134	2470	2635	2195	2433	2135	2022	2057	2301	2354	2283	2327	2589	2110	2479	2177	2437	2256	2462	2412	2672	2465	2413	2745	2552	2450	2581	2249	2353	2257
	2590	2456	2203	2421	2417	2558	2389	2500	2250	2170	2254	2234	2157	2291	2233	2346	2272	2465	2237	2136	2479	2643	2200	2434	2141	2030	2068	2305	2364	2288	2330	2600	2119	2484	2182	2449	2259	2465	2421	2681	2470	2420	2750	2558	2452	2586	2259	2358	2262
	2601	2459	2205	2430	2420	2564	2398	2509	2260	2175	2256	2237	2160	2300	2239	2347	2280	2469	2242	2136	2490	2650	2207	2434	2150	2034	2073	2310	2370	2292	2336	2606	2130	2485	2186	2457	2267	2466	2430	2690	2479	2427	2754	2562	2454	2592	2267	2361	2270
	2617	2462	2213	2436	2426	2568	2413	2518	2270	2179	2262	2243	2167	2307	2243	2351	2287	2473	2251	2138	2494	2657	2213	2439	2158	2039	2078	2313	2375	2300	2343	2615	2140	2486	2192	2466	2271	2471	2435	2696	2486	2433	2758	2564	2458	2598	2277	2369	2279
	2628	2468	2216	2444	2432	2571	2420	2532	2281	2184	2267	2247	2174	2312	2247	2361	2288	2479	2260	2140	2504	2665	2215	2446	2165	2041	2085	2317	2380	2307	2348	2623	2147	2487	2198	2475	2276	2477	2442	2702	2496	2438	2767	2567	2461	2605	2287	2372	2288
	2637	2475	2221	2457	2436	2579	2425	2543	2288	2189	2273	2249	2177	2316	2252	2368	2292	2485	2267	2140	2510	2671	2217	2453	2170	2043	2088	2323	2389	2317	2361	2637	2152	2488	2200	2483	2279	2480	2445	2711	2501	2445	2774	2574	2466	2614	2297	2375	2294
	2652	2478	2221	2465	2441	2586	2430	2552	2292	2195	2279	2253	2185	2323	2261	2371	2296	2491	2272	2142	2514	2674	2220	2458	2173	2048	2092	2330	2399	2329	2374	2651	2160	2493	2206	2492	2281	2486	2449	2720	2509	2452	2779	2582	2473	2623	2307	2378	2301
	2667	2482	2222	2473	2446	2594	2437	2558	2300	2198	2283	2260	2191	2334	2270	2381	2304	2500	2277	2143	2518	2680	2227	2460	2179	2049	2096	2335	2410	2337	2382	2658	2165	2496	2211	2499	2283	2493	2455	2728	2518	2457	2783	2584	2481	2628	2313	2381	2310
	2678	2487	2223	2475	2447	2604	2445	2567	2308	2204	2287	2261	2192	2345	2282	2386	2310	2506	2285	2146	2523	2686	2232	2466	2184	2050	2106	2344	2417	2347	2389	2663	2169	2500	2220	2505	2287	2497	2458	2738	2522	2460	2787	2587	2487	2631	2322	2382	2317
	2692	2493	2228	2485	2451	2613	2448	2579	2315	2211	2291	2262	2197	2356	2294	2392	2319	2514	2292	2152	2529	2691	2239	2471	2190	2052	2113	2352	2426	2357	2396	2671	2176	2504	2229	2517	2293	2502	2463	2749	2525	2462	2789	2592	2495	2635	2332	2384	2329
	2699	2498	2228	2494	2458	2618	2454	2589	2324	2216	2296	2268	2203	2362	2301	2398	2324	2519	2299	2154	2533	2699	2248	2480	2196	2056	2119	2360	2432	2368	2403	2674	2178	2508	2231	2527	2294	2504	2469	2755	2531	2463	2797	2595	2504	2641	2336	2386	2336
	2709	2498	2229	2508	2461	2628	2457	2602	2334	2226	2297	2275	2209	2371	2313	2406	2330	2527	2304	2157	2538	2706	2258	2485	2204	2058	2122	2374	2441	2371	2411	2685	2184	2511	2238	2529	2297	2510	2472	2763	2533	2465	2797	2598	2508	2643	2347	2388	2339
	2719	2504	2231	2513	2466	2636	2465	2610	2341	2230	2297	2281	2211	2382	2322	2411	2333	2529	2306	2157	2542	2711	2264	2487	2211	2060	2124	2387	2448	2378	2416	2694	2187	2514	2245	2535	2301	2517	2477	2771	2538	2466	2800	2606	2513	2650	2354	2392	2346
	2735	2506	2235	2519	2468	2647	2472	2619	2352	2237	2297	2286	2220	2393	2332	2419	2339	2532	2306	2157	2549	2713	2267	2491	2213	2061	2128	2395	2453	2384	2419	2701	2194	2517	2251	2542	2304	2527	2484	2778	2545	2469	2803	2616	2515	2654	2362	2395	2351
	2743	2509	2236	2523	2469	2652	2480	2630	2358	2240	2304	2291	2221	2399	2339	2423	2344	2543	2306	2158	2555	2720	2271	2498	2219	2064	2133	2403	2462	2392	2426	2711	2199	2520	2254	2550	2309	2531	2490	2786	2554	2471	2809	2621	2518	2658	2370	2403	2355
	2752	2514	2237	2526	2473	2657	2486	2638	2363	2248	2307	2297	2225	2407	2341	2431	2349	2548	2311	2163	2562	2731	2275	2503	2226	2070	2136	2408	2465	2400	2438	2719	2205	2523	2262	2557	2315	2538	2496	2793	2560	2482	2812	2627	2521	2660	2376	2409	2364
	2754	2514	2238	2532	2478	2662	2493	2647	2369	2255	2312	2304	2229	2412	2347	2437	2355	2555	2313	2168	2567	2736	2282	2508	2231	2077	2140	2416	2475	2407	2446	2726	2210	2528	2266	2565	2321	2545	2502	2805	2566	2488	2818	2638	2523	2663	2386	2414	2368
	2762	2515	2242	2538	2482	2666	2498	2653	2374	2258	2317	2307	2232	2420	2354	2444	2358	2563	2317	2175	2570	2739	2287	2518	2235	2080	2144	2421	2479	2411	2454	2736	2222	2534	2271	2574	2327	2551	2507	2811	2573	2492	2824	2650	2527	2667	2391	2417	2373
	2772	2522	2248	2543	2485	2673	2503	2659	2380	2266	2321	2309	2238	2427	2360	2448	2364	2569	2325	2182	2577	2747	2292	2521	2238	2085	2151	2430	2486	2418	2460	2742	2234	2541	2277	2582	2329	2554	2508	2818	2583	2501	2828	2651	2530	2673	2400	2418	2382
	2784	2528	2253	2549	2488	2681	2509	2668	2384	2276	2325	2313	2241	2434	2366	2452	2371	2573	2328	2187	2580	2757	2295	2525	2244	2090	2158	2438	2502	2426	2466	2749	2248	2542	2286	2589	2330	2559	2513	2824	2589	2512	2834	2655	2536	2678	2404	2421	2385
	2790	2536	2258	2554	2491	2683	2514	2675	2392	2283	2332	2315	2247	2440	2377	2458	2381	2583	2334	2191	2581	2761	2298	2528	2247	2091	2168	2446	2507	2427	2469	2753	2257	2544	2299	2598	2332	2566	2518	2830	2597	2520	2840	2660	2541	2683	2407	2423	2388
	2800	2541	2261	2563	2495	2688	2523	2682	2399	2290	2339	2322	2257	2443	2381	2464	2390	2592	2345	2196	2585	2763	2306	2532	2254	2093	2176	2452	2516	2431	2480	2756	2268	2547	2309	2606	2335	2567	2525	2832	2603	2527	2847	2666	2546	2687	2414	2426	2390
	2803	2547	2268	2570	2500	2690	2529	2692	2403	2291	2345	2330	2261	2448	2393	2468	2399	2600	2354	2199	2589	2765	2311	2535	2260	2096	2179	2459	2523	2440	2489	2760	2275	2550	2319	2616	2341	2571	2532	2837	2608	2533	2856	2672	2548	2690	2421	2430	2397
	2809	2552	2275	2575	2506	2694	2534	2697	2406	2295	2353	2336	2266	2455	2401	2472	2409	2606	2357	2204	2599	2770	2318	2539	2268	2103	2187	2464	2527	2445	2496	2762	2283	2551	2329	2622	2345	2576	2542	2838	2613	2540	2861	2679	2550	2697	2428	2433	2401
	2815	2562	2282	2580	2511	2699	2542	2701	2412	2304	2361	2339	2271	2461	2405	2474	2419	2612	2361	2207	2603	2776	2322	2543	2274	2112	2192	2471	2531	2450	2502	2765	2292	2554	2339	2627	2348	2579	2546	2846	2618	2542	2869	2689	2554	2704	2436	2441	2402
	2819	2567	2287	2586	2513	2707	2546	2707	2419	2308	2368	2341	2279	2467	2408	2484	2427	2614	2368	2212	2608	2783	2328	2548	2283	2122	2200	2478	2537	2458	2512	2767	2298	2554	2348	2632	2351	2581	2549	2854	2625	2549	2874	2695	2556	2709	2445	2446	2406
	2824	2573	2292	2588	2516	2711	2553	2710	2428	2311	2373	2344	2282	2473	2411	2490	2437	2615	2373	2219	2609	2787	2334	2550	2289	2127	2204	2481	2541	2465	2520	2773	2307	2555	2360	2640	2356	2587	2549	2861	2633	2552	2883	2701	2561	2714	2453	2452	2410
	2829	2578	2300	2594	2520	2715	2557	2717	2430	2316	2378	2348	2284	2477	2417	2496	2443	2617	2378	2222	2614	2793	2339	2554	2296	2135	2212	2490	2545	2471	2530	2778	2313	2561	2367	2649	2361	2590	2558	2864	2648	2557	2890	2704	2567	2716	2462	2456	2417
	2835	2578	2309	2602	2524	2719	2565	2720	2433	2322	2382	2351	2287	2488	2420	2502	2454	2619	2382	2225	2617	2803	2341	2561	2302	2141	2216	2497	2547	2476	2543	2780	2321	2570	2376	2655	2364	2599	2566	2870	2657	2564	2899	2709	2574	2718	2471	2459	2428
	2838	2586	2313	2613	2524	2722	2572	2722	2437	2325	2392	2357	2293	2496	2424	2510	2464	2625	2389	2227	2622	2813	2345	2566	2307	2145	2218	2509	2549	2480	2556	2782	2327	2579	2384	2660	2368	2605	2569	2873	2666	2566	2903	2721	2578	2722	2480	2459	2430
	2841	2591	2314	2623	2529	2725	2584	2725	2443	2330	2398	2362	2299	2499	2426	2517	2471	2628	2392	2228	2629	2816	2348	2575	2311	2149	2227	2517	2552	2487	2563	2785	2337	2584	2392	2667	2376	2609	2572	2878	2673	2570	2911	2736	2580	2727	2485	2459	2433
	2847	2596	2318	2631	2535	2729	2591	2732	2448	2335	2401	2368	2303	2503	2431	2524	2475	2631	2393	2230	2633	2822	2353	2585	2316	2151	2235	2529	2556	2496	2572	2787	2343	2593	2399	2675	2383	2613	2577	2883	2683	2579	2914	2749	2583	2732	2491	2461	2435
	2850	2599	2321	2639	2539	2731	2596	2736	2450	2339	2405	2373	2307	2508	2436	2532	2481	2637	2398	2233	2638	2825	2354	2587	2321	2155	2242	2536	2556	2501	2581	2794	2351	2598	2408	2676	2387	2617	2583	2886	2693	2584	2920	2755	2588	2736	2499	2463	2439
	2858	2601	2324	2646	2543	2733	2610	2741	2453	2343	2412	2376	2310	2512	2437	2536	2488	2641	2401	2236	2644	2834	2356	2593	2327	2161	2247	2542	2557	2507	2586	2797	2358	2602	2413	2680	2393	2623	2591	2892	2703	2590	2924	2759	2593	2738	2503	2468	2442
	2866	2606	2326	2652	2551	2738	2619	2753	2459	2349	2421	2379	2314	2519	2442	2542	2496	2643	2405	2239	2650	2844	2356	2602	2333	2164	2250	2546	2560	2516	2594	2803	2363	2609	2421	2686	2399	2628	2601	2895	2713	2594	2932	2764	2597	2747	2514	2475	2446
	2872	2611	2330	2661	2556	2744	2630	2760	2464	2355	2427	2382	2320	2521	2446	2549	2502	2652	2410	2243	2650	2854	2363	2607	2338	2168	2257	2551	2561	2523	2604	2806	2370	2615	2424	2693	2405	2633	2608	2900	2724	2601	2938	2765	2601	2754	2525	2480	2450
	2877	2613	2336	2670	2567	2750	2644	2765	2469	2358	2429	2387	2326	2527	2453	2559	2511	2656	2415	2249	2650	2860	2369	2612	2347	2173	2261	2554	2561	2525	2619	2809	2378	2618	2428	2703	2408	2636	2611	2904	2729	2607	2944	2773	2602	2766	2532	2481	2454
	2883	2616	2340	2674	2576	2756	2652	2770	2478	2362	2431	2393	2332	2534	2456	2568	2519	2659	2424	2259	2656	2861	2372	2622	2351	2178	2267	2560	2563	2530	2628	2816	2384	2624	2433	2713	2414	2639	2615	2911	2734	2613	2951	2777	2606	2774	2538	2483	2459
	2892	2621	2343	2679	2585	2759	2662	2783	2485	2370	2432	2401	2341	2537	2460	2574	2529	2662	2430	2264	2659	2869	2377	2627	2357	2186	2274	2569	2564	2533	2634	2819	2393	2628	2441	2721	2420	2642	2618	2917	2738	2620	2956	2782	2610	2780	2548	2489	2466
	2899	2623	2346	2683	2594	2764	2672	2789	2490	2373	2433	2409	2346	2541	2467	2583	2534	2667	2435	2273	2665	2877	2380	2636	2365	2192	2280	2574	2567	2538	2637	2826	2398	2630	2444	2728	2427	2648	2623	2925	2743	2623	2964	2789	2616	2785	2552	2494	2475
	2904	2628	2349	2684	2600	2766	2686	2799	2495	2375	2434	2422	2348	2541	2472	2586	2540	2674	2444	2280	2671	2884	2390	2649	2372	2199	2283	2579	2572	2542	2642	2832	2399	2636	2452	2732	2433	2653	2628	2935	2749	2626	2971	2794	2621	2792	2558	2501	2479
	2908	2629	2353	2688	2608	2770	2694	2805	2498	2377	2436	2429	2350	2550	2477	2594	2542	2676	2451	2284	2678	2894	2396	2659	2381	2201	2290	2586	2580	2548	2647	2837	2403	2639	2457	2738	2438	2663	2637	2942	2757	2628	2980	2808	2626	2799	2565	2508	2488
	2911	2631	2356	2688	2612	2778	2702	2815	2503	2378	2437	2432	2352	2559	2482	2600	2547	2680	2459	2286	2683	2903	2405	2668	2389	2206	2298	2596	2584	2553	2654	2844	2407	2641	2461	2743	2443	2672	2641	2945	2771	2632	2983	2815	2631	2808	2570	2513	2499
	2918	2633	2361	2689	2616	2782	2713	2827	2508	2381	2438	2439	2355	2567	2486	2608	2549	2690	2466	2293	2687	2914	2410	2677	2395	2212	2306	2598	2588	2554	2657	2849	2414	2644	2467	2746	2450	2677	2647	2949	2779	2635	2992	2821	2637	2817	2574	2522	2511
	2924	2635	2367	2690	2627	2787	2720	2834	2515	2383	2438	2444	2364	2576	2491	2615	2554	2696	2475	2296	2695	2930	2418	2686	2401	2219	2312	2602	2592	2557	2668	2856	2416	2648	2477	2749	2455	2686	2653	2952	2785	2640	2998	2828	2645	2824	2579	2528	2521
	2931	2639	2371	2691	2632	2792	2732	2841	2517	2386	2438	2452	2371	2580	2497	2619	2559	2699	2478	2304	2703	2937	2423	2693	2410	2224	2322	2603	2597	2561	2673	2863	2422	2652	2481	2752	2459	2694	2657	2956	2789	2649	3004	2833	2651	2830	2586	2532	2532
	2937	2649	2377	2691	2641	2801	2740	2848	2519	2391	2440	2461	2376	2586	2504	2622	2563	2702	2482	2309	2709	2946	2431	2698	2416	2230	2329	2606	2604	2566	2679	2868	2426	2654	2485	2758	2464	2700	2664	2967	2797	2656	3010	2842	2655	2836	2590	2539	2539
	2944	2658	2383	2693	2650	2804	2750	2856	2522	2395	2442	2468	2385	2590	2515	2627	2569	2705	2489	2320	2723	2952	2438	2701	2421	2241	2333	2613	2613	2574	2689	2874	2428	2658	2485	2761	2470	2706	2670	2972	2804	2660	3017	2854	2657	2844	2592	2545	2544
	2949	2662	2390	2698	2658	2812	2757	2861	2523	2398	2445	2475	2397	2601	2524	2633	2574	2712	2492	2330	2730	2957	2442	2707	2424	2250	2336	2622	2620	2583	2694	2881	2433	2665	2488	2766	2477	2712	2680	2984	2813	2668	3020	2860	2660	2849	2596	2547	2553
	2955	2667	2395	2700	2663	2820	2767	2865	2525	2402	2451	2484	2403	2608	2528	2638	2581	2720	2499	2337	2737	2971	2447	2713	2427	2260	2344	2626	2629	2591	2700	2888	2439	2670	2489	2775	2485	2714	2687	2990	2820	2669	3021	2865	2666	2855	2598	2551	2561
	2963	2674	2399	2700	2670	2826	2778	2866	2527	2404	2457	2488	2411	2614	2533	2639	2582	2721	2507	2343	2746	2977	2451	2718	2429	2268	2346	2633	2637	2600	2705	2896	2447	2675	2490	2781	2490	2715	2692	2994	2827	2676	3024	2873	2672	2864	2602	2556	2573
	2969	2683	2405	2700	2676	2833	2791	2870	2530	2410	2460	2493	2419	2624	2543	2646	2585	2729	2511	2351	2749	2988	2457	2724	2433	2277	2351	2638	2641	2609	2719	2899	2450	2684	2493	2788	2497	2719	2699	3000	2837	2680	3027	2885	2676	2870	2605	2563	2580
	2972	2688	2409	2701	2683	2837	2800	2875	2534	2413	2465	2502	2427	2636	2547	2650	2591	2731	2520	2353	2753	2998	2463	2733	2439	2288	2354	2648	2649	2618	2726	2907	2453	2690	2496	2798	2501	2728	2707	3007	2846	2683	3030	2899	2680	2875	2614	2566	2585
	2976	2692	2415	2702	2690	2843	2806	2877	2536	2416	2471	2515	2434	2649	2551	2655	2597	2731	2526	2354	2760	3005	2468	2740	2448	2297	2362	2660	2657	2625	2738	2911	2454	2697	2498	2806	2508	2734	2713	3015	2856	2690	3035	2905	2683	2885	2623	2571	2591
	2981	2702	2418	2704	2694	2846	2815	2879	2539	2418	2471	2524	2439	2658	2556	2659	2601	2734	2533	2359	2766	3014	2477	2745	2454	2310	2366	2669	2665	2632	2749	2915	2457	2703	2502	2810	2516	2740	2726	3023	2862	2698	3040	2916	2692	2894	2633	2575	2596
	2986	2707	2422	2708	2696	2854	2825	2880	2539	2420	2475	2535	2447	2669	2560	2661	2607	2742	2539	2361	2773	3020	2480	2753	2457	2315	2373	2676	2672	2643	2761	2916	2461	2709	2506	2821	2524	2750	2735	3031	2866	2703	3048	2925	2697	2908	2644	2585	2607
	2988	2709	2424	2709	2698	2858	2829	2883	2540	2424	2479	2542	2456	2674	2564	2663	2614	2748	2543	2366	2777	3031	2483	2757	2463	2319	2378	2681	2685	2655	2769	2921	2463	2712	2510	2829	2530	2751	2740	3034	2868	2707	3053	2933	2700	2915	2652	2589	2612
	2992	2716	2425	2711	2701	2862	2837	2888	2542	2427	2484	2551	2466	2686	2566	2668	2621	2755	2548	2374	2785	3041	2486	2762	2470	2323	2385	2686	2692	2662	2784	2923	2473	2718	2514	2840	2536	2756	2749	3042	2872	2713	3062	2938	2704	2926	2657	2592	2620
	2999	2724	2428	2714	2705	2866	2847	2894	2543	2431	2488	2558	2474	2687	2571	2675	2623	2765	2555	2380	2793	3053	2492	2767	2475	2331	2393	2691	2696	2667	2794	2926	2477	2726	2516	2848	2542	2761	2757	3049	2873	2722	3066	2942	2711	2942	2669	2594	2624
	3012	2732	2435	2716	2711	2870	2852	2898	2546	2434	2492	2569	2482	2689	2573	2679	2627	2772	2560	2384	2797	3061	2499	2774	2477	2334	2400	2694	2706	2672	2799	2933	2485	2731	2520	2856	2545	2765	2767	3061	2875	2728	3074	2948	2717	2957	2677	2599	2633
	3014	2741	2436	2721	2717	2873	2864	2899	2550	2436	2497	2577	2492	2697	2575	2681	2633	2780	2563	2389	2806	3068	2503	2781	2479	2343	2408	2699	2711	2680	2808	2940	2486	2740	2523	2865	2548	2771	2771	3066	2880	2731	3079	2957	2721	2972	2686	2603	2636
	3026	2750	2437	2724	2726	2875	2875	2905	2555	2438	2501	2582	2499	2706	2575	2685	2639	2789	2568	2392	2811	3082	2507	2790	2482	2347	2409	2704	2716	2687	2819	2946	2490	2746	2529	2870	2554	2777	2778	3070	2883	2738	3088	2962	2727	2984	2694	2606	2645
	3036	2761	2440	2728	2731	2878	2879	2909	2560	2442	2506	2587	2503	2708	2578	2691	2645	2795	2575	2400	2817	3086	2512	2800	2485	2352	2417	2706	2723	2694	2830	2951	2497	2747	2532	2874	2558	2779	2787	3079	2889	2741	3094	2968	2732	2994	2705	2611	2651
	3043	2769	2442	2730	2734	2883	2887	2914	2563	2443	2514	2596	2508	2712	2580	2699	2650	2798	2579	2403	2823	3097	2519	2804	2491	2361	2421	2709	2733	2700	2835	2957	2500	2750	2538	2878	2560	2782	2793	3087	2894	2744	3097	2971	2738	3001	2711	2616	2656
	3053	2777	2443	2736	2740	2886	2896	2918	2565	2445	2523	2606	2512	2716	2582	2707	2652	2800	2583	2408	2828	3109	2526	2808	2496	2367	2428	2714	2738	2709	2845	2964	2504	2754	2540	2880	2571	2786	2803	3092	2899	2750	3108	2984	2745	3011	2718	2619	2663
	3063	2787	2447	2740	2745	2890	2907	2923	2571	2447	2528	2619	2517	2719	2583	2710	2656	2802	2591	2410	2833	3115	2534	2814	2499	2376	2433	2718	2746	2716	2856	2968	2508	2758	2543	2883	2576	2791	2806	3101	2905	2753	3112	2992	2751	3017	2724	2625	2674
	3071	2798	2449	2748	2754	2893	2914	2930	2576	2454	2534	2625	2520	2724	2585	2717	2658	2805	2596	2413	2839	3123	2539	2821	2504	2378	2438	2725	2754	2723	2865	2974	2514	2768	2548	2887	2585	2792	2808	3108	2908	2756	3120	2999	2756	3029	2730	2629	2676
	3084	2813	2453	2750	2763	2895	2922	2937	2581	2455	2536	2634	2528	2728	2591	2722	2664	2814	2603	2419	2846	3128	2543	2829	2508	2383	2448	2728	2761	2729	2873	2980	2525	2774	2554	2889	2593	2796	2814	3116	2913	2758	3128	3005	2759	3038	2733	2636	2682
	3090	2824	2453	2754	2768	2898	2931	2941	2583	2457	2539	2638	2536	2734	2596	2725	2667	2816	2608	2424	2853	3132	2547	2836	2511	2388	2453	2738	2771	2732	2879	2987	2538	2780	2560	2890	2600	2799	2816	3118	2918	2761	3136	3010	2763	3052	2740	2639	2683
	3098	2831	2455	2755	2781	2903	2938	2949	2587	2458	2543	2646	2540	2739	2602	2730	2672	2823	2617	2429	2857	3138	2552	2843	2515	2398	2456	2743	2782	2738	2884	2989	2549	2789	2569	2891	2608	2802	2820	3127	2921	2768	3146	3015	2769	3063	2751	2641	2691
	3105	2838	2465	2759	2790	2907	2947	2955	2588	2463	2547	2650	2543	2740	2603	2735	2678	2830	2622	2434	2860	3145	2556	2852	2521	2406	2461	2751	2791	2741	2897	2993	2560	2798	2577	2899	2612	2805	2827	3136	2928	2776	3153	3026	2772	3072	2761	2644	2695
	3111	2846	2471	2761	2794	2908	2957	2960	2590	2468	2552	2656	2549	2745	2608	2743	2682	2832	2626	2443	2865	3150	2560	2857	2522	2411	2469	2754	2797	2747	2905	2995	2567	2807	2578	2901	2618	2808	2832	3145	2934	2783	3159	3031	2779	3080	2770	2647	2702
	3115	2863	2475	2762	2802	2911	2966	2966	2595	2470	2554	2663	2553	2749	2616	2753	2686	2838	2634	2449	2867	3151	2568	2861	2527	2416	2474	2759	2805	2757	2914	3004	2570	2812	2586	2904	2622	2810	2841	3154	2940	2787	3161	3042	2782	3091	2780	2650	2709
	3120	2875	2480	2768	2804	2914	2974	2968	2600	2473	2555	2669	2555	2753	2626	2756	2692	2847	2640	2450	2872	3155	2571	2865	2532	2422	2479	2763	2810	2765	2924	3009	2576	2814	2590	2911	2630	2821	2846	3161	2946	2792	3163	3049	2782	3099	2790	2653	2716
	3126	2888	2482	2770	2814	2918	2983	2972	2608	2478	2557	2676	2559	2759	2629	2761	2694	2852	2646	2452	2880	3162	2578	2872	2539	2429	2487	2766	2820	2771	2932	3015	2581	2819	2594	2917	2634	2829	2852	3176	2946	2797	3170	3056	2782	3104	2802	2657	2725
	3133	2903	2487	2772	2818	2921	2989	2975	2616	2480	2560	2679	2563	2761	2645	2765	2696	2856	2654	2457	2885	3168	2581	2876	2543	2435	2498	2768	2832	2779	2942	3020	2588	2827	2600	2920	2639	2833	2854	3188	2952	2801	3176	3066	2784	3109	2807	2662	2733
	3140	2912	2492	2773	2825	2924	2994	2980	2620	2484	2562	2685	2568	2767	2655	2772	2698	2861	2660	2460	2894	3176	2586	2880	2553	2440	2505	2770	2843	2786	2950	3025	2598	2833	2608	2927	2646	2839	2858	3193	2956	2805	3182	3075	2787	3119	2817	2666	2739
	3149	2925	2499	2776	2832	2930	3005	2984	2625	2487	2563	2687	2571	2771	2663	2777	2701	2869	2666	2462	2900	3185	2592	2884	2555	2444	2512	2771	2856	2792	2955	3030	2602	2835	2617	2935	2651	2845	2860	3199	2962	2808	3187	3081	2794	3128	2823	2669	2747
	3160	2938	2504	2778	2839	2939	3012	2990	2627	2489	2565	2692	2578	2777	2674	2778	2706	2875	2672	2468	2906	3191	2599	2888	2555	2453	2516	2776	2863	2796	2960	3031	2609	2838	2626	2944	2659	2852	2862	3207	2972	2815	3190	3089	2800	3138	2829	2672	2751
	3172	2949	2508	2782	2844	2951	3021	2996	2634	2490	2571	2696	2584	2782	2683	2781	2710	2884	2682	2476	2910	3201	2610	2895	2559	2459	2520	2782	2869	2802	2962	3037	2614	2841	2632	2950	2662	2858	2866	3213	2980	2822	3197	3092	2805	3142	2836	2675	2755
	3181	2955	2511	2785	2850	2958	3026	3003	2640	2491	2577	2702	2590	2787	2691	2789	2715	2890	2687	2484	2914	3209	2616	2899	2564	2464	2528	2791	2877	2808	2967	3043	2621	2846	2641	2957	2670	2864	2869	3220	2985	2832	3204	3098	2805	3147	2843	2676	2759
	3190	2962	2513	2792	2856	2963	3033	3013	2648	2493	2587	2706	2596	2793	2697	2796	2724	2894	2689	2492	2918	3219	2628	2904	2569	2473	2535	2795	2886	2814	2974	3052	2629	2851	2650	2962	2680	2874	2873	3226	2993	2842	3210	3102	2811	3159	2851	2679	2763
	3194	2968	2517	2797	2862	2970	3036	3022	2659	2494	2592	2709	2602	2802	2701	2802	2731	2900	2693	2496	2930	3226	2637	2908	2574	2484	2545	2808	2891	2817	2981	3057	2635	2852	2654	2969	2686	2879	2878	3236	2996	2849	3222	3108	2817	3169	2859	2684	2765
	3200	2977	2523	2806	2867	2974	3040	3031	2668	2497	2600	2711	2606	2809	2703	2808	2739	2904	2700	2505	2939	3231	2641	2911	2577	2488	2550	2822	2900	2823	2984	3060	2638	2861	2661	2971	2697	2886	2878	3242	3005	2855	3229	3112	2822	3177	2864	2686	2765
	3200	2989	2526	2818	2877	2975	3042	3037	2676	2501	2606	2714	2612	2816	2707	2816	2748	2913	2705	2509	2948	3238	2648	2911	2579	2493	2556	2833	2908	2823	2993	3061	2642	2868	2671	2977	2706	2895	2884	3247	3014	2863	3238	3124	2822	3187	2869	2694	2768
	3204	2999	2533	2821	2888	2983	3048	3046	2686	2506	2612	2717	2619	2825	2710	2821	2752	2925	2708	2513	2957	3243	2652	2913	2585	2500	2564	2844	2918	2828	2999	3067	2648	2872	2675	2984	2714	2912	2889	3253	3023	2873	3248	3132	2825	3193	2872	2704	2770
	3210	3011	2541	2826	2895	2993	3057	3054	2692	2509	2616	2720	2621	2832	2715	2827	2755	2937	2711	2516	2969	3248	2657	2918	2593	2508	2569	2854	2928	2832	3008	3072	2653	2878	2680	2990	2725	2928	2896	3259	3033	2880	3252	3141	2831	3204	2878	2711	2775
	3212	3019	2545	2834	2902	3001	3064	3060	2697	2513	2620	2724	2625	2841	2722	2835	2762	2943	2721	2523	2973	3254	2659	2921	2598	2523	2578	2860	2933	2837	3017	3073	2663	2883	2687	2993	2728	2938	2902	3266	3049	2885	3262	3149	2835	3210	2893	2714	2780
	3217	3025	2547	2841	2911	3008	3071	3073	2698	2515	2625	2725	2632	2845	2726	2845	2774	2949	2723	2526	2978	3260	2662	2928	2608	2534	2593	2866	2941	2838	3026	3078	2674	2885	2692	2995	2736	2950	2911	3272	3056	2891	3270	3157	2842	3214	2902	2718	2789
	3223	3032	2554	2850	2916	3014	3077	3085	2702	2518	2635	2734	2639	2857	2733	2850	2782	2955	2726	2528	2985	3264	2664	2932	2613	2541	2598	2868	2949	2844	3032	3082	2687	2894	2698	3001	2741	2959	2919	3285	3062	2900	3280	3165	2846	3220	2910	2722	2795
	3226	3036	2557	2857	2926	3022	3086	3094	2707	2524	2641	2740	2648	2865	2738	2860	2786	2968	2730	2530	2991	3272	2666	2934	2617	2548	2605	2876	2959	2846	3041	3085	2699	2898	2707	3005	2750	2968	2925	3292	3069	2907	3289	3172	2849	3226	2917	2727	2803
	3230	3039	2560	2862	2934	3025	3093	3105	2715	2529	2649	2745	2653	2868	2743	2866	2795	2975	2734	2538	3004	3283	2668	2938	2621	2555	2612	2880	2970	2852	3046	3090	2703	2909	2718	3010	2762	2982	2934	3301	3078	2911	3297	3175	2851	3235	2930	2733	2811
	3234	3041	2562	2869	2943	3028	3095	3116	2723	2536	2654	2752	2661	2878	2747	2875	2800	2983	2740	2546	3015	3288	2671	2940	2623	2562	2617	2888	2980	2858	3051	3093	2710	2914	2726	3016	2769	2990	2941	3312	3086	2922	3303	3181	2853	3247	2940	2736	2816
	3238	3048	2567	2874	2952	3031	3100	3120	2727	2540	2655	2755	2663	2890	2752	2884	2809	2988	2742	2557	3027	3297	2674	2944	2625	2565	2626	2888	2987	2863	3056	3095	2713	2915	2730	3024	2771	2997	2950	3322	3090	2937	3306	3191	2855	3256	2947	2738	2820
	3242	3055	2569	2881	2961	3034	3104	3126	2733	2545	2662	2761	2666	2895	2755	2894	2817	2995	2745	2563	3035	3301	2680	2950	2630	2573	2630	2895	2991	2867	3063	3101	2718	2918	2735	3025	2772	3002	2959	3330	3095	2945	3318	3197	2858	3262	2958	2745	2824
	3247	3060	2571	2886	2971	3042	3112	3131	2742	2547	2669	2767	2674	2897	2763	2904	2820	3002	2750	2568	3040	3309	2683	2958	2633	2577	2633	2899	3000	2871	3072	3109	2725	2922	2739	3029	2777	3011	2965	3341	3100	2956	3324	3205	2861	3274	2966	2753	2828
	3252	3065	2576	2892	2986	3048	3117	3137	2750	2550	2675	2771	2679	2899	2764	2912	2822	3011	2753	2570	3047	3310	2687	2962	2638	2583	2635	2904	3003	2877	3077	3113	2731	2927	2744	3032	2784	3024	2973	3347	3107	2966	3331	3212	2862	3281	2969	2755	2832
	3258	3068	2579	2899	2995	3054	3122	3141	2756	2557	2684	2775	2684	2905	2767	2920	2828	3013	2760	2574	3057	3317	2691	2968	2642	2587	2638	2910	3006	2880	3079	3115	2736	2933	2749	3037	2789	3038	2985	3355	3116	2975	3338	3216	2867	3287	2973	2762	2835
	3264	3070	2584	2902	3003	3059	3133	3147	2765	2560	2691	2778	2694	2911	2771	2924	2833	3017	2768	2577	3066	3323	2697	2974	2645	2594	2640	2917	3009	2885	3084	3118	2744	2941	2751	3041	2800	3044	2990	3363	3122	2981	3343	3225	2871	3289	2977	2767	2841
	3270	3070	2591	2905	3012	3063	3143	3149	2771	2564	2692	2783	2703	2914	2777	2931	2838	3021	2776	2582	3069	3330	2701	2976	2650	2601	2645	2922	3013	2893	3085	3119	2746	2950	2753	3042	2806	3057	2995	3368	3126	2985	3351	3230	2878	3296	2985	2771	2849
	3272	3071	2594	2910	3020	3069	3150	3152	2777	2570	2701	2787	2714	2920	2783	2937	2839	3022	2777	2590	3077	3335	2704	2981	2654	2607	2651	2929	3016	2903	3093	3123	2751	2954	2756	3047	2815	3067	3005	3373	3134	2987	3362	3234	2884	3304	2988	2776	2858
	3279	3074	2596	2913	3031	3071	3159	3154	2782	2575	2706	2791	2722	2928	2787	2938	2839	3030	2781	2596	3083	3345	2707	2985	2658	2612	2657	2937	3020	2909	3105	3123	2753	2959	2760	3054	2823	3080	3012	3378	3139	2994	3372	3240	2886	3308	2992	2781	2867
	3284	3077	2598	2920	3038	3074	3164	3158	2785	2582	2712	2796	2726	2936	2791	2940	2841	3038	2787	2605	3092	3353	2708	2986	2662	2620	2667	2948	3023	2913	3112	3128	2758	2960	2762	3061	2829	3087	3016	3384	3143	2999	3375	3250	2892	3316	2996	2783	2872
	3293	3082	2603	2922	3047	3077	3169	3167	2791	2589	2718	2799	2731	2942	2793	2942	2843	3044	2790	2617	3102	3359	2710	2989	2667	2626	2675	2949	3028	2917	3119	3131	2762	2963	2765	3067	2834	3096	3020	3391	3149	3006	3381	3257	2893	3325	3001	2786	2883
	3301	3084	2606	2929	3055	3084	3176	3176	2798	2593	2720	2802	2738	2949	2794	2945	2848	3051	2791	2622	3111	3364	2713	2995	2672	2635	2681	2954	3032	2924	3128	3131	2768	2970	2766	3074	2843	3105	3028	3395	3150	3006	3383	3266	2896	3334	3005	2787	2889
	3311	3085	2613	2936	3062	3087	3182	3180	2802	2600	2724	2806	2743	2955	2797	2947	2851	3053	2796	2631	3121	3371	2719	3000	2678	2640	2689	2960	3035	2936	3135	3134	2773	2975	2766	3081	2852	3117	3032	3400	3153	3011	3386	3270	2898	3342	3010	2790	2900
	3317	3086	2617	2943	3070	3091	3190	3186	2806	2607	2732	2807	2749	2961	2803	2949	2857	3058	2799	2638	3129	3377	2720	3009	2681	2649	2692	2962	3038	2942	3141	3139	2777	2979	2766	3092	2860	3127	3041	3411	3154	3017	3390	3276	2900	3346	3021	2793	2909
	3324	3087	2621	2952	3079	3098	3193	3189	2816	2611	2738	2812	2761	2969	2803	2954	2866	3067	2802	2646	3136	3379	2721	3011	2684	2657	2698	2962	3044	2954	3148	3140	2779	2988	2767	3096	2862	3137	3050	3418	3156	3020	3392	3279	2906	3349	3027	2796	2916
	3328	3087	2625	2958	3087	3103	3199	3194	2820	2614	2746	2816	2767	2974	2808	2961	2871	3077	2807	2651	3139	3384	2721	3013	2689	2664	2703	2966	3051	2961	3159	3141	2785	2992	2770	3102	2867	3145	3057	3423	3156	3026	3395	3285	2913	3354	3033	2798	2920
	3330	3088	2631	2965	3095	3111	3206	3199	2825	2621	2750	2823	2771	2980	2810	2964	2874	3085	2809	2660	3147	3394	2726	3018	2698	2669	2710	2970	3058	2965	3163	3144	2794	2996	2776	3104	2872	3156	3069	3428	3159	3029	3401	3292	2913	3359	3037	2803	2929
	3337	3090	2635	2971	3104	3119	3216	3207	2834	2625	2755	2830	2777	2989	2812	2969	2880	3089	2812	2667	3158	3398	2728	3027	2703	2678	2719	2973	3063	2968	3169	3148	2800	3002	2778	3108	2879	3169	3076	3433	3165	3034	3409	3299	2918	3365	3040	2809	2938
	3342	3092	2641	2976	3114	3127	3221	3207	2843	2629	2758	2835	2788	3000	2815	2971	2884	3092	2820	2672	3162	3411	2732	3034	2706	2684	2728	2977	3071	2973	3171	3155	2805	3004	2781	3110	2886	3178	3080	3440	3173	3040	3417	3305	2926	3366	3047	2813	2946
	3344	3094	2646	2984	3123	3135	3227	3211	2852	2630	2761	2837	2793	3011	2819	2974	2888	3101	2824	2678	3168	3422	2739	3041	2709	2692	2736	2985	3076	2978	3177	3158	2810	3011	2785	3113	2894	3184	3085	3443	3176	3045	3430	3312	2932	3376	3053	2815	2950
	3346	3097	2649	2991	3131	3143	3231	3215	2865	2633	2765	2842	2802	3021	2822	2977	2896	3105	2826	2687	3170	3431	2744	3046	2719	2700	2742	2987	3082	2980	3180	3159	2813	3014	2787	3118	2905	3192	3088	3447	3181	3051	3439	3315	2938	3377	3060	2816	2959
	3347	3103	2655	2997	3138	3148	3236	3220	2876	2634	2767	2850	2809	3030	2828	2978	2904	3108	2830	2689	3178	3438	2745	3052	2726	2707	2748	2989	3089	2985	3184	3161	2818	3020	2790	3122	2913	3202	3092	3455	3184	3060	3449	3319	2942	3389	3070	2817	2964
	3348	3109	2656	3000	3149	3155	3240	3224	2883	2639	2772	2857	2819	3041	2834	2983	2912	3120	2835	2695	3184	3448	2749	3061	2731	2713	2754	2995	3098	2989	3190	3166	2825	3022	2796	3125	2917	3210	3100	3460	3187	3065	3464	3325	2950	3395	3082	2819	2970
	3349	3117	2659	3004	3161	3166	3244	3236	2891	2641	2778	2863	2828	3047	2840	2986	2918	3137	2837	2701	3190	3455	2756	3069	2734	2726	2759	2999	3104	2992	3197	3167	2834	3026	2805	3128	2923	3217	3113	3466	3187	3072	3474	3328	2958	3403	3087	2821	2977
	3357	3122	2664	3008	3170	3173	3254	3242	2897	2644	2785	2866	2831	3051	2849	2990	2921	3143	2839	2705	3200	3463	2762	3076	2740	2737	2763	3002	3109	2997	3202	3169	2839	3029	2807	3131	2929	3224	3116	3474	3191	3082	3481	3333	2965	3406	3091	2826	2983
	3366	3126	2666	3009	3178	3183	3267	3249	2903	2647	2790	2870	2836	3060	2857	2995	2925	3151	2845	2709	3213	3474	2768	3078	2748	2747	2765	3003	3114	3003	3208	3171	2841	3032	2814	3134	2934	3234	3121	3482	3194	3088	3486	3341	2970	3410	3095	2830	2992
	3371	3133	2670	3010	3187	3193	3276	3255	2911	2650	2795	2874	2838	3071	2863	2998	2935	3166	2849	2713	3222	3483	2772	3083	2752	2754	2771	3008	3117	3015	3214	3175	2847	3034	2819	3137	2942	3241	3123	3486	3198	3093	3496	3348	2973	3414	3102	2832	2998
	3377	3138	2674	3014	3195	3203	3280	3261	2915	2655	2800	2879	2842	3079	2869	2999	2946	3173	2856	2721	3230	3486	2776	3091	2760	2761	2776	3015	3122	3023	3220	3178	2856	3037	2825	3143	2948	3247	3128	3489	3201	3098	3505	3355	2978	3415	3106	2833	3004
	3383	3140	2678	3018	3207	3211	3285	3266	2919	2661	2805	2882	2849	3092	2876	2999	2951	3180	2858	2726	3244	3494	2780	3097	2769	2769	2780	3026	3129	3027	3225	3181	2863	3042	2832	3148	2953	3253	3134	3495	3205	3105	3514	3364	2985	3422	3109	2837	3013
	3389	3141	2683	3021	3215	3220	3291	3269	2925	2672	2811	2889	2853	3099	2885	3002	2961	3185	2864	2732	3251	3503	2783	3103	2775	2777	2782	3035	3137	3032	3233	3182	2867	3047	2839	3151	2961	3262	3141	3501	3208	3115	3520	3372	2991	3428	3115	2839	3019
	3396	3146	2688	3025	3223	3226	3300	3274	2929	2678	2817	2895	2856	3106	2889	3007	2965	3188	2869	2740	3260	3509	2789	3111	2781	2789	2787	3044	3146	3036	3237	3184	2871	3051	2846	3152	2975	3266	3146	3502	3210	3120	3528	3381	2996	3437	3120	2843	3024
	3400	3154	2689	3026	3231	3228	3311	3279	2934	2681	2825	2902	2858	3118	2902	3011	2973	3197	2875	2747	3265	3511	2792	3114	2787	2797	2799	3050	3152	3044	3243	3186	2882	3054	2850	3156	2978	3269	3155	3505	3216	3124	3538	3385	3001	3448	3126	2851	3028
	3407	3158	2693	3027	3237	3235	3314	3288	2942	2686	2832	2910	2866	3130	2907	3018	2979	3203	2880	2755	3272	3516	2794	3118	2795	2806	2807	3053	3156	3055	3253	3189	2891	3062	2855	3160	2980	3270	3160	3510	3218	3130	3547	3389	3008	3454	3135	2859	3030
	3419	3164	2695	3029	3241	3240	3320	3295	2950	2690	2847	2914	2873	3136	2910	3020	2988	3208	2883	2760	3280	3522	2797	3129	2802	2815	2812	3056	3160	3064	3259	3190	2898	3066	2864	3166	2986	3277	3170	3515	3221	3134	3552	3392	3015	3460	3141	2862	3030
	3426	3167	2696	3032	3248	3244	3329	3300	2955	2694	2855	2919	2882	3144	2914	3028	2994	3216	2884	2766	3285	3527	2804	3137	2809	2818	2819	3064	3165	3070	3266	3195	2910	3074	2873	3170	2989	3282	3173	3518	3224	3139	3559	3394	3018	3464	3149	2868	3033
	3434	3169	2703	3035	3259	3251	3338	3309	2957	2699	2865	2927	2889	3149	2918	3032	3001	3218	2889	2770	3288	3536	2808	3149	2812	2823	2822	3069	3168	3079	3272	3202	2917	3077	2882	3173	2999	3288	3178	3523	3225	3144	3569	3400	3023	3466	3156	2873	3039
	3445	3171	2711	3038	3270	3256	3347	3317	2963	2704	2876	2934	2891	3157	2920	3034	3008	3223	2892	2774	3298	3545	2815	3157	2817	2829	2834	3075	3173	3085	3276	3207	2922	3078	2888	3178	3005	3292	3183	3525	3226	3152	3577	3403	3027	3470	3162	2876	3046
	3454	3171	2715	3043	3279	3260	3355	3324	2970	2709	2888	2939	2901	3167	2925	3037	3016	3225	2896	2780	3304	3553	2820	3170	2825	2838	2844	3080	3179	3094	3283	3213	2930	3080	2894	3180	3012	3297	3186	3528	3229	3157	3585	3407	3031	3475	3166	2881	3054
	3460	3176	2719	3045	3287	3263	3363	3330	2977	2716	2895	2946	2907	3174	2930	3037	3021	3234	2903	2784	3308	3566	2827	3179	2833	2845	2856	3086	3184	3102	3286	3223	2939	3082	2901	3182	3013	3305	3186	3533	3229	3162	3591	3411	3037	3478	3169	2885	3056
	3466	3179	2725	3049	3294	3271	3373	3336	2981	2723	2906	2954	2917	3179	2935	3038	3025	3244	2905	2790	3316	3572	2836	3183	2837	2855	2863	3100	3189	3110	3292	3228	2945	3086	2905	3183	3019	3316	3191	3536	3229	3165	3597	3418	3043	3485	3175	2897	3062
	3470	3181	2729	3054	3301	3277	3382	3342	2988	2729	2913	2960	2925	3180	2942	3040	3032	3252	2907	2797	3318	3579	2843	3188	2839	2858	2873	3110	3192	3116	3297	3237	2950	3089	2912	3185	3029	3325	3192	3544	3232	3171	3601	3420	3048	3491	3180	2901	3069
	3473	3186	2736	3062	3311	3282	3393	3348	2991	2735	2920	2965	2930	3190	2951	3046	3038	3257	2911	2802	3323	3585	2851	3196	2847	2870	2880	3115	3195	3122	3304	3242	2957	3091	2917	3187	3037	3332	3196	3552	3238	3175	3603	3422	3054	3494	3189	2901	3074
	3479	3188	2743	3067	3322	3290	3404	3355	2997	2740	2926	2972	2936	3197	2957	3053	3045	3263	2919	2806	3329	3593	2857	3208	2855	2881	2885	3122	3199	3125	3310	3248	2967	3093	2922	3188	3040	3337	3200	3557	3240	3179	3607	3423	3057	3500	3200	2904	3078
	3485	3192	2751	3070	3333	3295	3415	3360	3000	2751	2929	2979	2941	3210	2959	3058	3050	3272	2926	2810	3335	3601	2864	3214	2863	2891	2888	3130	3202	3134	3316	3256	2973	3098	2928	3190	3046	3342	3202	3565	3243	3185	3613	3424	3060	3507	3203	2906	3081
	3496	3197	2761	3071	3339	3300	3421	3363	3002	2756	2933	2987	2955	3219	2960	3062	3055	3285	2931	2816	3340	3611	2869	3223	2869	2899	2892	3136	3209	3140	3323	3260	2980	3101	2932	3190	3055	3345	3205	3569	3247	3188	3620	3428	3061	3514	3213	2907	3085
	3507	3202	2776	3077	3351	3306	3429	3367	3005	2762	2935	2992	2963	3229	2963	3066	3061	3296	2936	2818	3343	3618	2876	3230	2878	2906	2898	3142	3209	3143	3332	3264	2991	3102	2937	3194	3064	3348	3208	3577	3251	3191	3627	3429	3061	3522	3222	2912	3090
	3517	3208	2782	3081	3360	3313	3437	3373	3007	2768	2938	2995	2972	3239	2965	3069	3070	3301	2942	2819	3346	3627	2883	3232	2883	2910	2908	3154	3213	3145	3339	3268	2995	3109	2941	3195	3071	3354	3213	3585	3255	3195	3634	3433	3062	3533	3229	2917	3094
	3486.625	3191.625	2750.375	3066.375	3326.375	3291.75
	18.41534686	10.15504801	21.15208534	10.92752096	23.56715329	14.53812721
																		Random Walk Based	3486.62	3191.62	2750.37	3066.37	3326.37	3291.75
	271.25	285.5	276.5	273.875	264.625	273.375				Random Walk Based		RichardSon's Arms Race Model based						Ricahrdson's Arms Race Model based	271.25	285.5	276.5	273.87	264.625	273.375
	1.281739889	1.511857892	0.534522484	1.642080562	0.916125381	1.302470181
										Mean	Stdev	Mean	Stdev
										3486.625	18.41534686	271.25	1.281739889
										3191.625	10.15504801	285.5	1.511857892
										2750.375	21.15208534	276.5	0.534522484
										3066.375	10.92752096	273.875	1.642080562
										3326.375	23.56715329	264.625	0.916125381
										3291.75	14.53812721	273.375	1.302470181
[truncated: 1 more columns]
