# Supplementary material for: Towards social autonomous vehicles: Efficient collision avoidance scheme using Richardson’s arms race model
Source: PLoS One. 2017 Oct 17;12(10):e0186103. doi: 10.1371/journal.pone.0186103 (PMC5645089; doi:10.1371/journal.pone.0186103)
Supplement: S4 Text — (CSV) [file pone.0186103.s004.csv]

BehaviorSpace results (NetLogo 5.3.1)
whole scenarios.nlogo
experiment1_ALLRANDOM_70both_30 speed_safetydistance1
10/26/2016 18:54:41:682 +0500
min-pxcor	max-pxcor	min-pycor	max-pycor
-30	30	-20	20
[run number]	1	2	3	4	5	6	7	8	9	10	11	12	13	14	15	16	17	18	19	20	21	22	23	24	25	26	27	28	29	30	31	32	33	34	35	36	37	38	39	40	41	42	43	44	45	46	47	48	49
min_velocity	0.3	0.3	0.3	0.3	0.3	0.3	0.3	0.3	0.3	0.3	0.3	0.3	0.3	0.3	0.3	0.3	0.3	0.3	0.3	0.3	0.3	0.3	0.3	0.3	0.3	0.3	0.3	0.3	0.3	0.3	0.3	0.3	0.3	0.3	0.3	0.3	0.3	0.3	0.3	0.3	0.3	0.3	0.3	0.3	0.3	0.3	0.3	0.3	0.3
max_velocity	0.3	0.3	0.3	0.3	0.3	0.3	0.3	0.3	0.3	0.3	0.3	0.3	0.3	0.3	0.3	0.3	0.3	0.3	0.3	0.3	0.3	0.3	0.3	0.3	0.3	0.3	0.3	0.3	0.3	0.3	0.3	0.3	0.3	0.3	0.3	0.3	0.3	0.3	0.3	0.3	0.3	0.3	0.3	0.3	0.3	0.3	0.3	0.3	0.3
No_of_Red_AVs	70	70	70	70	70	70	70	70	70	70	70	70	70	70	70	70	70	70	70	70	70	70	70	70	70	70	70	70	70	70	70	70	70	70	70	70	70	70	70	70	70	70	70	70	70	70	70	70	70
No_of_Black_AVs	70	70	70	70	70	70	70	70	70	70	70	70	70	70	70	70	70	70	70	70	70	70	70	70	70	70	70	70	70	70	70	70	70	70	70	70	70	70	70	70	70	70	70	70	70	70	70	70	70
Sonar_Range	2.5	2.5	2.5	2.5	2.5	2.5	2.5	2.5	2.5	2.5	2.5	2.5	2.5	2.5	2.5	2.5	2.5	2.5	2.5	2.5	2.5	2.5	2.5	2.5	2.5	2.5	2.5	2.5	2.5	2.5	2.5	2.5	2.5	2.5	2.5	2.5	2.5	2.5	2.5	2.5	2.5	2.5	2.5	2.5	2.5	2.5	2.5	2.5	2.5
max_acceleration	0.1	0.1	0.1	0.1	0.1	0.1	0.1	0.1	0.1	0.1	0.1	0.1	0.1	0.1	0.1	0.1	0.1	0.1	0.1	0.1	0.1	0.1	0.1	0.1	0.1	0.1	0.1	0.1	0.1	0.1	0.1	0.1	0.1	0.1	0.1	0.1	0.1	0.1	0.1	0.1	0.1	0.1	0.1	0.1	0.1	0.1	0.1	0.1	0.1
deceleration	0.1	0.1	0.1	0.1	0.1	0.1	0.1	0.1	0.1	0.1	0.1	0.1	0.1	0.1	0.1	0.1	0.1	0.1	0.1	0.1	0.1	0.1	0.1	0.1	0.1	0.1	0.1	0.1	0.1	0.1	0.1	0.1	0.1	0.1	0.1	0.1	0.1	0.1	0.1	0.1	0.1	0.1	0.1	0.1	0.1	0.1	0.1	0.1	0.1
scenarios	"AllRandom"	"AllRandom"	"AllRandom"	"AllRandom"	"AllRandom"	"AllRandom"	"AllRandom"	"AllRandom"	"AllRandom"	"AllRandom"	"AllRandom"	"AllRandom"	"AllRandom"	"AllRandom"	"AllRandom"	"AllRandom"	"AllRandom"	"AllRandom"	"AllRandom"	"AllRandom"	"AllRandom"	"AllRandom"	"AllRandom"	"AllRandom"	"AllRandom"	"AllRandom"	"AllRandom"	"AllRandom"	"AllRandom"	"AllRandom"	"AllRandom"	"AllRandom"	"AllRandom"	"AllRandom"	"AllRandom"	"AllRandom"	"AllRandom"	"AllRandom"	"AllRandom"	"AllRandom"	"AllRandom"	"AllRandom"	"AllRandom"	"AllRandom"	"AllRandom"	"AllRandom"	"AllRandom"	"AllRandom"	"AllRandom"
minimum-safety_distance	1	1	1	1	1	1	1	1	1	1	1	1	1	1	1	1	1	1	1	1	1	1	1	1	1	1	1	1	1	1	1	1	1	1	1	1	1	1	1	1	1	1	1	1	1	1	1	1	1
Time_Window	10	10	10	10	10	10	10	10	10	10	10	10	10	10	10	10	10	10	10	10	10	10	10	10	10	10	10	10	10	10	10	10	10	10	10	10	10	10	10	10	10	10	10	10	10	10	10	10	10
[reporter]	sum [no-of-collisions] of turtles	sum [no-of-collisions] of turtles	sum [no-of-collisions] of turtles	sum [no-of-collisions] of turtles	sum [no-of-collisions] of turtles	sum [no-of-collisions] of turtles	sum [no-of-collisions] of turtles	sum [no-of-collisions] of turtles	sum [no-of-collisions] of turtles	sum [no-of-collisions] of turtles	sum [no-of-collisions] of turtles	sum [no-of-collisions] of turtles	sum [no-of-collisions] of turtles	sum [no-of-collisions] of turtles	sum [no-of-collisions] of turtles	sum [no-of-collisions] of turtles	sum [no-of-collisions] of turtles	sum [no-of-collisions] of turtles	sum [no-of-collisions] of turtles	sum [no-of-collisions] of turtles	sum [no-of-collisions] of turtles	sum [no-of-collisions] of turtles	sum [no-of-collisions] of turtles	sum [no-of-collisions] of turtles	sum [no-of-collisions] of turtles	sum [no-of-collisions] of turtles	sum [no-of-collisions] of turtles	sum [no-of-collisions] of turtles	sum [no-of-collisions] of turtles	sum [no-of-collisions] of turtles	sum [no-of-collisions] of turtles	sum [no-of-collisions] of turtles	sum [no-of-collisions] of turtles	sum [no-of-collisions] of turtles	sum [no-of-collisions] of turtles	sum [no-of-collisions] of turtles	sum [no-of-collisions] of turtles	sum [no-of-collisions] of turtles	sum [no-of-collisions] of turtles	sum [no-of-collisions] of turtles	sum [no-of-collisions] of turtles	sum [no-of-collisions] of turtles	sum [no-of-collisions] of turtles	sum [no-of-collisions] of turtles	sum [no-of-collisions] of turtles	sum [no-of-collisions] of turtles	sum [no-of-collisions] of turtles	sum [no-of-collisions] of turtles	sum [no-of-collisions] of turtles
[final]	3963	3389	4423	5083	4040	4008	4449	3765	4139	4233	3969	4169	4423	4047	4097	3912	4365	3825	4183	4192	3643	4827	4333	4059	3907	4289	4503	4286	4140	4031	3872	4206	3934	4622	4164	4352	4313	4135	3709	4156	4513	4622	3682	4126	4427	4432	4096	4316	4244
[min]	0	0	0	0	0	0	0	0	0	0	0	0	0	0	0	0	0	0	0	0	0	0	0	0	0	0	0	0	0	0	0	0	0	0	0	0	0	0	0	0	0	0	0	0	0	0	0	0	0
[max]	3963	3389	4423	5083	4040	4008	4449	3765	4139	4233	3969	4169	4423	4047	4097	3912	4365	3825	4183	4192	3643	4827	4333	4059	3907	4289	4503	4286	4140	4031	3872	4206	3934	4622	4164	4352	4313	4135	3709	4156	4513	4622	3682	4126	4427	4432	4096	4316	4244
[mean]	1926.530797	1724.84058	2244.074275	2420.875	1821	1937.905797	2258.471014	1854.123188	2004.92029	2184.788043	1996.722826	2082.097826	2246.679348	1952.237319	2028.13587	1898.42029	2144.137681	1883.688406	2059.994565	2076.807971	1795.193841	2436.376812	2194.11413	1988.806159	1970.34058	2025.416667	2084.78442	2171.088768	1926.074275	2104.523551	1870.09058	1996.306159	2026.436594	2334.414855	2021.893116	2251.067029	2106.818841	1963.867754	1865.367754	2110.528986	2257.675725	2197.01087	1791.327899	2083.259058	2287.842391	2200.072464	2043.682971	2194.094203	1995.996377
[steps]	551	551	551	551	551	551	551	551	551	551	551	551	551	551	551	551	551	551	551	551	551	551	551	551	551	551	551	551	551	551	551	551	551	551	551	551	551	551	551	551	551	551	551	551	551	551	551	551	551
[all run data]	sum [no-of-collisions] of turtles	sum [no-of-collisions] of turtles	sum [no-of-collisions] of turtles	sum [no-of-collisions] of turtles	sum [no-of-collisions] of turtles	sum [no-of-collisions] of turtles	sum [no-of-collisions] of turtles	sum [no-of-collisions] of turtles	sum [no-of-collisions] of turtles	sum [no-of-collisions] of turtles	sum [no-of-collisions] of turtles	sum [no-of-collisions] of turtles	sum [no-of-collisions] of turtles	sum [no-of-collisions] of turtles	sum [no-of-collisions] of turtles	sum [no-of-collisions] of turtles	sum [no-of-collisions] of turtles	sum [no-of-collisions] of turtles	sum [no-of-collisions] of turtles	sum [no-of-collisions] of turtles	sum [no-of-collisions] of turtles	sum [no-of-collisions] of turtles	sum [no-of-collisions] of turtles	sum [no-of-collisions] of turtles	sum [no-of-collisions] of turtles	sum [no-of-collisions] of turtles	sum [no-of-collisions] of turtles	sum [no-of-collisions] of turtles	sum [no-of-collisions] of turtles	sum [no-of-collisions] of turtles	sum [no-of-collisions] of turtles	sum [no-of-collisions] of turtles	sum [no-of-collisions] of turtles	sum [no-of-collisions] of turtles	sum [no-of-collisions] of turtles	sum [no-of-collisions] of turtles	sum [no-of-collisions] of turtles	sum [no-of-collisions] of turtles	sum [no-of-collisions] of turtles	sum [no-of-collisions] of turtles	sum [no-of-collisions] of turtles	sum [no-of-collisions] of turtles	sum [no-of-collisions] of turtles	sum [no-of-collisions] of turtles	sum [no-of-collisions] of turtles	sum [no-of-collisions] of turtles	sum [no-of-collisions] of turtles	sum [no-of-collisions] of turtles	sum [no-of-collisions] of turtles
	0	0	0	0	0	0	0	0	0	0	0	0	0	0	0	0	0	0	0	0	0	0	0	0	0	0	0	0	0	0	0	0	0	0	0	0	0	0	0	0	0	0	0	0	0	0	0	0	0
	4	7	5	5	0	7	7	1	5	0	3	4	5	5	1	3	7	2	5	5	1	5	5	4	2	1	4	5	5	3	4	3	0	4	4	3	9	4	11	1	3	2	1	2	4	7	4	3	4
	12	14	10	15	2	12	15	4	15	6	8	11	10	9	3	6	19	6	8	9	1	10	11	13	3	5	10	9	9	7	9	7	3	8	12	10	13	8	17	3	4	6	5	8	9	18	9	11	11
	22	21	18	21	6	16	21	6	23	8	15	17	15	15	7	8	29	12	13	16	3	19	19	20	5	6	15	12	10	20	14	18	5	9	16	15	22	11	21	7	7	12	10	11	14	26	15	18	14
	27	29	23	31	8	29	30	9	30	10	21	24	20	25	11	12	36	15	22	32	9	25	24	24	9	9	26	16	17	27	19	28	11	14	21	19	28	14	29	11	11	17	19	16	19	32	25	27	16
	31	39	27	40	12	39	40	13	39	16	28	27	25	29	19	16	42	18	28	50	12	31	29	28	15	14	31	24	23	28	26	37	15	22	25	24	36	20	35	17	18	25	22	19	20	38	32	30	19
	37	43	34	47	18	44	48	17	52	19	35	29	29	36	23	24	48	23	35	66	18	38	37	33	21	19	39	27	28	34	31	47	22	28	34	31	45	24	42	20	23	33	31	21	23	41	43	35	23
	41	53	42	53	24	55	57	26	62	28	39	36	33	41	27	28	54	26	44	77	25	42	44	35	27	25	45	34	33	41	35	56	30	31	42	39	52	28	49	25	28	42	39	23	27	45	52	37	27
	41	63	49	58	30	65	69	32	70	33	43	42	38	48	28	30	60	32	51	85	38	48	50	40	35	32	48	42	39	47	40	63	32	36	49	48	61	29	61	29	34	44	47	27	34	52	60	39	31
	46	68	57	64	34	71	81	35	79	42	46	46	40	54	31	32	69	35	59	92	47	54	57	44	46	41	54	50	41	51	45	67	40	42	58	58	67	36	72	31	37	51	51	30	42	58	72	43	34
	48	76	66	72	39	77	84	38	85	44	54	49	46	56	34	36	78	40	69	102	57	57	64	51	51	48	58	53	47	58	50	70	47	46	65	66	80	42	80	36	44	56	57	32	48	67	85	47	37
	52	84	79	82	44	84	90	50	98	46	58	52	49	60	36	39	85	47	80	113	69	65	70	54	63	54	63	58	50	72	54	76	54	53	71	74	92	45	91	46	51	62	65	34	58	73	96	54	40
	57	94	88	93	48	94	93	55	106	50	64	55	54	70	42	44	89	52	90	121	81	73	74	62	70	62	73	60	56	80	58	86	60	55	79	80	96	45	100	54	56	66	66	36	62	81	102	61	43
	62	103	92	103	54	98	98	59	114	55	73	65	64	75	47	49	97	57	101	131	85	78	81	71	75	66	82	67	65	85	61	95	65	59	81	86	102	56	115	60	58	74	68	39	67	84	108	71	51
	67	112	97	109	63	105	105	64	122	62	79	77	67	83	54	52	107	65	113	136	93	89	84	80	78	70	86	73	75	91	67	105	72	60	89	95	108	61	124	66	66	80	74	45	76	89	115	78	57
	75	119	101	117	64	113	111	68	129	68	83	86	74	97	61	57	116	68	120	139	96	101	90	87	82	75	92	81	82	99	73	114	77	64	100	104	115	63	131	71	69	83	77	48	82	94	126	83	63
	77	127	107	124	66	122	119	76	134	78	94	94	82	101	65	61	125	73	130	147	103	119	97	94	93	82	98	87	92	102	81	118	79	72	106	110	122	67	134	79	77	89	81	52	97	99	138	93	69
	84	130	114	130	68	129	126	81	139	87	105	97	87	111	75	69	136	79	136	152	107	135	104	101	100	90	103	97	98	113	84	130	83	80	110	118	132	72	137	87	85	95	86	53	106	102	147	99	79
	86	134	121	137	75	136	136	87	144	95	114	105	92	116	80	73	144	84	146	161	109	145	116	107	105	97	108	110	105	118	88	139	87	94	116	126	143	76	145	95	95	101	94	63	113	108	152	106	82
	91	138	129	144	79	144	150	101	149	101	125	112	102	125	82	86	148	88	157	167	116	155	122	120	110	110	111	121	111	121	94	146	91	104	121	132	149	79	151	101	104	106	99	67	123	111	159	118	88
	95	145	133	151	84	149	154	112	154	109	130	122	110	132	85	91	153	98	173	172	119	165	130	128	115	122	114	130	117	127	96	153	97	110	130	138	154	80	157	105	112	110	103	69	134	116	166	122	97
	101	149	138	153	89	155	160	121	160	111	134	133	118	138	92	97	158	106	180	179	123	175	139	134	119	131	122	141	121	135	101	158	103	121	137	145	161	81	164	113	116	114	109	76	145	124	174	133	103
	103	152	146	158	95	165	171	127	165	115	140	146	124	142	96	102	162	114	191	185	127	189	150	136	127	137	128	151	126	143	107	164	114	127	144	156	168	86	174	117	124	124	119	81	156	130	181	145	112
	107	157	153	164	103	174	186	133	170	119	141	153	130	147	106	109	168	124	201	190	131	195	164	137	136	149	132	162	131	148	117	171	123	134	151	163	175	93	178	125	128	135	126	88	165	137	190	156	120
	113	161	163	168	106	178	193	141	175	126	152	160	138	152	117	111	171	135	209	201	138	203	168	142	142	152	136	171	139	155	124	183	136	141	157	168	179	98	183	132	136	142	134	94	173	143	198	163	129
	121	163	172	175	115	184	204	153	184	133	164	167	143	159	122	115	178	144	216	206	144	212	175	151	147	155	139	182	147	158	133	193	153	144	164	179	184	106	192	138	140	148	145	98	184	155	202	178	133
	127	169	181	181	126	188	213	162	192	147	173	175	147	167	135	123	182	151	223	213	147	219	183	161	154	160	144	191	155	166	141	202	160	151	172	187	195	115	202	146	146	153	151	102	191	168	209	189	143
	132	174	188	186	137	195	221	174	201	154	182	180	157	172	146	130	187	156	227	216	153	229	187	169	164	164	146	200	159	169	146	206	170	162	180	195	202	124	214	153	153	157	158	112	203	180	218	206	153
	134	180	195	190	145	206	225	183	208	163	192	186	162	180	152	140	192	163	232	221	158	234	193	178	172	170	151	210	170	170	152	212	181	168	188	202	210	130	221	161	161	161	170	118	208	185	227	217	165
	139	184	202	192	150	218	228	189	216	169	201	196	168	185	163	146	201	172	240	231	162	238	203	195	177	180	156	217	178	175	160	220	186	178	193	213	219	136	228	169	171	167	174	125	217	195	236	222	173
	139	186	205	194	158	226	234	198	224	174	207	203	171	192	168	155	211	177	250	241	166	242	210	205	181	188	158	222	185	183	169	224	189	187	197	219	223	141	238	175	179	176	180	136	224	201	244	230	178
	147	193	214	202	168	232	241	204	230	176	211	208	180	195	176	158	220	185	255	251	175	251	217	215	189	201	162	227	189	199	180	226	196	197	210	227	228	146	246	183	185	181	189	143	236	206	250	241	187
	156	202	220	207	176	243	252	212	237	181	218	212	188	200	187	162	231	191	263	258	183	263	224	231	200	210	168	234	193	205	186	229	201	208	218	231	231	157	252	189	190	185	195	151	244	217	255	249	193
	163	210	226	211	183	247	260	219	243	187	223	216	193	210	197	169	237	200	267	265	195	270	237	237	210	219	169	238	198	208	195	233	204	221	224	236	236	163	261	197	197	190	202	159	256	227	263	257	200
	171	215	237	216	191	249	273	229	249	191	227	220	200	223	204	174	243	208	271	271	201	275	246	247	213	224	171	246	204	213	205	240	210	229	228	245	240	172	266	205	204	200	210	168	263	240	273	267	209
	175	222	243	224	197	254	287	240	253	195	233	225	205	231	215	180	250	216	280	288	209	283	253	261	227	234	176	248	210	219	216	244	215	240	234	249	251	180	273	213	210	204	216	171	273	242	285	276	217
	179	226	254	232	202	257	293	251	260	197	245	230	213	237	219	183	256	220	282	302	216	293	260	277	235	240	182	252	214	222	223	250	221	251	236	259	257	186	277	220	221	212	225	182	281	249	293	282	225
	183	230	265	238	208	263	304	259	269	200	259	234	220	245	227	191	261	227	285	313	223	304	266	289	246	245	186	256	222	226	227	255	232	259	240	265	263	195	284	226	230	216	232	187	287	252	298	290	231
	191	236	269	246	213	271	310	268	274	203	269	238	233	252	237	199	272	233	289	327	234	309	272	298	252	249	192	259	230	231	235	258	237	271	245	273	272	203	289	233	243	223	234	198	297	256	304	301	237
	196	242	275	249	219	277	314	274	279	207	284	241	242	259	241	212	282	236	296	334	239	318	278	309	258	255	197	265	233	239	243	263	243	278	248	282	282	209	295	242	255	231	240	212	300	265	314	309	245
	199	245	284	254	227	280	323	281	285	214	297	249	252	268	249	219	286	240	304	342	248	325	286	317	262	265	205	272	236	246	249	270	251	286	254	291	298	215	303	246	262	234	248	230	311	273	321	314	248
	212	252	290	259	234	286	332	289	288	219	301	258	258	275	254	225	293	250	314	351	257	333	291	325	269	272	212	284	241	251	258	279	258	297	258	301	306	228	312	252	269	237	256	240	317	277	331	321	253
	218	258	298	270	240	291	342	299	295	228	303	263	268	279	258	233	299	256	328	360	267	343	301	330	274	281	217	294	248	258	268	286	265	302	260	309	318	237	318	260	273	243	264	249	328	284	343	329	257
	225	261	301	276	244	300	349	309	302	234	310	272	275	283	263	240	302	261	341	368	278	349	314	337	283	287	223	303	254	266	274	297	273	307	262	318	332	243	326	267	285	250	270	261	338	289	352	333	264
	229	266	307	280	252	305	355	314	307	240	317	279	280	286	270	244	310	266	349	377	286	355	319	348	288	292	227	311	263	268	282	304	278	316	267	325	348	251	334	275	296	258	285	270	349	294	355	340	272
	235	272	314	283	257	308	363	317	311	249	324	288	290	294	276	253	314	276	355	384	297	363	323	358	297	296	232	318	267	270	288	310	287	321	271	330	356	260	340	283	304	267	298	284	363	299	363	345	282
	241	280	322	292	264	315	375	318	316	259	332	297	295	302	279	262	319	283	362	393	306	371	330	365	306	301	237	322	272	274	295	313	295	325	275	342	362	271	343	293	314	271	311	292	379	307	372	349	286
	242	285	331	297	270	322	380	323	321	269	340	307	300	313	286	267	327	291	365	405	309	378	340	373	318	307	244	329	277	283	301	319	302	338	283	353	368	282	346	299	326	274	325	299	391	314	381	358	290
	248	289	338	301	273	329	385	326	327	273	343	319	304	320	291	273	332	305	368	421	316	384	348	385	329	313	251	335	281	291	307	326	307	348	288	358	375	289	349	307	340	278	335	309	398	320	386	365	294
	256	301	350	308	278	340	388	333	333	280	346	326	313	330	296	282	337	313	372	431	322	394	357	395	336	317	258	341	286	302	313	332	316	356	297	369	383	291	354	317	344	284	342	319	410	324	390	376	297
	260	313	355	316	283	341	392	341	341	289	349	330	323	337	305	293	346	324	376	447	330	407	360	406	342	320	261	349	292	313	319	336	324	365	302	375	386	298	358	323	354	292	348	328	420	331	396	385	302
	269	322	363	323	288	342	396	348	348	293	353	340	332	344	316	302	351	329	379	458	336	415	364	416	348	323	268	359	300	326	324	345	333	372	308	382	394	309	369	330	360	302	354	333	425	338	403	398	319
	275	325	375	331	294	345	405	355	360	300	360	351	338	353	329	314	357	336	384	470	341	419	372	426	354	324	274	367	304	336	325	353	336	380	321	393	407	321	377	339	366	308	364	340	431	342	413	402	330
	283	327	378	339	298	347	413	361	370	304	364	357	349	359	342	324	360	343	392	475	347	428	379	435	356	327	279	370	308	342	325	360	342	393	327	404	414	330	384	351	376	312	374	349	436	352	421	410	340
	289	329	390	349	307	350	425	369	378	312	369	364	355	366	350	332	365	354	395	480	359	436	382	444	366	330	283	383	313	352	331	369	354	411	339	416	417	336	386	364	387	321	383	358	444	362	426	419	349
	296	334	397	359	318	353	432	378	387	322	379	373	365	371	354	339	372	360	409	484	367	443	384	451	375	335	289	387	319	358	337	377	363	423	344	426	426	342	391	379	394	331	390	364	451	369	432	430	356
	305	339	407	364	329	359	444	383	393	331	383	382	372	375	361	348	379	365	420	492	380	451	392	459	383	343	295	393	322	366	341	388	368	432	345	436	432	344	396	384	409	338	394	374	462	374	435	435	365
	312	344	417	372	333	360	453	396	398	334	388	388	385	380	364	354	383	370	430	497	387	465	398	466	390	350	300	401	326	372	349	394	377	454	351	447	439	348	401	398	427	344	399	378	469	379	442	443	374
	316	347	425	381	336	364	462	404	402	344	396	397	397	384	369	359	394	374	435	506	396	476	404	478	399	355	308	406	335	383	354	402	381	471	357	458	447	359	407	408	436	355	406	382	478	388	448	446	386
	323	352	437	390	343	368	476	411	406	348	398	400	412	389	376	364	403	382	442	515	407	481	412	483	407	360	316	417	339	393	359	410	392	483	368	472	453	365	411	421	448	365	410	387	485	394	453	451	393
	328	359	443	396	351	374	487	418	417	360	401	404	421	393	386	370	407	385	446	519	417	492	417	491	409	367	322	428	341	403	362	418	401	495	375	486	457	374	417	430	460	369	414	392	492	401	464	459	399
	336	369	453	401	361	378	494	425	428	367	406	412	432	404	395	373	420	391	453	527	426	498	422	498	420	371	328	438	346	413	364	429	409	501	380	500	469	375	427	435	470	375	421	395	495	409	470	465	409
	343	377	460	409	367	381	510	432	432	374	409	418	438	411	401	374	426	395	459	536	433	505	427	503	429	375	336	452	356	421	369	439	417	514	386	510	476	378	438	441	477	384	428	400	503	415	478	471	419
	348	382	472	412	371	387	524	433	436	378	414	424	444	423	411	377	439	405	464	544	437	518	437	513	437	381	342	464	366	429	370	450	422	525	392	520	483	385	444	449	490	390	432	403	519	421	486	477	431
	352	391	480	416	375	397	528	446	442	390	427	436	451	434	419	379	447	410	469	555	442	533	444	526	442	387	350	472	372	435	371	460	431	535	398	531	491	392	455	456	500	395	443	407	533	427	492	487	441
	356	397	489	421	379	405	534	455	449	396	436	443	462	443	429	384	456	417	476	563	443	550	451	539	453	392	362	478	379	441	375	473	436	549	410	540	497	394	466	466	513	397	450	410	546	437	500	490	447
	362	402	491	434	383	417	541	460	455	412	440	447	467	452	438	389	465	425	481	568	452	559	465	549	457	403	365	486	386	454	381	478	443	560	420	550	502	396	474	474	521	402	459	415	557	443	506	494	452
	368	410	498	440	386	424	553	466	459	417	444	457	476	460	445	394	478	431	485	575	458	564	476	557	468	407	370	495	390	463	388	483	450	567	431	558	507	403	482	479	530	410	469	419	567	453	515	502	460
	375	417	510	448	394	436	562	471	464	424	451	472	488	467	452	403	486	443	490	581	463	574	482	570	472	417	378	500	396	471	395	491	454	580	447	566	515	408	488	486	544	414	479	425	575	462	522	508	467
	381	424	517	455	401	449	573	481	467	432	460	481	496	473	462	412	495	450	497	586	469	584	491	580	478	425	383	508	400	484	400	497	456	590	454	576	523	411	496	495	558	420	484	427	587	467	535	515	474
	388	429	523	461	409	457	582	487	471	440	465	495	508	481	470	418	503	458	505	595	477	595	498	587	487	428	389	517	408	492	404	504	465	600	463	584	526	415	504	505	566	423	495	432	597	472	544	524	481
	398	436	531	465	418	465	590	495	472	453	468	503	514	483	477	426	514	464	519	604	487	607	510	598	492	435	396	518	416	498	411	512	473	609	471	593	534	420	519	511	574	430	506	437	608	475	552	536	486
	403	442	537	470	423	472	601	502	478	461	468	510	519	491	488	433	524	468	530	610	493	618	519	611	495	443	401	522	426	504	417	518	479	616	484	604	540	422	527	519	582	438	516	444	616	480	560	546	491
	406	448	546	478	427	479	613	510	484	467	475	519	525	498	496	437	528	475	539	623	499	623	531	617	504	448	405	523	431	511	423	525	489	629	491	616	548	424	533	525	589	450	524	452	624	488	561	554	498
	414	452	555	485	437	490	626	517	486	475	479	530	529	505	501	441	533	483	547	637	511	631	539	623	512	459	410	528	439	516	429	532	494	633	500	629	553	429	541	529	599	456	527	462	636	498	571	561	502
	417	456	561	490	443	499	639	521	488	491	486	538	534	510	512	451	541	487	555	648	517	642	549	632	524	466	413	537	449	530	432	539	502	641	503	642	557	434	551	533	606	459	533	475	642	505	574	568	510
	424	463	569	494	453	513	654	528	495	504	488	542	542	519	521	458	552	488	562	659	524	658	556	642	532	473	418	544	458	539	435	547	513	648	509	658	560	439	563	538	615	460	540	483	648	512	575	574	522
	431	468	575	506	460	525	667	535	499	513	491	553	549	521	533	466	561	490	570	670	534	668	564	651	540	477	422	548	467	551	441	558	521	659	521	668	566	446	574	541	622	466	547	490	659	523	581	582	536
	439	471	583	515	465	533	680	540	504	530	494	565	552	526	546	472	569	496	577	677	544	680	574	661	543	482	424	555	470	563	449	568	526	668	530	681	568	449	585	545	627	473	551	499	674	539	588	587	546
	450	477	586	525	475	538	693	547	507	544	498	578	557	535	551	480	574	502	588	685	553	688	588	668	547	486	431	563	477	573	455	574	536	685	541	692	571	453	596	547	631	479	559	504	685	552	599	591	558
	455	480	592	533	481	544	699	553	509	556	509	590	562	537	561	490	580	507	596	699	558	695	595	679	551	494	436	572	479	587	463	580	544	690	547	710	575	458	598	551	638	486	564	511	698	562	604	596	563
	465	486	596	545	490	551	705	559	512	573	513	597	565	539	568	500	582	510	607	710	572	703	602	685	561	497	441	580	488	595	469	587	553	701	551	718	582	466	603	555	651	495	572	521	707	569	609	601	576
	468	491	602	556	499	557	713	564	518	588	521	603	570	546	576	511	585	518	617	719	583	713	605	692	566	508	449	587	495	606	478	591	560	710	555	727	591	471	608	559	661	502	580	529	719	578	616	614	581
	473	496	611	568	503	561	724	570	522	600	529	613	577	553	587	514	593	522	620	731	593	725	615	703	571	516	458	595	504	613	482	597	566	721	557	736	599	478	616	564	674	514	586	535	729	581	625	620	592
	483	504	622	577	514	571	731	574	527	613	536	625	584	557	601	518	600	528	631	738	603	730	621	711	581	526	469	605	512	619	488	604	571	728	564	747	605	483	622	566	687	521	592	544	739	586	634	624	594
	492	513	628	586	521	579	741	582	534	628	549	637	587	557	615	523	608	531	638	741	614	735	629	718	588	532	475	609	518	631	496	611	577	735	568	761	618	486	629	575	700	526	603	550	747	591	643	630	598
	499	520	636	597	526	587	753	591	538	645	557	647	594	559	629	526	614	542	645	746	622	738	643	725	595	537	481	617	521	643	505	616	583	743	576	772	631	488	639	579	711	537	609	557	754	593	653	639	601
	506	525	643	609	530	592	760	592	542	662	567	655	603	562	646	534	621	548	660	751	626	741	648	732	603	541	489	624	521	648	513	625	588	747	586	784	641	490	642	583	725	548	614	563	762	604	667	645	603
	510	535	650	623	531	598	767	599	550	670	573	661	608	571	654	541	627	554	670	756	632	752	661	737	610	551	497	632	526	656	524	632	594	756	595	801	650	492	649	595	736	556	622	572	770	614	678	655	612
	514	539	654	631	534	604	780	610	556	677	583	666	616	577	662	544	633	563	675	761	634	761	668	743	613	559	506	640	538	664	535	639	602	763	600	813	656	498	654	604	749	562	628	577	777	623	686	665	613
	519	544	664	635	540	607	786	616	559	684	588	669	626	584	672	548	637	566	681	765	637	769	683	746	621	565	515	650	552	672	544	652	613	769	605	826	662	499	659	611	756	568	634	589	782	626	694	674	615
	526	551	675	639	546	616	788	619	566	691	595	673	633	592	682	552	639	574	691	773	641	779	691	757	628	573	521	660	561	679	553	662	625	773	613	840	669	506	665	618	767	573	647	594	797	633	700	681	620
	535	565	691	640	550	625	798	626	572	704	602	679	638	595	693	561	645	582	701	783	643	786	697	764	634	581	531	670	570	691	563	670	638	779	625	852	679	509	672	625	775	583	653	601	806	644	707	689	622
	544	575	706	650	555	628	809	635	577	708	606	686	647	603	700	568	649	589	704	788	647	794	712	776	645	587	542	676	576	703	570	675	645	787	635	867	687	515	681	632	788	593	658	606	816	652	713	696	626
	557	577	718	657	558	636	818	639	580	716	615	696	655	610	711	577	659	598	712	797	653	798	728	785	655	594	553	683	581	710	582	680	651	794	640	880	695	519	689	641	796	605	663	613	829	659	718	705	627
	570	579	732	665	564	641	832	644	585	722	620	702	676	615	720	584	663	607	720	801	659	806	736	790	664	604	567	697	583	721	594	690	659	806	646	885	703	522	699	646	804	612	670	623	838	664	725	711	630
	576	583	745	674	577	642	841	649	586	735	625	710	687	621	725	589	669	613	727	807	670	815	743	801	673	613	576	706	591	735	597	698	665	819	653	899	708	525	701	650	813	620	680	635	845	670	733	721	639
	585	588	759	680	585	645	846	651	589	747	630	717	701	627	734	598	675	618	734	816	676	821	749	813	679	620	585	716	600	739	605	707	672	833	660	913	718	530	710	660	823	629	688	643	857	679	737	732	645
	591	592	767	687	588	648	849	655	593	758	637	726	712	639	738	600	683	621	742	825	680	823	757	823	686	625	594	723	613	744	613	721	679	842	668	921	722	541	721	666	832	636	694	650	861	688	749	744	654
	600	598	778	695	593	650	857	661	601	768	642	733	727	650	741	608	693	630	746	834	681	829	766	832	692	628	607	734	616	749	615	729	682	850	677	931	728	550	725	672	842	643	700	656	873	692	753	752	657
	604	600	785	704	596	656	867	669	610	776	646	739	737	657	746	613	701	634	758	842	688	837	776	838	705	631	615	746	620	754	623	738	690	861	686	937	740	561	732	678	848	651	708	664	881	696	761	756	666
	611	605	790	713	600	661	877	677	617	781	655	746	748	665	748	622	710	639	770	852	697	844	782	846	713	636	620	757	624	766	631	749	696	872	695	942	745	567	739	680	854	658	713	674	886	700	770	762	672
	613	612	796	724	606	671	885	683	627	786	666	753	756	672	753	629	717	645	779	857	704	856	791	856	719	643	633	763	633	783	637	755	707	879	709	947	754	571	749	688	859	666	721	680	895	704	771	773	683
	621	617	802	734	612	677	892	687	635	793	675	761	766	680	758	638	726	650	788	864	709	865	798	863	731	647	645	769	637	792	644	766	709	889	716	958	761	577	756	698	871	673	728	688	903	706	778	778	696
	622	624	808	747	620	682	903	696	645	802	682	770	774	688	766	647	738	659	797	871	719	874	805	866	736	655	654	781	639	799	646	777	720	904	729	964	767	585	763	710	882	679	731	695	910	711	785	783	704
	628	630	816	757	627	688	912	706	650	810	687	783	781	695	772	658	743	667	809	884	730	880	809	873	741	664	660	797	641	806	649	787	729	917	741	971	774	593	768	717	891	687	740	703	915	717	791	790	713
	637	636	820	768	635	696	924	711	661	816	694	799	787	708	779	668	751	679	815	888	739	890	816	880	745	670	668	808	651	820	651	797	733	926	749	976	784	597	772	727	898	694	748	708	924	720	796	801	717
	645	638	828	774	643	703	931	717	667	824	699	807	797	712	785	678	758	688	824	895	747	895	826	888	748	683	672	822	659	831	654	804	740	936	755	981	791	600	780	736	906	705	754	714	930	727	800	807	719
	650	642	837	780	649	707	940	722	673	838	705	818	807	714	789	688	767	697	827	901	754	903	832	892	750	695	678	832	668	836	657	810	748	945	760	987	793	603	786	748	920	712	760	719	935	728	805	817	721
	662	648	847	789	655	717	946	726	681	846	712	826	814	719	791	698	776	706	835	909	761	909	837	898	758	706	688	843	678	847	658	818	755	952	768	996	796	606	798	760	931	719	765	724	945	733	817	825	725
	669	654	854	797	663	726	949	734	689	858	714	836	823	723	798	709	785	712	840	914	768	915	844	903	762	715	700	852	685	861	664	824	764	963	773	1005	801	612	805	770	939	729	774	734	952	739	825	832	731
	676	661	864	806	670	733	956	744	694	865	725	845	827	730	806	722	794	717	850	920	775	921	851	909	773	725	713	857	690	873	670	839	772	974	783	1010	805	620	815	780	949	736	786	741	966	753	836	839	740
	681	670	873	814	674	737	961	752	703	876	731	851	839	735	812	733	799	722	860	925	780	926	860	916	783	734	719	871	701	884	673	849	776	988	792	1016	813	625	824	795	958	747	790	753	978	762	844	844	751
	691	674	885	821	679	744	968	763	715	888	738	863	843	743	815	744	807	729	869	933	784	931	865	922	787	746	728	881	707	892	679	856	779	994	797	1021	825	631	831	802	966	752	798	758	984	770	849	848	757
	697	680	897	833	685	750	979	773	723	898	745	869	859	747	817	759	815	735	879	941	794	936	870	927	797	754	733	895	711	907	687	861	786	1000	805	1026	830	635	840	813	969	761	802	773	989	778	857	858	765
	703	686	910	844	689	754	989	777	729	906	755	876	869	754	821	768	822	744	883	946	797	948	872	933	805	762	743	903	714	917	695	864	796	1009	810	1031	839	645	853	820	978	771	814	785	999	787	865	865	771
	709	694	920	855	696	758	1000	781	732	910	763	884	881	764	829	777	832	750	891	950	802	960	879	939	810	768	751	913	719	921	705	872	804	1018	816	1038	853	652	869	831	986	780	820	793	1009	801	869	877	776
	715	704	932	868	700	765	1012	790	733	915	773	892	895	775	835	782	841	760	899	958	805	971	882	947	818	776	759	923	722	929	707	886	810	1029	829	1044	859	659	878	844	995	785	825	802	1020	807	875	882	782
	724	714	945	879	704	771	1021	797	738	923	784	897	903	787	842	786	846	764	907	974	809	981	893	950	823	785	767	931	727	935	711	896	819	1037	836	1053	864	668	885	857	1000	794	830	815	1026	814	879	889	790
	731	726	957	895	713	773	1033	801	747	928	796	907	915	796	851	795	852	768	912	985	814	994	897	953	832	792	773	942	732	950	718	903	827	1043	839	1064	869	674	890	872	1005	801	840	825	1036	822	880	898	802
	736	733	968	909	717	778	1039	808	758	939	804	919	929	798	860	801	861	771	918	992	821	1005	906	961	840	796	777	948	736	963	724	907	833	1054	844	1073	875	683	899	886	1013	806	848	838	1048	829	882	899	808
	745	743	978	922	724	786	1046	825	762	947	813	926	945	803	866	810	874	777	925	1002	825	1013	911	967	848	802	786	961	740	972	733	917	843	1063	855	1077	885	690	906	899	1017	817	850	847	1053	838	887	906	816
	751	751	985	929	729	796	1058	831	769	959	824	933	953	814	871	815	881	785	931	1009	832	1024	919	975	857	806	792	971	742	982	740	921	856	1077	865	1082	889	696	912	909	1021	833	859	858	1058	842	899	912	820
	755	755	991	938	735	802	1070	839	778	965	838	937	963	825	875	821	889	793	938	1014	838	1032	930	984	860	811	801	978	747	993	747	927	862	1084	878	1093	897	704	922	919	1031	844	861	872	1065	850	905	922	828
	763	762	999	946	740	806	1078	850	782	975	848	947	971	831	879	833	897	799	946	1024	844	1040	938	992	861	820	811	989	752	1004	752	932	868	1094	885	1099	902	712	927	928	1041	850	864	886	1073	858	914	928	835
	772	768	1008	957	747	812	1085	861	791	982	859	951	978	839	885	841	908	806	953	1028	848	1050	947	999	867	827	824	1001	758	1015	760	938	876	1106	891	1103	910	718	936	938	1051	855	869	894	1085	863	917	936	838
	780	770	1014	963	753	822	1096	872	804	989	871	958	987	847	895	849	914	819	958	1037	854	1062	957	1003	874	833	833	1007	767	1023	769	943	881	1114	898	1109	915	727	949	951	1055	860	873	902	1091	867	927	945	841
	790	772	1020	972	761	829	1105	881	812	992	879	968	1000	856	903	859	918	827	970	1046	861	1073	962	1014	878	839	846	1017	773	1035	774	949	884	1130	905	1112	923	733	961	960	1062	865	876	905	1098	874	938	948	848
	794	778	1028	980	766	837	1113	890	818	994	887	975	1010	861	905	867	922	832	980	1051	865	1082	977	1023	883	846	855	1022	782	1046	780	957	889	1146	914	1117	933	748	969	971	1067	874	876	915	1100	884	943	952	856
	803	781	1033	988	773	843	1122	897	823	999	893	980	1019	866	913	876	926	836	994	1058	868	1096	987	1030	893	861	862	1030	789	1055	783	971	894	1159	920	1130	939	757	978	978	1071	884	879	918	1105	887	948	958	862
	808	788	1038	996	783	851	1134	907	828	1001	900	991	1033	872	919	887	931	840	1007	1064	874	1107	994	1038	901	872	866	1036	799	1066	788	978	906	1171	925	1144	947	765	987	986	1074	892	883	926	1112	891	960	965	870
	818	797	1047	1007	788	857	1141	917	832	1001	909	1004	1038	879	925	895	936	845	1020	1071	884	1119	1002	1045	908	887	868	1040	809	1076	792	981	912	1184	932	1150	954	771	994	994	1081	900	887	936	1121	898	967	967	877
	826	803	1051	1014	794	859	1144	927	835	1009	915	1013	1050	885	932	899	940	851	1031	1078	888	1128	1007	1053	917	895	875	1045	813	1082	800	986	921	1192	937	1159	959	781	1000	1004	1090	911	891	946	1129	907	975	973	884
	829	810	1064	1021	799	863	1152	938	841	1013	923	1020	1061	892	941	904	946	857	1039	1084	894	1139	1020	1055	923	902	883	1051	818	1090	807	994	925	1197	942	1172	966	787	1007	1016	1098	922	897	956	1137	913	984	982	890
	833	815	1075	1032	806	866	1159	948	848	1018	929	1027	1071	896	944	912	951	867	1047	1095	898	1152	1028	1056	929	908	888	1058	820	1099	814	1001	931	1205	950	1181	974	790	1016	1029	1109	937	900	961	1145	923	991	993	893
	840	825	1087	1040	814	872	1163	954	858	1023	936	1034	1081	905	951	918	959	873	1057	1103	904	1161	1039	1059	931	920	896	1066	825	1109	821	1006	942	1210	955	1192	983	796	1022	1041	1114	946	901	966	1155	927	1001	998	895
	850	833	1096	1047	819	880	1170	960	864	1029	945	1041	1093	910	961	930	964	876	1066	1105	911	1172	1048	1065	937	928	908	1076	829	1115	827	1008	949	1217	963	1196	990	805	1032	1054	1124	955	902	976	1165	929	1009	1006	899
	866	838	1104	1052	824	885	1176	968	873	1035	956	1051	1099	919	973	933	969	887	1072	1113	919	1179	1057	1073	940	935	914	1085	835	1123	836	1014	956	1224	970	1216	1002	817	1040	1065	1132	969	902	987	1170	933	1017	1012	901
	873	843	1107	1059	829	888	1184	977	881	1037	964	1056	1109	923	979	943	975	893	1078	1121	927	1186	1067	1081	942	948	920	1101	843	1131	840	1019	965	1231	978	1223	1010	824	1045	1072	1141	978	907	993	1178	941	1029	1018	906
	881	853	1115	1064	837	896	1192	983	891	1043	970	1064	1124	932	992	952	987	899	1085	1130	931	1190	1077	1089	951	960	931	1115	855	1138	846	1021	980	1237	981	1230	1019	832	1053	1086	1148	989	912	1004	1182	951	1037	1024	913
	889	860	1125	1075	843	899	1199	989	898	1051	972	1067	1134	941	1002	959	998	903	1089	1139	934	1203	1081	1097	956	964	941	1127	861	1151	851	1025	989	1241	987	1236	1028	846	1058	1091	1155	1001	914	1015	1193	960	1046	1030	918
	896	870	1139	1084	847	906	1207	997	906	1058	975	1072	1144	952	1015	967	1005	907	1099	1144	939	1215	1085	1107	961	968	951	1135	866	1162	858	1030	1001	1247	995	1242	1033	857	1066	1100	1161	1015	918	1022	1201	968	1057	1034	922
	905	877	1147	1097	850	912	1211	1002	918	1068	978	1078	1154	957	1025	975	1013	913	1107	1153	941	1222	1091	1110	967	974	963	1145	871	1173	862	1035	1018	1253	1007	1249	1040	865	1073	1105	1167	1027	919	1028	1204	977	1069	1041	923
	912	887	1160	1110	856	923	1213	1007	923	1075	984	1089	1161	960	1031	981	1023	919	1114	1158	944	1233	1099	1118	977	981	976	1157	876	1187	863	1043	1027	1260	1015	1258	1044	874	1079	1112	1177	1038	923	1037	1214	984	1082	1047	926
	924	896	1165	1120	865	931	1214	1015	934	1081	992	1095	1171	963	1042	989	1031	924	1124	1163	946	1240	1105	1128	984	987	985	1168	882	1192	868	1049	1042	1267	1024	1260	1054	880	1084	1121	1188	1049	927	1049	1224	991	1100	1052	930
	932	907	1171	1132	873	940	1217	1022	945	1089	997	1104	1179	966	1050	995	1040	930	1130	1169	951	1243	1116	1137	993	991	993	1174	888	1201	875	1053	1049	1274	1034	1267	1067	890	1092	1129	1201	1057	933	1066	1242	996	1112	1058	938
	939	912	1182	1143	876	950	1223	1028	958	1101	1003	1116	1189	974	1058	998	1050	937	1141	1175	956	1251	1132	1141	998	1000	998	1177	899	1209	879	1058	1055	1284	1043	1274	1075	898	1098	1139	1212	1066	934	1081	1259	1004	1120	1065	948
	947	917	1194	1154	881	959	1229	1034	967	1113	1011	1128	1196	978	1071	1003	1057	943	1146	1183	960	1260	1143	1145	1003	1007	1003	1188	904	1217	888	1070	1060	1292	1049	1280	1082	908	1107	1148	1224	1078	935	1089	1266	1009	1128	1073	953
	954	924	1207	1161	886	970	1230	1040	980	1125	1019	1135	1207	985	1082	1005	1066	945	1152	1192	961	1266	1156	1147	1010	1017	1010	1192	906	1227	897	1079	1069	1300	1055	1285	1085	917	1113	1161	1233	1087	937	1101	1276	1017	1132	1081	956
	961	932	1212	1170	888	978	1234	1047	990	1134	1025	1152	1223	992	1094	1014	1076	947	1158	1201	967	1277	1168	1150	1015	1024	1017	1199	916	1236	904	1084	1071	1305	1058	1292	1089	930	1121	1175	1239	1100	938	1107	1285	1030	1137	1087	960
	968	936	1225	1181	895	985	1240	1051	1003	1142	1027	1164	1230	997	1100	1019	1080	950	1166	1207	974	1282	1180	1157	1022	1031	1023	1206	923	1244	908	1088	1076	1307	1062	1302	1097	941	1127	1183	1244	1104	941	1118	1299	1040	1146	1096	967
	979	942	1239	1190	900	993	1246	1057	1011	1154	1031	1169	1241	1005	1111	1026	1086	951	1172	1213	977	1290	1192	1164	1030	1041	1031	1213	933	1246	921	1092	1085	1315	1068	1312	1103	952	1137	1196	1255	1111	945	1134	1308	1051	1161	1107	980
	985	947	1253	1195	904	1003	1253	1064	1023	1168	1035	1175	1253	1010	1124	1034	1093	952	1180	1220	981	1304	1199	1170	1040	1050	1041	1221	941	1254	928	1102	1089	1323	1074	1320	1111	955	1143	1204	1263	1116	951	1138	1313	1060	1173	1114	985
	990	953	1264	1198	910	1014	1264	1067	1036	1178	1039	1188	1262	1013	1130	1038	1100	958	1188	1227	991	1316	1210	1176	1049	1055	1052	1235	949	1261	932	1110	1100	1331	1083	1330	1120	960	1155	1212	1272	1123	953	1140	1320	1068	1181	1121	993
	997	959	1270	1206	915	1021	1275	1073	1044	1189	1043	1198	1275	1020	1137	1043	1111	959	1192	1236	996	1327	1219	1177	1060	1058	1060	1248	953	1266	937	1119	1106	1342	1094	1338	1128	965	1161	1222	1279	1129	958	1148	1327	1076	1196	1131	1007
	1000	968	1278	1211	920	1034	1279	1077	1046	1197	1047	1205	1285	1029	1144	1046	1124	968	1199	1241	1001	1337	1228	1182	1066	1062	1067	1259	961	1269	942	1124	1112	1349	1103	1340	1134	971	1168	1228	1287	1137	962	1156	1340	1081	1206	1142	1021
	1006	979	1285	1219	925	1040	1285	1085	1049	1203	1053	1207	1296	1036	1153	1047	1136	972	1208	1248	1006	1347	1238	1193	1077	1069	1077	1266	971	1275	946	1132	1119	1358	1114	1354	1139	974	1174	1232	1294	1143	967	1162	1352	1090	1214	1151	1030
	1017	991	1294	1229	928	1049	1289	1091	1057	1209	1059	1216	1309	1044	1161	1050	1142	981	1216	1258	1012	1356	1248	1197	1082	1081	1084	1277	979	1279	950	1138	1133	1366	1128	1363	1143	980	1180	1238	1301	1149	968	1166	1363	1098	1223	1158	1039
	1028	996	1297	1237	931	1060	1296	1099	1063	1220	1069	1224	1320	1053	1164	1058	1156	988	1222	1268	1017	1368	1260	1201	1085	1092	1091	1280	987	1288	959	1144	1141	1371	1134	1374	1147	984	1194	1241	1307	1159	969	1169	1374	1111	1227	1165	1044
	1038	1000	1306	1246	936	1070	1298	1108	1070	1231	1077	1239	1326	1062	1171	1067	1168	993	1223	1283	1020	1378	1269	1210	1094	1096	1100	1288	996	1294	965	1147	1155	1381	1140	1380	1154	987	1202	1252	1310	1167	975	1178	1384	1124	1231	1171	1051
	1046	1013	1311	1255	940	1078	1311	1113	1077	1240	1084	1251	1336	1071	1175	1074	1182	997	1228	1288	1027	1383	1280	1219	1100	1104	1108	1299	1009	1304	970	1153	1168	1390	1147	1389	1165	990	1212	1261	1315	1174	978	1188	1398	1134	1236	1178	1059
	1057	1023	1319	1261	950	1088	1320	1121	1081	1248	1096	1258	1347	1077	1181	1081	1195	1000	1236	1296	1032	1387	1290	1224	1106	1107	1114	1310	1016	1314	979	1158	1176	1397	1156	1402	1174	998	1220	1269	1323	1185	982	1195	1406	1147	1241	1183	1072
	1064	1030	1324	1267	960	1097	1327	1129	1087	1263	1102	1265	1356	1089	1184	1085	1206	1007	1246	1304	1033	1394	1304	1232	1110	1114	1123	1323	1028	1325	987	1166	1184	1401	1160	1409	1187	1002	1224	1278	1329	1200	985	1205	1416	1155	1252	1188	1078
	1072	1039	1332	1275	961	1108	1335	1132	1092	1271	1113	1274	1361	1098	1191	1098	1219	1011	1248	1313	1037	1408	1322	1235	1115	1119	1134	1332	1037	1334	991	1171	1191	1405	1169	1419	1194	1008	1226	1281	1331	1216	988	1219	1429	1163	1260	1192	1080
	1081	1046	1347	1283	966	1115	1342	1143	1100	1274	1129	1282	1367	1106	1199	1104	1223	1018	1254	1322	1045	1414	1329	1250	1120	1126	1140	1338	1045	1340	997	1175	1196	1409	1178	1431	1200	1020	1233	1289	1336	1223	990	1233	1436	1172	1269	1202	1088
	1087	1055	1353	1291	974	1121	1346	1155	1108	1280	1138	1287	1374	1118	1202	1110	1227	1024	1265	1328	1053	1421	1337	1259	1127	1130	1145	1346	1051	1350	1003	1184	1204	1415	1184	1443	1211	1027	1241	1299	1339	1236	1001	1244	1442	1191	1271	1211	1092
	1096	1063	1361	1298	982	1129	1349	1165	1111	1290	1148	1293	1386	1124	1209	1116	1234	1032	1269	1336	1057	1428	1345	1263	1135	1138	1149	1353	1062	1364	1013	1188	1216	1418	1197	1453	1218	1030	1245	1306	1343	1250	1004	1254	1452	1199	1276	1218	1097
	1106	1071	1374	1304	992	1136	1353	1173	1118	1294	1157	1296	1395	1128	1214	1122	1246	1038	1273	1348	1061	1436	1353	1275	1142	1146	1155	1355	1072	1372	1020	1191	1225	1428	1203	1460	1229	1037	1252	1316	1348	1263	1011	1267	1463	1207	1279	1230	1104
	1116	1081	1381	1318	1000	1142	1364	1179	1123	1300	1167	1302	1405	1134	1223	1130	1256	1045	1279	1354	1063	1447	1358	1279	1148	1155	1160	1363	1077	1382	1028	1193	1237	1437	1207	1468	1238	1048	1256	1327	1357	1272	1013	1275	1470	1215	1280	1242	1107
	1125	1086	1385	1334	1007	1144	1373	1179	1131	1307	1173	1312	1415	1140	1229	1134	1264	1050	1283	1360	1067	1452	1371	1288	1155	1161	1166	1370	1085	1392	1034	1196	1239	1444	1209	1475	1246	1051	1257	1335	1365	1285	1018	1282	1478	1229	1282	1252	1113
	1136	1094	1392	1349	1014	1147	1382	1181	1141	1313	1178	1320	1428	1149	1237	1143	1269	1054	1294	1376	1072	1459	1375	1296	1168	1167	1171	1380	1095	1399	1043	1202	1247	1451	1212	1487	1251	1061	1261	1345	1380	1291	1021	1290	1487	1238	1292	1264	1117
	1145	1101	1403	1363	1017	1153	1394	1186	1150	1325	1187	1333	1430	1163	1244	1148	1277	1060	1300	1383	1074	1465	1385	1299	1173	1175	1176	1393	1105	1408	1050	1206	1253	1460	1218	1497	1257	1067	1265	1350	1390	1303	1024	1298	1497	1245	1299	1273	1122
	1153	1105	1414	1371	1024	1155	1402	1189	1159	1333	1193	1339	1440	1175	1251	1155	1286	1063	1309	1397	1077	1469	1396	1304	1180	1181	1185	1407	1113	1413	1058	1213	1260	1469	1223	1511	1266	1072	1270	1358	1396	1312	1029	1310	1511	1254	1302	1279	1125
	1160	1108	1428	1381	1026	1160	1413	1194	1169	1341	1196	1348	1445	1190	1255	1159	1299	1072	1318	1402	1080	1476	1407	1308	1185	1186	1190	1410	1124	1417	1068	1218	1266	1479	1231	1525	1271	1074	1275	1370	1399	1321	1034	1320	1523	1260	1311	1291	1132
	1168	1115	1439	1391	1029	1165	1422	1199	1176	1352	1205	1360	1453	1196	1260	1163	1307	1077	1329	1409	1088	1480	1412	1313	1200	1191	1200	1415	1132	1422	1074	1224	1271	1493	1233	1533	1278	1078	1284	1377	1404	1337	1038	1326	1536	1266	1316	1300	1137
	1179	1123	1444	1398	1034	1171	1431	1207	1184	1367	1216	1369	1466	1203	1264	1174	1315	1081	1341	1417	1096	1486	1419	1321	1212	1197	1211	1424	1140	1430	1083	1228	1277	1499	1237	1544	1286	1083	1293	1389	1411	1346	1046	1334	1542	1275	1324	1310	1143
	1190	1129	1449	1404	1045	1177	1441	1211	1201	1377	1220	1373	1469	1214	1270	1181	1325	1089	1351	1426	1104	1491	1428	1327	1221	1201	1222	1429	1152	1440	1086	1236	1286	1506	1246	1553	1290	1093	1300	1397	1419	1353	1055	1342	1555	1284	1330	1319	1145
	1192	1131	1461	1415	1048	1181	1447	1220	1215	1388	1224	1374	1473	1218	1276	1187	1338	1098	1354	1431	1111	1495	1438	1334	1232	1205	1235	1434	1162	1441	1092	1244	1291	1513	1255	1561	1297	1096	1306	1403	1423	1362	1061	1348	1569	1295	1337	1327	1156
	1203	1134	1467	1426	1052	1189	1453	1226	1226	1398	1229	1377	1483	1227	1281	1193	1344	1107	1364	1437	1121	1500	1443	1342	1245	1209	1243	1441	1168	1447	1097	1253	1301	1522	1260	1567	1300	1105	1311	1410	1424	1364	1068	1356	1576	1306	1345	1337	1164
	1214	1136	1481	1434	1060	1196	1463	1235	1235	1411	1234	1384	1497	1231	1288	1198	1351	1111	1376	1441	1135	1505	1449	1349	1255	1213	1248	1445	1173	1453	1103	1261	1309	1530	1267	1576	1315	1110	1315	1413	1431	1370	1076	1362	1583	1319	1351	1346	1169
	1223	1139	1492	1442	1072	1203	1468	1240	1246	1424	1238	1392	1510	1240	1295	1204	1357	1118	1381	1447	1145	1511	1455	1355	1265	1218	1256	1448	1181	1459	1116	1272	1317	1535	1271	1581	1324	1121	1319	1421	1439	1380	1084	1368	1591	1329	1358	1356	1173
	1229	1140	1502	1449	1080	1210	1474	1243	1254	1436	1245	1398	1518	1250	1305	1208	1365	1122	1392	1454	1154	1513	1464	1360	1274	1220	1263	1455	1190	1465	1126	1280	1325	1546	1278	1585	1330	1130	1325	1429	1446	1385	1093	1379	1600	1338	1365	1369	1181
	1233	1147	1513	1457	1089	1220	1483	1249	1261	1448	1248	1403	1527	1256	1311	1213	1379	1126	1405	1458	1164	1518	1472	1368	1281	1222	1270	1461	1197	1474	1132	1293	1331	1557	1287	1594	1339	1138	1327	1436	1451	1394	1099	1386	1610	1352	1369	1386	1194
	1248	1151	1524	1464	1096	1228	1493	1254	1270	1460	1258	1411	1533	1262	1319	1218	1385	1131	1414	1459	1176	1524	1481	1375	1292	1228	1280	1468	1202	1481	1142	1302	1338	1567	1299	1604	1346	1148	1332	1440	1459	1403	1107	1389	1619	1360	1372	1394	1206
	1257	1156	1539	1475	1104	1236	1498	1258	1283	1469	1268	1416	1538	1263	1327	1219	1397	1134	1422	1466	1180	1530	1489	1385	1297	1234	1294	1480	1207	1484	1149	1313	1344	1578	1307	1607	1351	1153	1340	1449	1467	1415	1112	1397	1632	1369	1376	1408	1217
	1273	1163	1554	1485	1109	1244	1502	1265	1297	1477	1275	1421	1546	1269	1336	1223	1406	1137	1431	1471	1189	1536	1495	1392	1304	1240	1306	1491	1211	1487	1158	1324	1348	1586	1313	1611	1352	1159	1345	1460	1476	1422	1119	1401	1641	1381	1383	1419	1230
	1289	1166	1574	1491	1115	1248	1506	1278	1311	1487	1286	1424	1553	1277	1350	1229	1414	1140	1439	1477	1197	1540	1502	1401	1314	1243	1314	1501	1220	1489	1167	1332	1354	1592	1321	1619	1355	1166	1350	1470	1486	1429	1128	1405	1648	1390	1388	1426	1238
	1300	1176	1594	1500	1121	1260	1510	1283	1324	1502	1298	1430	1563	1283	1359	1237	1426	1144	1445	1485	1205	1546	1513	1406	1325	1245	1319	1509	1229	1496	1178	1339	1359	1599	1336	1630	1359	1167	1359	1478	1500	1433	1142	1409	1652	1404	1393	1436	1250
	1310	1187	1604	1504	1127	1268	1516	1287	1333	1511	1305	1435	1571	1289	1367	1244	1435	1148	1450	1493	1211	1550	1520	1411	1338	1246	1328	1518	1236	1507	1191	1347	1365	1609	1344	1635	1363	1170	1361	1488	1518	1441	1152	1415	1659	1415	1400	1448	1254
	1323	1195	1612	1511	1129	1281	1523	1293	1339	1519	1313	1441	1580	1292	1372	1248	1441	1152	1462	1500	1221	1559	1529	1418	1352	1251	1338	1524	1243	1513	1204	1359	1371	1616	1348	1642	1368	1173	1363	1499	1527	1449	1160	1420	1668	1422	1408	1457	1259
	1332	1203	1616	1521	1131	1291	1532	1300	1346	1530	1325	1447	1585	1300	1376	1253	1453	1153	1473	1508	1229	1569	1533	1431	1366	1255	1346	1531	1248	1517	1217	1365	1380	1623	1355	1648	1370	1180	1366	1507	1535	1454	1170	1427	1674	1428	1416	1466	1265
	1341	1209	1623	1531	1133	1298	1538	1308	1350	1541	1336	1458	1592	1303	1385	1260	1460	1157	1486	1515	1236	1574	1538	1436	1377	1257	1356	1537	1252	1526	1229	1372	1390	1629	1360	1658	1379	1184	1371	1514	1541	1462	1175	1435	1680	1439	1422	1475	1273
	1357	1216	1625	1540	1137	1307	1543	1319	1353	1556	1344	1464	1600	1308	1392	1263	1478	1161	1491	1519	1241	1583	1547	1442	1380	1263	1370	1544	1254	1535	1238	1385	1400	1634	1371	1662	1391	1191	1374	1524	1551	1472	1177	1440	1688	1449	1428	1487	1279
	1363	1225	1633	1548	1143	1315	1551	1325	1360	1571	1353	1474	1609	1311	1398	1264	1488	1163	1498	1525	1247	1592	1556	1448	1386	1271	1381	1552	1260	1545	1245	1393	1408	1639	1380	1665	1397	1200	1377	1531	1558	1479	1183	1446	1695	1462	1433	1493	1286
	1377	1232	1640	1556	1148	1324	1558	1331	1369	1584	1366	1484	1618	1315	1405	1267	1496	1171	1505	1536	1251	1601	1564	1454	1391	1275	1391	1558	1262	1558	1253	1399	1416	1644	1386	1667	1408	1206	1378	1542	1565	1487	1187	1457	1698	1477	1438	1507	1289
	1388	1241	1649	1564	1154	1334	1564	1338	1375	1595	1374	1489	1628	1321	1417	1273	1506	1176	1514	1547	1258	1611	1575	1462	1394	1283	1400	1563	1268	1570	1262	1407	1424	1650	1391	1670	1414	1209	1385	1547	1570	1496	1190	1466	1703	1491	1445	1514	1296
	1393	1247	1657	1571	1161	1339	1572	1344	1384	1602	1384	1495	1633	1329	1428	1280	1518	1185	1521	1558	1262	1619	1584	1471	1398	1290	1408	1565	1273	1585	1271	1416	1434	1655	1397	1674	1419	1213	1392	1553	1579	1505	1193	1472	1715	1505	1449	1526	1306
	1401	1257	1663	1577	1165	1344	1579	1353	1390	1610	1392	1504	1644	1338	1442	1282	1525	1193	1528	1565	1264	1632	1589	1478	1401	1300	1414	1573	1281	1598	1281	1426	1438	1663	1404	1684	1427	1221	1393	1559	1589	1510	1198	1482	1724	1520	1456	1535	1313
	1407	1264	1671	1586	1166	1347	1583	1360	1394	1621	1400	1513	1648	1344	1447	1291	1531	1198	1534	1571	1265	1639	1597	1488	1407	1307	1421	1585	1288	1610	1290	1437	1443	1667	1413	1691	1434	1227	1401	1567	1597	1517	1202	1490	1733	1530	1465	1540	1323
	1417	1272	1676	1594	1168	1353	1593	1370	1400	1629	1406	1524	1653	1348	1458	1294	1538	1206	1542	1578	1270	1646	1601	1497	1413	1317	1431	1593	1297	1621	1297	1442	1453	1678	1420	1693	1445	1232	1408	1577	1615	1525	1203	1499	1740	1543	1473	1547	1333
	1427	1276	1680	1605	1174	1357	1603	1376	1406	1633	1414	1536	1659	1354	1466	1298	1549	1213	1551	1588	1273	1658	1608	1501	1419	1319	1434	1603	1300	1633	1302	1451	1458	1686	1425	1699	1451	1237	1415	1581	1632	1536	1211	1506	1753	1552	1483	1555	1343
	1432	1282	1684	1620	1179	1363	1612	1381	1416	1641	1423	1550	1669	1360	1473	1308	1556	1218	1559	1596	1274	1664	1614	1508	1425	1328	1438	1611	1311	1641	1309	1455	1468	1697	1428	1703	1460	1242	1423	1584	1646	1544	1214	1510	1764	1564	1493	1565	1355
	1441	1289	1687	1630	1185	1368	1616	1384	1429	1648	1432	1563	1678	1365	1479	1316	1561	1228	1571	1602	1277	1674	1619	1516	1433	1335	1444	1618	1317	1652	1313	1461	1475	1702	1438	1706	1474	1250	1425	1591	1658	1549	1217	1516	1768	1576	1500	1567	1362
	1444	1297	1692	1638	1189	1375	1620	1385	1436	1656	1445	1574	1686	1371	1487	1320	1567	1231	1585	1612	1277	1683	1626	1524	1441	1339	1452	1633	1324	1663	1323	1471	1479	1704	1447	1711	1484	1259	1429	1594	1665	1558	1219	1524	1780	1588	1511	1576	1371
	1451	1305	1699	1647	1195	1384	1627	1389	1444	1662	1457	1583	1701	1377	1493	1326	1579	1238	1600	1623	1279	1695	1634	1531	1446	1341	1459	1644	1330	1668	1329	1479	1487	1708	1456	1715	1495	1267	1436	1603	1677	1567	1223	1531	1786	1598	1518	1586	1381
	1460	1312	1705	1654	1204	1394	1637	1389	1450	1672	1463	1588	1714	1386	1503	1332	1586	1250	1609	1630	1283	1706	1641	1534	1448	1345	1470	1653	1338	1679	1337	1490	1495	1718	1459	1718	1502	1279	1442	1612	1684	1573	1227	1536	1793	1606	1526	1593	1391
	1466	1320	1711	1668	1212	1405	1649	1392	1460	1678	1469	1593	1726	1399	1511	1333	1593	1258	1614	1631	1287	1718	1647	1542	1462	1349	1480	1661	1346	1684	1344	1501	1500	1725	1466	1721	1515	1288	1444	1625	1696	1577	1236	1540	1805	1619	1533	1603	1401
	1472	1331	1717	1677	1218	1411	1654	1394	1466	1688	1475	1602	1732	1416	1521	1335	1602	1265	1621	1640	1293	1722	1652	1547	1473	1354	1488	1669	1358	1692	1353	1512	1507	1731	1477	1726	1528	1292	1449	1638	1708	1584	1238	1548	1816	1634	1540	1610	1412
	1481	1341	1721	1679	1219	1422	1657	1400	1475	1692	1485	1611	1741	1430	1531	1339	1609	1272	1625	1646	1301	1728	1660	1556	1482	1361	1493	1680	1364	1698	1358	1522	1512	1736	1482	1730	1535	1298	1456	1650	1717	1590	1239	1554	1821	1643	1542	1623	1419
	1491	1342	1726	1683	1222	1431	1661	1406	1482	1700	1494	1614	1752	1443	1541	1344	1617	1274	1626	1651	1308	1738	1666	1565	1494	1368	1499	1695	1371	1709	1363	1530	1518	1739	1490	1734	1543	1307	1463	1657	1733	1599	1244	1561	1830	1656	1547	1634	1425
	1504	1350	1733	1690	1226	1440	1671	1411	1490	1703	1502	1622	1763	1457	1547	1348	1623	1282	1634	1656	1318	1747	1674	1570	1504	1373	1505	1703	1382	1715	1369	1537	1526	1743	1499	1741	1554	1316	1468	1671	1746	1610	1249	1573	1838	1673	1553	1644	1432
	1508	1360	1741	1700	1233	1449	1681	1416	1499	1710	1509	1630	1770	1469	1555	1356	1631	1294	1641	1662	1321	1755	1687	1579	1512	1379	1510	1714	1391	1718	1376	1543	1533	1752	1503	1746	1565	1324	1473	1677	1754	1620	1250	1581	1848	1689	1564	1648	1440
	1514	1366	1751	1712	1235	1459	1691	1420	1507	1716	1515	1638	1781	1480	1559	1360	1641	1300	1651	1669	1327	1762	1696	1584	1519	1386	1521	1727	1398	1728	1379	1554	1543	1758	1512	1751	1579	1332	1476	1686	1766	1630	1253	1588	1855	1699	1569	1655	1450
	1522	1378	1757	1725	1243	1467	1700	1424	1514	1723	1521	1645	1792	1492	1563	1363	1649	1307	1661	1673	1329	1768	1702	1593	1526	1392	1534	1739	1406	1735	1385	1561	1548	1766	1516	1759	1588	1342	1482	1694	1775	1639	1261	1597	1864	1711	1575	1666	1454
	1526	1388	1765	1738	1254	1477	1709	1435	1517	1729	1525	1655	1802	1501	1571	1364	1661	1315	1668	1676	1336	1777	1711	1596	1534	1402	1546	1749	1414	1742	1389	1567	1552	1774	1528	1770	1601	1353	1494	1702	1791	1647	1270	1605	1882	1720	1580	1686	1460
	1538	1397	1772	1749	1268	1489	1717	1441	1523	1736	1536	1661	1808	1510	1576	1369	1663	1322	1674	1688	1343	1785	1720	1604	1540	1408	1560	1757	1420	1746	1395	1576	1557	1783	1540	1780	1613	1364	1504	1710	1797	1656	1274	1612	1890	1729	1581	1695	1469
	1551	1400	1783	1756	1274	1497	1723	1450	1527	1741	1541	1670	1819	1517	1585	1376	1670	1330	1681	1696	1346	1793	1725	1608	1548	1413	1570	1765	1430	1749	1401	1584	1561	1789	1545	1787	1622	1377	1515	1721	1804	1665	1283	1620	1894	1741	1583	1707	1474
	1562	1409	1789	1771	1285	1502	1726	1452	1531	1747	1548	1679	1828	1526	1597	1381	1671	1341	1685	1704	1352	1799	1732	1616	1556	1417	1588	1776	1436	1752	1403	1591	1567	1793	1554	1796	1636	1389	1519	1732	1815	1674	1286	1629	1903	1750	1585	1721	1481
	1573	1416	1798	1783	1291	1507	1730	1461	1535	1754	1557	1687	1836	1534	1606	1389	1680	1348	1693	1708	1358	1806	1741	1622	1563	1426	1603	1789	1445	1757	1405	1597	1567	1800	1562	1800	1645	1400	1524	1748	1827	1679	1292	1634	1913	1762	1590	1728	1494
	1582	1427	1803	1790	1296	1514	1734	1467	1545	1757	1564	1693	1840	1547	1612	1394	1691	1358	1703	1714	1359	1814	1750	1625	1572	1433	1615	1798	1453	1761	1415	1603	1571	1805	1571	1805	1655	1409	1530	1762	1842	1686	1298	1640	1920	1775	1595	1741	1499
	1593	1436	1815	1799	1301	1517	1737	1470	1555	1766	1575	1700	1853	1558	1621	1400	1699	1367	1716	1722	1361	1818	1759	1630	1584	1444	1627	1805	1458	1764	1420	1606	1577	1817	1575	1811	1665	1421	1533	1774	1853	1696	1302	1644	1926	1784	1599	1749	1511
	1598	1444	1827	1805	1306	1524	1751	1474	1560	1773	1583	1706	1861	1566	1631	1405	1707	1374	1723	1730	1366	1821	1769	1636	1590	1451	1634	1813	1468	1770	1425	1609	1584	1826	1579	1822	1674	1427	1538	1784	1865	1707	1305	1649	1932	1794	1605	1755	1519
	1603	1451	1843	1816	1318	1529	1759	1481	1571	1789	1588	1713	1876	1575	1638	1411	1714	1383	1726	1739	1370	1829	1779	1638	1607	1459	1643	1823	1476	1772	1428	1616	1595	1836	1581	1827	1687	1433	1542	1796	1879	1721	1307	1654	1936	1808	1612	1762	1529
	1604	1456	1855	1824	1325	1534	1764	1486	1575	1797	1594	1720	1888	1584	1645	1419	1722	1388	1732	1750	1375	1842	1789	1643	1619	1466	1651	1829	1490	1774	1435	1620	1600	1843	1585	1835	1699	1445	1546	1808	1894	1729	1312	1657	1941	1817	1619	1770	1537
	1607	1463	1863	1839	1336	1540	1771	1489	1584	1807	1599	1725	1895	1593	1651	1424	1727	1396	1742	1763	1381	1855	1797	1646	1631	1473	1660	1835	1500	1778	1443	1626	1609	1847	1590	1837	1711	1452	1547	1820	1909	1740	1320	1660	1944	1827	1624	1774	1543
	1610	1473	1875	1852	1342	1547	1779	1491	1591	1826	1603	1732	1901	1603	1660	1431	1733	1408	1749	1774	1386	1870	1809	1652	1641	1479	1667	1839	1508	1781	1450	1633	1614	1852	1598	1845	1721	1459	1551	1830	1918	1750	1328	1664	1946	1842	1628	1786	1546
	1620	1478	1887	1858	1350	1554	1783	1495	1599	1838	1617	1746	1912	1612	1668	1439	1741	1418	1759	1779	1395	1880	1817	1657	1650	1491	1677	1844	1514	1787	1455	1638	1624	1862	1602	1853	1726	1472	1555	1836	1925	1757	1333	1670	1949	1856	1633	1795	1552
	1622	1481	1893	1867	1353	1561	1789	1504	1607	1845	1622	1753	1921	1621	1676	1445	1748	1431	1764	1784	1401	1890	1825	1659	1657	1502	1688	1848	1524	1795	1460	1644	1633	1871	1605	1863	1736	1478	1563	1845	1935	1767	1336	1676	1956	1868	1635	1802	1559
	1625	1490	1896	1879	1361	1570	1799	1506	1615	1854	1629	1761	1935	1635	1683	1453	1756	1434	1773	1792	1405	1895	1835	1663	1664	1505	1702	1854	1531	1800	1470	1651	1641	1880	1607	1871	1741	1486	1569	1854	1943	1772	1340	1680	1963	1879	1639	1804	1567
	1633	1500	1902	1891	1368	1575	1813	1514	1627	1859	1638	1763	1943	1646	1687	1459	1762	1445	1780	1795	1412	1899	1844	1668	1672	1510	1718	1864	1537	1805	1478	1660	1647	1893	1612	1875	1749	1491	1572	1866	1954	1778	1355	1682	1969	1890	1644	1811	1574
	1640	1508	1913	1906	1380	1584	1823	1520	1632	1868	1648	1770	1952	1656	1697	1468	1767	1451	1790	1802	1418	1904	1851	1675	1678	1515	1729	1873	1546	1811	1484	1669	1656	1896	1615	1882	1760	1499	1579	1874	1967	1783	1368	1686	1978	1903	1648	1820	1585
	1643	1510	1926	1916	1385	1590	1832	1524	1642	1870	1657	1777	1965	1665	1704	1472	1776	1460	1797	1810	1428	1914	1856	1683	1680	1526	1744	1883	1561	1811	1488	1676	1669	1907	1620	1886	1772	1506	1582	1879	1979	1790	1373	1692	1985	1913	1657	1831	1594
	1645	1516	1937	1931	1391	1599	1843	1526	1650	1876	1672	1787	1979	1676	1711	1482	1787	1472	1801	1818	1436	1920	1864	1690	1683	1535	1750	1889	1570	1817	1492	1681	1671	1917	1626	1897	1786	1515	1587	1883	1993	1796	1380	1695	1993	1929	1665	1841	1599
	1654	1526	1946	1947	1394	1610	1858	1537	1656	1877	1681	1794	1993	1682	1720	1490	1798	1483	1803	1824	1447	1924	1873	1696	1694	1544	1759	1900	1579	1821	1499	1690	1674	1927	1632	1903	1795	1526	1591	1885	2002	1810	1383	1702	2004	1939	1671	1846	1607
	1662	1532	1953	1956	1399	1615	1869	1543	1663	1885	1692	1800	2006	1692	1730	1496	1805	1488	1808	1830	1456	1927	1885	1702	1699	1553	1764	1906	1587	1828	1503	1693	1679	1933	1636	1911	1805	1530	1596	1890	2009	1819	1392	1711	2011	1948	1673	1852	1614
	1667	1538	1957	1963	1404	1621	1880	1551	1667	1890	1700	1806	2015	1701	1742	1505	1809	1498	1814	1832	1465	1931	1898	1709	1707	1559	1767	1907	1594	1836	1505	1699	1688	1945	1639	1920	1813	1532	1600	1891	2016	1828	1401	1721	2016	1959	1683	1858	1626
	1671	1544	1967	1973	1407	1624	1890	1557	1677	1899	1708	1815	2030	1708	1751	1511	1815	1509	1816	1841	1473	1942	1909	1713	1715	1561	1774	1913	1597	1843	1509	1704	1698	1956	1645	1929	1824	1536	1607	1893	2022	1840	1407	1732	2020	1969	1693	1866	1639
	1677	1555	1972	1982	1413	1633	1897	1570	1686	1907	1711	1825	2038	1711	1754	1516	1822	1517	1819	1847	1477	1957	1921	1719	1725	1565	1780	1918	1603	1856	1516	1708	1708	1964	1650	1939	1835	1546	1611	1896	2035	1848	1418	1745	2033	1983	1699	1875	1645
	1686	1563	1981	1992	1422	1649	1905	1574	1691	1913	1719	1832	2048	1715	1760	1523	1824	1529	1827	1854	1479	1968	1933	1727	1732	1573	1786	1925	1609	1866	1525	1713	1714	1974	1653	1946	1849	1559	1613	1901	2047	1857	1424	1757	2041	1992	1709	1880	1656
	1691	1568	1988	1999	1426	1656	1910	1577	1702	1920	1725	1843	2054	1718	1763	1528	1824	1538	1831	1860	1484	1980	1943	1738	1742	1578	1792	1931	1621	1875	1532	1722	1723	1982	1663	1954	1862	1573	1614	1907	2057	1863	1425	1767	2049	2002	1713	1888	1664
	1696	1576	1993	2014	1430	1664	1915	1586	1712	1922	1731	1848	2061	1722	1767	1532	1830	1550	1839	1872	1492	1988	1954	1748	1748	1587	1799	1939	1625	1880	1538	1732	1733	1989	1665	1961	1869	1584	1617	1908	2065	1874	1428	1778	2061	2013	1719	1900	1673
	1704	1583	2000	2021	1433	1676	1921	1593	1718	1928	1742	1856	2070	1727	1771	1534	1834	1561	1844	1876	1497	1996	1965	1755	1757	1596	1803	1951	1634	1890	1546	1746	1746	2000	1670	1967	1878	1595	1618	1911	2074	1880	1433	1790	2069	2020	1725	1907	1682
	1715	1587	2003	2024	1442	1683	1923	1597	1727	1941	1758	1869	2078	1731	1775	1539	1840	1570	1848	1880	1505	2005	1977	1763	1763	1608	1810	1962	1639	1895	1555	1753	1757	2009	1675	1972	1885	1611	1620	1917	2091	1888	1440	1801	2079	2029	1732	1913	1694
	1721	1591	2011	2033	1447	1690	1934	1600	1737	1949	1767	1878	2087	1739	1781	1543	1843	1577	1859	1889	1510	2010	1993	1767	1770	1616	1815	1970	1645	1906	1563	1761	1766	2015	1682	1976	1893	1622	1625	1922	2106	1892	1445	1816	2087	2038	1746	1922	1706
	1724	1598	2020	2042	1455	1694	1940	1606	1742	1954	1774	1890	2098	1745	1788	1548	1849	1583	1864	1900	1516	2017	2010	1774	1779	1623	1823	1976	1656	1916	1575	1765	1786	2023	1692	1982	1904	1632	1628	1926	2118	1898	1450	1821	2099	2045	1754	1931	1716
	1728	1600	2023	2049	1463	1706	1949	1608	1753	1956	1788	1900	2108	1750	1791	1554	1856	1589	1868	1910	1525	2026	2023	1778	1785	1633	1830	1985	1663	1922	1586	1774	1804	2029	1695	1990	1917	1639	1630	1937	2125	1903	1459	1831	2108	2053	1761	1940	1728
	1734	1605	2029	2060	1468	1712	1959	1609	1758	1962	1803	1906	2120	1758	1798	1560	1861	1593	1875	1919	1529	2035	2041	1784	1794	1645	1840	1992	1667	1926	1596	1785	1813	2036	1702	2001	1923	1647	1632	1946	2135	1908	1465	1838	2117	2062	1771	1949	1738
	1739	1616	2034	2070	1475	1725	1966	1614	1765	1970	1811	1908	2132	1767	1804	1562	1870	1599	1880	1925	1537	2049	2052	1788	1795	1657	1852	2002	1675	1931	1602	1792	1822	2049	1710	2010	1932	1661	1639	1955	2144	1917	1472	1848	2127	2070	1778	1956	1750
	1744	1623	2041	2075	1486	1736	1973	1619	1779	1978	1820	1911	2141	1774	1810	1567	1881	1607	1886	1932	1542	2066	2071	1795	1798	1668	1860	2009	1684	1931	1606	1800	1828	2061	1717	2017	1935	1675	1645	1960	2151	1920	1476	1854	2132	2078	1785	1962	1766
	1748	1626	2048	2084	1490	1743	1986	1626	1788	1990	1831	1918	2153	1779	1818	1577	1891	1611	1894	1937	1548	2076	2087	1804	1806	1678	1863	2020	1693	1933	1617	1806	1836	2068	1722	2024	1942	1684	1652	1968	2162	1924	1479	1868	2138	2089	1793	1973	1780
	1750	1631	2054	2090	1497	1749	1996	1639	1794	1999	1842	1929	2168	1787	1827	1587	1899	1619	1899	1939	1559	2083	2100	1812	1812	1686	1868	2028	1702	1936	1628	1811	1841	2078	1726	2030	1945	1691	1660	1975	2171	1932	1486	1877	2143	2097	1802	1982	1790
	1756	1636	2062	2100	1505	1758	2010	1646	1803	2008	1849	1937	2176	1792	1834	1596	1907	1627	1903	1947	1564	2090	2108	1819	1815	1699	1875	2034	1708	1938	1638	1819	1854	2088	1730	2034	1947	1699	1668	1978	2177	1939	1492	1888	2149	2106	1809	1990	1799
	1764	1645	2067	2109	1514	1769	2019	1651	1811	2018	1861	1944	2188	1797	1841	1604	1911	1633	1907	1952	1568	2099	2121	1824	1819	1704	1883	2035	1719	1940	1647	1824	1865	2098	1737	2039	1951	1708	1673	1984	2186	1947	1506	1895	2156	2114	1815	1999	1809
	1767	1653	2076	2118	1527	1781	2028	1658	1818	2025	1870	1956	2202	1806	1848	1615	1918	1639	1913	1954	1576	2106	2132	1833	1824	1710	1887	2041	1733	1944	1658	1829	1870	2114	1744	2046	1958	1716	1676	1993	2200	1954	1517	1902	2162	2122	1822	2011	1816
	1779	1662	2088	2128	1536	1792	2041	1667	1826	2030	1875	1964	2209	1812	1861	1625	1925	1646	1917	1959	1582	2111	2139	1840	1831	1718	1891	2054	1740	1948	1667	1835	1876	2120	1752	2055	1962	1719	1685	1996	2212	1959	1525	1911	2167	2129	1828	2019	1820
	1789	1671	2090	2140	1549	1797	2050	1679	1832	2037	1880	1978	2218	1823	1876	1631	1933	1655	1922	1962	1589	2126	2148	1844	1842	1731	1895	2062	1754	1958	1677	1844	1889	2124	1759	2063	1968	1727	1692	2005	2220	1967	1534	1919	2173	2138	1836	2026	1825
	1799	1678	2098	2146	1560	1804	2062	1693	1839	2043	1887	1987	2230	1830	1885	1640	1942	1661	1925	1968	1594	2134	2164	1850	1849	1737	1905	2072	1767	1965	1684	1851	1894	2127	1764	2072	1976	1734	1700	2013	2229	1974	1542	1933	2179	2146	1841	2037	1831
	1817	1687	2107	2160	1573	1812	2072	1699	1845	2050	1894	1995	2233	1837	1893	1646	1950	1668	1926	1976	1598	2155	2173	1857	1858	1749	1911	2083	1781	1972	1687	1859	1903	2135	1767	2078	1983	1739	1708	2020	2236	1979	1550	1944	2189	2154	1851	2043	1835
	1837	1698	2121	2164	1585	1821	2080	1704	1851	2055	1901	2007	2241	1846	1899	1652	1957	1677	1929	1980	1599	2170	2184	1861	1862	1762	1915	2094	1792	1978	1698	1867	1910	2140	1775	2085	1993	1747	1711	2024	2248	1981	1560	1954	2194	2160	1857	2047	1841
	1853	1707	2126	2179	1597	1828	2097	1715	1855	2063	1911	2022	2246	1856	1901	1658	1971	1691	1933	1984	1606	2180	2199	1867	1870	1772	1922	2105	1804	1983	1703	1870	1912	2147	1782	2094	2000	1757	1715	2027	2262	1992	1571	1965	2208	2166	1865	2053	1854
	1860	1712	2136	2191	1608	1838	2109	1729	1861	2069	1921	2032	2252	1861	1909	1665	1984	1700	1937	1986	1611	2191	2214	1877	1884	1781	1926	2113	1821	1992	1710	1872	1915	2156	1789	2101	2006	1767	1719	2036	2272	1999	1575	1975	2215	2174	1874	2064	1861
	1873	1719	2150	2206	1614	1848	2121	1737	1869	2074	1929	2040	2259	1870	1916	1675	1993	1712	1942	1989	1617	2199	2223	1888	1892	1788	1933	2124	1833	2004	1721	1876	1919	2165	1796	2113	2009	1781	1723	2040	2282	2005	1583	1984	2221	2182	1880	2073	1865
	1883	1731	2170	2216	1621	1854	2134	1748	1876	2082	1934	2056	2271	1882	1924	1682	2007	1721	1953	1991	1622	2213	2230	1894	1900	1790	1943	2131	1850	2014	1735	1882	1925	2172	1803	2128	2012	1792	1730	2047	2291	2014	1588	1993	2227	2193	1890	2083	1872
	1888	1738	2182	2224	1631	1862	2155	1759	1879	2095	1942	2065	2276	1893	1932	1692	2016	1732	1957	1994	1630	2228	2239	1898	1905	1795	1953	2138	1859	2026	1745	1890	1930	2178	1811	2134	2019	1803	1735	2053	2300	2018	1594	2002	2234	2199	1898	2091	1880
	1895	1748	2195	2233	1637	1875	2168	1768	1885	2101	1949	2072	2283	1896	1935	1701	2024	1745	1959	1996	1633	2240	2245	1904	1912	1801	1960	2142	1872	2036	1750	1899	1939	2185	1823	2143	2026	1811	1743	2060	2307	2027	1603	2004	2236	2201	1909	2101	1885
	1900	1756	2210	2243	1646	1886	2179	1777	1887	2108	1953	2086	2292	1906	1937	1711	2033	1759	1963	1999	1641	2250	2252	1907	1921	1806	1966	2153	1879	2044	1754	1906	1945	2192	1834	2152	2035	1822	1751	2066	2313	2034	1616	2011	2240	2209	1921	2112	1890
	1905	1769	2226	2254	1657	1895	2190	1783	1892	2114	1955	2097	2299	1919	1942	1717	2040	1769	1969	2003	1647	2262	2259	1910	1928	1812	1973	2158	1891	2055	1758	1914	1956	2202	1845	2167	2041	1833	1761	2073	2322	2038	1623	2016	2247	2213	1931	2121	1899
	1908	1774	2234	2264	1667	1903	2198	1791	1896	2129	1963	2107	2302	1929	1952	1726	2051	1780	1976	2007	1653	2276	2266	1918	1933	1817	1978	2164	1902	2060	1766	1922	1970	2212	1851	2175	2043	1845	1770	2078	2328	2047	1631	2026	2252	2220	1940	2131	1906
	1912	1786	2250	2273	1674	1913	2209	1803	1905	2141	1967	2119	2307	1936	1958	1735	2061	1796	1984	2009	1662	2288	2270	1921	1940	1822	1984	2171	1916	2069	1771	1931	1979	2228	1858	2184	2053	1859	1780	2086	2338	2055	1637	2037	2256	2227	1950	2146	1914
	1917	1797	2260	2290	1685	1920	2226	1814	1909	2152	1970	2131	2309	1939	1963	1737	2069	1809	1996	2014	1668	2295	2275	1925	1944	1826	1992	2176	1925	2077	1777	1934	1985	2242	1866	2189	2061	1872	1784	2096	2355	2064	1647	2043	2267	2234	1957	2158	1925
	1923	1805	2278	2305	1691	1928	2242	1826	1916	2164	1976	2142	2321	1946	1970	1746	2076	1817	2004	2019	1680	2304	2277	1931	1951	1832	2001	2182	1933	2085	1787	1938	1995	2259	1875	2202	2075	1886	1789	2105	2365	2074	1656	2049	2275	2244	1966	2169	1932
	1930	1816	2286	2319	1699	1936	2253	1834	1922	2178	1981	2157	2333	1952	1975	1753	2086	1831	2011	2028	1690	2311	2283	1936	1960	1841	2008	2188	1943	2096	1795	1947	1999	2270	1886	2211	2083	1898	1797	2116	2372	2083	1666	2060	2283	2254	1971	2183	1943
	1936	1829	2297	2332	1706	1940	2265	1841	1928	2186	1986	2167	2340	1960	1981	1760	2091	1841	2016	2033	1697	2325	2286	1944	1966	1843	2013	2195	1951	2107	1801	1956	2007	2282	1894	2218	2093	1913	1809	2125	2383	2095	1672	2066	2289	2267	1977	2191	1947
	1941	1839	2309	2348	1720	1952	2279	1850	1932	2200	1990	2173	2348	1974	1989	1769	2101	1851	2023	2037	1711	2330	2291	1950	1970	1855	2022	2200	1958	2113	1813	1963	2014	2293	1903	2225	2101	1930	1812	2132	2391	2107	1681	2077	2293	2272	1986	2200	1952
	1943	1844	2320	2359	1729	1963	2295	1853	1943	2211	1999	2182	2353	1980	1994	1775	2110	1863	2034	2043	1720	2340	2296	1957	1978	1866	2029	2206	1965	2124	1820	1970	2023	2303	1915	2235	2107	1941	1817	2140	2408	2117	1692	2089	2300	2280	1994	2213	1959
	1950	1850	2327	2364	1735	1969	2306	1864	1950	2217	2008	2188	2363	1984	1998	1780	2114	1877	2040	2052	1726	2351	2303	1964	1984	1873	2035	2212	1971	2129	1826	1978	2028	2312	1924	2241	2115	1949	1820	2151	2411	2121	1699	2099	2309	2287	2001	2222	1960
	1953	1858	2336	2373	1742	1980	2318	1870	1951	2228	2016	2196	2376	1988	2002	1786	2120	1884	2049	2064	1728	2361	2307	1970	1990	1882	2048	2219	1983	2137	1833	1983	2037	2324	1938	2248	2120	1965	1827	2160	2417	2127	1709	2107	2315	2293	2003	2236	1966
	1958	1868	2350	2380	1750	1989	2327	1874	1962	2240	2023	2205	2384	1994	2008	1791	2127	1893	2056	2073	1735	2370	2312	1978	1993	1894	2057	2228	1988	2146	1844	1988	2047	2334	1948	2261	2125	1979	1835	2167	2427	2135	1717	2118	2323	2298	2004	2249	1978
	1967	1875	2360	2394	1756	1992	2339	1879	1966	2252	2029	2211	2396	1997	2016	1800	2136	1901	2058	2082	1741	2380	2319	1982	2002	1904	2068	2235	1995	2152	1847	1996	2055	2346	1954	2267	2130	1994	1842	2174	2440	2142	1730	2130	2327	2304	2009	2260	1988
	1973	1884	2370	2405	1758	1997	2349	1881	1969	2260	2042	2223	2402	2002	2023	1811	2144	1909	2066	2089	1751	2385	2323	1987	2011	1915	2083	2244	1998	2165	1856	2000	2062	2354	1971	2278	2135	2005	1848	2183	2451	2148	1742	2137	2336	2309	2012	2271	2000
	1978	1889	2375	2418	1767	2001	2357	1885	1973	2273	2047	2227	2408	2004	2024	1824	2152	1919	2072	2093	1756	2394	2330	1992	2017	1920	2092	2250	2004	2175	1860	2001	2069	2368	1984	2283	2141	2017	1851	2197	2458	2157	1751	2145	2347	2313	2018	2281	2008
	1981	1895	2386	2426	1773	2008	2365	1894	1977	2278	2050	2234	2415	2010	2025	1834	2165	1926	2080	2103	1763	2402	2338	1998	2028	1926	2100	2260	2006	2183	1869	2003	2081	2378	1992	2293	2146	2027	1859	2206	2467	2172	1763	2152	2356	2327	2023	2285	2018
	1983	1899	2392	2438	1781	2009	2373	1901	1985	2287	2059	2238	2418	2018	2027	1847	2173	1937	2088	2112	1768	2412	2345	2006	2035	1935	2109	2267	2010	2193	1872	2008	2091	2390	1998	2298	2154	2037	1866	2216	2477	2182	1776	2164	2363	2336	2026	2292	2027
	1987	1902	2397	2450	1784	2011	2380	1909	1996	2289	2064	2245	2421	2027	2033	1855	2181	1942	2092	2117	1774	2420	2349	2014	2040	1943	2118	2275	2012	2205	1884	2017	2099	2402	2002	2303	2163	2048	1870	2223	2484	2195	1780	2175	2370	2347	2037	2298	2031
	1991	1905	2405	2460	1793	2018	2391	1913	2004	2296	2072	2251	2427	2035	2034	1864	2190	1949	2098	2123	1780	2432	2355	2019	2046	1951	2127	2282	2022	2211	1897	2024	2109	2415	2010	2309	2174	2055	1878	2235	2496	2205	1789	2181	2378	2360	2041	2305	2038
	1999	1909	2413	2475	1804	2022	2398	1918	2013	2306	2080	2259	2435	2042	2039	1873	2196	1958	2104	2130	1789	2441	2362	2022	2052	1954	2138	2292	2029	2220	1904	2027	2113	2421	2019	2319	2186	2069	1882	2248	2503	2215	1802	2188	2386	2368	2049	2313	2048
	2004	1916	2421	2482	1812	2025	2405	1923	2018	2317	2089	2268	2441	2052	2048	1884	2201	1963	2113	2139	1796	2450	2368	2026	2062	1965	2142	2297	2033	2229	1910	2033	2127	2430	2027	2325	2190	2074	1885	2260	2511	2223	1811	2201	2396	2377	2057	2315	2052
	2011	1917	2430	2490	1819	2031	2410	1927	2024	2325	2098	2275	2448	2057	2055	1894	2205	1970	2122	2147	1802	2465	2373	2034	2074	1976	2153	2301	2039	2233	1914	2038	2143	2437	2035	2335	2199	2085	1893	2274	2519	2235	1821	2210	2410	2384	2062	2325	2061
	2018	1922	2437	2503	1832	2034	2418	1930	2029	2335	2105	2282	2455	2061	2057	1901	2209	1975	2130	2153	1809	2477	2384	2044	2079	1987	2166	2311	2044	2238	1921	2040	2152	2449	2041	2345	2210	2089	1896	2283	2523	2248	1827	2221	2420	2397	2069	2329	2068
	2022	1922	2441	2511	1843	2038	2425	1937	2039	2336	2113	2286	2458	2066	2065	1908	2217	1981	2137	2162	1814	2487	2387	2050	2086	1994	2177	2317	2052	2242	1925	2045	2158	2458	2050	2351	2219	2099	1901	2290	2526	2258	1833	2227	2430	2410	2075	2339	2074
	2027	1922	2449	2519	1852	2040	2427	1940	2048	2344	2120	2292	2466	2070	2072	1916	2218	1988	2143	2171	1818	2502	2397	2058	2090	2003	2186	2326	2056	2247	1931	2049	2165	2466	2062	2360	2221	2106	1906	2300	2531	2271	1841	2237	2439	2422	2083	2344	2083
	2032	1923	2458	2528	1864	2043	2431	1945	2058	2353	2130	2300	2471	2072	2083	1926	2219	1996	2151	2179	1824	2513	2403	2066	2095	2012	2196	2334	2062	2256	1939	2053	2177	2475	2069	2368	2227	2112	1911	2305	2537	2282	1846	2243	2448	2436	2098	2354	2091
	2036	1924	2468	2534	1877	2052	2436	1947	2064	2365	2136	2304	2475	2074	2093	1934	2225	2003	2155	2185	1832	2523	2407	2074	2102	2019	2198	2341	2068	2262	1948	2055	2187	2481	2080	2379	2234	2124	1916	2315	2546	2291	1854	2245	2456	2442	2104	2361	2097
	2040	1925	2474	2548	1885	2059	2445	1952	2070	2373	2144	2312	2479	2078	2100	1940	2238	2004	2162	2192	1839	2535	2413	2081	2110	2031	2207	2346	2071	2269	1957	2055	2198	2492	2091	2392	2239	2135	1919	2326	2551	2301	1858	2253	2464	2452	2110	2370	2108
	2043	1928	2477	2555	1895	2064	2451	1954	2077	2383	2151	2319	2480	2081	2107	1945	2249	2007	2167	2199	1845	2551	2419	2084	2115	2041	2216	2348	2077	2272	1963	2059	2204	2499	2104	2408	2242	2146	1924	2335	2556	2305	1864	2259	2471	2464	2118	2376	2118
	2048	1932	2484	2561	1902	2071	2454	1960	2086	2395	2159	2325	2484	2084	2112	1954	2263	2009	2172	2204	1850	2567	2426	2087	2121	2049	2225	2353	2084	2279	1966	2063	2208	2508	2117	2415	2248	2156	1927	2344	2557	2312	1871	2267	2474	2472	2124	2386	2128
	2054	1935	2491	2570	1910	2076	2461	1965	2096	2399	2164	2331	2493	2087	2123	1968	2272	2011	2180	2209	1856	2581	2435	2093	2128	2063	2234	2361	2088	2288	1972	2069	2217	2519	2132	2424	2253	2170	1935	2358	2568	2315	1878	2279	2486	2480	2132	2398	2139
	2063	1938	2499	2580	1918	2087	2467	1967	2108	2404	2173	2333	2504	2089	2132	1975	2282	2012	2187	2213	1864	2593	2444	2098	2133	2073	2243	2367	2092	2292	1981	2072	2224	2532	2134	2433	2256	2185	1942	2363	2569	2322	1888	2284	2498	2486	2140	2405	2148
	2071	1939	2505	2589	1923	2097	2476	1972	2114	2411	2180	2341	2510	2095	2139	1983	2292	2016	2193	2221	1872	2609	2454	2099	2141	2086	2249	2376	2096	2297	1986	2077	2227	2543	2141	2444	2262	2196	1947	2363	2571	2328	1895	2293	2504	2492	2147	2411	2156
	2077	1942	2509	2601	1932	2110	2484	1977	2118	2419	2190	2348	2519	2098	2148	1991	2302	2022	2198	2228	1882	2618	2461	2103	2146	2093	2258	2383	2104	2303	1995	2079	2230	2550	2152	2450	2266	2209	1955	2364	2576	2336	1904	2301	2513	2495	2152	2415	2165
	2082	1945	2519	2613	1938	2123	2493	1982	2125	2431	2201	2353	2528	2104	2157	1999	2315	2027	2202	2236	1885	2630	2469	2107	2155	2109	2270	2391	2104	2309	2002	2083	2241	2554	2164	2467	2273	2219	1963	2369	2579	2343	1911	2305	2517	2509	2161	2427	2171
	2095	1949	2524	2624	1947	2132	2501	1988	2134	2438	2209	2363	2539	2110	2164	2005	2323	2029	2206	2245	1894	2642	2477	2116	2165	2122	2277	2400	2110	2315	2006	2091	2247	2563	2175	2479	2283	2234	1969	2375	2584	2347	1926	2311	2522	2519	2166	2436	2179
	2104	1952	2531	2638	1958	2137	2508	1992	2141	2444	2218	2370	2550	2113	2173	2015	2333	2033	2213	2253	1908	2664	2488	2120	2173	2133	2285	2407	2113	2320	2015	2098	2250	2571	2182	2493	2287	2248	1977	2380	2590	2352	1934	2316	2526	2526	2178	2444	2184
	2109	1957	2539	2652	1968	2140	2514	1995	2148	2451	2225	2377	2556	2119	2184	2026	2344	2040	2223	2265	1916	2680	2500	2131	2178	2146	2295	2412	2118	2330	2023	2108	2261	2574	2194	2503	2293	2255	1986	2387	2593	2356	1941	2319	2529	2532	2189	2453	2187
	2114	1960	2543	2668	1973	2149	2519	2004	2155	2461	2231	2381	2563	2124	2198	2032	2351	2046	2230	2271	1926	2690	2510	2134	2181	2160	2300	2419	2123	2340	2032	2113	2275	2582	2208	2510	2304	2265	1991	2392	2595	2358	1946	2325	2538	2537	2200	2458	2192
	2120	1964	2555	2688	1984	2155	2526	2012	2157	2466	2235	2384	2575	2131	2209	2036	2361	2054	2239	2273	1934	2702	2517	2140	2183	2174	2311	2430	2131	2352	2043	2124	2282	2588	2216	2518	2311	2270	1993	2399	2603	2366	1956	2327	2547	2545	2209	2463	2199
	2124	1972	2559	2704	1997	2159	2534	2018	2164	2472	2240	2388	2580	2136	2217	2045	2369	2061	2250	2278	1946	2716	2527	2146	2190	2194	2317	2442	2137	2363	2054	2134	2290	2596	2227	2529	2320	2281	1997	2406	2613	2371	1964	2330	2555	2552	2223	2470	2206
	2136	1980	2566	2715	2006	2167	2542	2023	2168	2481	2247	2389	2585	2144	2229	2050	2381	2065	2263	2283	1953	2724	2538	2152	2196	2204	2325	2448	2144	2374	2060	2145	2302	2601	2240	2544	2330	2298	2004	2411	2619	2378	1970	2338	2565	2558	2231	2482	2210
	2143	1988	2573	2726	2012	2174	2549	2031	2174	2492	2252	2393	2596	2152	2240	2058	2384	2069	2273	2291	1959	2731	2549	2161	2203	2209	2339	2455	2152	2382	2072	2149	2315	2609	2251	2553	2340	2304	2014	2416	2625	2385	1977	2342	2572	2563	2247	2491	2217
	2152	1994	2582	2737	2019	2183	2557	2034	2181	2499	2253	2394	2602	2156	2249	2065	2386	2075	2282	2296	1965	2741	2559	2168	2209	2217	2348	2457	2159	2390	2082	2153	2329	2619	2262	2565	2347	2319	2023	2420	2634	2395	1984	2345	2580	2573	2262	2501	2219
	2162	1997	2588	2744	2026	2191	2566	2039	2184	2509	2258	2399	2608	2161	2259	2071	2390	2082	2291	2305	1971	2752	2561	2179	2213	2226	2354	2465	2163	2399	2091	2160	2341	2628	2273	2573	2354	2330	2037	2426	2642	2405	1991	2348	2584	2582	2276	2508	2228
	2169	2001	2597	2754	2032	2197	2570	2046	2191	2513	2264	2406	2616	2168	2275	2088	2396	2088	2299	2312	1983	2759	2565	2185	2224	2233	2364	2474	2168	2408	2094	2166	2350	2635	2281	2577	2364	2338	2050	2433	2646	2412	1997	2352	2588	2592	2286	2514	2234
	2172	2007	2606	2759	2038	2204	2576	2056	2195	2520	2275	2410	2621	2188	2286	2097	2404	2097	2312	2315	1990	2765	2567	2190	2234	2240	2372	2482	2171	2417	2097	2168	2358	2643	2294	2582	2371	2344	2059	2441	2652	2421	2008	2355	2596	2601	2297	2521	2239
	2181	2011	2614	2763	2045	2211	2582	2065	2204	2527	2286	2420	2627	2197	2294	2106	2411	2105	2324	2318	1996	2776	2575	2194	2241	2245	2377	2487	2182	2424	2103	2174	2370	2649	2304	2588	2374	2349	2072	2449	2660	2432	2016	2363	2605	2607	2306	2531	2245
	2185	2018	2621	2767	2053	2223	2590	2073	2210	2534	2296	2426	2634	2205	2301	2113	2417	2115	2333	2320	2003	2794	2590	2198	2247	2250	2388	2496	2193	2434	2110	2179	2382	2656	2316	2597	2378	2352	2084	2459	2667	2440	2025	2373	2613	2616	2313	2535	2249
	2187	2020	2630	2776	2058	2230	2592	2078	2215	2539	2305	2432	2638	2216	2315	2125	2427	2129	2344	2325	2018	2808	2600	2205	2250	2256	2399	2504	2197	2448	2116	2181	2393	2665	2325	2608	2383	2360	2094	2466	2674	2449	2029	2380	2628	2622	2325	2539	2251
	2193	2023	2639	2785	2065	2237	2601	2083	2227	2549	2309	2445	2645	2224	2325	2128	2442	2136	2352	2328	2026	2822	2612	2211	2259	2261	2411	2511	2202	2455	2127	2182	2400	2671	2334	2612	2390	2365	2106	2470	2682	2454	2035	2391	2632	2624	2341	2545	2251
	2203	2024	2654	2794	2069	2244	2614	2089	2232	2561	2316	2462	2652	2231	2332	2139	2459	2147	2362	2333	2032	2839	2620	2220	2265	2270	2422	2518	2209	2461	2136	2186	2412	2685	2342	2617	2394	2373	2115	2474	2695	2464	2037	2397	2641	2630	2349	2553	2257
	2211	2025	2662	2804	2077	2250	2621	2096	2237	2573	2322	2480	2664	2240	2343	2147	2468	2154	2368	2337	2041	2858	2625	2229	2272	2277	2428	2525	2221	2465	2145	2192	2421	2694	2347	2627	2398	2381	2125	2480	2712	2475	2046	2406	2649	2637	2355	2560	2261
	2220	2032	2667	2814	2085	2252	2628	2104	2243	2585	2334	2492	2667	2246	2358	2154	2480	2165	2378	2339	2052	2868	2632	2234	2279	2291	2435	2534	2228	2473	2157	2201	2432	2709	2355	2639	2406	2393	2136	2486	2718	2483	2053	2410	2661	2646	2367	2569	2274
	2229	2037	2674	2824	2093	2256	2642	2114	2248	2595	2344	2505	2677	2250	2373	2167	2497	2178	2386	2346	2056	2878	2636	2242	2288	2301	2445	2541	2230	2477	2168	2205	2442	2719	2359	2650	2409	2401	2145	2493	2724	2495	2065	2416	2668	2652	2379	2574	2282
	2235	2043	2678	2835	2100	2258	2654	2120	2255	2606	2348	2518	2689	2253	2387	2177	2511	2189	2398	2355	2060	2893	2643	2249	2296	2311	2453	2550	2236	2487	2176	2212	2453	2727	2364	2655	2423	2412	2153	2502	2730	2503	2070	2427	2683	2665	2382	2582	2289
	2239	2050	2688	2847	2110	2265	2664	2126	2260	2613	2356	2524	2698	2259	2397	2187	2524	2195	2404	2362	2066	2901	2652	2256	2302	2322	2456	2555	2238	2489	2190	2219	2463	2737	2371	2668	2426	2417	2161	2509	2737	2508	2075	2434	2692	2674	2388	2592	2296
	2247	2056	2695	2853	2120	2267	2669	2132	2267	2622	2365	2532	2710	2263	2404	2193	2537	2201	2411	2371	2077	2911	2656	2261	2308	2336	2463	2562	2247	2496	2201	2225	2471	2747	2379	2674	2428	2424	2176	2514	2742	2520	2084	2443	2704	2681	2392	2598	2303
	2253	2058	2701	2860	2130	2274	2677	2138	2272	2634	2375	2538	2716	2275	2409	2204	2554	2205	2422	2383	2082	2920	2660	2272	2312	2349	2471	2567	2253	2507	2214	2234	2475	2757	2390	2687	2433	2434	2186	2524	2750	2530	2091	2452	2714	2688	2399	2610	2308
	2260	2059	2710	2868	2134	2281	2686	2144	2280	2641	2381	2546	2725	2281	2416	2210	2568	2208	2428	2392	2086	2930	2668	2279	2320	2361	2484	2572	2256	2515	2223	2235	2484	2768	2401	2696	2440	2441	2193	2535	2760	2538	2097	2461	2724	2700	2407	2623	2308
	2267	2062	2715	2876	2146	2290	2695	2150	2286	2660	2387	2554	2736	2291	2426	2215	2583	2217	2438	2395	2092	2938	2679	2283	2328	2376	2495	2576	2256	2517	2232	2242	2492	2781	2406	2708	2446	2453	2197	2548	2768	2546	2106	2471	2732	2710	2413	2636	2311
	2270	2067	2725	2885	2151	2299	2703	2155	2292	2671	2394	2567	2744	2299	2440	2225	2595	2225	2448	2403	2098	2945	2686	2291	2333	2386	2504	2579	2259	2524	2242	2248	2502	2791	2412	2720	2447	2465	2209	2561	2779	2554	2121	2481	2748	2721	2424	2645	2319
	2277	2072	2731	2894	2156	2306	2709	2161	2299	2681	2396	2575	2752	2310	2450	2229	2606	2239	2455	2412	2104	2953	2699	2295	2338	2391	2511	2583	2263	2532	2255	2255	2511	2794	2421	2732	2450	2469	2217	2569	2788	2560	2135	2492	2756	2725	2433	2655	2327
	2279	2080	2734	2902	2161	2312	2713	2167	2315	2694	2404	2580	2755	2320	2463	2242	2620	2250	2460	2418	2112	2963	2709	2297	2345	2398	2520	2586	2265	2540	2267	2259	2524	2797	2425	2742	2455	2478	2228	2577	2802	2570	2148	2502	2764	2733	2437	2668	2333
	2285	2084	2740	2913	2169	2320	2719	2178	2319	2703	2410	2586	2760	2327	2471	2249	2638	2259	2462	2427	2116	2973	2717	2303	2350	2412	2532	2590	2271	2550	2277	2263	2536	2803	2429	2749	2460	2487	2234	2585	2813	2579	2162	2518	2776	2739	2440	2680	2340
	2290	2088	2751	2919	2177	2322	2725	2183	2330	2716	2419	2593	2764	2340	2477	2257	2650	2266	2469	2437	2123	2983	2725	2306	2359	2422	2542	2600	2275	2558	2288	2267	2545	2815	2437	2757	2467	2495	2244	2592	2826	2587	2173	2526	2784	2747	2447	2693	2346
	2294	2095	2758	2928	2181	2328	2735	2192	2336	2725	2426	2600	2767	2343	2483	2266	2665	2273	2475	2444	2132	2993	2731	2313	2367	2436	2551	2607	2282	2565	2300	2274	2557	2823	2444	2769	2477	2502	2256	2599	2832	2595	2184	2534	2791	2752	2454	2705	2353
	2296	2102	2764	2941	2185	2332	2741	2201	2341	2735	2434	2609	2771	2350	2488	2273	2681	2279	2481	2451	2141	3004	2735	2316	2372	2449	2556	2616	2290	2569	2306	2280	2565	2832	2451	2775	2484	2507	2264	2605	2839	2597	2191	2543	2796	2755	2467	2711	2359
	2304	2107	2771	2948	2190	2337	2749	2205	2347	2748	2441	2614	2774	2357	2494	2284	2697	2289	2487	2456	2146	3007	2741	2325	2382	2457	2564	2627	2298	2572	2310	2284	2575	2845	2460	2784	2493	2513	2273	2614	2846	2604	2196	2550	2802	2763	2475	2719	2364
	2307	2120	2777	2959	2196	2344	2757	2210	2356	2761	2450	2622	2776	2364	2508	2293	2711	2304	2492	2464	2157	3020	2747	2333	2392	2467	2571	2633	2304	2581	2316	2289	2581	2854	2470	2794	2498	2517	2285	2623	2851	2610	2204	2560	2815	2773	2480	2729	2368
	2310	2130	2783	2972	2203	2354	2767	2215	2364	2768	2459	2632	2784	2374	2515	2304	2725	2310	2500	2469	2166	3032	2759	2338	2399	2481	2577	2641	2314	2593	2319	2292	2586	2857	2480	2800	2504	2520	2289	2633	2855	2621	2210	2569	2823	2783	2481	2737	2377
	2322	2136	2793	2985	2209	2358	2777	2220	2376	2778	2469	2640	2789	2381	2524	2311	2739	2319	2504	2474	2173	3042	2767	2346	2413	2491	2590	2648	2325	2603	2324	2301	2592	2859	2490	2814	2511	2525	2292	2644	2857	2630	2217	2575	2831	2791	2485	2750	2383
	2328	2139	2802	2994	2221	2361	2783	2223	2391	2787	2475	2644	2795	2391	2531	2319	2748	2329	2512	2481	2185	3050	2774	2349	2424	2504	2595	2653	2334	2611	2330	2310	2597	2865	2499	2831	2518	2532	2297	2651	2862	2640	2229	2587	2841	2802	2492	2760	2393
	2337	2146	2812	2996	2228	2363	2790	2227	2404	2798	2483	2646	2796	2394	2540	2326	2759	2338	2521	2490	2194	3053	2782	2350	2433	2517	2600	2661	2340	2618	2342	2318	2602	2871	2511	2838	2528	2534	2301	2662	2872	2649	2239	2601	2848	2810	2499	2773	2399
	2349	2151	2825	3006	2233	2368	2801	2231	2426	2805	2488	2653	2801	2398	2545	2337	2768	2348	2526	2495	2204	3055	2794	2355	2442	2527	2606	2669	2345	2624	2347	2324	2615	2880	2517	2845	2531	2537	2310	2664	2884	2659	2253	2613	2855	2817	2506	2777	2402
	2359	2162	2834	3010	2242	2372	2807	2240	2440	2811	2499	2659	2807	2403	2556	2346	2774	2354	2530	2498	2211	3068	2805	2359	2448	2537	2613	2674	2351	2629	2356	2332	2622	2887	2524	2858	2538	2540	2315	2666	2890	2663	2266	2625	2862	2825	2514	2781	2408
	2366	2169	2842	3018	2252	2377	2815	2245	2451	2816	2506	2667	2814	2411	2565	2351	2781	2359	2539	2500	2212	3077	2814	2365	2455	2547	2621	2683	2354	2635	2362	2342	2629	2901	2531	2867	2543	2545	2323	2668	2899	2667	2276	2633	2870	2831	2523	2792	2416
	2378	2182	2847	3022	2260	2386	2821	2251	2465	2822	2516	2671	2818	2416	2574	2361	2790	2368	2545	2504	2215	3088	2822	2375	2458	2559	2628	2692	2357	2640	2374	2350	2635	2911	2538	2875	2553	2549	2329	2674	2905	2677	2277	2641	2875	2842	2532	2800	2429
	2388	2188	2855	3033	2268	2397	2827	2255	2478	2831	2524	2677	2825	2426	2581	2371	2793	2379	2551	2509	2219	3094	2832	2383	2462	2568	2634	2698	2359	2644	2381	2356	2642	2919	2543	2881	2563	2553	2333	2681	2910	2687	2281	2646	2888	2848	2539	2807	2436
	2395	2193	2865	3040	2275	2402	2830	2258	2485	2837	2533	2681	2831	2431	2583	2379	2800	2387	2561	2517	2231	3103	2838	2388	2465	2577	2643	2706	2366	2651	2390	2364	2652	2929	2547	2883	2569	2557	2339	2685	2914	2693	2284	2655	2898	2854	2544	2813	2448
	2405	2198	2872	3044	2282	2410	2836	2262	2499	2844	2542	2688	2835	2436	2589	2384	2805	2396	2570	2524	2236	3113	2843	2391	2468	2587	2647	2710	2375	2655	2396	2367	2664	2937	2555	2890	2580	2563	2348	2691	2918	2703	2292	2663	2906	2866	2546	2820	2455
	2410	2202	2877	3048	2291	2419	2843	2266	2512	2847	2550	2691	2842	2445	2599	2388	2811	2404	2577	2526	2242	3120	2846	2399	2473	2597	2656	2718	2380	2662	2401	2375	2670	2946	2565	2894	2590	2568	2358	2695	2925	2710	2300	2673	2915	2875	2552	2825	2470
	2418	2208	2892	3054	2302	2428	2851	2272	2523	2855	2556	2693	2854	2450	2609	2395	2814	2410	2583	2531	2253	3129	2853	2402	2480	2604	2667	2727	2385	2669	2406	2381	2678	2954	2569	2900	2597	2572	2364	2697	2931	2722	2309	2678	2918	2879	2560	2831	2476
	2425	2214	2902	3062	2312	2438	2857	2277	2534	2859	2561	2696	2861	2456	2612	2402	2819	2414	2588	2540	2262	3139	2863	2410	2486	2608	2677	2730	2390	2675	2413	2391	2685	2965	2578	2907	2604	2582	2372	2702	2936	2727	2317	2687	2924	2889	2567	2834	2480
	2428	2220	2910	3066	2321	2444	2865	2283	2541	2863	2569	2698	2864	2462	2616	2404	2824	2420	2594	2544	2270	3148	2867	2417	2492	2616	2681	2736	2397	2682	2422	2398	2691	2979	2582	2914	2620	2592	2385	2711	2946	2736	2325	2698	2932	2898	2577	2836	2488
	2432	2229	2920	3069	2325	2452	2872	2292	2549	2870	2575	2701	2870	2464	2622	2410	2829	2427	2600	2553	2275	3158	2873	2422	2500	2622	2688	2742	2401	2689	2433	2406	2697	2993	2596	2925	2633	2601	2400	2717	2951	2750	2331	2705	2938	2903	2582	2844	2497
	2439	2237	2925	3077	2336	2467	2878	2297	2558	2875	2579	2705	2876	2475	2630	2416	2833	2435	2611	2561	2285	3167	2879	2430	2512	2627	2698	2748	2405	2694	2438	2414	2707	3004	2604	2936	2640	2609	2403	2723	2953	2762	2341	2719	2950	2906	2590	2845	2513
	2446	2245	2935	3083	2341	2479	2882	2307	2567	2878	2593	2708	2881	2481	2636	2422	2837	2441	2616	2566	2292	3176	2886	2436	2523	2633	2712	2752	2412	2700	2447	2420	2715	3016	2611	2941	2645	2616	2414	2731	2957	2776	2349	2735	2957	2916	2598	2854	2518
	2454	2250	2947	3090	2348	2487	2889	2314	2574	2882	2603	2708	2885	2488	2641	2428	2843	2451	2626	2578	2295	3188	2895	2440	2535	2639	2723	2758	2417	2707	2455	2431	2722	3031	2616	2949	2655	2624	2421	2741	2959	2789	2356	2747	2966	2924	2609	2862	2527
	2465	2256	2953	3101	2355	2493	2898	2321	2583	2888	2608	2711	2894	2492	2648	2433	2848	2457	2639	2587	2301	3206	2902	2446	2543	2643	2733	2765	2419	2708	2460	2443	2731	3044	2616	2956	2668	2632	2429	2747	2962	2801	2360	2753	2974	2933	2618	2869	2533
	2472	2262	2957	3112	2364	2498	2906	2326	2590	2895	2610	2716	2904	2497	2651	2442	2855	2468	2647	2603	2310	3212	2907	2455	2550	2649	2739	2770	2424	2713	2466	2454	2738	3054	2623	2963	2679	2640	2436	2751	2965	2813	2368	2759	2985	2940	2622	2878	2542
	2479	2271	2962	3123	2368	2504	2914	2328	2598	2901	2616	2721	2913	2502	2657	2450	2860	2476	2652	2612	2316	3220	2914	2465	2556	2651	2746	2773	2429	2720	2469	2467	2743	3069	2625	2968	2690	2648	2444	2757	2970	2824	2375	2765	2995	2947	2634	2885	2554
	2489	2281	2970	3136	2375	2515	2922	2336	2607	2905	2622	2725	2921	2510	2669	2461	2865	2489	2660	2625	2321	3224	2921	2473	2567	2651	2753	2780	2432	2728	2475	2479	2753	3083	2629	2970	2704	2653	2455	2759	2975	2835	2380	2771	3006	2954	2643	2896	2560
	2494	2287	2978	3142	2378	2521	2933	2344	2621	2909	2629	2727	2930	2523	2675	2467	2869	2498	2670	2633	2330	3236	2931	2485	2574	2655	2758	2785	2443	2735	2484	2486	2762	3092	2637	2974	2721	2660	2461	2763	2980	2846	2385	2776	3020	2957	2647	2904	2567
	2501	2294	2985	3154	2383	2527	2937	2351	2629	2916	2636	2727	2936	2533	2682	2472	2874	2507	2674	2641	2339	3246	2936	2498	2586	2659	2765	2791	2453	2746	2496	2496	2768	3099	2648	2976	2732	2667	2463	2770	2982	2860	2394	2787	3027	2963	2652	2911	2576
	2512	2302	2987	3166	2385	2534	2948	2355	2638	2927	2642	2728	2945	2543	2690	2481	2880	2521	2681	2645	2351	3251	2942	2507	2595	2664	2771	2799	2460	2752	2505	2505	2781	3105	2662	2982	2738	2670	2468	2779	2989	2883	2396	2793	3032	2969	2657	2917	2584
	2522	2306	2988	3177	2388	2541	2963	2363	2646	2930	2646	2730	2953	2550	2693	2491	2886	2530	2686	2655	2357	3266	2945	2519	2604	2669	2778	2804	2466	2758	2519	2516	2789	3114	2672	2988	2743	2675	2474	2792	2990	2897	2404	2801	3038	2977	2663	2926	2593
	2530	2313	2991	3192	2393	2550	2971	2368	2655	2934	2653	2739	2960	2560	2701	2496	2892	2545	2691	2659	2364	3274	2951	2525	2613	2675	2785	2817	2473	2766	2525	2523	2793	3125	2681	2999	2759	2681	2478	2805	2993	2906	2412	2812	3043	2986	2668	2937	2599
	2536	2319	2995	3203	2394	2560	2983	2378	2662	2942	2660	2746	2967	2566	2707	2504	2901	2555	2695	2665	2373	3281	2954	2531	2621	2679	2794	2821	2481	2772	2537	2532	2796	3140	2686	3005	2769	2689	2480	2809	2993	2921	2418	2820	3049	2992	2674	2946	2607
	2545	2324	3005	3212	2399	2566	2990	2383	2670	2945	2667	2752	2976	2575	2713	2511	2907	2558	2701	2672	2376	3285	2959	2540	2632	2689	2804	2825	2490	2782	2551	2541	2803	3153	2693	3013	2778	2695	2488	2813	2996	2931	2427	2828	3057	2999	2678	2956	2620
	2553	2329	3011	3225	2402	2570	2996	2387	2676	2954	2672	2761	2981	2582	2721	2520	2913	2562	2709	2678	2380	3291	2965	2547	2637	2697	2809	2833	2496	2789	2560	2550	2808	3161	2701	3019	2786	2701	2496	2818	3000	2939	2432	2838	3065	3005	2682	2968	2631
	2558	2335	3023	3233	2406	2575	3006	2393	2689	2957	2679	2769	2996	2586	2732	2527	2919	2570	2711	2684	2390	3299	2971	2554	2646	2707	2825	2835	2507	2794	2572	2556	2815	3170	2707	3028	2794	2710	2503	2823	3004	2951	2442	2848	3078	3011	2694	2978	2638
	2565	2341	3030	3244	2411	2583	3016	2402	2698	2963	2684	2776	3003	2592	2732	2535	2927	2576	2715	2692	2398	3305	2976	2562	2655	2712	2831	2840	2511	2804	2578	2565	2821	3175	2716	3039	2802	2720	2511	2828	3011	2965	2447	2861	3091	3015	2702	2982	2646
	2571	2344	3040	3256	2416	2597	3026	2409	2705	2966	2698	2789	3011	2601	2736	2544	2937	2586	2722	2698	2408	3316	2985	2566	2667	2722	2838	2849	2518	2810	2586	2575	2826	3184	2726	3051	2805	2727	2518	2834	3013	2972	2453	2867	3099	3018	2712	2997	2654
	2577	2350	3045	3275	2425	2609	3041	2417	2717	2972	2706	2798	3019	2605	2738	2551	2942	2592	2729	2705	2414	3327	2990	2574	2678	2732	2844	2857	2525	2818	2595	2585	2830	3191	2736	3055	2812	2732	2526	2838	3017	2977	2456	2876	3112	3022	2724	3010	2660
	2590	2355	3052	3290	2434	2624	3050	2422	2725	2981	2717	2807	3024	2615	2745	2557	2948	2604	2736	2712	2421	3337	2997	2579	2687	2746	2854	2866	2532	2824	2600	2589	2835	3197	2743	3062	2819	2740	2532	2843	3021	2987	2463	2880	3120	3027	2730	3017	2666
	2596	2357	3060	3303	2447	2630	3059	2430	2735	2992	2731	2816	3034	2622	2750	2565	2952	2611	2748	2721	2431	3347	3005	2588	2697	2755	2866	2876	2540	2829	2609	2598	2838	3208	2749	3073	2832	2746	2536	2848	3029	3001	2468	2887	3126	3033	2736	3028	2676
	2604	2360	3071	3313	2456	2644	3069	2432	2742	2999	2740	2830	3043	2634	2755	2576	2960	2618	2752	2728	2445	3356	3013	2592	2704	2759	2875	2884	2542	2838	2613	2605	2843	3215	2755	3076	2842	2751	2539	2857	3032	3012	2474	2893	3135	3039	2742	3034	2688
	2610	2370	3078	3325	2461	2662	3078	2434	2751	3011	2741	2839	3050	2640	2760	2580	2970	2622	2758	2737	2453	3366	3019	2596	2714	2766	2883	2899	2544	2843	2620	2612	2854	3227	2766	3082	2855	2763	2546	2863	3040	3023	2482	2898	3145	3044	2748	3044	2697
	2615	2376	3083	3338	2474	2672	3083	2439	2757	3017	2751	2844	3056	2645	2766	2589	2977	2630	2764	2745	2461	3377	3026	2606	2722	2771	2897	2908	2551	2852	2626	2617	2860	3235	2775	3088	2867	2770	2551	2870	3042	3033	2490	2903	3159	3051	2758	3048	2704
	2624	2380	3094	3347	2481	2685	3089	2443	2770	3030	2758	2851	3068	2655	2774	2596	2983	2638	2772	2756	2469	3388	3035	2613	2730	2776	2909	2912	2557	2861	2632	2623	2869	3245	2783	3100	2879	2775	2556	2877	3047	3044	2499	2912	3169	3056	2766	3054	2717
	2633	2382	3100	3358	2487	2695	3094	2449	2783	3039	2769	2857	3082	2663	2781	2610	2989	2649	2773	2766	2478	3395	3038	2619	2744	2779	2916	2926	2561	2872	2641	2630	2874	3256	2789	3109	2886	2780	2562	2885	3051	3053	2502	2919	3175	3059	2774	3062	2729
	2640	2388	3109	3369	2491	2700	3097	2452	2793	3047	2776	2863	3094	2670	2791	2617	2994	2661	2774	2775	2483	3404	3042	2626	2747	2781	2927	2937	2569	2881	2649	2641	2880	3263	2798	3114	2895	2789	2566	2890	3058	3058	2508	2924	3177	3066	2781	3071	2738
	2647	2395	3115	3377	2495	2702	3098	2457	2801	3056	2783	2867	3105	2677	2795	2626	2998	2671	2780	2779	2487	3415	3047	2632	2754	2788	2936	2944	2575	2887	2658	2651	2886	3274	2805	3122	2905	2796	2574	2893	3063	3067	2512	2937	3182	3068	2790	3080	2750
	2654	2403	3123	3384	2504	2710	3109	2463	2809	3068	2791	2867	3111	2681	2798	2633	2999	2677	2784	2782	2497	3420	3051	2643	2764	2794	2947	2956	2585	2896	2663	2660	2891	3287	2817	3128	2916	2798	2581	2898	3072	3075	2518	2946	3189	3072	2796	3090	2762
	2659	2411	3131	3388	2506	2717	3116	2467	2812	3072	2801	2869	3118	2687	2805	2645	3003	2681	2787	2793	2501	3430	3058	2651	2775	2800	2957	2961	2594	2903	2673	2669	2897	3295	2826	3138	2927	2805	2585	2902	3079	3081	2524	2959	3193	3079	2804	3096	2769
	2664	2415	3136	3399	2511	2720	3122	2479	2824	3076	2811	2870	3126	2695	2816	2647	3008	2686	2796	2800	2509	3435	3065	2656	2781	2804	2965	2969	2600	2906	2680	2680	2905	3312	2836	3145	2939	2814	2591	2906	3087	3088	2530	2966	3196	3082	2810	3099	2776
	2671	2418	3144	3407	2521	2729	3129	2488	2829	3087	2815	2872	3134	2704	2823	2657	3013	2691	2801	2808	2515	3447	3072	2664	2793	2808	2978	2981	2607	2914	2692	2687	2910	3324	2845	3150	2948	2820	2599	2914	3093	3094	2531	2976	3200	3086	2815	3108	2786
	2677	2424	3154	3412	2527	2736	3134	2497	2836	3088	2819	2881	3142	2713	2834	2660	3018	2698	2804	2812	2523	3454	3083	2678	2801	2814	2983	2986	2616	2926	2702	2694	2913	3332	2854	3155	2960	2822	2605	2922	3099	3103	2537	2986	3207	3094	2817	3122	2795
	2687	2433	3161	3424	2531	2743	3138	2504	2843	3091	2825	2889	3150	2718	2837	2663	3023	2707	2809	2819	2526	3462	3092	2685	2806	2823	2985	2993	2630	2935	2708	2703	2918	3342	2862	3160	2967	2827	2612	2929	3107	3113	2543	2996	3213	3098	2828	3133	2804
	2692	2443	3169	3434	2537	2753	3147	2515	2848	3096	2834	2891	3159	2724	2847	2667	3034	2715	2820	2829	2533	3474	3099	2697	2813	2830	2994	2996	2638	2944	2716	2715	2927	3355	2869	3167	2976	2831	2621	2938	3113	3124	2547	3003	3220	3107	2837	3145	2811
	2704	2449	3173	3446	2539	2761	3157	2529	2858	3102	2840	2895	3163	2728	2854	2670	3041	2723	2827	2838	2539	3493	3109	2704	2822	2837	3000	3006	2645	2957	2725	2723	2935	3368	2880	3170	2983	2842	2632	2946	3119	3139	2553	3014	3228	3114	2843	3158	2817
	2713	2457	3180	3455	2541	2764	3168	2540	2865	3107	2846	2901	3169	2734	2861	2672	3045	2728	2835	2845	2547	3507	3113	2709	2832	2845	3009	3012	2657	2968	2732	2732	2939	3372	2890	3182	2996	2850	2643	2957	3125	3149	2558	3026	3236	3120	2852	3172	2826
	2723	2465	3183	3462	2545	2769	3178	2547	2874	3115	2849	2907	3175	2741	2864	2676	3050	2733	2847	2855	2550	3520	3127	2715	2844	2852	3015	3025	2662	2976	2736	2742	2951	3382	2895	3188	3010	2856	2650	2968	3130	3162	2566	3034	3241	3126	2863	3178	2834
	2731	2472	3186	3474	2550	2778	3186	2556	2887	3122	2859	2913	3180	2745	2874	2686	3059	2739	2855	2864	2555	3529	3134	2725	2856	2862	3022	3036	2673	2984	2740	2755	2954	3387	2900	3191	3017	2864	2656	2978	3132	3175	2568	3038	3247	3133	2874	3186	2842
	2741	2476	3190	3481	2552	2789	3193	2568	2893	3127	2869	2918	3183	2747	2883	2690	3071	2749	2865	2869	2563	3538	3138	2735	2863	2875	3026	3043	2680	2996	2747	2762	2961	3395	2909	3197	3026	2873	2659	2990	3136	3184	2573	3045	3252	3136	2881	3197	2850
	2752	2486	3198	3489	2556	2795	3201	2574	2902	3132	2882	2919	3189	2750	2890	2697	3082	2753	2868	2882	2566	3546	3147	2746	2870	2883	3030	3049	2690	3007	2756	2767	2966	3400	2917	3200	3040	2882	2663	3000	3139	3196	2575	3053	3258	3146	2888	3207	2863
	2762	2494	3206	3496	2561	2801	3208	2582	2907	3140	2889	2924	3196	2757	2900	2701	3086	2754	2876	2889	2571	3554	3151	2752	2880	2893	3033	3057	2703	3018	2764	2777	2973	3406	2924	3203	3045	2890	2672	3009	3140	3209	2582	3068	3261	3155	2897	3217	2868
	2769	2502	3215	3511	2570	2804	3218	2589	2912	3148	2894	2930	3199	2768	2910	2710	3092	2758	2882	2899	2574	3570	3155	2756	2891	2901	3041	3067	2711	3027	2777	2787	2977	3410	2926	3211	3052	2903	2674	3016	3147	3220	2583	3076	3264	3164	2901	3231	2881
	2775	2504	3227	3523	2580	2804	3226	2595	2915	3154	2901	2937	3205	2772	2917	2721	3100	2766	2887	2909	2579	3580	3160	2762	2895	2904	3048	3076	2723	3041	2786	2795	2984	3415	2936	3217	3062	2911	2678	3029	3152	3228	2585	3086	3271	3172	2909	3241	2883
	2784	2509	3236	3533	2589	2806	3238	2606	2918	3156	2910	2942	3211	2779	2931	2727	3111	2772	2896	2914	2587	3590	3165	2772	2903	2910	3055	3082	2735	3051	2797	2802	2989	3420	2949	3220	3072	2918	2680	3038	3159	3237	2592	3095	3281	3178	2918	3249	2889
	2794	2511	3245	3553	2597	2811	3251	2611	2926	3160	2916	2945	3216	2784	2937	2734	3116	2782	2905	2921	2597	3600	3170	2776	2908	2919	3063	3086	2745	3066	2811	2811	2994	3430	2954	3227	3083	2931	2685	3043	3162	3246	2594	3102	3290	3186	2922	3259	2896
	2799	2516	3250	3572	2607	2812	3259	2615	2929	3167	2922	2949	3221	2794	2945	2741	3126	2795	2912	2924	2607	3607	3172	2781	2912	2925	3068	3093	2757	3075	2818	2822	2998	3433	2963	3230	3092	2941	2687	3052	3165	3261	2597	3110	3299	3192	2928	3268	2907
	2804	2520	3256	3582	2617	2813	3267	2622	2936	3178	2933	2951	3227	2804	2952	2753	3135	2809	2921	2930	2617	3621	3174	2787	2916	2935	3074	3098	2766	3082	2826	2835	3004	3439	2971	3237	3098	2953	2691	3060	3168	3269	2604	3113	3306	3204	2939	3280	2914
	2812	2523	3269	3593	2621	2819	3280	2628	2943	3186	2939	2955	3234	2813	2954	2762	3148	2821	2929	2936	2628	3633	3177	2793	2922	2948	3083	3106	2780	3087	2831	2841	3005	3441	2981	3243	3114	2962	2693	3070	3171	3280	2609	3125	3312	3217	2950	3289	2921
	2822	2528	3278	3612	2625	2825	3287	2635	2950	3197	2947	2965	3236	2820	2959	2774	3163	2834	2938	2945	2634	3642	3184	2799	2923	2960	3087	3114	2792	3091	2844	2847	3008	3448	2990	3247	3126	2968	2698	3080	3173	3290	2615	3128	3319	3231	2958	3298	2925
	2831	2537	3281	3619	2637	2832	3294	2640	2957	3207	2956	2978	3242	2827	2964	2779	3169	2845	2948	2956	2639	3653	3187	2804	2927	2975	3092	3124	2801	3100	2848	2854	3015	3452	3001	3254	3139	2975	2703	3088	3178	3298	2625	3134	3326	3246	2965	3306	2932
	2836	2544	3289	3633	2648	2839	3303	2645	2959	3217	2971	2987	3248	2834	2972	2791	3179	2854	2954	2963	2646	3663	3192	2807	2930	2991	3100	3133	2810	3106	2853	2861	3023	3456	3008	3259	3149	2980	2703	3092	3183	3303	2630	3140	3333	3253	2976	3315	2940
	2845	2547	3294	3645	2654	2848	3309	2652	2968	3228	2980	2996	3255	2839	2981	2804	3192	2869	2961	2976	2658	3675	3197	2811	2937	3002	3110	3141	2824	3111	2856	2871	3032	3462	3020	3262	3164	2986	2705	3104	3191	3314	2636	3147	3336	3261	2983	3325	2948
	2851	2553	3300	3668	2665	2855	3318	2661	2977	3234	2988	3007	3263	2842	2990	2814	3201	2879	2970	2985	2665	3684	3201	2815	2940	3013	3117	3149	2833	3117	2864	2878	3044	3467	3025	3266	3176	2994	2706	3116	3199	3325	2642	3154	3344	3267	2986	3334	2956
	2861	2554	3305	3685	2674	2860	3328	2671	2983	3243	2995	3017	3269	2848	2995	2828	3209	2886	2980	2992	2675	3696	3205	2820	2943	3025	3126	3155	2841	3124	2872	2890	3050	3475	3032	3273	3189	2997	2706	3122	3206	3334	2653	3164	3351	3278	2993	3338	2965
	2869	2557	3312	3697	2686	2867	3336	2676	2992	3252	3006	3027	3275	2851	3006	2839	3212	2894	2984	3001	2679	3707	3217	2825	2948	3035	3136	3165	2848	3134	2879	2901	3057	3482	3038	3280	3202	3008	2706	3130	3211	3343	2657	3172	3353	3294	3001	3344	2973
	2876	2557	3317	3706	2697	2870	3346	2677	2999	3264	3015	3036	3281	2867	3016	2851	3222	2899	2998	3009	2687	3715	3224	2834	2954	3043	3139	3177	2858	3140	2884	2910	3058	3488	3045	3286	3210	3015	2709	3134	3216	3350	2666	3173	3360	3307	3011	3349	2987
	2880	2558	3322	3719	2707	2877	3359	2681	3007	3274	3026	3044	3294	2872	3024	2868	3228	2907	3009	3016	2694	3722	3232	2838	2961	3052	3143	3185	2861	3149	2887	2918	3065	3492	3051	3293	3216	3018	2711	3140	3224	3359	2681	3176	3364	3315	3025	3355	2996
	2882	2561	3327	3730	2714	2881	3368	2686	3018	3279	3038	3058	3302	2877	3033	2878	3239	2914	3022	3024	2699	3733	3239	2844	2972	3061	3145	3194	2866	3153	2891	2928	3074	3504	3057	3299	3227	3024	2713	3147	3232	3366	2690	3185	3371	3321	3038	3363	3002
	2889	2568	3336	3740	2716	2887	3376	2694	3024	3291	3056	3067	3305	2885	3038	2890	3244	2920	3032	3032	2704	3738	3246	2854	2978	3077	3150	3202	2874	3162	2897	2932	3081	3513	3064	3306	3234	3027	2716	3151	3241	3375	2697	3193	3376	3333	3051	3374	3014
	2899	2572	3345	3753	2721	2891	3389	2704	3034	3297	3063	3074	3314	2897	3049	2893	3250	2922	3038	3044	2711	3744	3250	2861	2987	3093	3155	3206	2879	3169	2903	2941	3087	3524	3074	3315	3243	3035	2719	3158	3249	3390	2701	3196	3379	3342	3062	3383	3021
	2908	2577	3353	3760	2731	2903	3400	2707	3046	3308	3072	3082	3320	2908	3054	2903	3258	2927	3040	3058	2717	3752	3257	2870	2996	3100	3164	3215	2884	3174	2907	2945	3090	3530	3080	3320	3256	3043	2720	3164	3257	3395	2707	3206	3383	3347	3072	3391	3026
	2914	2581	3359	3766	2736	2914	3413	2721	3056	3318	3076	3089	3330	2918	3063	2917	3266	2932	3045	3068	2723	3764	3265	2874	3003	3112	3171	3226	2891	3181	2911	2954	3096	3537	3088	3327	3262	3050	2721	3169	3269	3406	2714	3213	3387	3352	3080	3397	3035
	2919	2583	3363	3775	2743	2924	3426	2731	3065	3324	3084	3097	3338	2928	3072	2928	3273	2937	3060	3082	2734	3775	3270	2884	3008	3124	3182	3237	2902	3186	2917	2960	3099	3550	3094	3338	3268	3061	2724	3175	3282	3418	2725	3220	3390	3358	3091	3401	3054
	2925	2587	3369	3781	2751	2931	3433	2735	3078	3332	3087	3103	3343	2938	3077	2937	3276	2945	3066	3089	2743	3784	3271	2887	3010	3133	3189	3245	2908	3190	2922	2968	3103	3557	3101	3342	3273	3069	2726	3185	3292	3432	2736	3228	3393	3367	3101	3404	3067
	2934	2590	3374	3789	2760	2934	3444	2746	3086	3343	3094	3114	3356	2949	3080	2946	3287	2950	3072	3100	2748	3790	3284	2896	3014	3137	3199	3253	2915	3199	2923	2977	3110	3568	3105	3353	3280	3076	2730	3191	3296	3441	2745	3233	3397	3377	3104	3412	3077
	2939	2591	3382	3791	2766	2940	3451	2751	3096	3354	3102	3116	3362	2960	3084	2962	3297	2959	3079	3110	2752	3794	3290	2907	3024	3145	3204	3257	2922	3212	2927	2985	3113	3577	3110	3357	3283	3087	2732	3194	3307	3451	2752	3239	3402	3387	3113	3424	3082
	2948	2594	3390	3795	2777	2945	3457	2758	3105	3366	3110	3120	3371	2973	3086	2970	3301	2967	3090	3119	2765	3800	3293	2913	3030	3155	3212	3265	2928	3216	2934	2999	3117	3587	3117	3359	3289	3097	2734	3199	3316	3463	2762	3248	3410	3392	3122	3435	3093
	2957	2596	3394	3801	2786	2948	3461	2767	3111	3376	3119	3125	3378	2981	3092	2977	3308	2973	3094	3130	2777	3807	3296	2920	3037	3163	3216	3277	2935	3220	2940	3004	3119	3602	3126	3362	3298	3104	2738	3206	3324	3473	2767	3259	3414	3402	3129	3447	3103
	2964	2597	3401	3808	2803	2953	3464	2777	3121	3384	3128	3127	3385	2989	3098	2994	3314	2980	3104	3137	2783	3816	3298	2924	3044	3171	3222	3286	2942	3224	2949	3013	3124	3607	3131	3371	3302	3113	2742	3214	3331	3483	2775	3266	3424	3408	3138	3455	3113
	2975	2598	3414	3816	2816	2961	3473	2788	3130	3399	3140	3129	3395	2996	3105	3004	3322	2988	3110	3147	2792	3822	3302	2936	3052	3181	3225	3298	2949	3229	2954	3026	3129	3616	3142	3380	3312	3117	2749	3221	3342	3490	2784	3268	3432	3416	3144	3463	3125
	2983	2605	3424	3828	2829	2966	3476	2799	3136	3408	3146	3133	3407	3001	3109	3011	3332	2995	3120	3150	2801	3832	3308	2946	3055	3191	3237	3304	2956	3233	2963	3039	3133	3624	3153	3389	3316	3124	2755	3226	3347	3500	2791	3274	3437	3424	3152	3469	3140
	2989	2611	3428	3839	2843	2977	3484	2803	3147	3414	3150	3138	3419	3007	3114	3022	3340	3006	3126	3156	2818	3841	3312	2952	3060	3203	3243	3316	2962	3238	2966	3044	3141	3637	3159	3397	3323	3129	2759	3231	3352	3511	2796	3277	3448	3435	3158	3474	3155
	2996	2614	3436	3847	2854	2987	3487	2812	3156	3428	3154	3143	3431	3014	3122	3033	3347	3013	3129	3162	2824	3849	3316	2960	3065	3216	3251	3329	2972	3248	2975	3056	3150	3649	3167	3405	3330	3139	2766	3237	3357	3518	2805	3282	3459	3445	3169	3482	3170
	3006	2621	3442	3853	2861	2994	3491	2821	3168	3436	3159	3146	3447	3020	3136	3049	3354	3021	3137	3165	2831	3856	3321	2969	3070	3222	3261	3338	2985	3255	2985	3066	3156	3665	3175	3413	3341	3146	2772	3242	3367	3528	2815	3288	3474	3452	3176	3491	3176
	3014	2631	3449	3859	2873	2998	3495	2831	3177	3448	3167	3149	3457	3026	3144	3060	3359	3032	3143	3169	2839	3865	3327	2980	3075	3236	3268	3343	2994	3259	2991	3081	3160	3677	3181	3426	3350	3161	2777	3254	3372	3536	2822	3290	3482	3463	3183	3496	3187
	3026	2640	3455	3869	2882	3005	3500	2836	3187	3462	3173	3152	3469	3031	3152	3070	3365	3045	3147	3172	2843	3873	3331	2987	3083	3244	3272	3352	3010	3263	3001	3090	3165	3690	3188	3431	3362	3171	2786	3261	3379	3549	2835	3299	3492	3469	3187	3502	3193
	3032	2650	3464	3880	2892	3009	3503	2842	3198	3469	3177	3153	3484	3038	3164	3083	3370	3051	3155	3176	2850	3879	3340	2995	3089	3254	3281	3364	3020	3269	3012	3104	3167	3697	3196	3435	3370	3186	2791	3266	3383	3563	2843	3306	3497	3477	3190	3510	3201
	3038	2661	3471	3899	2900	3018	3508	2846	3202	3479	3192	3155	3495	3046	3176	3094	3378	3061	3164	3177	2858	3889	3347	3001	3100	3263	3291	3375	3032	3273	3021	3116	3172	3710	3202	3440	3378	3198	2796	3274	3391	3571	2848	3312	3502	3484	3193	3516	3207
	3043	2670	3476	3914	2911	3027	3514	2852	3214	3489	3205	3156	3504	3051	3180	3107	3380	3069	3172	3180	2864	3896	3352	3017	3105	3268	3302	3388	3042	3278	3031	3128	3182	3722	3208	3451	3385	3203	2798	3282	3397	3582	2859	3320	3512	3492	3199	3520	3214
	3050	2676	3484	3931	2920	3036	3518	2861	3225	3495	3218	3160	3511	3062	3186	3118	3387	3076	3182	3183	2872	3902	3359	3026	3117	3280	3310	3399	3049	3281	3041	3138	3184	3732	3220	3460	3390	3209	2800	3290	3403	3590	2868	3326	3519	3495	3207	3529	3230
	3052	2683	3489	3942	2927	3045	3524	2869	3241	3504	3231	3167	3521	3068	3197	3132	3395	3082	3187	3189	2879	3910	3365	3032	3122	3293	3323	3411	3063	3283	3047	3150	3184	3739	3227	3468	3401	3221	2807	3298	3411	3603	2879	3336	3527	3500	3213	3533	3241
	3060	2693	3498	3954	2935	3052	3533	2880	3250	3510	3236	3172	3527	3078	3203	3144	3403	3090	3196	3193	2889	3917	3372	3037	3128	3306	3333	3421	3070	3286	3056	3163	3190	3742	3235	3479	3407	3230	2816	3306	3417	3609	2889	3341	3532	3503	3220	3538	3246
	3066	2704	3507	3970	2942	3065	3544	2887	3262	3518	3243	3178	3539	3087	3213	3152	3413	3095	3203	3196	2898	3929	3382	3050	3137	3318	3338	3430	3082	3288	3065	3172	3193	3747	3242	3486	3416	3243	2822	3311	3421	3618	2903	3350	3538	3507	3223	3544	3254
	3072	2714	3514	3986	2949	3072	3553	2891	3276	3525	3252	3187	3550	3097	3219	3162	3421	3106	3210	3203	2909	3938	3390	3063	3141	3330	3344	3441	3095	3292	3075	3186	3199	3757	3245	3496	3425	3252	2827	3318	3428	3625	2911	3356	3542	3510	3230	3551	3263
	3085	2722	3521	4002	2958	3085	3563	2902	3287	3537	3264	3200	3559	3106	3232	3169	3434	3113	3219	3209	2922	3942	3399	3075	3150	3350	3352	3454	3105	3297	3085	3198	3207	3765	3255	3508	3434	3261	2831	3322	3435	3632	2916	3362	3550	3519	3237	3561	3271
	3097	2726	3531	4017	2966	3098	3566	2910	3300	3548	3268	3209	3563	3113	3239	3177	3446	3118	3228	3215	2929	3949	3403	3079	3155	3360	3363	3462	3114	3302	3092	3206	3209	3779	3261	3520	3443	3268	2835	3333	3444	3637	2920	3371	3557	3522	3239	3566	3274
	3113	2729	3539	4030	2975	3112	3574	2912	3307	3554	3275	3219	3573	3124	3248	3190	3453	3127	3237	3218	2935	3960	3409	3087	3165	3372	3371	3468	3130	3304	3102	3214	3213	3787	3271	3525	3453	3276	2839	3340	3458	3643	2926	3378	3563	3524	3247	3568	3280
	3131	2734	3547	4040	2987	3119	3576	2921	3315	3560	3283	3225	3583	3131	3259	3197	3463	3130	3241	3225	2942	3967	3416	3096	3169	3383	3380	3479	3144	3308	3108	3222	3221	3794	3281	3532	3460	3282	2847	3348	3466	3651	2932	3386	3566	3527	3254	3573	3290
	3148	2740	3549	4050	2999	3125	3580	2927	3321	3572	3293	3233	3595	3141	3264	3204	3473	3136	3253	3234	2947	3975	3426	3108	3175	3392	3389	3485	3152	3317	3116	3236	3229	3801	3297	3544	3463	3289	2856	3355	3472	3664	2940	3391	3570	3532	3264	3578	3296
	3158	2743	3556	4061	3014	3132	3585	2938	3329	3583	3301	3242	3602	3148	3273	3208	3486	3143	3263	3241	2953	3981	3433	3116	3182	3409	3399	3492	3158	3325	3123	3247	3239	3810	3305	3551	3468	3296	2864	3361	3477	3672	2949	3400	3575	3540	3275	3589	3304
	3168	2743	3567	4071	3025	3140	3595	2949	3336	3593	3310	3248	3613	3159	3281	3212	3492	3145	3274	3252	2965	3989	3447	3123	3188	3424	3401	3498	3172	3334	3124	3262	3250	3820	3318	3555	3473	3304	2865	3370	3490	3682	2959	3408	3579	3544	3284	3595	3312
	3174	2744	3573	4085	3039	3150	3606	2965	3344	3605	3322	3255	3621	3168	3298	3219	3502	3149	3287	3256	2971	3996	3452	3132	3196	3444	3406	3506	3180	3343	3132	3278	3259	3828	3333	3561	3480	3314	2872	3377	3496	3687	2969	3417	3583	3548	3289	3603	3321
	3184	2747	3581	4094	3046	3158	3615	2974	3348	3617	3330	3268	3629	3176	3306	3229	3505	3154	3300	3260	2979	4004	3456	3141	3200	3459	3410	3513	3194	3353	3139	3286	3271	3832	3344	3568	3488	3324	2879	3385	3501	3689	2974	3428	3588	3556	3297	3608	3330
	3200	2751	3586	4108	3055	3165	3621	2987	3357	3629	3342	3273	3636	3182	3314	3236	3508	3161	3311	3265	2983	4020	3462	3149	3210	3465	3414	3520	3209	3356	3148	3296	3285	3837	3356	3573	3493	3334	2887	3391	3511	3695	2976	3435	3594	3560	3303	3614	3341
	3210	2754	3594	4119	3063	3170	3628	2999	3362	3638	3348	3282	3640	3192	3324	3244	3512	3170	3315	3270	2990	4029	3475	3159	3217	3479	3418	3530	3222	3364	3153	3307	3289	3843	3364	3581	3501	3340	2892	3396	3520	3703	2980	3441	3599	3566	3308	3621	3351
	3221	2757	3603	4128	3071	3174	3633	3010	3363	3644	3351	3290	3643	3204	3333	3253	3517	3176	3322	3276	2993	4043	3488	3170	3228	3492	3428	3534	3232	3372	3158	3319	3299	3849	3372	3585	3504	3349	2897	3399	3529	3718	2983	3445	3606	3573	3319	3624	3362
	3229	2764	3611	4141	3080	3181	3639	3014	3373	3649	3353	3297	3652	3210	3350	3264	3528	3188	3332	3279	2999	4054	3496	3179	3241	3509	3438	3545	3240	3384	3167	3329	3308	3855	3378	3593	3509	3353	2903	3408	3537	3734	2988	3450	3615	3583	3329	3627	3370
	3242	2769	3613	4153	3090	3191	3647	3020	3382	3654	3357	3303	3659	3220	3364	3272	3536	3195	3342	3286	3005	4067	3505	3186	3246	3526	3445	3555	3248	3394	3178	3335	3319	3860	3384	3601	3515	3360	2911	3410	3551	3744	2995	3457	3619	3589	3338	3631	3377
	3251	2777	3617	4167	3101	3195	3656	3022	3389	3660	3361	3308	3667	3227	3373	3282	3549	3203	3351	3295	3008	4075	3512	3196	3256	3540	3453	3566	3261	3404	3185	3346	3329	3865	3396	3613	3520	3366	2920	3416	3559	3756	3000	3463	3629	3600	3350	3634	3383
	3255	2781	3624	4183	3110	3201	3664	3032	3397	3665	3367	3314	3679	3233	3382	3286	3558	3214	3360	3302	3012	4090	3523	3209	3262	3552	3461	3575	3268	3416	3193	3353	3338	3869	3405	3623	3527	3380	2928	3423	3572	3766	3003	3477	3639	3605	3362	3639	3385
	3262	2783	3627	4194	3120	3211	3673	3041	3405	3678	3375	3325	3687	3239	3389	3294	3565	3224	3366	3308	3021	4105	3532	3215	3269	3560	3469	3581	3276	3424	3201	3366	3348	3877	3416	3632	3536	3392	2934	3430	3586	3778	3013	3487	3648	3619	3374	3646	3392
	3272	2787	3635	4203	3127	3222	3683	3049	3415	3689	3382	3329	3696	3245	3397	3306	3571	3235	3374	3314	3027	4121	3540	3227	3271	3570	3477	3596	3281	3433	3210	3376	3362	3882	3427	3644	3543	3399	2942	3438	3597	3791	3017	3497	3660	3630	3386	3656	3399
	3280	2791	3639	4216	3132	3227	3692	3062	3424	3696	3391	3338	3708	3254	3405	3315	3575	3244	3381	3326	3033	4137	3556	3237	3278	3579	3495	3603	3292	3439	3217	3385	3373	3889	3435	3646	3548	3408	2952	3440	3602	3801	3022	3504	3668	3639	3400	3665	3403
	3288	2797	3644	4233	3141	3231	3704	3074	3435	3702	3395	3344	3716	3264	3416	3316	3580	3251	3388	3331	3036	4154	3565	3247	3283	3590	3504	3611	3306	3442	3225	3396	3380	3890	3439	3653	3554	3414	2962	3449	3616	3809	3027	3508	3678	3651	3415	3670	3409
	3298	2799	3648	4243	3155	3238	3712	3084	3447	3705	3401	3354	3725	3277	3425	3321	3586	3261	3394	3339	3041	4172	3574	3253	3292	3606	3517	3615	3316	3448	3230	3406	3390	3893	3442	3662	3557	3419	2979	3455	3630	3819	3027	3516	3691	3666	3425	3674	3419
	3301	2802	3658	4249	3168	3245	3724	3089	3460	3707	3403	3365	3737	3281	3429	3327	3593	3268	3399	3350	3045	4183	3582	3261	3304	3621	3525	3622	3323	3457	3236	3413	3400	3899	3446	3667	3560	3423	2989	3461	3640	3829	3033	3520	3697	3680	3432	3678	3424
	3306	2806	3666	4262	3177	3256	3733	3096	3471	3709	3409	3376	3742	3287	3439	3335	3599	3277	3407	3355	3050	4199	3587	3270	3310	3628	3532	3630	3330	3465	3240	3419	3412	3905	3450	3676	3567	3428	2996	3469	3660	3837	3037	3527	3710	3688	3443	3684	3431
	3310	2808	3676	4277	3184	3262	3740	3101	3486	3712	3418	3389	3746	3297	3447	3342	3612	3283	3415	3364	3054	4211	3593	3272	3317	3639	3542	3643	3339	3471	3244	3427	3419	3908	3455	3681	3572	3431	3003	3473	3667	3843	3043	3538	3718	3691	3455	3688	3440
	3316	2816	3684	4296	3195	3270	3749	3114	3500	3721	3422	3395	3751	3307	3454	3348	3620	3292	3420	3375	3059	4222	3601	3276	3325	3643	3552	3647	3348	3474	3248	3435	3427	3915	3458	3685	3579	3434	3010	3476	3672	3848	3045	3547	3729	3704	3464	3696	3445
	3325	2822	3689	4311	3205	3278	3761	3125	3511	3728	3426	3406	3760	3313	3460	3353	3624	3298	3431	3383	3065	4235	3606	3283	3331	3652	3565	3657	3359	3480	3251	3441	3431	3919	3464	3691	3585	3437	3021	3483	3683	3859	3050	3561	3736	3715	3475	3704	3449
	3330	2825	3700	4327	3211	3284	3771	3142	3518	3730	3432	3414	3773	3319	3468	3360	3627	3308	3440	3392	3068	4243	3616	3289	3334	3660	3577	3665	3370	3489	3252	3448	3437	3924	3469	3699	3589	3438	3028	3492	3689	3872	3054	3577	3742	3722	3489	3714	3454
	3338	2827	3712	4338	3216	3291	3781	3157	3526	3737	3437	3425	3785	3326	3479	3362	3635	3317	3449	3402	3071	4255	3626	3294	3343	3674	3586	3673	3379	3494	3257	3450	3449	3928	3475	3706	3594	3440	3043	3501	3698	3883	3060	3587	3754	3729	3495	3722	3459
	3345	2831	3721	4351	3219	3293	3790	3173	3541	3744	3444	3430	3795	3336	3488	3364	3640	3325	3458	3408	3074	4265	3631	3299	3356	3684	3600	3678	3387	3499	3261	3454	3457	3934	3483	3713	3597	3445	3051	3508	3710	3890	3066	3597	3766	3738	3503	3725	3464
	3352	2833	3731	4364	3227	3303	3798	3185	3551	3756	3445	3438	3810	3348	3495	3367	3644	3335	3464	3415	3081	4273	3642	3303	3365	3694	3610	3687	3392	3510	3266	3458	3466	3941	3489	3720	3607	3454	3060	3517	3722	3896	3068	3600	3773	3743	3510	3733	3465
	3357	2836	3739	4372	3232	3313	3807	3199	3559	3763	3450	3452	3819	3357	3507	3376	3650	3344	3473	3425	3084	4282	3650	3309	3372	3703	3623	3695	3397	3518	3271	3460	3474	3946	3492	3728	3614	3461	3073	3523	3737	3903	3073	3608	3776	3751	3512	3738	3470
	3364	2841	3752	4379	3237	3325	3818	3211	3563	3769	3455	3462	3829	3363	3511	3380	3660	3351	3477	3430	3088	4290	3658	3316	3373	3712	3640	3700	3405	3524	3272	3464	3481	3955	3502	3737	3622	3466	3081	3534	3749	3910	3078	3614	3792	3759	3518	3744	3479
	3375	2848	3764	4384	3241	3335	3822	3229	3572	3775	3461	3473	3833	3371	3519	3385	3669	3359	3484	3438	3096	4300	3663	3322	3380	3720	3653	3704	3414	3529	3276	3470	3487	3964	3508	3745	3627	3471	3090	3543	3757	3919	3080	3618	3800	3767	3526	3750	3489
	3382	2852	3775	4397	3249	3343	3827	3243	3582	3784	3466	3480	3838	3381	3525	3391	3676	3362	3487	3450	3100	4309	3668	3331	3384	3732	3664	3711	3421	3535	3280	3472	3493	3974	3517	3757	3632	3483	3096	3551	3767	3932	3088	3624	3809	3773	3535	3759	3501
	3388	2855	3789	4403	3259	3354	3841	3250	3593	3793	3468	3491	3843	3389	3530	3399	3687	3364	3494	3463	3104	4324	3676	3340	3392	3746	3675	3717	3428	3544	3284	3476	3501	3981	3524	3766	3640	3491	3108	3565	3779	3943	3096	3632	3815	3785	3539	3764	3516
	3394	2861	3800	4416	3267	3364	3845	3257	3603	3801	3472	3496	3850	3401	3534	3407	3700	3370	3500	3473	3110	4332	3677	3352	3397	3755	3686	3727	3433	3553	3288	3482	3508	3990	3529	3773	3644	3496	3118	3576	3791	3954	3099	3643	3819	3797	3541	3769	3526
	3400	2865	3810	4425	3274	3371	3857	3267	3606	3807	3476	3501	3851	3415	3537	3418	3705	3378	3508	3478	3114	4344	3683	3366	3400	3759	3700	3732	3441	3559	3296	3487	3509	4006	3533	3780	3663	3503	3121	3587	3808	3970	3105	3655	3826	3803	3545	3775	3536
	3408	2867	3821	4435	3281	3379	3868	3279	3611	3810	3479	3510	3858	3423	3544	3427	3718	3383	3516	3483	3119	4352	3692	3373	3408	3771	3716	3739	3448	3567	3307	3493	3514	4013	3542	3787	3673	3512	3129	3594	3826	3979	3113	3662	3833	3815	3553	3785	3545
	3415	2868	3832	4446	3290	3387	3875	3287	3620	3817	3483	3520	3864	3432	3553	3440	3729	3391	3520	3491	3127	4361	3707	3384	3418	3775	3726	3747	3454	3574	3312	3500	3521	4023	3547	3793	3684	3520	3138	3601	3838	3992	3122	3666	3839	3822	3562	3794	3553
	3424	2873	3842	4454	3304	3395	3884	3297	3629	3823	3493	3535	3874	3438	3557	3452	3739	3395	3522	3497	3133	4365	3723	3399	3426	3781	3742	3754	3462	3579	3315	3505	3528	4028	3551	3800	3696	3528	3147	3611	3852	3999	3129	3674	3848	3827	3571	3803	3559
	3434	2875	3858	4467	3315	3403	3890	3300	3634	3829	3498	3544	3881	3444	3567	3465	3752	3401	3523	3503	3137	4372	3731	3407	3435	3786	3748	3760	3474	3584	3320	3511	3532	4033	3561	3810	3703	3529	3158	3616	3859	4013	3141	3680	3856	3832	3579	3809	3573
	3439	2877	3870	4479	3321	3408	3897	3310	3639	3834	3506	3557	3885	3454	3574	3473	3766	3410	3529	3506	3143	4383	3741	3417	3444	3789	3756	3767	3489	3589	3322	3521	3535	4040	3565	3820	3714	3535	3160	3627	3871	4021	3146	3688	3866	3843	3587	3820	3581
	3453	2880	3883	4487	3334	3413	3907	3316	3644	3841	3512	3569	3892	3457	3582	3485	3777	3420	3536	3511	3145	4397	3750	3425	3451	3796	3768	3771	3503	3598	3323	3529	3540	4042	3571	3824	3717	3539	3164	3640	3881	4030	3150	3693	3878	3845	3595	3828	3585
	3459	2886	3892	4494	3340	3419	3917	3325	3649	3842	3516	3578	3899	3466	3593	3491	3785	3428	3538	3520	3152	4405	3759	3434	3457	3802	3777	3780	3512	3602	3328	3541	3543	4050	3577	3836	3724	3544	3170	3649	3895	4039	3157	3700	3886	3856	3599	3838	3588
	3470	2891	3908	4499	3348	3432	3923	3332	3655	3849	3518	3590	3907	3476	3599	3495	3792	3434	3542	3526	3163	4414	3766	3440	3461	3810	3783	3788	3521	3608	3337	3553	3546	4053	3589	3846	3731	3551	3178	3658	3901	4050	3167	3704	3893	3864	3603	3848	3596
	3482	2894	3917	4504	3356	3441	3931	3337	3666	3852	3525	3599	3912	3488	3608	3502	3796	3438	3546	3533	3173	4426	3774	3449	3466	3823	3794	3801	3534	3614	3341	3557	3549	4055	3600	3855	3737	3554	3186	3662	3909	4054	3176	3706	3902	3872	3608	3860	3608
	3494	2899	3928	4512	3364	3448	3941	3344	3676	3857	3532	3607	3916	3499	3612	3512	3802	3448	3550	3539	3181	4434	3782	3464	3469	3832	3807	3809	3544	3619	3350	3569	3552	4061	3615	3869	3745	3560	3196	3664	3913	4064	3184	3711	3909	3873	3618	3875	3619
	3504	2902	3941	4520	3371	3456	3953	3351	3683	3863	3535	3614	3921	3503	3616	3518	3808	3452	3552	3548	3190	4437	3794	3482	3478	3838	3815	3817	3555	3621	3356	3577	3559	4069	3626	3874	3748	3569	3201	3671	3920	4076	3189	3715	3918	3884	3630	3883	3630
	3511	2911	3954	4523	3382	3464	3965	3358	3691	3867	3541	3622	3930	3509	3622	3524	3815	3459	3557	3555	3197	4445	3800	3489	3483	3845	3821	3832	3563	3625	3360	3589	3564	4078	3633	3879	3755	3574	3213	3682	3933	4086	3198	3719	3928	3889	3639	3891	3636
	3514	2916	3965	4526	3395	3472	3977	3363	3702	3874	3547	3630	3938	3514	3627	3529	3823	3464	3562	3564	3200	4453	3808	3500	3491	3853	3827	3843	3574	3633	3366	3595	3576	4083	3649	3886	3760	3579	3227	3693	3939	4094	3202	3726	3935	3896	3648	3895	3643
	3520	2920	3972	4535	3401	3480	3983	3368	3718	3882	3555	3640	3947	3522	3634	3538	3826	3467	3571	3570	3203	4462	3818	3507	3497	3860	3836	3849	3585	3639	3368	3603	3583	4089	3661	3896	3765	3585	3235	3697	3949	4102	3203	3730	3942	3905	3658	3903	3651
	3529	2930	3979	4540	3410	3486	3991	3376	3729	3886	3562	3650	3951	3534	3640	3552	3830	3472	3578	3576	3209	4470	3828	3515	3501	3865	3845	3857	3594	3644	3372	3617	3587	4098	3676	3903	3769	3591	3247	3703	3958	4109	3211	3737	3953	3913	3670	3912	3664
	3534	2937	3988	4550	3416	3492	4001	3384	3736	3892	3568	3656	3956	3545	3655	3560	3838	3475	3586	3581	3216	4476	3845	3520	3508	3873	3855	3865	3603	3652	3375	3627	3591	4108	3694	3913	3780	3596	3260	3712	3968	4118	3219	3741	3966	3918	3676	3926	3670
	3537	2945	3994	4560	3428	3501	4011	3390	3746	3899	3576	3661	3962	3552	3666	3567	3843	3478	3599	3590	3225	4482	3855	3532	3515	3886	3863	3874	3610	3663	3377	3637	3593	4118	3706	3920	3785	3602	3272	3720	3975	4123	3225	3747	3972	3929	3682	3937	3679
	3544	2949	4001	4573	3438	3512	4023	3396	3752	3902	3579	3672	3965	3558	3674	3575	3851	3479	3606	3596	3232	4487	3861	3540	3522	3895	3868	3886	3620	3672	3385	3650	3594	4126	3718	3928	3789	3607	3281	3727	3986	4132	3232	3756	3983	3938	3693	3942	3694
	3554	2957	4005	4582	3451	3519	4030	3400	3756	3908	3582	3680	3970	3566	3681	3581	3858	3483	3616	3601	3235	4495	3869	3549	3526	3905	3874	3895	3632	3681	3393	3662	3599	4138	3727	3938	3793	3612	3290	3734	3996	4145	3239	3767	3987	3947	3701	3948	3709
	3560	2961	4008	4595	3465	3523	4037	3408	3763	3914	3586	3685	3977	3582	3684	3585	3864	3487	3629	3611	3241	4501	3880	3561	3538	3911	3884	3896	3642	3691	3401	3676	3600	4142	3733	3949	3799	3618	3295	3739	4006	4154	3253	3770	3997	3957	3708	3955	3720
	3569	2968	4014	4603	3475	3528	4045	3417	3766	3920	3593	3689	3985	3591	3691	3589	3874	3497	3638	3623	3249	4515	3893	3568	3542	3916	3894	3903	3656	3699	3413	3683	3604	4149	3737	3955	3810	3626	3298	3744	4014	4162	3257	3773	4012	3960	3715	3965	3735
	3574	2976	4016	4610	3494	3536	4053	3425	3770	3925	3600	3693	3992	3601	3700	3597	3879	3501	3646	3631	3259	4523	3906	3577	3548	3920	3899	3907	3668	3710	3423	3693	3605	4153	3747	3965	3814	3632	3306	3752	4022	4164	3261	3777	4028	3967	3722	3970	3744
	3580	2980	4025	4623	3506	3543	4061	3428	3772	3926	3604	3699	3998	3608	3706	3603	3890	3509	3659	3644	3267	4530	3917	3588	3551	3923	3907	3911	3677	3719	3434	3701	3609	4160	3751	3975	3817	3640	3314	3760	4030	4170	3267	3784	4036	3970	3729	3978	3752
	3583	2989	4031	4633	3526	3554	4069	3431	3776	3933	3609	3700	4005	3615	3713	3610	3902	3515	3670	3651	3279	4539	3928	3598	3556	3926	3914	3913	3687	3731	3439	3710	3613	4169	3764	3986	3822	3648	3323	3762	4036	4178	3273	3789	4041	3975	3730	3983	3765
	3586	2997	4038	4640	3542	3562	4079	3438	3782	3938	3612	3705	4007	3625	3724	3613	3913	3517	3683	3662	3290	4540	3936	3605	3562	3933	3921	3919	3691	3735	3449	3720	3618	4180	3773	3991	3826	3659	3330	3770	4046	4182	3276	3794	4045	3980	3736	3987	3768
	3592	3004	4047	4647	3561	3573	4092	3445	3789	3946	3621	3710	4009	3634	3730	3622	3922	3523	3697	3679	3297	4545	3942	3614	3566	3936	3932	3925	3699	3743	3457	3729	3627	4189	3780	4003	3831	3662	3340	3781	4053	4191	3283	3803	4053	3987	3743	3993	3775
	3603	3008	4059	4659	3572	3582	4101	3453	3797	3952	3629	3717	4014	3641	3736	3627	3933	3527	3712	3689	3308	4551	3949	3628	3569	3941	3936	3932	3707	3755	3466	3733	3633	4195	3793	4009	3838	3667	3346	3792	4060	4204	3290	3810	4057	3999	3746	3997	3780
	3614	3015	4067	4670	3583	3587	4117	3458	3804	3956	3636	3724	4022	3650	3744	3632	3944	3533	3723	3700	3312	4554	3956	3642	3574	3943	3945	3940	3713	3764	3472	3738	3640	4204	3807	4012	3840	3675	3355	3798	4069	4210	3294	3815	4062	4007	3754	4000	3788
	3623	3023	4073	4684	3596	3595	4131	3466	3808	3961	3646	3728	4033	3660	3754	3635	3959	3534	3728	3709	3323	4561	3969	3651	3581	3947	3953	3948	3718	3772	3477	3750	3647	4214	3815	4020	3844	3689	3359	3804	4075	4217	3299	3825	4067	4012	3766	4008	3796
	3631	3028	4084	4695	3604	3600	4142	3471	3813	3964	3652	3733	4049	3667	3761	3641	3970	3537	3730	3723	3333	4570	3978	3658	3593	3956	3963	3955	3723	3779	3485	3765	3652	4218	3826	4025	3847	3697	3364	3809	4084	4223	3304	3831	4070	4020	3777	4012	3806
	3641	3035	4094	4700	3616	3609	4154	3480	3816	3966	3657	3744	4056	3674	3769	3648	3981	3542	3741	3732	3340	4571	3984	3666	3602	3962	3974	3966	3729	3784	3494	3773	3657	4226	3836	4030	3854	3706	3366	3815	4089	4229	3313	3839	4076	4028	3783	4017	3810
	3649	3041	4103	4709	3631	3618	4160	3491	3822	3967	3664	3753	4067	3681	3778	3653	3993	3548	3752	3747	3348	4577	3990	3672	3606	3964	3988	3973	3737	3786	3502	3781	3661	4233	3845	4036	3862	3715	3372	3826	4093	4231	3320	3845	4081	4035	3788	4020	3815
	3655	3051	4107	4719	3639	3628	4169	3497	3828	3970	3675	3765	4078	3691	3784	3656	3999	3552	3757	3765	3356	4582	3997	3678	3618	3965	3991	3979	3744	3788	3509	3791	3665	4242	3852	4038	3866	3726	3377	3832	4101	4239	3329	3847	4085	4045	3794	4024	3817
	3664	3065	4112	4731	3648	3637	4180	3501	3835	3973	3682	3769	4092	3699	3792	3664	4007	3561	3771	3773	3364	4586	4003	3690	3622	3974	4001	3984	3749	3795	3516	3800	3670	4253	3858	4043	3870	3735	3383	3837	4108	4246	3336	3850	4094	4051	3799	4029	3829
	3673	3074	4114	4741	3657	3642	4192	3504	3844	3977	3688	3779	4100	3707	3793	3671	4022	3568	3781	3778	3374	4589	4010	3701	3630	3984	4011	3993	3751	3799	3523	3805	3676	4261	3863	4045	3881	3745	3390	3848	4115	4255	3349	3854	4102	4057	3805	4037	3833
	3679	3086	4115	4749	3666	3649	4200	3511	3849	3978	3694	3784	4107	3718	3800	3676	4032	3575	3794	3783	3378	4591	4016	3716	3640	3990	4019	4006	3756	3804	3530	3812	3680	4266	3869	4048	3887	3751	3396	3861	4126	4262	3355	3858	4112	4069	3812	4044	3840
	3685	3094	4121	4758	3682	3658	4212	3516	3853	3983	3706	3792	4112	3724	3804	3683	4043	3582	3808	3788	3381	4594	4021	3725	3647	3998	4032	4009	3761	3810	3535	3816	3686	4275	3880	4053	3903	3763	3403	3872	4138	4267	3374	3863	4121	4078	3819	4047	3850
	3701	3104	4127	4766	3697	3675	4227	3525	3860	3987	3712	3804	4119	3726	3804	3689	4055	3594	3822	3795	3387	4596	4024	3738	3653	4001	4049	4018	3769	3812	3542	3830	3692	4286	3884	4055	3911	3771	3408	3880	4148	4273	3382	3872	4129	4088	3823	4053	3860
	3708	3114	4133	4771	3711	3687	4234	3534	3866	3994	3717	3816	4132	3730	3807	3694	4065	3603	3834	3807	3392	4601	4032	3750	3659	4006	4069	4025	3779	3816	3550	3840	3698	4294	3888	4059	3921	3781	3411	3887	4159	4280	3391	3876	4138	4096	3827	4064	3872
	3717	3118	4141	4776	3721	3694	4240	3540	3873	4000	3725	3829	4141	3737	3810	3700	4078	3612	3839	3819	3395	4608	4042	3758	3668	4014	4084	4029	3786	3822	3556	3851	3706	4301	3892	4063	3932	3790	3415	3894	4169	4290	3403	3883	4149	4107	3832	4068	3878
	3724	3121	4146	4780	3727	3709	4244	3547	3883	4002	3733	3842	4149	3743	3814	3707	4084	3621	3855	3829	3400	4616	4051	3766	3675	4016	4094	4031	3799	3823	3563	3863	3714	4306	3902	4066	3942	3801	3419	3907	4179	4301	3411	3887	4161	4115	3838	4076	3891
	3728	3123	4154	4790	3733	3717	4253	3557	3890	4003	3737	3848	4154	3759	3816	3711	4088	3625	3864	3836	3405	4621	4059	3773	3678	4026	4115	4036	3807	3827	3568	3870	3724	4311	3910	4072	3956	3814	3427	3914	4183	4312	3419	3891	4172	4124	3843	4082	3897
	3732	3129	4158	4795	3740	3727	4261	3563	3897	4005	3743	3858	4158	3765	3824	3718	4098	3629	3874	3842	3409	4628	4068	3781	3680	4036	4129	4045	3820	3829	3579	3884	3731	4317	3916	4081	3965	3825	3430	3925	4188	4321	3423	3898	4185	4134	3851	4087	3910
	3744	3136	4162	4806	3747	3735	4269	3572	3903	4009	3749	3865	4165	3772	3833	3724	4106	3637	3885	3846	3411	4633	4076	3788	3685	4046	4144	4051	3831	3833	3588	3894	3737	4327	3922	4089	3971	3837	3436	3936	4193	4331	3432	3908	4192	4146	3859	4092	3920
	3747	3142	4169	4817	3749	3742	4277	3584	3910	4012	3759	3877	4176	3777	3840	3728	4118	3642	3894	3850	3415	4638	4085	3794	3691	4050	4164	4057	3842	3837	3594	3906	3741	4334	3928	4094	3975	3846	3440	3941	4203	4338	3443	3917	4200	4159	3863	4098	3927
	3752	3149	4172	4825	3757	3747	4279	3594	3920	4016	3764	3887	4189	3782	3852	3734	4125	3649	3902	3855	3419	4645	4093	3800	3694	4055	4178	4065	3858	3841	3603	3915	3744	4340	3936	4102	3981	3856	3446	3952	4208	4344	3455	3924	4207	4171	3867	4105	3938
	3762	3156	4177	4832	3767	3756	4285	3600	3926	4022	3773	3898	4197	3790	3863	3737	4132	3650	3912	3862	3424	4653	4097	3805	3700	4064	4193	4074	3866	3849	3613	3924	3748	4346	3942	4108	3990	3868	3452	3960	4214	4354	3467	3936	4214	4185	3875	4108	3952
	3775	3165	4187	4837	3779	3770	4290	3607	3929	4024	3778	3907	4203	3797	3871	3738	4138	3655	3923	3867	3431	4660	4105	3815	3704	4071	4209	4087	3877	3852	3625	3931	3751	4354	3954	4118	4006	3876	3460	3972	4226	4365	3473	3943	4220	4190	3878	4113	3963
	3786	3171	4191	4848	3786	3776	4297	3613	3934	4028	3782	3916	4212	3803	3875	3746	4147	3661	3934	3874	3441	4665	4115	3827	3708	4080	4225	4096	3890	3861	3634	3942	3758	4366	3963	4127	4020	3881	3471	3980	4239	4373	3483	3954	4229	4196	3886	4120	3974
	3796	3177	4195	4856	3795	3787	4302	3619	3943	4032	3783	3929	4222	3811	3884	3754	4159	3667	3941	3878	3444	4673	4122	3835	3714	4088	4233	4107	3898	3864	3646	3954	3765	4374	3973	4135	4031	3886	3480	3984	4250	4380	3492	3961	4237	4205	3893	4125	3986
	3804	3187	4203	4866	3799	3801	4308	3624	3950	4035	3786	3933	4224	3814	3887	3759	4170	3673	3946	3890	3449	4679	4129	3842	3723	4096	4244	4120	3912	3873	3654	3963	3772	4386	3982	4147	4039	3898	3491	3990	4260	4390	3498	3966	4242	4218	3900	4133	4000
	3812	3195	4207	4878	3812	3811	4313	3629	3957	4040	3791	3940	4226	3821	3896	3761	4176	3680	3952	3894	3452	4684	4133	3849	3731	4106	4257	4126	3922	3879	3661	3969	3779	4393	3992	4155	4048	3907	3500	3994	4270	4399	3507	3978	4249	4225	3905	4140	4010
	3824	3205	4214	4883	3820	3818	4318	3637	3966	4047	3796	3948	4232	3827	3903	3765	4180	3684	3959	3903	3460	4695	4138	3853	3739	4114	4262	4135	3931	3887	3669	3975	3789	4396	4000	4163	4055	3917	3513	3997	4276	4407	3515	3986	4259	4233	3910	4148	4022
	3830	3213	4218	4895	3825	3828	4325	3643	3976	4055	3804	3960	4243	3833	3913	3769	4185	3687	3963	3914	3464	4702	4139	3857	3742	4125	4275	4148	3948	3898	3676	3979	3797	4407	4008	4174	4062	3934	3524	4004	4281	4415	3527	3991	4270	4242	3917	4153	4034
	3836	3220	4220	4901	3834	3839	4327	3650	3985	4064	3810	3970	4256	3838	3921	3769	4196	3690	3972	3927	3469	4713	4143	3863	3751	4135	4285	4160	3957	3908	3682	3987	3809	4416	4012	4184	4066	3948	3534	4009	4291	4429	3536	3998	4279	4252	3927	4161	4042
	3842	3227	4228	4907	3840	3842	4334	3652	3999	4070	3817	3979	4260	3842	3928	3776	4205	3691	3980	3941	3479	4719	4144	3874	3761	4139	4293	4169	3963	3916	3689	3994	3816	4432	4022	4192	4077	3963	3545	4012	4293	4433	3542	4000	4287	4257	3933	4169	4053
	3844	3234	4236	4911	3846	3846	4339	3656	4008	4080	3823	3986	4275	3849	3933	3779	4214	3693	3989	3955	3486	4721	4151	3885	3771	4147	4304	4175	3974	3925	3696	4000	3820	4440	4033	4198	4082	3976	3555	4016	4304	4442	3547	4006	4295	4270	3933	4175	4068
	3849	3241	4242	4919	3852	3849	4339	3660	4018	4090	3830	3996	4277	3858	3943	3783	4223	3699	3998	3969	3493	4727	4159	3887	3780	4156	4313	4187	3984	3932	3702	4009	3829	4445	4036	4206	4092	3982	3566	4022	4313	4447	3551	4014	4301	4277	3945	4185	4083
	3849	3248	4252	4928	3863	3855	4344	3664	4021	4101	3835	4003	4283	3870	3949	3786	4229	3704	4006	3977	3499	4733	4172	3895	3784	4163	4326	4195	3991	3944	3712	4018	3839	4455	4039	4210	4100	3994	3572	4025	4317	4454	3555	4019	4309	4290	3954	4188	4094
	3851	3258	4262	4934	3872	3861	4350	3668	4025	4116	3838	4013	4292	3880	3958	3790	4238	3710	4014	3985	3504	4738	4181	3905	3791	4169	4333	4203	3999	3950	3723	4030	3845	4468	4047	4220	4108	4001	3585	4031	4330	4458	3559	4028	4315	4298	3966	4191	4102
	3857	3265	4273	4943	3881	3868	4358	3675	4031	4126	3845	4023	4297	3889	3966	3793	4246	3715	4017	4001	3509	4742	4190	3909	3795	4175	4339	4210	4009	3961	3728	4038	3852	4472	4051	4231	4121	4012	3593	4035	4349	4465	3565	4032	4322	4301	3969	4194	4118
	3862	3274	4279	4953	3890	3874	4362	3677	4034	4135	3849	4025	4302	3902	3973	3796	4249	3717	4026	4014	3515	4749	4200	3912	3800	4190	4348	4217	4024	3963	3737	4047	3859	4478	4058	4241	4131	4024	3601	4041	4361	4472	3571	4037	4331	4308	3974	4203	4128
	3867	3277	4288	4966	3896	3878	4365	3680	4043	4143	3853	4035	4306	3911	3984	3801	4262	3722	4037	4028	3531	4751	4210	3920	3805	4199	4355	4222	4037	3965	3747	4059	3866	4485	4065	4253	4147	4029	3608	4045	4370	4483	3575	4041	4334	4313	3984	4212	4137
	3870	3283	4301	4974	3905	3881	4369	3686	4048	4149	3858	4044	4312	3920	3990	3804	4269	3727	4049	4041	3536	4756	4223	3930	3810	4208	4363	4226	4046	3969	3760	4067	3875	4489	4074	4264	4159	4035	3619	4052	4379	4493	3578	4045	4340	4321	3993	4223	4147
	3874	3295	4309	4989	3913	3890	4376	3691	4053	4155	3867	4049	4322	3930	3999	3806	4277	3734	4062	4049	3546	4761	4231	3937	3815	4212	4369	4231	4053	3972	3772	4072	3877	4496	4085	4270	4167	4039	3628	4056	4392	4503	3586	4047	4346	4331	3998	4229	4156
	3876	3302	4316	4997	3920	3899	4380	3695	4064	4161	3877	4058	4329	3939	4008	3817	4281	3740	4071	4056	3553	4764	4238	3946	3816	4218	4376	4236	4059	3976	3782	4082	3880	4508	4091	4275	4178	4052	3639	4061	4400	4509	3589	4052	4353	4334	4006	4240	4164
	3882	3310	4322	4999	3930	3902	4385	3704	4069	4176	3884	4064	4332	3950	4014	3827	4286	3746	4081	4069	3562	4766	4243	3958	3822	4222	4385	4239	4063	3981	3790	4092	3882	4519	4098	4282	4191	4058	3646	4069	4409	4516	3596	4059	4363	4338	4012	4247	4173
	3890	3316	4331	5004	3942	3907	4389	3713	4080	4184	3890	4072	4339	3960	4026	3835	4293	3751	4093	4074	3568	4770	4254	3966	3827	4228	4391	4245	4072	3983	3802	4102	3885	4528	4105	4288	4200	4063	3652	4077	4425	4527	3604	4066	4370	4345	4020	4257	4179
	3896	3320	4339	5009	3948	3912	4396	3719	4088	4188	3897	4084	4346	3965	4039	3851	4300	3758	4100	4082	3579	4775	4259	3974	3835	4232	4401	4247	4078	3989	3813	4113	3896	4542	4107	4293	4207	4070	3656	4088	4438	4539	3617	4070	4377	4355	4029	4262	4188
	3902	3329	4350	5015	3957	3916	4401	3727	4093	4195	3905	4096	4356	3975	4052	3859	4306	3762	4108	4090	3582	4782	4268	3984	3843	4239	4413	4250	4086	3995	3821	4123	3900	4554	4112	4298	4218	4075	3659	4100	4445	4554	3625	4077	4382	4365	4043	4267	4193
	3906	3337	4363	5023	3964	3924	4411	3728	4101	4200	3912	4104	4365	3988	4057	3870	4311	3769	4120	4100	3587	4789	4279	3993	3850	4245	4426	4252	4091	3996	3826	4134	3905	4562	4121	4305	4227	4079	3663	4114	4456	4567	3636	4084	4386	4374	4055	4269	4201
	3913	3348	4375	5032	3977	3933	4419	3732	4107	4205	3918	4112	4373	3995	4059	3878	4321	3774	4131	4111	3593	4794	4291	4006	3858	4251	4434	4256	4095	4002	3831	4143	3910	4572	4129	4317	4239	4085	3669	4124	4464	4576	3638	4095	4395	4381	4062	4273	4207
	3921	3358	4382	5039	3986	3946	4423	3738	4112	4209	3930	4125	4379	4005	4065	3884	4326	3787	4140	4123	3602	4796	4304	4014	3864	4256	4440	4259	4100	4002	3836	4159	3916	4583	4136	4328	4251	4095	3671	4134	4475	4579	3642	4102	4403	4389	4071	4276	4215
	3931	3362	4393	5047	3994	3958	4433	3743	4119	4213	3937	4132	4389	4014	4070	3895	4334	3794	4152	4137	3613	4802	4313	4023	3873	4259	4452	4262	4104	4007	3844	4166	3922	4598	4141	4333	4257	4106	3676	4137	4479	4586	3652	4110	4410	4398	4078	4286	4217
	3940	3372	4402	5055	4001	3967	4438	3747	4127	4215	3947	4143	4398	4024	4075	3902	4345	3802	4158	4151	3621	4808	4318	4032	3880	4267	4462	4266	4113	4015	3851	4174	3927	4604	4145	4341	4267	4112	3682	4141	4486	4595	3661	4118	4415	4406	4085	4294	4223
	3949	3379	4414	5063	4015	3981	4441	3751	4132	4220	3952	4151	4406	4032	4081	3905	4353	3813	4162	4164	3631	4814	4322	4043	3889	4274	4482	4268	4118	4021	3854	4183	3930	4609	4152	4343	4282	4119	3689	4146	4495	4603	3667	4121	4420	4414	4087	4302	4233
	3957	3386	4415	5074	4030	3995	4444	3759	4137	4227	3965	4163	4417	4038	4090	3910	4361	3820	4174	4181	3635	4822	4327	4052	3898	4282	4494	4280	4131	4029	3862	4195	3933	4615	4157	4346	4294	4130	3700	4152	4504	4614	3674	4125	4425	4425	4088	4309	4239
	3963	3389	4423	5083	4040	4008	4449	3765	4139	4233	3969	4169	4423	4047	4097	3912	4365	3825	4183	4192	3643	4827	4333	4059	3907	4289	4503	4286	4140	4031	3872	4206	3934	4622	4164	4352	4313	4135	3709	4156	4513	4622	3682	4126	4427	4432	4096	4316	4244
	3935	3366.375	4395.875	5052	4000.875	3964
	20.79148177	18.43085534	21.33031043	20.73644135	26.12299206	29.55865839
																	Random Walk Based	3935	3366.37	4395.87	5052	4000.87	3964
										Random Walk Based		RichardSon's Arms Race Model based					Richardson's Arms Race Model based	291.25	256.5	288.37	251.37	267.25	282
	291.25	256.5	288.375	251.375	267.25	282
	1.38873015	0.9258201	1.060660172	0.916125381	1.832250763	1.195228609				Mean	Stdev	Mean	Stdev
										3935	20.79148177	291.25	1.38873015
										3366.375	18.43085534	256.5	0.9258201
										4395.875	21.33031043	288.375	1.060660172
										5052	20.73644135	251.375	0.916125381
										4000.875	26.12299206	267.25	1.832250763
										3964	29.55865839	282	1.195228609
[truncated: 1 more columns]
