# Supplementary material for: Towards social autonomous vehicles: Efficient collision avoidance scheme using Richardson’s arms race model
Source: PLoS One. 2017 Oct 17;12(10):e0186103. doi: 10.1371/journal.pone.0186103 (PMC5645089; doi:10.1371/journal.pone.0186103)
Supplement: S5 Text — (CSV) [file pone.0186103.s005.csv]

BehaviorSpace results (NetLogo 5.3.1)
whole scenarios.nlogo
experiment1_ALLRANDOM_80both_30 speed_safetydistance1
10/26/2016 19:00:30:164 +0500
min-pxcor	max-pxcor	min-pycor	max-pycor
-30	30	-20	20
[run number]	1	2	3	4	5	6	7	8	9	10	11	12	13	14	15	16	17	18	19	20	21	22	23	24	25	26	27	28	29	30	31	32	33	34	35	36	37	38	39	40	41	42	43	44	45	46	47	48	49
min_velocity	0.3	0.3	0.3	0.3	0.3	0.3	0.3	0.3	0.3	0.3	0.3	0.3	0.3	0.3	0.3	0.3	0.3	0.3	0.3	0.3	0.3	0.3	0.3	0.3	0.3	0.3	0.3	0.3	0.3	0.3	0.3	0.3	0.3	0.3	0.3	0.3	0.3	0.3	0.3	0.3	0.3	0.3	0.3	0.3	0.3	0.3	0.3	0.3	0.3
max_velocity	0.3	0.3	0.3	0.3	0.3	0.3	0.3	0.3	0.3	0.3	0.3	0.3	0.3	0.3	0.3	0.3	0.3	0.3	0.3	0.3	0.3	0.3	0.3	0.3	0.3	0.3	0.3	0.3	0.3	0.3	0.3	0.3	0.3	0.3	0.3	0.3	0.3	0.3	0.3	0.3	0.3	0.3	0.3	0.3	0.3	0.3	0.3	0.3	0.3
No_of_Red_AVs	80	80	80	80	80	80	80	80	80	80	80	80	80	80	80	80	80	80	80	80	80	80	80	80	80	80	80	80	80	80	80	80	80	80	80	80	80	80	80	80	80	80	80	80	80	80	80	80	80
No_of_Black_AVs	80	80	80	80	80	80	80	80	80	80	80	80	80	80	80	80	80	80	80	80	80	80	80	80	80	80	80	80	80	80	80	80	80	80	80	80	80	80	80	80	80	80	80	80	80	80	80	80	80
Sonar_Range	2.5	2.5	2.5	2.5	2.5	2.5	2.5	2.5	2.5	2.5	2.5	2.5	2.5	2.5	2.5	2.5	2.5	2.5	2.5	2.5	2.5	2.5	2.5	2.5	2.5	2.5	2.5	2.5	2.5	2.5	2.5	2.5	2.5	2.5	2.5	2.5	2.5	2.5	2.5	2.5	2.5	2.5	2.5	2.5	2.5	2.5	2.5	2.5	2.5
max_acceleration	0.1	0.1	0.1	0.1	0.1	0.1	0.1	0.1	0.1	0.1	0.1	0.1	0.1	0.1	0.1	0.1	0.1	0.1	0.1	0.1	0.1	0.1	0.1	0.1	0.1	0.1	0.1	0.1	0.1	0.1	0.1	0.1	0.1	0.1	0.1	0.1	0.1	0.1	0.1	0.1	0.1	0.1	0.1	0.1	0.1	0.1	0.1	0.1	0.1
deceleration	0.1	0.1	0.1	0.1	0.1	0.1	0.1	0.1	0.1	0.1	0.1	0.1	0.1	0.1	0.1	0.1	0.1	0.1	0.1	0.1	0.1	0.1	0.1	0.1	0.1	0.1	0.1	0.1	0.1	0.1	0.1	0.1	0.1	0.1	0.1	0.1	0.1	0.1	0.1	0.1	0.1	0.1	0.1	0.1	0.1	0.1	0.1	0.1	0.1
scenarios	"AllRandom"	"AllRandom"	"AllRandom"	"AllRandom"	"AllRandom"	"AllRandom"	"AllRandom"	"AllRandom"	"AllRandom"	"AllRandom"	"AllRandom"	"AllRandom"	"AllRandom"	"AllRandom"	"AllRandom"	"AllRandom"	"AllRandom"	"AllRandom"	"AllRandom"	"AllRandom"	"AllRandom"	"AllRandom"	"AllRandom"	"AllRandom"	"AllRandom"	"AllRandom"	"AllRandom"	"AllRandom"	"AllRandom"	"AllRandom"	"AllRandom"	"AllRandom"	"AllRandom"	"AllRandom"	"AllRandom"	"AllRandom"	"AllRandom"	"AllRandom"	"AllRandom"	"AllRandom"	"AllRandom"	"AllRandom"	"AllRandom"	"AllRandom"	"AllRandom"	"AllRandom"	"AllRandom"	"AllRandom"	"AllRandom"
minimum-safety_distance	1	1	1	1	1	1	1	1	1	1	1	1	1	1	1	1	1	1	1	1	1	1	1	1	1	1	1	1	1	1	1	1	1	1	1	1	1	1	1	1	1	1	1	1	1	1	1	1	1
Time_Window	10	10	10	10	10	10	10	10	10	10	10	10	10	10	10	10	10	10	10	10	10	10	10	10	10	10	10	10	10	10	10	10	10	10	10	10	10	10	10	10	10	10	10	10	10	10	10	10	10
[reporter]	sum [no-of-collisions] of turtles	sum [no-of-collisions] of turtles	sum [no-of-collisions] of turtles	sum [no-of-collisions] of turtles	sum [no-of-collisions] of turtles	sum [no-of-collisions] of turtles	sum [no-of-collisions] of turtles	sum [no-of-collisions] of turtles	sum [no-of-collisions] of turtles	sum [no-of-collisions] of turtles	sum [no-of-collisions] of turtles	sum [no-of-collisions] of turtles	sum [no-of-collisions] of turtles	sum [no-of-collisions] of turtles	sum [no-of-collisions] of turtles	sum [no-of-collisions] of turtles	sum [no-of-collisions] of turtles	sum [no-of-collisions] of turtles	sum [no-of-collisions] of turtles	sum [no-of-collisions] of turtles	sum [no-of-collisions] of turtles	sum [no-of-collisions] of turtles	sum [no-of-collisions] of turtles	sum [no-of-collisions] of turtles	sum [no-of-collisions] of turtles	sum [no-of-collisions] of turtles	sum [no-of-collisions] of turtles	sum [no-of-collisions] of turtles	sum [no-of-collisions] of turtles	sum [no-of-collisions] of turtles	sum [no-of-collisions] of turtles	sum [no-of-collisions] of turtles	sum [no-of-collisions] of turtles	sum [no-of-collisions] of turtles	sum [no-of-collisions] of turtles	sum [no-of-collisions] of turtles	sum [no-of-collisions] of turtles	sum [no-of-collisions] of turtles	sum [no-of-collisions] of turtles	sum [no-of-collisions] of turtles	sum [no-of-collisions] of turtles	sum [no-of-collisions] of turtles	sum [no-of-collisions] of turtles	sum [no-of-collisions] of turtles	sum [no-of-collisions] of turtles	sum [no-of-collisions] of turtles	sum [no-of-collisions] of turtles	sum [no-of-collisions] of turtles	sum [no-of-collisions] of turtles
[final]	5771	5243	5823	5449	5683	4966	5368	5373	5174	5296	5297	5166	5620	5095	5590	5242	5462	5713	5438	5122	5296	5232	5158	5314	5131	5488	4846	5002	5848	4971	5415	5166	5754	5216	5733	4978	5578	5120	5210	5240	5416	5144	6012	5025	5357	6130	5687	5136	5446
[min]	0	0	0	0	0	0	0	0	0	0	0	0	0	0	0	0	0	0	0	0	0	0	0	0	0	0	0	0	0	0	0	0	0	0	0	0	0	0	0	0	0	0	0	0	0	0	0	0	0
[max]	5771	5243	5823	5449	5683	4966	5368	5373	5174	5296	5297	5166	5620	5095	5590	5242	5462	5713	5438	5122	5296	5232	5158	5314	5131	5488	4846	5002	5848	4971	5415	5166	5754	5216	5733	4978	5578	5120	5210	5240	5416	5144	6012	5025	5357	6130	5687	5136	5446
[mean]	2837.141304	2613.643116	2801.375	2735.219203	2899.762681	2528.617754	2724.809783	2649.512681	2663.681159	2562.523551	2451.219203	2621.552536	2736.273551	2573.422101	2715.478261	2559.929348	2656.48913	2861.71558	2637.088768	2507.661232	2666.626812	2644.400362	2608.625	2679.449275	2598.630435	2688.119565	2364.257246	2532.981884	2952.735507	2380.365942	2622.173913	2573.998188	2864.516304	2692.134058	2867.259058	2465.360507	2771.226449	2527.423913	2562.344203	2673.092391	2613.434783	2558.625	3058.615942	2589.311594	2663.79529	3215.192029	2781.742754	2676.947464	2707.943841
[steps]	551	551	551	551	551	551	551	551	551	551	551	551	551	551	551	551	551	551	551	551	551	551	551	551	551	551	551	551	551	551	551	551	551	551	551	551	551	551	551	551	551	551	551	551	551	551	551	551	551
[all run data]	sum [no-of-collisions] of turtles	sum [no-of-collisions] of turtles	sum [no-of-collisions] of turtles	sum [no-of-collisions] of turtles	sum [no-of-collisions] of turtles	sum [no-of-collisions] of turtles	sum [no-of-collisions] of turtles	sum [no-of-collisions] of turtles	sum [no-of-collisions] of turtles	sum [no-of-collisions] of turtles	sum [no-of-collisions] of turtles	sum [no-of-collisions] of turtles	sum [no-of-collisions] of turtles	sum [no-of-collisions] of turtles	sum [no-of-collisions] of turtles	sum [no-of-collisions] of turtles	sum [no-of-collisions] of turtles	sum [no-of-collisions] of turtles	sum [no-of-collisions] of turtles	sum [no-of-collisions] of turtles	sum [no-of-collisions] of turtles	sum [no-of-collisions] of turtles	sum [no-of-collisions] of turtles	sum [no-of-collisions] of turtles	sum [no-of-collisions] of turtles	sum [no-of-collisions] of turtles	sum [no-of-collisions] of turtles	sum [no-of-collisions] of turtles	sum [no-of-collisions] of turtles	sum [no-of-collisions] of turtles	sum [no-of-collisions] of turtles	sum [no-of-collisions] of turtles	sum [no-of-collisions] of turtles	sum [no-of-collisions] of turtles	sum [no-of-collisions] of turtles	sum [no-of-collisions] of turtles	sum [no-of-collisions] of turtles	sum [no-of-collisions] of turtles	sum [no-of-collisions] of turtles	sum [no-of-collisions] of turtles	sum [no-of-collisions] of turtles	sum [no-of-collisions] of turtles	sum [no-of-collisions] of turtles	sum [no-of-collisions] of turtles	sum [no-of-collisions] of turtles	sum [no-of-collisions] of turtles	sum [no-of-collisions] of turtles	sum [no-of-collisions] of turtles	sum [no-of-collisions] of turtles
	0	0	0	0	0	0	0	0	0	0	0	0	0	0	0	0	0	0	0	0	0	0	0	0	0	0	0	0	0	0	0	0	0	0	0	0	0	0	0	0	0	0	0	0	0	0	0	0	0
	7	5	5	1	3	10	2	1	6	4	8	12	5	6	5	7	3	4	2	4	7	3	6	4	10	3	11	5	11	5	5	6	4	11	10	8	4	4	8	6	6	7	4	7	6	3	4	7	4
	16	14	11	9	14	15	7	8	10	16	13	22	15	16	14	18	7	15	9	12	15	11	11	12	15	5	18	14	16	12	8	9	12	20	20	18	8	10	14	16	15	15	8	13	9	15	9	9	17
	24	22	19	17	30	24	13	17	15	21	17	30	19	24	21	30	15	24	19	14	22	17	20	12	19	12	24	21	23	17	12	18	27	30	24	26	12	17	23	24	29	25	15	21	18	21	17	12	26
	35	28	30	26	37	33	22	25	21	29	26	36	22	35	32	40	27	39	24	19	33	21	31	17	26	18	30	29	37	24	20	23	35	35	37	33	22	18	28	30	42	31	23	24	27	29	27	18	45
	48	34	40	35	48	37	29	32	28	33	34	45	30	46	43	44	39	45	31	25	41	26	44	21	36	26	39	40	50	29	29	32	42	40	45	39	32	22	35	36	45	44	31	32	37	47	36	24	57
	57	41	47	37	52	43	34	40	38	38	42	57	38	53	53	49	52	51	37	39	54	35	56	28	41	37	50	50	66	36	37	41	52	49	57	49	41	35	39	42	62	55	39	40	50	53	47	29	66
	67	50	57	40	62	50	46	55	45	40	51	64	45	64	61	55	63	59	44	48	64	38	68	33	44	48	59	58	74	48	43	46	56	64	70	61	49	44	49	49	68	66	52	49	59	68	53	34	75
	78	55	62	44	73	56	56	64	53	50	60	71	57	77	69	63	75	68	51	56	73	42	76	35	50	57	74	64	86	57	47	51	71	74	80	82	58	52	62	54	79	74	60	56	64	75	56	40	91
	85	56	70	54	83	67	65	71	61	60	67	81	68	84	75	71	85	73	57	65	81	47	92	41	55	69	83	75	98	66	53	54	86	84	89	95	69	60	67	62	89	84	69	63	76	85	67	48	99
	90	59	77	57	94	70	76	78	69	69	75	96	75	96	80	82	91	78	64	73	93	54	105	46	66	75	95	83	108	75	62	63	93	97	102	112	77	72	68	69	100	91	74	66	88	94	75	51	111
	98	67	87	66	109	75	83	91	78	76	83	106	85	107	89	92	98	88	69	77	99	58	117	57	77	89	108	93	121	83	70	67	103	108	116	127	82	79	74	78	105	99	81	70	101	103	82	56	120
	109	76	100	73	115	85	91	102	90	79	90	119	89	123	92	97	108	98	71	81	108	63	124	65	88	104	114	108	132	94	82	76	113	122	123	136	90	86	82	84	110	108	86	74	109	113	94	61	126
	121	82	111	79	122	92	102	109	98	84	92	125	97	135	99	103	114	110	76	87	121	70	140	69	94	118	123	118	142	103	92	87	117	130	133	153	100	95	87	91	119	114	93	78	116	129	102	67	130
	132	87	124	96	127	103	113	117	106	92	98	135	104	145	111	110	123	118	87	93	133	76	151	76	99	135	135	131	152	109	102	93	128	142	146	164	109	101	91	100	129	120	100	87	122	140	112	75	140
	137	94	134	108	132	111	120	125	110	98	101	143	112	156	117	121	134	127	92	102	142	87	163	81	106	143	142	138	159	116	111	100	137	152	153	174	121	107	101	115	136	126	108	99	135	152	121	84	148
	144	103	148	119	140	120	127	136	117	108	105	147	120	163	127	130	145	137	100	108	145	92	172	87	112	155	151	147	167	124	117	103	142	163	160	183	126	112	107	125	145	133	120	112	146	169	131	90	159
	156	112	161	124	149	130	141	146	128	122	109	156	126	177	129	138	163	148	109	119	151	101	183	96	117	163	157	155	173	137	125	108	154	169	173	194	141	119	110	133	153	143	131	118	162	184	134	98	167
	172	127	177	130	153	142	151	155	141	129	114	162	133	192	135	150	180	156	112	128	159	113	194	103	130	170	165	162	180	145	133	116	165	177	183	210	150	126	117	142	160	157	141	128	174	194	143	103	172
	188	137	190	139	158	149	163	161	148	139	120	171	140	204	146	157	192	165	118	137	166	124	202	110	137	179	170	169	193	148	143	124	174	184	191	218	155	133	122	154	166	163	155	139	180	206	146	112	184
	197	143	205	145	170	155	176	171	155	144	126	180	145	223	151	169	210	169	120	146	173	132	207	117	145	185	175	177	201	157	152	133	183	189	202	229	167	140	125	162	171	176	165	148	186	213	156	122	194
	207	151	220	152	178	166	182	181	165	149	137	191	148	235	162	179	225	177	132	150	178	144	214	125	148	188	180	190	214	165	158	139	195	198	211	236	179	143	130	172	176	187	176	157	194	219	164	125	207
	216	156	233	159	185	169	194	191	177	160	146	200	152	244	168	188	236	187	138	154	187	151	227	135	152	194	188	199	221	171	163	151	201	207	218	245	191	152	134	178	184	199	182	168	200	234	177	133	214
	228	164	242	165	193	175	204	201	188	164	155	208	160	257	174	195	246	193	144	159	194	158	238	145	159	198	198	209	231	178	170	161	221	217	227	259	210	158	138	189	188	215	194	176	210	246	191	142	225
	239	172	251	174	201	184	218	216	195	171	163	220	167	271	180	201	261	198	152	166	205	166	248	151	161	206	206	221	241	188	179	169	236	223	235	273	223	168	142	198	195	224	203	182	217	257	201	148	240
	251	181	259	184	212	199	230	227	206	181	168	234	175	281	191	206	270	204	156	171	206	173	255	164	167	210	215	233	247	200	187	186	249	227	250	284	235	178	151	209	201	241	218	192	224	266	210	154	253
	259	194	269	199	220	211	241	234	216	193	177	249	183	294	202	217	282	215	163	179	212	182	267	176	173	214	226	244	255	213	198	197	260	238	261	296	242	183	156	215	212	249	230	205	236	280	220	164	266
	269	208	278	208	232	219	249	243	226	196	182	260	196	305	212	223	290	224	167	187	221	192	276	189	178	220	237	257	264	225	206	203	272	245	269	310	251	187	164	226	219	265	247	216	245	293	230	171	279
	280	220	288	214	241	229	261	252	234	203	192	273	206	317	219	235	308	231	175	195	228	201	291	197	186	226	248	263	272	235	222	215	280	256	277	322	262	195	170	233	229	277	263	226	259	306	237	182	291
	292	232	299	225	254	240	269	261	243	210	200	281	214	332	226	240	323	239	182	201	234	209	300	210	190	240	256	275	284	238	228	220	294	266	287	334	269	203	180	240	239	283	283	243	273	319	250	195	300
	302	247	304	231	265	251	280	273	252	216	208	288	222	343	233	245	329	246	191	208	243	217	322	228	196	246	270	283	292	243	234	233	302	269	294	342	281	211	190	252	250	289	303	253	283	335	262	203	313
	311	257	320	240	272	256	289	280	259	228	214	296	233	355	241	254	337	253	197	215	258	227	335	238	203	253	280	291	304	245	245	240	307	274	301	352	291	219	201	267	263	297	313	262	289	345	272	212	324
	329	266	329	248	275	266	307	293	271	232	224	299	248	366	248	263	345	261	206	221	266	241	347	249	213	262	287	304	318	254	256	254	312	287	314	366	297	228	214	280	275	301	326	278	298	356	287	218	337
	343	279	336	260	286	274	321	301	280	241	231	307	256	377	256	271	356	270	214	229	278	249	362	256	221	274	294	312	333	258	266	265	320	300	324	380	311	234	221	287	283	307	339	290	309	376	299	231	347
	357	285	342	267	292	286	332	312	294	245	243	318	272	384	263	279	367	276	225	234	292	255	373	262	227	287	302	319	337	264	275	274	331	308	333	387	323	246	230	294	294	315	354	306	318	390	310	239	358
	372	295	345	275	301	294	346	321	309	250	253	325	289	395	270	291	375	284	235	244	303	265	384	274	233	297	309	329	346	271	285	282	339	317	341	396	332	257	239	300	309	318	369	325	327	411	321	247	378
	387	301	352	281	310	310	357	336	324	260	259	331	294	405	277	300	393	293	242	247	314	271	390	278	239	302	318	340	355	282	292	291	345	328	352	403	344	269	247	308	321	323	380	348	338	419	331	254	385
	402	307	359	289	318	315	369	347	332	270	272	333	303	414	288	310	405	307	250	251	324	280	403	292	249	315	325	349	360	292	295	295	358	337	360	415	356	279	257	326	328	331	389	364	349	435	336	269	396
	411	311	371	297	325	324	374	359	342	276	278	344	310	425	297	319	419	320	259	261	335	284	414	306	255	325	329	358	367	302	302	306	367	345	370	429	370	289	265	339	337	339	398	381	356	447	340	281	401
	424	320	378	308	333	333	380	373	349	285	285	350	319	435	306	331	431	330	269	264	347	290	425	318	261	336	333	365	377	313	313	315	375	359	380	435	376	295	277	360	347	348	407	389	365	454	350	302	409
	432	334	392	319	340	341	385	389	359	295	293	363	326	449	314	338	442	341	277	273	359	305	436	331	268	347	340	375	383	320	320	327	386	370	393	442	382	306	285	375	357	354	420	404	379	464	358	320	420
	439	338	403	328	348	352	397	402	374	302	298	370	334	465	319	342	454	359	290	277	368	311	447	338	283	359	347	382	390	332	331	336	397	379	404	451	392	316	288	385	364	362	436	411	387	478	371	335	425
	459	346	416	337	360	363	411	414	391	312	309	380	344	475	329	349	463	373	303	286	375	322	457	349	294	371	352	389	395	341	340	345	405	387	414	456	397	326	302	399	379	372	451	418	398	495	384	349	431
	473	354	427	342	372	373	419	426	403	323	317	387	354	489	334	358	470	383	312	293	387	332	470	360	302	383	362	396	396	347	346	355	419	399	429	465	408	334	313	407	387	384	460	427	406	505	397	361	441
	484	368	438	355	383	382	429	441	412	336	322	396	367	503	343	364	477	391	319	298	395	344	480	373	313	395	371	406	398	354	352	363	435	408	438	470	417	351	323	422	397	396	470	436	417	518	410	374	449
	498	376	447	371	397	394	438	455	418	349	325	402	385	515	356	376	491	400	328	301	401	354	488	385	329	406	377	414	405	360	356	380	443	419	451	481	425	362	332	439	410	406	482	442	430	530	422	384	457
	505	382	453	380	408	401	451	463	428	358	330	407	396	526	367	386	505	411	336	310	409	363	496	399	341	419	384	424	417	366	361	392	455	431	460	488	431	375	343	460	418	417	494	452	443	545	442	395	469
	520	389	461	397	425	413	456	471	440	369	338	408	407	532	373	394	520	424	344	321	422	368	506	403	355	431	391	428	428	374	367	400	466	447	472	498	438	384	357	474	431	427	509	460	448	556	455	408	477
	532	395	478	415	437	428	467	478	449	379	344	416	416	537	381	404	527	431	351	329	429	380	511	411	372	441	398	436	434	382	372	410	475	457	480	505	449	392	368	488	443	436	518	472	455	568	477	420	480
	542	400	488	430	448	437	472	496	460	394	355	417	426	543	388	413	533	440	359	334	434	385	518	421	389	456	405	445	444	388	381	419	485	469	486	515	461	405	379	498	457	445	529	482	459	581	490	438	490
	551	415	511	441	464	446	484	505	471	406	362	421	435	548	400	421	545	450	369	343	441	398	527	432	397	464	407	449	452	397	389	426	500	479	495	530	471	417	393	512	467	452	538	494	468	598	504	446	498
	558	427	525	449	479	456	496	521	476	419	369	427	441	555	415	431	557	459	377	352	449	409	536	442	407	474	411	461	459	408	395	432	510	489	503	538	479	421	400	519	475	462	547	499	476	616	515	460	508
	569	438	540	458	486	471	500	533	483	435	377	437	448	559	427	442	566	470	388	367	461	420	546	451	421	487	416	470	464	413	400	438	520	504	514	550	493	428	413	530	481	475	558	503	481	629	529	471	523
	579	449	555	466	495	483	509	549	493	449	386	449	455	568	440	454	575	479	395	374	469	435	552	453	435	493	424	480	467	423	407	442	534	511	521	558	502	430	418	544	488	489	565	512	495	638	547	484	535
	594	459	567	478	508	490	519	562	503	464	394	462	460	577	447	462	585	494	397	384	477	449	559	460	447	507	431	488	474	434	421	453	542	519	531	566	517	437	426	557	495	503	573	519	506	649	561	498	547
	606	472	582	488	519	498	524	575	508	478	401	476	476	585	453	473	596	506	404	399	488	457	567	469	454	521	441	496	476	440	431	460	556	527	542	576	531	443	432	566	509	515	582	529	515	659	569	513	557
	617	486	592	494	532	513	532	581	518	490	412	486	488	593	462	489	606	509	410	408	497	468	574	473	466	533	452	501	488	453	444	473	571	538	553	581	539	447	436	580	523	527	586	534	520	674	577	527	568
	628	497	602	506	542	524	538	588	527	504	414	500	501	599	470	501	614	517	418	421	506	479	587	479	478	545	467	507	495	462	451	482	584	549	565	588	553	458	440	589	536	534	594	541	528	686	589	535	574
	640	510	614	515	556	538	541	599	537	511	420	513	514	603	485	507	631	530	424	430	513	492	596	488	489	560	479	519	508	469	470	489	595	555	578	594	568	464	448	600	544	541	608	550	536	700	605	549	586
	648	521	627	526	570	548	548	607	546	519	426	524	526	613	496	517	642	539	434	439	526	504	600	499	505	570	483	524	518	480	482	491	615	565	583	605	578	476	452	608	553	551	619	562	540	711	620	563	592
	658	530	633	533	585	550	555	620	556	523	434	533	540	624	507	529	650	549	446	447	534	516	610	505	516	574	489	534	527	485	495	499	626	576	589	614	589	488	461	614	564	558	623	572	547	717	626	573	607
	668	539	638	540	598	557	561	631	563	529	442	543	552	631	518	541	662	555	452	458	539	531	619	510	523	583	491	540	534	493	510	510	635	591	602	623	599	503	469	627	576	564	636	586	553	734	633	580	614
	675	548	646	545	609	561	567	639	572	536	453	558	572	642	527	551	678	566	462	469	541	547	622	514	529	593	494	547	553	501	520	520	649	599	609	632	605	509	478	636	590	575	652	599	559	745	641	586	623
	690	557	653	549	621	566	578	650	579	543	461	569	582	651	530	558	691	577	475	480	553	557	626	525	539	606	502	552	570	509	530	525	662	608	621	645	615	517	484	647	604	589	663	610	570	753	646	599	634
	702	564	659	552	632	579	590	663	585	554	472	577	595	659	539	570	699	591	486	494	562	566	631	532	544	616	512	560	580	516	544	534	672	616	627	655	631	531	490	661	615	596	683	624	583	759	651	615	644
	710	575	667	562	642	588	602	670	596	561	482	592	604	667	546	582	716	611	505	502	568	573	643	536	550	627	521	570	589	529	553	547	684	629	638	665	642	544	498	669	626	604	693	638	593	768	658	626	656
	716	587	671	564	656	602	612	677	606	569	494	601	615	675	557	598	726	619	517	512	575	579	652	545	557	639	531	577	596	541	566	558	690	643	650	673	657	556	507	677	634	616	708	656	599	787	667	640	665
	724	603	680	570	663	615	624	689	613	575	502	617	625	683	567	603	738	630	528	521	578	587	666	550	566	647	542	585	608	550	578	572	697	657	658	677	667	570	516	684	652	626	724	675	611	795	684	648	675
	735	608	684	579	671	633	633	696	630	583	511	630	632	693	578	612	749	640	542	528	587	599	675	561	573	651	549	595	623	559	583	574	711	673	668	684	674	580	528	698	658	638	734	691	618	806	696	656	686
	751	621	690	586	678	642	644	704	645	591	518	649	642	700	590	617	760	648	552	537	596	606	685	567	580	660	554	600	633	567	593	583	725	686	678	690	684	595	535	712	669	642	750	702	634	817	702	665	699
	763	637	697	592	685	651	654	713	655	597	532	660	653	708	596	628	770	657	566	544	611	615	696	575	587	669	572	609	646	581	599	598	733	702	686	700	695	607	545	727	680	652	757	713	646	829	711	677	708
	771	648	705	607	697	655	663	725	668	610	539	668	665	709	603	636	779	667	578	554	619	625	704	580	603	681	580	618	660	589	605	608	741	716	699	708	699	621	550	734	686	659	772	723	661	838	720	696	723
	783	660	717	617	705	665	673	739	681	619	550	681	673	716	609	647	786	679	588	561	632	633	716	584	618	688	597	627	669	597	611	615	753	731	707	715	712	632	554	747	696	667	790	733	674	844	730	703	738
	791	665	730	626	709	668	687	748	687	627	557	689	682	721	620	658	796	689	597	566	647	645	726	596	629	697	616	638	684	605	622	627	766	740	718	724	721	646	560	756	708	674	803	745	684	851	744	713	753
	802	674	750	634	719	678	697	759	700	637	566	707	694	725	627	669	805	695	607	575	656	653	733	600	635	711	635	647	694	610	633	648	782	754	727	731	731	652	568	763	716	682	815	758	693	859	758	729	769
	812	684	766	640	732	684	704	767	716	645	573	726	703	732	637	680	813	700	622	587	670	662	742	611	642	723	650	652	701	617	641	667	793	763	741	739	748	667	576	771	725	694	825	767	702	864	769	743	777
	825	698	779	648	744	697	717	777	728	651	580	741	714	742	644	687	825	708	630	592	683	674	746	617	655	739	663	663	710	621	648	678	803	775	753	743	760	675	590	788	736	704	837	772	712	871	780	754	788
	835	709	785	660	749	706	725	784	745	659	589	752	724	749	655	691	837	716	642	599	693	681	748	624	664	753	680	671	714	629	658	689	812	784	766	747	766	689	601	798	750	714	849	780	728	881	792	760	794
	846	720	792	668	754	711	733	796	762	668	598	764	738	754	665	694	849	729	654	601	703	692	751	634	673	766	692	677	721	634	665	702	826	800	778	752	775	701	606	811	759	727	859	791	745	896	806	767	806
	850	734	803	673	761	723	742	809	772	685	603	773	752	759	679	698	858	738	665	617	718	703	757	646	685	784	705	688	730	647	674	714	839	814	789	759	788	713	612	822	768	739	870	799	760	910	816	777	818
	861	743	811	678	773	731	754	817	781	696	609	780	767	769	689	701	872	745	678	624	732	713	768	657	695	793	717	697	737	656	687	734	854	827	805	767	801	720	616	832	774	751	884	813	773	927	828	786	830
	871	749	824	685	786	738	761	830	793	701	616	793	783	781	704	704	883	754	688	630	747	727	773	674	704	802	721	707	744	666	695	747	864	843	814	774	811	734	622	844	780	758	899	822	786	942	838	798	845
	878	762	836	692	794	745	778	848	805	710	621	802	801	790	710	713	895	764	701	639	760	735	786	688	719	815	726	715	753	684	711	755	869	863	827	781	826	742	632	855	790	774	909	836	799	956	849	803	856
	884	770	851	701	802	746	787	861	815	720	626	815	814	804	715	719	906	774	717	645	772	747	790	696	731	825	732	727	761	695	720	761	883	881	839	790	840	750	640	871	795	783	919	844	807	969	859	814	870
	893	782	864	711	809	752	799	875	825	737	629	825	832	813	729	724	915	780	735	648	792	762	796	711	738	832	738	734	771	710	729	770	895	890	856	797	850	757	651	886	803	793	932	855	815	983	872	820	883
	897	790	876	717	817	757	808	880	838	750	636	835	848	821	736	726	925	789	750	653	802	772	802	720	746	843	746	747	780	721	733	780	900	904	870	802	862	762	656	898	812	800	951	863	828	1004	880	827	897
	907	801	884	727	828	760	820	890	849	759	645	844	865	829	741	731	935	798	764	659	814	780	810	733	754	852	751	754	789	729	739	794	913	917	878	807	874	775	662	913	815	808	965	867	841	1015	892	838	908
	914	814	894	739	837	767	829	900	857	770	652	855	874	837	748	735	949	804	777	666	824	792	816	743	768	865	756	759	798	741	747	802	921	937	891	811	879	782	677	923	820	817	980	872	856	1033	908	851	922
	919	822	903	757	849	773	834	907	874	785	660	869	889	842	761	743	962	817	796	667	832	801	823	747	774	874	764	767	806	758	756	808	935	951	897	818	888	789	688	938	827	829	986	876	867	1047	921	861	934
	923	830	910	772	870	779	844	920	888	794	665	879	898	850	768	750	971	824	809	677	843	811	835	756	781	889	770	771	814	769	765	821	947	960	905	822	900	800	695	954	832	838	1000	880	874	1058	932	871	946
	928	842	917	786	888	781	852	930	903	807	674	886	910	857	776	756	983	832	816	682	849	823	846	769	789	906	777	779	826	787	773	830	960	972	915	826	913	809	705	967	839	843	1010	889	885	1068	940	883	956
	936	855	924	804	905	788	858	937	922	814	684	891	923	864	781	764	993	837	831	689	855	837	854	785	798	917	787	785	839	799	781	841	970	982	922	832	925	822	709	980	847	850	1022	899	893	1079	956	888	963
	940	870	928	816	924	796	862	946	936	824	698	901	936	872	785	771	1001	845	838	696	864	851	858	802	803	925	794	793	854	811	797	848	979	994	934	835	936	836	717	992	856	866	1031	907	903	1087	967	894	973
	952	882	940	828	946	802	870	958	945	831	707	905	944	881	792	780	1011	854	850	704	870	865	871	808	810	937	802	806	868	821	808	856	984	1003	950	842	951	845	720	1000	863	881	1042	916	917	1094	976	901	984
	965	890	948	842	963	806	874	969	954	840	712	912	962	889	795	786	1023	861	860	710	882	882	883	822	816	951	807	812	880	830	817	874	992	1011	964	848	965	852	726	1007	870	899	1059	929	928	1109	980	912	999
	971	898	957	853	981	814	881	975	958	848	719	922	972	900	796	795	1032	864	868	718	889	895	890	835	823	959	812	828	890	844	828	887	996	1018	978	856	971	861	735	1018	872	902	1072	942	941	1121	989	920	1006
	988	908	971	870	993	818	893	986	968	855	726	932	984	911	800	807	1043	868	881	731	902	909	898	848	831	970	817	834	898	855	840	892	1003	1032	988	865	983	866	744	1031	879	916	1091	954	952	1128	999	929	1014
	997	917	987	890	1005	821	897	995	977	866	735	942	997	917	805	817	1053	875	893	740	907	916	909	859	839	984	823	843	910	868	857	908	1014	1037	998	870	992	870	753	1038	888	930	1105	970	964	1138	1005	936	1025
	1004	925	1004	897	1015	833	915	1005	985	879	745	952	1006	930	814	827	1066	878	903	746	917	927	921	870	848	995	826	856	930	879	872	920	1023	1046	1016	880	1001	879	762	1048	897	941	1116	981	973	1147	1014	940	1036
	1009	933	1016	907	1031	837	927	1017	1001	892	752	963	1015	940	820	836	1071	888	918	752	924	935	925	887	854	1009	834	869	943	893	885	926	1030	1059	1036	889	1012	886	766	1055	905	954	1130	990	982	1151	1022	948	1049
	1018	943	1032	917	1044	848	931	1029	1014	906	761	978	1024	946	829	845	1076	897	927	759	930	944	931	898	864	1025	836	877	959	901	895	933	1042	1067	1055	895	1022	895	771	1064	915	968	1138	1000	991	1159	1031	957	1065
	1026	954	1042	925	1059	852	943	1037	1025	920	774	986	1032	956	835	860	1082	902	943	767	942	950	938	904	875	1029	838	886	975	906	904	939	1054	1080	1063	907	1033	901	774	1076	929	981	1152	1011	1003	1173	1044	966	1072
	1028	965	1051	928	1078	859	955	1045	1035	928	784	994	1040	970	839	868	1093	905	958	773	951	956	939	915	883	1044	842	894	991	917	912	952	1069	1088	1072	914	1048	906	781	1083	942	990	1163	1020	1013	1186	1048	974	1088
	1039	979	1060	932	1093	866	969	1050	1047	931	796	999	1051	980	851	879	1101	910	967	779	956	963	944	928	894	1052	848	902	1001	927	920	960	1080	1102	1083	921	1059	914	790	1095	953	996	1176	1035	1021	1197	1054	978	1100
	1047	988	1070	944	1105	875	979	1058	1052	937	802	1012	1062	987	861	885	1109	919	972	782	962	966	946	938	906	1064	854	915	1016	943	930	972	1094	1115	1095	922	1070	924	803	1101	965	1002	1189	1043	1032	1223	1061	989	1105
	1054	997	1082	955	1114	886	991	1068	1066	949	807	1017	1073	994	864	894	1120	926	984	793	979	974	950	951	914	1071	866	926	1023	952	947	981	1106	1124	1107	930	1078	933	809	1108	971	1010	1207	1056	1042	1236	1074	995	1114
	1059	1011	1096	965	1125	894	1008	1078	1086	961	815	1022	1082	1002	870	903	1130	939	991	799	989	981	954	962	925	1082	879	937	1030	962	956	988	1115	1137	1122	934	1088	940	815	1117	980	1026	1221	1066	1052	1261	1088	1009	1125
	1066	1022	1107	976	1136	907	1027	1083	1093	968	823	1031	1091	1011	879	911	1141	952	998	806	995	989	958	967	938	1094	889	950	1047	974	968	996	1129	1145	1133	942	1100	946	825	1127	987	1043	1236	1075	1063	1280	1099	1020	1133
	1081	1028	1117	990	1148	918	1041	1090	1108	980	828	1039	1103	1019	889	917	1150	966	1005	813	1008	997	967	979	945	1104	904	967	1060	987	978	1003	1142	1158	1144	953	1110	959	835	1137	998	1055	1247	1084	1073	1300	1112	1029	1143
	1090	1036	1134	998	1158	931	1044	1099	1122	988	836	1044	1118	1030	900	926	1160	974	1013	820	1017	1003	971	987	957	1113	917	980	1069	1001	991	1015	1153	1166	1161	957	1119	962	843	1148	1007	1069	1266	1093	1082	1322	1126	1040	1156
	1097	1049	1143	1011	1173	944	1057	1114	1131	1000	851	1050	1127	1047	910	935	1170	978	1023	828	1028	1007	979	997	970	1122	922	993	1083	1010	997	1023	1173	1176	1174	972	1125	969	850	1160	1022	1078	1271	1105	1088	1335	1133	1054	1161
	1102	1060	1157	1018	1180	957	1066	1118	1145	1007	864	1055	1138	1059	915	942	1174	987	1036	833	1039	1018	989	1007	975	1127	925	1004	1092	1018	1001	1033	1185	1189	1189	985	1127	977	857	1168	1032	1089	1283	1121	1098	1352	1146	1066	1164
	1113	1070	1171	1028	1192	967	1076	1126	1153	1016	873	1060	1143	1070	921	951	1183	998	1047	842	1045	1028	994	1015	987	1141	932	1018	1101	1026	1014	1042	1198	1201	1202	994	1133	982	870	1183	1042	1094	1293	1131	1101	1363	1151	1072	1170
	1125	1074	1182	1040	1200	983	1090	1137	1169	1023	881	1067	1153	1079	933	959	1189	1012	1056	851	1049	1040	999	1026	996	1151	937	1030	1113	1033	1025	1054	1211	1215	1213	1010	1146	989	879	1194	1046	1104	1302	1138	1114	1372	1162	1082	1174
	1134	1076	1198	1049	1208	996	1097	1150	1182	1032	886	1074	1169	1089	942	963	1199	1023	1064	861	1055	1051	1005	1029	1005	1158	940	1054	1125	1039	1032	1060	1225	1230	1224	1022	1157	999	891	1202	1055	1120	1311	1146	1125	1382	1171	1097	1186
	1142	1082	1213	1056	1216	1004	1110	1166	1191	1041	895	1087	1175	1100	952	970	1207	1032	1072	869	1070	1059	1011	1036	1019	1167	950	1060	1136	1049	1042	1064	1238	1242	1231	1035	1168	1014	898	1211	1069	1131	1318	1153	1134	1393	1180	1107	1197
	1147	1095	1227	1072	1227	1015	1121	1175	1209	1046	902	1091	1183	1112	957	982	1210	1041	1079	880	1081	1071	1016	1046	1032	1175	953	1070	1146	1064	1052	1071	1246	1250	1241	1045	1175	1019	906	1224	1082	1143	1326	1166	1145	1403	1192	1123	1207
	1152	1104	1246	1083	1237	1023	1131	1184	1227	1052	911	1099	1191	1122	970	989	1214	1048	1082	890	1099	1086	1023	1056	1047	1186	957	1082	1163	1073	1063	1078	1255	1260	1247	1059	1187	1027	910	1235	1098	1156	1331	1175	1153	1414	1196	1140	1215
	1157	1114	1263	1095	1252	1030	1134	1199	1240	1058	919	1112	1200	1129	979	993	1220	1059	1085	900	1112	1099	1033	1064	1058	1199	962	1093	1181	1084	1071	1087	1264	1266	1258	1067	1195	1031	916	1246	1116	1164	1344	1181	1165	1433	1201	1149	1224
	1164	1127	1274	1104	1263	1038	1138	1210	1252	1070	926	1123	1210	1137	999	995	1227	1070	1091	908	1119	1115	1038	1075	1068	1209	970	1105	1200	1097	1083	1094	1273	1272	1271	1072	1199	1037	928	1254	1131	1174	1352	1190	1176	1447	1209	1161	1230
	1172	1137	1283	1113	1274	1050	1146	1226	1262	1083	934	1132	1225	1145	1013	1001	1234	1080	1099	923	1128	1123	1043	1082	1080	1212	974	1120	1217	1106	1091	1105	1278	1280	1289	1081	1207	1040	937	1262	1144	1187	1365	1205	1184	1459	1218	1170	1242
	1178	1152	1292	1123	1284	1062	1156	1243	1273	1090	938	1141	1235	1151	1025	1008	1244	1090	1107	934	1137	1140	1050	1097	1091	1219	981	1126	1228	1120	1097	1115	1287	1294	1303	1093	1217	1045	951	1266	1153	1194	1370	1220	1194	1475	1226	1176	1259
	1184	1160	1303	1138	1291	1073	1165	1249	1284	1095	945	1150	1245	1160	1039	1019	1253	1101	1113	948	1146	1153	1061	1108	1102	1230	994	1135	1244	1125	1106	1124	1295	1305	1321	1101	1233	1049	955	1274	1160	1201	1378	1232	1207	1492	1233	1185	1269
	1191	1171	1311	1152	1298	1079	1176	1263	1297	1100	953	1156	1253	1171	1050	1023	1260	1113	1124	955	1153	1164	1070	1119	1119	1236	1002	1149	1257	1136	1114	1130	1299	1311	1340	1111	1243	1059	961	1282	1175	1212	1385	1247	1215	1510	1239	1202	1277
	1197	1181	1317	1172	1315	1090	1187	1276	1309	1105	959	1164	1261	1178	1061	1029	1271	1129	1134	966	1164	1177	1077	1136	1130	1245	1009	1160	1267	1148	1122	1141	1308	1322	1356	1117	1255	1069	972	1286	1190	1225	1393	1258	1228	1522	1249	1214	1285
	1202	1194	1328	1181	1326	1104	1200	1284	1321	1111	973	1169	1270	1188	1076	1036	1282	1139	1141	971	1173	1184	1080	1145	1137	1253	1018	1176	1274	1156	1132	1151	1319	1337	1371	1122	1264	1078	979	1293	1196	1234	1402	1265	1236	1538	1260	1222	1292
	1213	1201	1334	1200	1337	1122	1208	1299	1335	1119	981	1175	1278	1201	1087	1043	1293	1153	1153	979	1184	1195	1088	1162	1150	1260	1029	1184	1286	1166	1142	1162	1332	1343	1382	1127	1269	1085	990	1298	1207	1241	1406	1277	1246	1553	1264	1230	1301
	1224	1215	1339	1211	1359	1136	1221	1316	1343	1125	993	1184	1285	1208	1094	1051	1303	1163	1160	989	1194	1209	1100	1174	1161	1264	1040	1199	1299	1174	1149	1167	1343	1357	1393	1132	1280	1096	997	1302	1216	1246	1414	1280	1260	1566	1273	1243	1305
	1239	1224	1346	1223	1371	1150	1228	1329	1358	1133	1002	1191	1292	1218	1101	1056	1314	1176	1167	1001	1207	1217	1112	1187	1172	1271	1049	1209	1305	1184	1153	1172	1360	1366	1405	1140	1287	1104	1010	1305	1225	1253	1424	1292	1269	1576	1279	1255	1312
	1247	1237	1358	1235	1383	1165	1239	1344	1367	1140	1009	1196	1305	1226	1108	1065	1321	1189	1176	1012	1218	1235	1120	1199	1185	1282	1058	1214	1316	1192	1155	1180	1369	1374	1416	1150	1296	1122	1021	1316	1235	1266	1433	1304	1279	1587	1290	1268	1323
	1255	1244	1367	1244	1401	1175	1253	1353	1380	1151	1017	1201	1315	1233	1112	1068	1331	1195	1183	1019	1228	1258	1126	1210	1197	1289	1072	1221	1326	1200	1162	1194	1391	1384	1431	1162	1303	1137	1028	1329	1246	1278	1445	1318	1294	1599	1301	1276	1325
	1264	1261	1375	1252	1411	1183	1264	1369	1388	1153	1022	1206	1329	1240	1122	1073	1336	1205	1190	1024	1239	1272	1139	1223	1208	1295	1082	1235	1333	1210	1171	1211	1406	1390	1445	1167	1309	1150	1037	1334	1264	1290	1459	1332	1304	1614	1311	1287	1329
	1280	1275	1389	1264	1421	1194	1273	1380	1396	1162	1030	1216	1338	1247	1129	1077	1343	1220	1200	1033	1248	1284	1143	1229	1220	1306	1093	1241	1340	1218	1178	1224	1421	1397	1457	1175	1317	1163	1047	1342	1275	1296	1469	1345	1320	1627	1319	1296	1336
	1290	1282	1395	1273	1438	1207	1289	1396	1402	1179	1037	1228	1351	1257	1148	1081	1350	1233	1207	1040	1255	1294	1153	1236	1230	1315	1100	1250	1345	1229	1191	1238	1435	1409	1461	1179	1326	1177	1058	1349	1290	1301	1477	1358	1333	1638	1330	1303	1342
	1301	1293	1403	1284	1462	1223	1303	1407	1411	1192	1041	1238	1357	1266	1164	1087	1358	1244	1215	1048	1270	1302	1167	1242	1238	1320	1107	1257	1347	1235	1196	1246	1454	1421	1473	1183	1335	1185	1070	1360	1304	1306	1488	1364	1348	1649	1339	1315	1345
	1310	1302	1409	1294	1483	1245	1318	1426	1423	1210	1046	1253	1364	1273	1176	1096	1364	1254	1223	1057	1278	1311	1179	1253	1250	1325	1120	1265	1355	1246	1200	1260	1468	1430	1483	1191	1341	1195	1084	1368	1315	1314	1499	1373	1356	1658	1346	1328	1354
	1321	1309	1419	1303	1499	1259	1333	1434	1427	1223	1057	1262	1369	1278	1191	1103	1374	1263	1236	1065	1284	1323	1188	1267	1258	1332	1130	1269	1363	1256	1204	1271	1478	1438	1496	1198	1352	1203	1096	1375	1328	1326	1509	1387	1367	1671	1361	1343	1359
	1329	1318	1426	1310	1518	1272	1342	1441	1432	1240	1065	1269	1379	1289	1204	1111	1382	1273	1250	1074	1293	1334	1198	1281	1261	1339	1143	1276	1378	1263	1213	1281	1496	1446	1505	1205	1362	1211	1105	1384	1336	1336	1525	1398	1376	1676	1374	1354	1363
	1337	1327	1437	1317	1528	1285	1355	1450	1440	1249	1073	1275	1385	1298	1218	1118	1388	1291	1266	1079	1303	1343	1211	1294	1268	1343	1153	1282	1389	1272	1225	1294	1503	1461	1510	1212	1372	1222	1112	1398	1356	1349	1537	1412	1388	1688	1384	1376	1372
	1348	1330	1443	1331	1531	1295	1368	1457	1453	1261	1085	1281	1391	1308	1230	1125	1394	1299	1275	1086	1315	1352	1218	1310	1276	1352	1162	1291	1401	1277	1232	1301	1519	1472	1516	1222	1384	1230	1120	1409	1370	1361	1548	1423	1396	1696	1391	1388	1381
	1356	1337	1455	1345	1539	1307	1379	1466	1458	1269	1093	1286	1395	1319	1244	1134	1395	1310	1290	1098	1328	1360	1228	1312	1287	1362	1172	1295	1411	1280	1240	1309	1528	1479	1524	1228	1398	1241	1134	1416	1381	1370	1561	1431	1402	1704	1395	1403	1393
	1367	1345	1465	1358	1550	1315	1394	1479	1463	1282	1099	1298	1403	1324	1253	1142	1404	1320	1303	1106	1344	1367	1238	1321	1292	1366	1181	1301	1425	1289	1249	1316	1539	1485	1534	1234	1415	1248	1142	1420	1389	1378	1574	1439	1407	1708	1399	1414	1398
	1371	1352	1473	1374	1563	1323	1408	1485	1470	1293	1108	1302	1407	1336	1267	1152	1407	1329	1316	1119	1355	1378	1248	1339	1302	1377	1189	1309	1429	1296	1260	1319	1545	1494	1540	1251	1424	1256	1148	1429	1400	1384	1593	1447	1414	1717	1403	1431	1410
	1379	1363	1487	1387	1577	1331	1421	1490	1474	1302	1116	1313	1415	1346	1275	1163	1412	1338	1334	1129	1361	1387	1254	1353	1312	1386	1197	1316	1442	1305	1271	1331	1551	1497	1546	1264	1436	1269	1159	1438	1414	1392	1607	1453	1426	1728	1410	1446	1417
	1388	1371	1494	1403	1590	1346	1435	1495	1478	1312	1121	1320	1421	1356	1282	1170	1417	1351	1343	1136	1370	1397	1261	1371	1324	1396	1202	1320	1453	1314	1282	1337	1557	1509	1555	1271	1449	1278	1169	1445	1427	1402	1626	1460	1435	1740	1419	1465	1423
	1399	1380	1499	1417	1602	1357	1446	1505	1483	1324	1132	1326	1429	1368	1293	1181	1425	1361	1355	1143	1375	1408	1273	1382	1333	1411	1211	1323	1463	1319	1293	1347	1564	1520	1567	1281	1459	1282	1179	1456	1439	1410	1642	1470	1452	1756	1420	1475	1430
	1411	1391	1508	1428	1614	1370	1458	1515	1490	1329	1142	1333	1437	1378	1302	1191	1431	1368	1366	1149	1386	1420	1286	1393	1346	1417	1219	1333	1475	1322	1308	1356	1570	1532	1576	1291	1474	1289	1197	1468	1448	1422	1654	1481	1460	1770	1428	1487	1442
	1417	1401	1517	1438	1628	1380	1470	1525	1493	1335	1152	1341	1442	1388	1318	1202	1439	1374	1378	1159	1398	1430	1294	1404	1352	1428	1221	1340	1487	1331	1322	1366	1576	1539	1587	1301	1487	1295	1209	1473	1462	1429	1667	1486	1468	1785	1436	1502	1450
	1427	1409	1524	1455	1639	1393	1477	1531	1496	1343	1161	1352	1448	1396	1329	1207	1453	1384	1385	1166	1407	1436	1302	1417	1369	1435	1231	1351	1496	1340	1331	1374	1581	1554	1593	1313	1501	1304	1224	1484	1472	1440	1682	1496	1482	1796	1445	1509	1458
	1438	1419	1533	1472	1652	1398	1492	1539	1501	1349	1172	1359	1457	1401	1347	1220	1461	1396	1391	1175	1418	1447	1315	1424	1378	1440	1241	1361	1503	1351	1340	1386	1592	1565	1600	1320	1511	1312	1242	1492	1484	1445	1693	1505	1492	1805	1450	1521	1465
	1446	1427	1546	1486	1659	1409	1502	1555	1506	1360	1182	1365	1461	1407	1360	1227	1466	1408	1405	1182	1427	1455	1329	1434	1383	1445	1249	1373	1512	1359	1351	1397	1600	1579	1609	1327	1523	1321	1258	1502	1496	1452	1707	1509	1506	1818	1457	1531	1469
	1460	1438	1559	1497	1671	1414	1511	1563	1514	1365	1195	1374	1467	1415	1380	1238	1475	1417	1419	1190	1433	1465	1342	1442	1393	1457	1256	1381	1521	1360	1364	1404	1604	1590	1617	1331	1533	1330	1268	1515	1506	1459	1722	1516	1515	1832	1461	1543	1473
	1472	1454	1571	1510	1681	1422	1520	1570	1525	1375	1204	1381	1473	1427	1399	1249	1484	1425	1431	1197	1443	1478	1356	1451	1412	1463	1268	1393	1532	1370	1381	1409	1610	1597	1630	1338	1538	1341	1280	1527	1511	1463	1737	1527	1522	1843	1475	1553	1480
	1481	1463	1578	1523	1693	1433	1525	1577	1538	1386	1216	1388	1480	1440	1416	1258	1497	1432	1448	1211	1454	1487	1370	1458	1417	1468	1277	1398	1545	1377	1398	1420	1620	1609	1641	1341	1550	1350	1291	1535	1517	1468	1752	1535	1529	1853	1481	1566	1484
	1496	1478	1588	1537	1710	1445	1533	1587	1545	1392	1225	1395	1484	1447	1428	1271	1507	1440	1462	1220	1465	1493	1378	1463	1426	1474	1287	1404	1560	1385	1409	1426	1629	1618	1653	1347	1565	1363	1303	1549	1524	1473	1766	1541	1540	1861	1496	1578	1493
	1509	1490	1598	1545	1720	1455	1539	1597	1561	1406	1235	1399	1492	1456	1441	1282	1518	1452	1475	1230	1475	1500	1383	1473	1432	1476	1294	1411	1574	1392	1417	1431	1642	1627	1661	1355	1579	1369	1313	1561	1530	1481	1779	1550	1549	1873	1508	1585	1501
	1523	1509	1608	1553	1730	1463	1543	1607	1570	1417	1248	1402	1495	1464	1456	1292	1528	1460	1487	1239	1487	1513	1394	1485	1437	1486	1302	1422	1580	1397	1431	1438	1653	1638	1668	1362	1581	1378	1326	1571	1534	1494	1792	1559	1561	1885	1521	1598	1510
	1536	1520	1620	1562	1745	1473	1558	1620	1580	1426	1256	1411	1504	1467	1468	1303	1540	1469	1497	1248	1497	1521	1405	1490	1443	1494	1312	1436	1592	1406	1448	1448	1663	1643	1675	1368	1592	1389	1338	1579	1539	1500	1810	1569	1572	1894	1533	1612	1527
	1545	1527	1632	1572	1757	1485	1568	1630	1588	1433	1267	1418	1517	1470	1476	1318	1553	1482	1511	1259	1507	1524	1415	1501	1450	1500	1321	1448	1601	1416	1457	1455	1675	1657	1693	1374	1605	1395	1347	1593	1542	1512	1824	1577	1586	1899	1540	1624	1536
	1559	1539	1644	1584	1770	1492	1581	1639	1594	1440	1279	1423	1522	1478	1486	1325	1565	1494	1520	1270	1510	1529	1424	1511	1457	1506	1326	1459	1613	1424	1464	1463	1689	1674	1710	1378	1613	1406	1351	1603	1547	1519	1836	1584	1592	1913	1549	1633	1550
	1576	1550	1655	1593	1779	1500	1593	1642	1606	1450	1290	1427	1527	1485	1505	1338	1568	1511	1529	1283	1514	1535	1434	1520	1465	1509	1338	1473	1623	1436	1475	1473	1702	1683	1725	1385	1624	1413	1363	1614	1553	1526	1849	1588	1603	1927	1559	1644	1564
	1589	1560	1664	1607	1789	1505	1598	1652	1615	1461	1305	1432	1538	1497	1525	1344	1572	1517	1544	1297	1519	1540	1441	1533	1473	1518	1349	1480	1633	1441	1479	1485	1717	1695	1744	1388	1626	1419	1371	1626	1558	1532	1862	1596	1618	1940	1566	1649	1582
	1602	1565	1682	1619	1805	1513	1607	1661	1625	1472	1315	1438	1548	1505	1538	1353	1579	1527	1551	1308	1533	1546	1450	1541	1483	1525	1356	1494	1645	1446	1487	1493	1728	1704	1760	1392	1636	1425	1385	1638	1571	1540	1882	1601	1627	1945	1579	1665	1595
	1612	1574	1697	1626	1818	1527	1614	1669	1633	1485	1326	1443	1557	1511	1549	1361	1592	1536	1560	1321	1541	1553	1459	1559	1494	1531	1370	1509	1655	1448	1495	1505	1739	1714	1777	1399	1645	1432	1394	1652	1581	1546	1896	1609	1642	1950	1592	1679	1604
	1618	1580	1714	1636	1825	1536	1619	1680	1645	1493	1332	1450	1564	1521	1556	1366	1605	1548	1569	1330	1549	1564	1470	1572	1504	1539	1378	1523	1666	1453	1501	1515	1750	1725	1792	1411	1655	1436	1409	1662	1587	1551	1913	1615	1654	1959	1605	1688	1610
	1622	1588	1728	1648	1832	1543	1630	1687	1654	1506	1346	1456	1567	1533	1568	1376	1610	1557	1578	1344	1559	1569	1487	1584	1512	1542	1386	1538	1676	1459	1511	1526	1761	1734	1802	1420	1662	1443	1421	1674	1591	1555	1933	1624	1665	1969	1625	1698	1626
	1634	1598	1738	1661	1845	1552	1635	1698	1663	1519	1356	1459	1571	1545	1583	1387	1619	1563	1594	1357	1571	1580	1499	1596	1522	1547	1395	1553	1686	1465	1519	1535	1772	1744	1814	1428	1672	1452	1436	1685	1598	1558	1950	1634	1676	1984	1641	1704	1639
	1643	1612	1751	1670	1856	1557	1643	1703	1669	1531	1364	1465	1578	1554	1594	1401	1629	1570	1610	1369	1584	1586	1507	1605	1531	1550	1402	1559	1702	1471	1529	1548	1784	1753	1824	1443	1680	1458	1444	1700	1601	1565	1961	1640	1683	1994	1647	1717	1657
	1655	1627	1764	1680	1869	1567	1650	1710	1679	1546	1379	1468	1584	1563	1607	1410	1631	1577	1621	1382	1592	1599	1507	1618	1542	1559	1407	1572	1717	1475	1543	1562	1794	1757	1832	1452	1692	1466	1460	1710	1607	1577	1970	1652	1697	2008	1658	1732	1673
	1674	1636	1773	1690	1877	1575	1660	1717	1688	1558	1390	1480	1594	1573	1617	1423	1635	1591	1635	1395	1607	1608	1518	1627	1553	1568	1417	1583	1736	1483	1551	1574	1804	1768	1839	1465	1707	1471	1474	1726	1616	1585	1979	1655	1709	2018	1664	1745	1683
	1686	1651	1783	1702	1887	1583	1670	1726	1696	1562	1401	1487	1600	1587	1630	1435	1646	1605	1643	1405	1617	1617	1529	1631	1561	1579	1422	1590	1756	1484	1562	1588	1815	1779	1847	1472	1714	1478	1488	1735	1620	1591	1995	1665	1719	2025	1675	1760	1690
	1695	1665	1789	1717	1893	1589	1677	1734	1706	1570	1414	1492	1608	1600	1639	1448	1658	1614	1655	1420	1627	1626	1538	1647	1574	1583	1426	1596	1772	1487	1568	1596	1827	1794	1856	1481	1723	1491	1501	1748	1630	1597	2003	1676	1730	2038	1682	1771	1699
	1705	1678	1798	1724	1907	1597	1685	1740	1719	1574	1427	1500	1615	1614	1653	1463	1671	1625	1662	1429	1638	1643	1553	1661	1590	1591	1435	1605	1784	1491	1576	1606	1836	1801	1865	1485	1732	1504	1512	1759	1634	1609	2018	1683	1742	2051	1691	1783	1710
	1722	1691	1810	1736	1918	1602	1689	1747	1727	1583	1438	1507	1631	1626	1664	1471	1678	1640	1664	1441	1651	1658	1558	1675	1605	1603	1442	1609	1797	1500	1585	1616	1846	1810	1876	1493	1745	1520	1523	1770	1641	1618	2033	1696	1757	2068	1702	1796	1720
	1735	1702	1819	1749	1928	1610	1702	1754	1736	1593	1447	1517	1641	1633	1682	1480	1691	1647	1669	1459	1657	1674	1570	1686	1622	1612	1455	1616	1807	1508	1596	1629	1855	1821	1886	1499	1752	1531	1532	1784	1649	1622	2046	1705	1769	2086	1711	1812	1733
	1748	1716	1829	1758	1940	1621	1713	1760	1743	1603	1458	1530	1653	1642	1698	1489	1701	1656	1677	1471	1668	1689	1577	1695	1637	1619	1459	1624	1817	1512	1607	1639	1872	1828	1898	1507	1763	1537	1539	1792	1657	1628	2059	1712	1783	2101	1716	1825	1742
	1761	1726	1839	1773	1947	1629	1725	1764	1752	1611	1471	1536	1661	1651	1715	1502	1709	1669	1688	1485	1678	1695	1587	1713	1648	1628	1466	1640	1829	1519	1622	1650	1880	1839	1906	1519	1774	1545	1550	1807	1666	1636	2070	1719	1796	2113	1725	1839	1751
	1769	1733	1848	1786	1959	1635	1740	1771	1762	1621	1479	1545	1667	1664	1728	1506	1722	1677	1691	1499	1689	1703	1598	1727	1658	1639	1477	1652	1841	1524	1633	1664	1888	1848	1915	1526	1782	1554	1562	1822	1677	1642	2080	1724	1809	2123	1735	1848	1763
	1778	1739	1857	1797	1967	1647	1747	1779	1774	1630	1491	1552	1680	1672	1743	1512	1736	1688	1701	1509	1706	1717	1609	1737	1668	1648	1489	1663	1852	1534	1638	1674	1898	1862	1923	1536	1791	1562	1573	1830	1693	1649	2091	1732	1820	2136	1748	1857	1777
	1790	1747	1867	1800	1974	1653	1757	1783	1788	1633	1498	1563	1691	1681	1762	1522	1745	1703	1712	1520	1721	1728	1626	1750	1682	1662	1497	1674	1863	1545	1650	1682	1912	1876	1932	1547	1802	1569	1587	1839	1704	1652	2100	1740	1832	2148	1753	1864	1786
	1803	1756	1878	1809	1984	1662	1759	1791	1802	1640	1509	1574	1698	1692	1772	1534	1758	1711	1719	1538	1735	1738	1639	1761	1695	1673	1505	1686	1870	1557	1665	1692	1926	1890	1935	1555	1806	1579	1601	1856	1708	1661	2108	1753	1846	2165	1758	1877	1796
	1810	1760	1889	1818	1993	1672	1772	1794	1810	1642	1519	1583	1708	1710	1790	1545	1768	1727	1730	1552	1744	1747	1643	1775	1704	1683	1514	1700	1874	1559	1678	1701	1941	1899	1938	1561	1812	1585	1613	1868	1718	1668	2121	1768	1853	2176	1766	1884	1805
	1822	1776	1901	1828	2003	1680	1783	1802	1824	1648	1530	1591	1712	1723	1805	1552	1780	1736	1736	1560	1753	1756	1660	1785	1722	1693	1525	1714	1888	1564	1693	1712	1954	1909	1945	1571	1823	1592	1626	1881	1723	1678	2129	1787	1864	2185	1773	1895	1818
	1832	1789	1909	1839	2012	1691	1791	1809	1837	1659	1539	1604	1726	1732	1817	1563	1793	1743	1742	1580	1763	1764	1671	1793	1735	1700	1535	1728	1896	1570	1706	1723	1965	1914	1950	1579	1832	1600	1639	1891	1727	1687	2136	1805	1876	2198	1783	1905	1823
	1838	1800	1922	1847	2027	1698	1803	1813	1846	1669	1543	1610	1742	1743	1832	1575	1804	1753	1751	1587	1768	1774	1682	1799	1739	1711	1551	1741	1911	1575	1714	1732	1982	1920	1959	1590	1836	1608	1650	1905	1730	1692	2149	1818	1887	2207	1789	1914	1830
	1848	1815	1933	1857	2044	1705	1812	1823	1856	1680	1549	1623	1751	1759	1841	1587	1815	1761	1755	1598	1782	1790	1690	1805	1748	1727	1558	1762	1924	1583	1719	1746	1995	1926	1970	1603	1842	1618	1656	1916	1735	1700	2161	1827	1899	2220	1795	1924	1839
	1859	1825	1941	1864	2059	1715	1824	1832	1866	1690	1564	1629	1763	1774	1852	1596	1824	1768	1760	1609	1790	1802	1697	1813	1750	1741	1565	1774	1933	1585	1727	1760	2009	1932	1976	1609	1851	1627	1662	1926	1741	1708	2178	1841	1915	2234	1803	1929	1851
	1866	1833	1952	1873	2071	1722	1830	1843	1876	1698	1570	1639	1773	1790	1866	1612	1838	1774	1766	1622	1797	1822	1711	1820	1759	1748	1572	1783	1945	1593	1737	1771	2021	1943	1985	1617	1859	1634	1666	1938	1743	1716	2189	1854	1929	2249	1812	1942	1855
	1870	1843	1963	1876	2082	1732	1836	1850	1886	1712	1578	1649	1780	1795	1879	1623	1848	1779	1770	1639	1805	1830	1722	1826	1769	1759	1581	1793	1957	1603	1745	1782	2028	1951	1988	1624	1871	1646	1672	1948	1749	1725	2203	1862	1945	2264	1815	1959	1865
	1876	1858	1973	1879	2096	1742	1850	1856	1893	1724	1585	1666	1789	1801	1892	1635	1858	1790	1779	1663	1815	1842	1733	1835	1776	1763	1591	1803	1965	1611	1755	1797	2037	1958	1997	1629	1883	1651	1675	1957	1756	1733	2218	1869	1961	2276	1820	1969	1880
	1889	1870	1984	1891	2107	1754	1864	1864	1902	1734	1590	1680	1796	1807	1907	1643	1868	1804	1783	1679	1833	1859	1741	1839	1782	1770	1599	1812	1979	1616	1769	1809	2047	1968	2012	1631	1892	1662	1681	1967	1764	1741	2233	1872	1972	2289	1830	1976	1893
	1898	1878	1992	1903	2116	1766	1877	1873	1909	1747	1599	1688	1801	1817	1921	1651	1883	1808	1798	1687	1852	1869	1745	1847	1787	1776	1610	1821	1992	1620	1781	1824	2060	1977	2019	1636	1897	1672	1687	1976	1776	1753	2245	1880	1982	2299	1839	1984	1904
	1907	1891	2002	1913	2126	1776	1889	1883	1915	1759	1609	1697	1809	1828	1934	1667	1892	1818	1807	1698	1869	1881	1758	1855	1794	1782	1617	1829	1997	1624	1794	1835	2076	1981	2030	1642	1905	1681	1697	1982	1784	1763	2257	1888	1997	2313	1849	1991	1911
	1916	1904	2015	1924	2137	1785	1898	1890	1926	1771	1614	1708	1817	1839	1945	1678	1903	1834	1813	1706	1884	1899	1772	1866	1804	1792	1631	1837	2004	1632	1805	1848	2079	1987	2035	1653	1913	1688	1708	1993	1794	1779	2266	1895	2005	2324	1860	1999	1924
	1922	1913	2021	1939	2147	1788	1904	1908	1934	1785	1626	1718	1828	1846	1959	1686	1911	1848	1820	1716	1893	1918	1783	1880	1809	1801	1645	1848	2017	1635	1810	1859	2088	2001	2042	1661	1922	1693	1717	2003	1801	1789	2274	1902	2022	2333	1869	2013	1932
	1928	1925	2029	1949	2159	1796	1912	1918	1941	1794	1634	1731	1838	1855	1968	1697	1913	1861	1827	1724	1908	1933	1791	1895	1813	1809	1658	1854	2029	1646	1822	1875	2101	2006	2049	1670	1932	1702	1730	2016	1807	1799	2288	1911	2034	2342	1875	2024	1940
	1937	1931	2039	1961	2175	1809	1921	1924	1953	1810	1644	1744	1846	1864	1977	1704	1918	1874	1832	1731	1921	1948	1804	1906	1822	1822	1674	1858	2044	1654	1830	1877	2112	2016	2055	1685	1946	1713	1739	2024	1820	1805	2299	1922	2039	2349	1883	2035	1946
	1946	1940	2048	1975	2184	1818	1930	1929	1961	1821	1648	1755	1855	1873	1989	1710	1922	1890	1844	1743	1929	1967	1815	1918	1830	1834	1685	1868	2052	1662	1840	1886	2119	2022	2059	1692	1955	1720	1753	2033	1823	1815	2314	1929	2050	2353	1889	2044	1956
	1959	1947	2056	1981	2192	1829	1937	1937	1971	1830	1657	1769	1865	1880	1993	1719	1926	1903	1851	1754	1945	1979	1821	1931	1839	1844	1698	1878	2070	1677	1848	1893	2125	2030	2064	1703	1964	1725	1761	2039	1826	1819	2321	1941	2057	2364	1899	2052	1973
	1968	1959	2065	1991	2201	1836	1946	1947	1982	1837	1667	1779	1873	1893	2000	1727	1934	1921	1855	1767	1957	1992	1832	1945	1849	1860	1716	1892	2085	1683	1854	1902	2131	2040	2072	1719	1978	1736	1775	2041	1836	1831	2331	1950	2073	2374	1910	2058	1982
	1977	1967	2077	1998	2208	1845	1954	1955	1993	1844	1673	1789	1883	1905	2007	1731	1938	1935	1865	1785	1965	2001	1841	1954	1861	1873	1728	1903	2095	1692	1865	1917	2139	2049	2079	1733	1988	1748	1793	2042	1847	1837	2339	1961	2082	2382	1926	2070	1992
	1989	1971	2088	2006	2217	1853	1962	1969	1999	1850	1684	1798	1891	1918	2014	1739	1945	1945	1874	1794	1973	2011	1850	1967	1874	1892	1742	1911	2109	1695	1874	1927	2142	2051	2087	1747	2001	1757	1802	2045	1854	1842	2345	1974	2090	2396	1939	2078	2002
	1997	1977	2098	2016	2224	1863	1971	1972	2010	1857	1689	1806	1907	1928	2023	1747	1957	1954	1886	1810	1981	2023	1858	1976	1883	1904	1750	1920	2118	1701	1884	1939	2153	2063	2094	1756	2015	1771	1813	2050	1868	1853	2352	1983	2105	2403	1954	2085	2017
	2004	1986	2106	2024	2228	1870	1979	1980	2019	1866	1702	1818	1916	1937	2033	1756	1969	1963	1893	1823	1992	2036	1866	1986	1895	1915	1760	1926	2133	1710	1896	1951	2158	2074	2104	1763	2029	1781	1826	2058	1881	1862	2358	1995	2113	2408	1962	2096	2026
	2017	1995	2113	2031	2234	1882	1985	1989	2034	1872	1711	1824	1932	1948	2046	1763	1980	1970	1894	1834	2000	2047	1872	1999	1905	1935	1771	1931	2145	1717	1904	1964	2168	2080	2111	1776	2040	1794	1843	2069	1889	1877	2367	1999	2126	2419	1974	2104	2036
	2027	2006	2123	2039	2244	1886	1989	1999	2053	1881	1724	1837	1941	1960	2058	1778	1986	1981	1901	1846	2009	2058	1874	2007	1912	1949	1777	1936	2152	1728	1915	1975	2179	2088	2119	1785	2051	1811	1851	2077	1900	1882	2377	2005	2137	2429	1980	2116	2045
	2034	2007	2132	2046	2254	1891	1996	2006	2067	1892	1734	1854	1955	1969	2075	1789	1990	1994	1905	1861	2021	2072	1886	2019	1926	1967	1779	1944	2164	1738	1928	1979	2192	2094	2130	1790	2053	1822	1864	2083	1911	1888	2391	2008	2143	2439	1990	2124	2054
	2050	2016	2140	2058	2262	1902	2005	2018	2076	1898	1747	1865	1973	1980	2087	1807	1997	2005	1912	1873	2032	2082	1889	2026	1936	1982	1784	1954	2172	1750	1943	1986	2202	2101	2143	1796	2061	1834	1872	2091	1924	1898	2397	2016	2152	2458	1995	2133	2065
	2061	2022	2148	2074	2272	1918	2010	2023	2084	1905	1761	1882	1991	1987	2097	1819	2002	2019	1917	1880	2042	2095	1895	2033	1950	1992	1788	1962	2181	1757	1954	1991	2210	2111	2153	1801	2067	1845	1879	2101	1935	1907	2408	2029	2165	2464	2005	2145	2082
	2073	2025	2152	2084	2276	1929	2020	2033	2087	1911	1777	1895	2003	1993	2112	1832	2006	2033	1923	1888	2051	2106	1901	2038	1961	2002	1790	1972	2190	1768	1972	2000	2220	2116	2163	1810	2082	1858	1890	2107	1944	1915	2417	2048	2173	2485	2010	2157	2092
	2084	2031	2164	2094	2279	1936	2027	2039	2095	1921	1792	1902	2009	1999	2120	1843	2013	2047	1932	1898	2061	2118	1907	2044	1975	2022	1796	1979	2208	1772	1983	2009	2231	2119	2171	1822	2088	1868	1898	2117	1954	1924	2424	2064	2187	2499	2017	2168	2104
	2096	2042	2170	2109	2283	1941	2033	2048	2103	1927	1803	1909	2021	2006	2129	1854	2018	2056	1941	1911	2065	2128	1914	2051	1989	2037	1802	1987	2222	1780	1997	2018	2243	2124	2186	1833	2094	1882	1911	2126	1964	1932	2431	2077	2198	2512	2023	2184	2111
	2108	2052	2178	2120	2290	1948	2040	2054	2111	1931	1810	1920	2029	2014	2138	1868	2023	2073	1944	1924	2079	2142	1919	2058	2006	2053	1811	1997	2237	1782	2003	2033	2254	2131	2202	1846	2104	1893	1920	2133	1973	1943	2437	2093	2206	2524	2027	2196	2124
	2120	2058	2186	2127	2296	1960	2046	2067	2121	1935	1823	1926	2038	2025	2144	1877	2027	2090	1948	1937	2097	2156	1924	2062	2025	2060	1821	2009	2251	1786	2018	2041	2265	2139	2215	1862	2117	1903	1932	2141	1980	1949	2445	2109	2217	2536	2034	2206	2142
	2133	2066	2190	2137	2306	1973	2056	2077	2130	1940	1835	1935	2045	2036	2154	1887	2037	2100	1952	1957	2102	2166	1931	2066	2038	2079	1832	2016	2267	1796	2027	2049	2272	2146	2232	1870	2126	1910	1945	2147	1986	1956	2451	2119	2227	2553	2038	2218	2150
	2148	2074	2203	2143	2316	1993	2064	2087	2146	1951	1844	1942	2053	2044	2163	1900	2045	2116	1961	1971	2113	2174	1935	2069	2046	2092	1842	2025	2282	1801	2035	2060	2282	2153	2247	1882	2137	1920	1959	2151	1996	1961	2455	2131	2238	2567	2047	2228	2158
	2162	2083	2210	2151	2327	2004	2074	2092	2162	1959	1856	1950	2056	2055	2176	1913	2059	2134	1975	1990	2123	2181	1941	2077	2063	2103	1849	2036	2292	1811	2055	2072	2290	2166	2261	1888	2143	1924	1974	2156	2002	1967	2460	2146	2243	2575	2056	2237	2165
	2173	2088	2227	2162	2333	2006	2085	2103	2168	1964	1864	1958	2063	2059	2183	1921	2069	2146	1988	1996	2135	2189	1948	2085	2078	2115	1853	2046	2307	1818	2067	2086	2299	2178	2276	1903	2146	1929	1986	2166	2005	1972	2472	2154	2252	2593	2064	2247	2178
	2182	2102	2240	2174	2339	2016	2097	2107	2176	1976	1877	1968	2074	2069	2196	1932	2078	2162	2000	2005	2143	2203	1955	2095	2089	2123	1863	2055	2318	1827	2086	2091	2303	2187	2292	1921	2155	1937	2001	2172	2013	1978	2483	2170	2258	2605	2067	2255	2182
	2196	2106	2249	2179	2352	2031	2112	2121	2186	1982	1885	1979	2080	2075	2206	1937	2085	2181	2006	2020	2153	2217	1959	2105	2097	2138	1870	2064	2328	1836	2096	2097	2310	2195	2307	1933	2164	1945	2010	2179	2020	1989	2494	2181	2264	2616	2072	2262	2190
	2212	2116	2252	2189	2366	2044	2123	2130	2193	1990	1891	1986	2086	2082	2211	1941	2090	2195	2013	2030	2164	2228	1967	2115	2103	2146	1880	2071	2344	1841	2103	2109	2317	2206	2320	1946	2175	1954	2018	2186	2028	1998	2499	2191	2275	2627	2079	2267	2202
	2226	2127	2259	2199	2374	2050	2132	2137	2201	1995	1899	1995	2098	2082	2221	1949	2099	2205	2026	2041	2169	2239	1972	2122	2116	2154	1886	2081	2356	1849	2109	2121	2323	2221	2335	1962	2186	1959	2029	2193	2034	2011	2505	2196	2282	2645	2081	2274	2211
	2241	2132	2270	2206	2381	2057	2144	2150	2205	2002	1914	2004	2109	2090	2233	1957	2107	2217	2036	2053	2180	2251	1983	2129	2121	2160	1897	2096	2372	1857	2120	2127	2326	2232	2350	1977	2191	1965	2042	2203	2041	2019	2513	2208	2288	2664	2092	2287	2220
	2252	2144	2283	2213	2388	2063	2153	2155	2212	2012	1922	2018	2115	2098	2244	1975	2114	2230	2045	2062	2190	2259	1994	2133	2133	2167	1905	2103	2385	1867	2133	2133	2330	2248	2367	1988	2200	1973	2055	2210	2047	2023	2517	2214	2294	2680	2101	2297	2226
	2267	2153	2293	2218	2397	2065	2159	2161	2222	2023	1927	2031	2122	2108	2256	1985	2121	2246	2053	2071	2197	2267	2002	2139	2143	2178	1916	2115	2406	1876	2143	2147	2337	2256	2373	2001	2210	1981	2066	2216	2059	2027	2525	2219	2295	2696	2109	2306	2238
	2278	2165	2303	2226	2410	2077	2165	2173	2224	2036	1935	2044	2130	2111	2262	1993	2128	2261	2059	2082	2209	2274	2012	2149	2158	2180	1930	2123	2419	1884	2154	2156	2346	2266	2386	2015	2217	1987	2076	2223	2072	2032	2527	2223	2299	2714	2119	2314	2250
	2284	2174	2319	2230	2421	2089	2175	2181	2236	2054	1943	2052	2140	2116	2271	1998	2138	2280	2066	2095	2212	2287	2019	2159	2166	2186	1942	2133	2428	1887	2168	2163	2352	2274	2399	2026	2227	1992	2086	2228	2080	2035	2535	2230	2304	2734	2125	2319	2258
	2293	2182	2332	2240	2431	2101	2183	2192	2245	2062	1952	2063	2152	2122	2280	2006	2144	2295	2077	2105	2225	2295	2028	2166	2172	2195	1949	2147	2434	1894	2185	2168	2367	2282	2412	2039	2235	1999	2094	2234	2088	2043	2545	2233	2311	2750	2136	2330	2270
	2298	2186	2344	2246	2443	2114	2194	2207	2260	2078	1959	2074	2165	2128	2295	2021	2152	2312	2087	2118	2235	2306	2035	2168	2184	2207	1955	2154	2451	1902	2195	2177	2374	2288	2421	2045	2245	2008	2103	2236	2093	2050	2558	2238	2317	2761	2143	2338	2279
	2305	2194	2356	2256	2453	2130	2202	2222	2270	2094	1973	2085	2174	2132	2306	2029	2159	2334	2101	2132	2246	2317	2050	2174	2193	2217	1958	2160	2462	1907	2202	2189	2382	2297	2433	2049	2260	2017	2107	2243	2101	2060	2570	2242	2324	2774	2152	2344	2290
	2314	2204	2371	2267	2462	2145	2214	2231	2282	2106	1986	2093	2181	2144	2318	2042	2161	2344	2110	2145	2258	2330	2061	2182	2199	2229	1961	2171	2472	1920	2211	2198	2391	2301	2440	2055	2276	2023	2117	2256	2109	2069	2583	2249	2334	2789	2160	2349	2302
	2328	2211	2380	2275	2471	2155	2226	2241	2292	2116	1994	2098	2193	2150	2327	2052	2167	2358	2119	2154	2275	2343	2076	2187	2207	2236	1967	2187	2483	1931	2220	2204	2401	2311	2455	2065	2289	2034	2123	2267	2120	2082	2591	2257	2342	2800	2173	2358	2321
	2342	2219	2389	2281	2481	2167	2232	2251	2305	2130	2006	2110	2204	2156	2334	2063	2173	2373	2127	2168	2298	2354	2083	2200	2221	2250	1971	2197	2493	1942	2228	2211	2414	2320	2467	2070	2296	2042	2131	2283	2129	2092	2597	2267	2347	2816	2183	2363	2330
	2355	2226	2401	2291	2491	2178	2243	2268	2314	2149	2019	2124	2210	2162	2343	2072	2176	2387	2137	2181	2305	2365	2093	2212	2225	2257	1983	2209	2504	1953	2239	2218	2424	2325	2474	2080	2306	2057	2137	2297	2135	2103	2612	2277	2350	2831	2189	2373	2344
	2367	2237	2412	2300	2499	2191	2248	2283	2328	2158	2040	2140	2215	2169	2354	2082	2181	2403	2147	2195	2318	2374	2103	2220	2232	2262	1990	2215	2516	1961	2252	2222	2434	2328	2484	2094	2323	2067	2138	2304	2141	2110	2621	2287	2353	2842	2200	2383	2349
	2384	2244	2423	2314	2507	2200	2255	2292	2340	2169	2049	2151	2222	2181	2359	2090	2194	2419	2157	2209	2333	2385	2105	2229	2236	2272	1997	2225	2523	1973	2262	2229	2447	2335	2492	2102	2335	2076	2148	2310	2153	2116	2626	2291	2359	2852	2215	2386	2361
	2391	2251	2436	2323	2513	2210	2268	2298	2350	2181	2057	2166	2229	2196	2361	2104	2200	2437	2165	2225	2345	2401	2112	2238	2239	2284	2005	2229	2534	1989	2275	2233	2460	2340	2500	2113	2348	2084	2159	2323	2172	2126	2632	2296	2364	2862	2225	2392	2371
	2407	2259	2448	2337	2522	2218	2279	2309	2360	2195	2067	2185	2238	2212	2369	2112	2206	2449	2174	2240	2356	2415	2124	2250	2246	2297	2010	2235	2543	1999	2286	2236	2474	2346	2516	2126	2363	2092	2165	2333	2182	2136	2641	2306	2372	2874	2247	2401	2379
	2414	2267	2457	2349	2532	2237	2290	2316	2367	2207	2079	2201	2248	2231	2375	2121	2213	2462	2188	2246	2364	2426	2131	2261	2258	2310	2018	2243	2553	2009	2296	2244	2483	2351	2525	2136	2373	2102	2176	2344	2186	2144	2647	2321	2384	2881	2258	2409	2387
	2423	2281	2470	2354	2546	2252	2298	2320	2375	2222	2095	2214	2254	2242	2384	2131	2219	2474	2195	2252	2381	2436	2136	2267	2268	2322	2027	2252	2566	2018	2307	2253	2488	2360	2532	2149	2386	2115	2183	2358	2193	2152	2652	2329	2396	2887	2264	2415	2396
	2430	2287	2478	2362	2557	2263	2311	2328	2384	2232	2105	2225	2259	2253	2391	2141	2228	2491	2206	2256	2389	2447	2146	2274	2274	2335	2034	2257	2576	2025	2317	2259	2491	2370	2539	2160	2397	2131	2192	2369	2201	2161	2666	2341	2403	2896	2273	2419	2403
	2441	2296	2487	2370	2566	2276	2320	2332	2387	2248	2114	2242	2269	2262	2404	2153	2240	2501	2214	2269	2400	2457	2159	2283	2284	2342	2040	2266	2589	2033	2324	2264	2496	2380	2547	2173	2407	2143	2199	2376	2211	2168	2680	2352	2414	2909	2280	2427	2408
	2448	2303	2493	2386	2576	2290	2331	2338	2400	2255	2120	2253	2280	2270	2412	2164	2248	2523	2221	2278	2412	2474	2168	2288	2294	2352	2047	2274	2597	2043	2330	2268	2508	2394	2555	2181	2416	2163	2208	2398	2219	2178	2685	2365	2421	2920	2289	2439	2413
	2458	2316	2505	2395	2583	2303	2337	2350	2417	2264	2130	2263	2288	2280	2416	2168	2253	2541	2230	2286	2425	2481	2176	2299	2298	2366	2052	2286	2600	2055	2338	2275	2519	2410	2565	2182	2426	2173	2219	2408	2228	2190	2698	2377	2431	2929	2297	2451	2417
	2467	2329	2519	2402	2587	2312	2351	2358	2426	2270	2142	2275	2293	2288	2423	2176	2260	2558	2241	2291	2437	2493	2185	2309	2306	2368	2058	2295	2608	2066	2347	2285	2524	2426	2571	2190	2437	2178	2230	2421	2236	2194	2707	2389	2445	2939	2305	2454	2420
	2479	2345	2528	2410	2600	2321	2362	2370	2432	2279	2156	2287	2301	2301	2435	2186	2269	2577	2248	2296	2450	2501	2199	2323	2315	2374	2063	2304	2615	2081	2351	2296	2531	2431	2576	2197	2449	2187	2236	2432	2241	2207	2720	2399	2454	2945	2311	2461	2423
	2483	2360	2539	2420	2609	2328	2374	2377	2438	2288	2169	2297	2308	2306	2447	2194	2271	2598	2261	2299	2459	2507	2205	2333	2328	2383	2071	2312	2621	2088	2360	2306	2543	2439	2587	2203	2464	2199	2245	2445	2246	2220	2732	2409	2458	2953	2323	2473	2426
	2488	2367	2546	2432	2618	2335	2388	2385	2444	2297	2177	2305	2317	2315	2457	2204	2275	2617	2269	2305	2466	2517	2217	2347	2339	2396	2083	2322	2626	2097	2370	2310	2553	2449	2601	2211	2478	2214	2256	2455	2254	2233	2741	2421	2467	2961	2333	2483	2436
	2493	2380	2558	2440	2625	2345	2405	2395	2450	2307	2186	2313	2331	2327	2470	2218	2286	2637	2276	2310	2471	2523	2224	2358	2350	2407	2091	2329	2637	2108	2384	2316	2561	2455	2615	2218	2497	2225	2267	2462	2260	2245	2758	2427	2479	2973	2339	2492	2442
	2504	2389	2565	2452	2638	2354	2414	2400	2458	2318	2193	2326	2339	2334	2479	2231	2298	2646	2285	2320	2485	2532	2236	2372	2358	2416	2096	2339	2643	2115	2394	2326	2570	2470	2625	2228	2509	2240	2279	2474	2269	2254	2769	2432	2489	2988	2349	2505	2451
	2512	2399	2571	2464	2643	2363	2425	2401	2471	2330	2207	2334	2347	2343	2486	2244	2304	2660	2293	2324	2500	2544	2245	2383	2365	2424	2105	2347	2658	2123	2401	2339	2586	2478	2635	2240	2518	2250	2289	2486	2280	2272	2777	2437	2496	3005	2359	2512	2457
	2518	2414	2576	2474	2652	2375	2445	2405	2482	2342	2213	2342	2355	2349	2493	2257	2316	2673	2296	2328	2514	2555	2259	2398	2380	2434	2112	2358	2671	2136	2409	2346	2592	2491	2639	2249	2527	2259	2300	2495	2291	2278	2781	2443	2502	3019	2365	2520	2467
	2525	2426	2581	2482	2661	2388	2457	2410	2490	2347	2224	2354	2367	2356	2508	2269	2324	2690	2302	2337	2523	2563	2275	2412	2389	2445	2120	2370	2686	2147	2419	2354	2603	2504	2644	2261	2547	2269	2308	2503	2295	2287	2790	2449	2509	3031	2375	2528	2473
	2537	2439	2588	2491	2673	2399	2471	2414	2498	2350	2234	2368	2378	2368	2525	2281	2330	2706	2308	2344	2534	2571	2286	2425	2400	2451	2125	2383	2702	2156	2428	2360	2613	2514	2652	2268	2556	2278	2320	2518	2303	2299	2803	2458	2515	3049	2382	2539	2481
	2546	2447	2595	2499	2684	2412	2478	2422	2502	2357	2243	2375	2388	2378	2538	2296	2337	2727	2310	2347	2545	2579	2302	2445	2406	2462	2131	2395	2713	2164	2434	2368	2623	2520	2659	2272	2571	2287	2327	2526	2308	2313	2816	2466	2525	3062	2390	2546	2487
	2556	2453	2605	2506	2695	2419	2491	2428	2513	2366	2251	2387	2404	2384	2544	2307	2343	2740	2321	2353	2552	2586	2307	2462	2414	2472	2136	2407	2721	2181	2438	2372	2631	2531	2665	2280	2583	2295	2337	2533	2317	2325	2823	2478	2533	3074	2396	2552	2494
	2568	2462	2612	2515	2705	2425	2507	2438	2521	2378	2260	2393	2409	2390	2557	2319	2356	2755	2329	2356	2561	2591	2318	2472	2427	2477	2145	2418	2727	2192	2443	2380	2641	2540	2678	2288	2594	2310	2350	2541	2324	2336	2835	2488	2544	3081	2400	2563	2497
	2577	2470	2621	2530	2714	2429	2520	2447	2534	2388	2272	2409	2416	2400	2571	2336	2363	2767	2341	2359	2576	2596	2328	2485	2438	2486	2154	2429	2739	2201	2450	2392	2643	2551	2688	2298	2601	2322	2358	2551	2329	2346	2850	2495	2552	3101	2407	2575	2503
	2581	2481	2627	2540	2732	2438	2535	2453	2540	2396	2280	2427	2427	2408	2578	2350	2365	2783	2353	2366	2584	2599	2344	2502	2445	2493	2162	2447	2746	2207	2459	2397	2651	2558	2700	2312	2605	2333	2367	2561	2337	2357	2867	2503	2560	3118	2414	2583	2506
	2587	2493	2636	2558	2737	2444	2546	2466	2547	2402	2290	2442	2433	2421	2592	2358	2373	2795	2368	2372	2599	2606	2365	2515	2456	2494	2170	2454	2760	2212	2465	2408	2657	2571	2705	2322	2611	2347	2379	2571	2348	2369	2877	2514	2568	3129	2422	2589	2514
	2593	2508	2645	2570	2745	2446	2558	2477	2555	2418	2304	2452	2444	2435	2603	2366	2380	2802	2380	2380	2616	2612	2381	2529	2466	2500	2181	2464	2768	2222	2473	2416	2670	2580	2717	2326	2615	2355	2389	2580	2358	2378	2887	2524	2577	3143	2428	2596	2520
	2603	2518	2652	2582	2751	2451	2570	2487	2563	2427	2314	2468	2458	2451	2619	2372	2390	2812	2396	2387	2634	2616	2390	2538	2479	2508	2191	2469	2776	2232	2482	2431	2681	2590	2731	2336	2627	2365	2400	2589	2366	2384	2900	2533	2590	3158	2432	2603	2524
	2609	2526	2665	2596	2758	2456	2588	2495	2570	2435	2327	2482	2471	2461	2629	2383	2395	2820	2413	2399	2650	2619	2405	2547	2483	2517	2203	2479	2791	2242	2492	2434	2690	2601	2748	2343	2634	2373	2407	2597	2379	2391	2914	2542	2599	3168	2444	2616	2528
	2617	2539	2672	2607	2770	2463	2597	2501	2581	2440	2335	2493	2481	2473	2638	2395	2399	2831	2426	2405	2660	2624	2412	2555	2497	2525	2215	2489	2805	2250	2499	2440	2699	2616	2757	2349	2643	2379	2414	2602	2394	2397	2923	2549	2609	3180	2458	2626	2534
	2629	2548	2686	2619	2783	2466	2613	2514	2592	2450	2341	2507	2492	2488	2645	2403	2404	2841	2436	2412	2667	2631	2422	2566	2507	2534	2222	2500	2820	2262	2507	2445	2706	2631	2764	2353	2653	2387	2429	2613	2406	2400	2932	2559	2621	3185	2462	2631	2540
	2636	2557	2696	2637	2792	2470	2629	2523	2600	2456	2350	2516	2510	2502	2656	2409	2410	2852	2451	2426	2678	2639	2428	2581	2520	2544	2231	2512	2830	2270	2515	2456	2710	2643	2776	2363	2658	2404	2441	2621	2420	2407	2946	2567	2637	3202	2475	2640	2549
	2646	2564	2706	2648	2801	2476	2648	2529	2611	2472	2370	2530	2521	2516	2666	2419	2417	2862	2465	2438	2688	2646	2436	2592	2530	2555	2237	2520	2837	2274	2525	2469	2717	2658	2781	2375	2663	2416	2455	2634	2434	2419	2960	2578	2644	3210	2487	2649	2561
	2654	2572	2714	2663	2809	2485	2662	2540	2619	2480	2383	2546	2532	2529	2676	2423	2423	2879	2475	2445	2701	2655	2445	2602	2538	2564	2243	2528	2845	2280	2537	2481	2722	2672	2789	2381	2669	2433	2461	2640	2444	2427	2972	2586	2653	3228	2500	2657	2570
	2664	2580	2731	2679	2814	2491	2682	2547	2628	2489	2393	2561	2541	2542	2688	2430	2431	2889	2495	2456	2716	2664	2453	2610	2546	2575	2258	2538	2854	2287	2551	2495	2729	2684	2800	2387	2676	2445	2470	2650	2454	2441	2986	2595	2661	3239	2515	2665	2574
	2676	2590	2744	2698	2823	2495	2697	2554	2636	2502	2407	2566	2549	2556	2702	2440	2445	2902	2511	2467	2726	2670	2467	2617	2556	2581	2270	2547	2866	2295	2564	2507	2734	2694	2810	2394	2688	2456	2481	2658	2470	2453	3000	2604	2672	3250	2527	2669	2578
	2686	2595	2757	2714	2837	2499	2711	2563	2644	2513	2420	2575	2557	2568	2714	2444	2457	2911	2523	2475	2737	2676	2475	2625	2563	2589	2283	2552	2880	2300	2575	2521	2740	2705	2817	2403	2692	2469	2491	2670	2482	2458	3014	2612	2679	3262	2544	2679	2582
	2702	2599	2777	2725	2849	2504	2721	2571	2650	2520	2441	2582	2564	2582	2719	2456	2471	2921	2535	2485	2746	2682	2480	2636	2569	2602	2293	2556	2890	2306	2587	2535	2749	2709	2828	2407	2702	2483	2498	2683	2500	2463	3029	2628	2684	3278	2560	2689	2586
	2718	2604	2789	2735	2859	2512	2741	2578	2656	2533	2449	2593	2575	2590	2731	2468	2479	2932	2545	2492	2754	2685	2499	2642	2576	2608	2304	2560	2896	2312	2595	2548	2759	2721	2838	2414	2706	2489	2504	2693	2514	2472	3046	2641	2689	3291	2570	2698	2595
	2730	2612	2805	2740	2871	2521	2753	2592	2666	2548	2463	2606	2589	2602	2739	2479	2484	2941	2560	2492	2758	2692	2514	2658	2583	2619	2314	2568	2903	2318	2603	2562	2770	2734	2848	2426	2718	2498	2512	2702	2533	2482	3060	2657	2692	3312	2580	2709	2606
	2748	2623	2817	2747	2879	2526	2764	2600	2674	2560	2469	2614	2600	2609	2750	2483	2491	2954	2568	2500	2763	2698	2526	2673	2591	2628	2322	2573	2916	2325	2614	2570	2776	2746	2862	2437	2728	2509	2521	2711	2550	2492	3073	2673	2695	3331	2594	2717	2610
	2760	2634	2831	2754	2887	2534	2773	2608	2685	2572	2475	2621	2613	2617	2758	2490	2503	2966	2580	2503	2775	2702	2541	2685	2603	2637	2330	2583	2927	2334	2622	2581	2780	2750	2875	2443	2737	2519	2528	2716	2565	2496	3085	2682	2697	3348	2606	2728	2616
	2768	2641	2842	2765	2895	2544	2784	2616	2697	2581	2479	2629	2631	2624	2768	2499	2510	2975	2586	2509	2783	2703	2558	2697	2617	2643	2333	2589	2941	2338	2633	2588	2792	2758	2886	2450	2750	2533	2533	2724	2577	2503	3098	2690	2701	3357	2617	2735	2620
	2779	2649	2853	2771	2902	2555	2797	2622	2702	2586	2490	2637	2639	2630	2783	2511	2516	2982	2590	2520	2791	2706	2569	2704	2624	2651	2343	2596	2951	2344	2639	2598	2807	2762	2896	2458	2760	2542	2536	2731	2587	2514	3107	2696	2707	3368	2622	2746	2632
	2798	2656	2864	2780	2911	2569	2814	2627	2709	2597	2500	2646	2647	2643	2789	2516	2525	2994	2603	2530	2799	2708	2585	2717	2641	2657	2347	2598	2965	2356	2647	2605	2826	2771	2903	2464	2774	2557	2545	2737	2600	2523	3118	2701	2719	3380	2630	2753	2642
	2806	2660	2876	2791	2925	2575	2823	2634	2716	2608	2509	2655	2655	2652	2798	2524	2534	3000	2610	2538	2810	2710	2601	2731	2649	2665	2356	2601	2981	2364	2653	2613	2842	2778	2910	2469	2786	2570	2551	2747	2613	2532	3130	2708	2726	3398	2637	2766	2648
	2815	2665	2885	2802	2938	2585	2837	2642	2723	2616	2521	2663	2665	2658	2809	2536	2545	3006	2617	2549	2819	2716	2616	2738	2658	2673	2362	2605	2994	2374	2655	2619	2853	2782	2919	2478	2803	2588	2559	2752	2621	2537	3145	2713	2732	3416	2645	2781	2660
	2831	2677	2891	2811	2945	2594	2847	2653	2732	2623	2529	2666	2677	2665	2814	2554	2558	3018	2627	2561	2829	2720	2626	2749	2667	2686	2367	2610	3009	2384	2666	2628	2862	2788	2930	2479	2816	2602	2569	2759	2631	2543	3156	2719	2735	3438	2659	2790	2670
	2840	2690	2898	2821	2957	2602	2855	2665	2741	2629	2538	2670	2690	2672	2824	2567	2577	3032	2637	2571	2840	2729	2635	2760	2675	2693	2374	2613	3028	2396	2674	2636	2874	2793	2939	2483	2832	2617	2581	2763	2640	2550	3164	2728	2743	3452	2675	2799	2684
	2851	2702	2903	2834	2967	2614	2866	2673	2748	2641	2545	2676	2701	2678	2827	2584	2590	3045	2647	2580	2849	2739	2644	2769	2680	2700	2387	2623	3039	2408	2682	2644	2879	2801	2949	2489	2849	2631	2588	2770	2652	2559	3178	2739	2750	3468	2695	2807	2690
	2857	2712	2911	2846	2979	2620	2874	2679	2754	2651	2551	2684	2709	2686	2833	2595	2601	3058	2658	2594	2866	2745	2651	2778	2690	2713	2400	2629	3054	2416	2690	2654	2893	2805	2963	2494	2863	2647	2598	2776	2664	2571	3191	2747	2757	3480	2714	2819	2697
	2866	2720	2922	2855	2987	2633	2883	2691	2762	2662	2558	2696	2717	2697	2838	2604	2614	3072	2671	2604	2876	2754	2666	2786	2698	2723	2410	2641	3071	2424	2699	2662	2905	2818	2975	2505	2882	2662	2603	2783	2674	2581	3201	2759	2762	3495	2740	2834	2706
	2877	2728	2931	2867	2998	2643	2889	2700	2767	2672	2571	2705	2729	2705	2848	2620	2624	3086	2681	2617	2887	2758	2682	2791	2711	2734	2414	2651	3089	2429	2706	2670	2917	2826	2981	2511	2899	2671	2610	2789	2685	2593	3213	2774	2765	3502	2759	2846	2718
	2889	2738	2944	2876	3015	2651	2900	2711	2770	2677	2583	2716	2742	2712	2852	2627	2635	3096	2695	2628	2900	2764	2691	2799	2723	2745	2424	2658	3102	2439	2717	2678	2930	2833	2992	2518	2909	2689	2618	2797	2694	2605	3221	2780	2773	3515	2772	2852	2730
	2894	2749	2952	2885	3027	2660	2910	2721	2778	2687	2596	2725	2755	2726	2858	2636	2648	3102	2707	2635	2910	2771	2708	2804	2733	2748	2435	2672	3113	2447	2729	2687	2936	2840	3008	2532	2922	2705	2625	2806	2704	2620	3239	2789	2787	3528	2795	2860	2742
	2905	2759	2963	2898	3042	2668	2919	2730	2783	2700	2603	2736	2767	2734	2865	2651	2658	3114	2722	2643	2917	2779	2720	2815	2745	2755	2442	2683	3124	2457	2740	2696	2949	2850	3019	2541	2934	2715	2639	2815	2710	2634	3254	2794	2801	3540	2812	2866	2754
	2923	2769	2972	2912	3055	2680	2931	2740	2787	2716	2605	2745	2780	2747	2872	2662	2668	3124	2734	2653	2920	2790	2738	2824	2758	2763	2452	2687	3136	2467	2750	2699	2958	2856	3034	2545	2946	2727	2644	2825	2716	2644	3264	2806	2810	3560	2833	2873	2763
	2937	2781	2988	2922	3064	2690	2945	2753	2791	2728	2612	2753	2792	2759	2876	2671	2676	3134	2745	2665	2935	2793	2752	2836	2764	2773	2466	2695	3146	2480	2760	2710	2971	2864	3053	2556	2956	2737	2657	2839	2727	2656	3271	2814	2822	3574	2860	2881	2776
	2953	2793	2994	2933	3072	2706	2952	2761	2799	2738	2621	2760	2802	2768	2885	2679	2685	3143	2763	2672	2945	2801	2762	2846	2773	2778	2476	2704	3153	2492	2769	2717	2979	2873	3065	2566	2967	2749	2667	2845	2740	2667	3280	2819	2830	3580	2882	2893	2786
	2968	2802	3000	2949	3084	2716	2962	2769	2807	2748	2629	2769	2810	2782	2894	2688	2693	3156	2773	2679	2955	2807	2777	2852	2781	2788	2488	2714	3162	2502	2782	2729	2985	2883	3078	2568	2978	2759	2672	2854	2751	2677	3290	2827	2839	3596	2898	2899	2803
	2987	2814	3011	2961	3093	2727	2975	2777	2813	2760	2638	2780	2824	2789	2903	2694	2704	3166	2781	2689	2962	2817	2789	2864	2798	2799	2492	2721	3174	2513	2792	2738	2995	2895	3096	2574	2991	2771	2679	2862	2763	2686	3302	2835	2845	3606	2915	2908	2817
	2996	2821	3025	2978	3101	2740	2989	2788	2821	2769	2651	2789	2835	2800	2910	2699	2710	3177	2789	2699	2968	2825	2799	2872	2815	2810	2499	2734	3184	2521	2804	2748	3005	2908	3110	2582	3003	2782	2689	2871	2773	2699	3311	2846	2857	3621	2932	2911	2840
	3005	2826	3036	2987	3110	2746	2997	2797	2829	2778	2657	2803	2847	2808	2917	2708	2718	3186	2795	2712	2979	2834	2809	2885	2827	2819	2507	2745	3194	2527	2815	2756	3020	2917	3120	2588	3012	2797	2695	2875	2781	2712	3320	2853	2866	3637	2945	2922	2857
	3014	2835	3042	2999	3121	2754	3014	2804	2834	2782	2669	2814	2859	2818	2926	2716	2728	3197	2803	2721	2987	2841	2815	2907	2834	2826	2515	2750	3207	2535	2826	2769	3027	2923	3132	2594	3020	2811	2706	2883	2798	2720	3333	2860	2876	3649	2960	2933	2865
	3021	2841	3050	3007	3134	2761	3027	2812	2840	2792	2677	2826	2867	2822	2936	2726	2740	3213	2808	2730	2999	2849	2824	2915	2841	2838	2519	2758	3222	2547	2829	2786	3033	2933	3142	2600	3026	2827	2708	2896	2814	2729	3348	2868	2881	3669	2982	2943	2877
	3032	2847	3057	3021	3141	2772	3037	2821	2844	2805	2685	2838	2877	2829	2943	2735	2751	3223	2814	2733	3010	2855	2835	2930	2851	2854	2531	2769	3235	2556	2836	2794	3038	2944	3151	2607	3035	2841	2718	2905	2827	2740	3360	2882	2883	3682	3001	2951	2890
	3046	2854	3066	3032	3152	2787	3051	2833	2854	2817	2688	2846	2890	2835	2949	2740	2759	3238	2819	2742	3016	2869	2841	2947	2855	2863	2541	2776	3251	2567	2853	2801	3047	2955	3163	2616	3044	2851	2725	2916	2836	2752	3370	2893	2896	3698	3012	2963	2897
	3057	2860	3074	3039	3161	2798	3058	2840	2862	2826	2697	2855	2899	2843	2959	2750	2770	3251	2825	2757	3023	2886	2854	2961	2862	2868	2550	2780	3265	2574	2858	2805	3060	2965	3173	2624	3056	2856	2734	2924	2850	2764	3379	2899	2901	3708	3029	2965	2906
	3065	2863	3080	3051	3173	2803	3069	2848	2869	2835	2708	2866	2911	2851	2968	2756	2782	3268	2833	2766	3028	2897	2865	2973	2872	2875	2559	2780	3284	2581	2872	2811	3072	2974	3182	2632	3065	2863	2742	2934	2859	2775	3391	2907	2905	3720	3041	2973	2916
	3075	2869	3085	3062	3184	2811	3082	2854	2880	2844	2717	2876	2922	2860	2980	2766	2794	3277	2842	2777	3036	2913	2872	2985	2881	2882	2567	2787	3294	2591	2879	2815	3087	2983	3194	2644	3070	2871	2750	2942	2866	2780	3401	2915	2910	3732	3053	2984	2922
	3088	2873	3092	3072	3192	2821	3094	2861	2884	2858	2726	2885	2931	2869	2984	2780	2808	3286	2850	2788	3045	2927	2878	2993	2886	2888	2579	2794	3301	2597	2885	2820	3097	2987	3204	2652	3084	2877	2758	2955	2878	2789	3408	2926	2918	3747	3068	2988	2934
	3099	2881	3095	3080	3204	2831	3104	2868	2890	2871	2731	2891	2947	2876	2993	2790	2814	3297	2860	2798	3054	2938	2895	3006	2895	2896	2587	2799	3312	2603	2890	2820	3105	2995	3215	2659	3094	2882	2765	2966	2886	2800	3418	2935	2925	3760	3079	2996	2946
	3111	2888	3098	3092	3214	2845	3113	2882	2898	2880	2738	2900	2958	2883	3006	2800	2827	3307	2871	2807	3063	2957	2908	3019	2900	2904	2597	2803	3323	2612	2901	2826	3113	3008	3222	2666	3105	2889	2775	2973	2894	2809	3429	2950	2931	3775	3090	3002	2951
	3122	2896	3101	3102	3227	2858	3120	2896	2904	2887	2748	2909	2971	2893	3019	2808	2834	3316	2878	2815	3075	2965	2919	3030	2907	2911	2609	2809	3334	2619	2913	2832	3118	3018	3235	2670	3116	2894	2786	2985	2901	2817	3437	2957	2941	3788	3105	3008	2955
	3128	2902	3109	3116	3241	2871	3137	2904	2912	2889	2755	2920	2988	2897	3028	2820	2846	3331	2887	2825	3085	2971	2927	3039	2916	2927	2618	2815	3346	2626	2923	2834	3126	3024	3245	2677	3124	2902	2796	2997	2909	2833	3443	2970	2943	3794	3113	3016	2959
	3142	2910	3115	3126	3249	2886	3146	2914	2919	2896	2762	2933	3000	2904	3041	2826	2856	3336	2897	2833	3097	2978	2931	3046	2927	2936	2626	2823	3357	2630	2936	2837	3133	3031	3254	2685	3135	2908	2807	3007	2918	2847	3451	2982	2945	3802	3126	3025	2965
	3155	2922	3117	3136	3261	2899	3157	2925	2932	2910	2773	2949	3009	2915	3055	2840	2870	3349	2904	2846	3105	2987	2942	3057	2939	2943	2631	2834	3368	2641	2944	2842	3140	3037	3263	2692	3141	2917	2818	3015	2929	2858	3461	2988	2948	3812	3134	3033	2976
	3167	2931	3128	3144	3269	2911	3164	2935	2939	2917	2781	2963	3017	2924	3063	2851	2878	3359	2914	2860	3112	2996	2951	3068	2947	2952	2643	2842	3378	2644	2955	2846	3150	3051	3274	2697	3153	2924	2829	3024	2934	2868	3465	2994	2954	3820	3141	3038	2985
	3172	2939	3139	3151	3278	2921	3171	2951	2948	2923	2786	2976	3025	2935	3076	2863	2891	3375	2922	2867	3121	3002	2961	3074	2959	2963	2652	2851	3388	2656	2964	2851	3158	3059	3284	2701	3164	2933	2836	3035	2944	2882	3472	3005	2958	3833	3153	3044	3003
	3177	2952	3148	3158	3286	2934	3178	2968	2962	2933	2791	2991	3041	2943	3086	2871	2910	3386	2933	2880	3128	3015	2977	3085	2969	2970	2659	2856	3399	2667	2972	2858	3163	3071	3302	2704	3181	2942	2844	3042	2948	2893	3481	3013	2965	3841	3158	3055	3015
	3188	2966	3160	3165	3294	2941	3190	2980	2971	2940	2794	3004	3059	2948	3099	2885	2926	3398	2942	2887	3140	3024	2990	3090	2978	2980	2670	2863	3410	2672	2985	2871	3176	3080	3318	2706	3194	2955	2854	3044	2953	2907	3491	3017	2973	3849	3162	3059	3027
	3200	2977	3167	3168	3306	2953	3198	2994	2982	2946	2799	3024	3067	2953	3111	2890	2938	3405	2958	2897	3145	3036	3004	3099	2983	2988	2677	2876	3416	2678	2994	2882	3185	3087	3332	2716	3210	2964	2861	3050	2962	2923	3496	3024	2976	3856	3168	3064	3042
	3207	2985	3180	3175	3316	2962	3208	3003	2990	2955	2811	3037	3080	2963	3117	2898	2947	3415	2963	2909	3153	3052	3019	3110	2990	2996	2685	2886	3430	2684	3001	2889	3198	3090	3345	2725	3220	2975	2872	3055	2974	2938	3503	3030	2983	3865	3176	3072	3055
	3209	2990	3191	3181	3330	2973	3218	3016	2997	2966	2815	3044	3095	2971	3125	2906	2960	3428	2968	2913	3165	3059	3035	3120	2998	3008	2692	2892	3440	2695	3005	2898	3205	3100	3360	2738	3230	2981	2887	3065	2981	2955	3514	3037	2992	3872	3182	3087	3069
	3217	2997	3201	3188	3340	2981	3228	3030	3009	2971	2825	3056	3106	2977	3136	2916	2966	3438	2976	2922	3174	3067	3047	3132	3008	3020	2702	2904	3450	2705	3017	2908	3213	3109	3369	2745	3244	2993	2900	3075	2989	2965	3527	3041	2998	3878	3185	3100	3077
	3225	3006	3208	3198	3347	2999	3234	3040	3020	2978	2830	3074	3115	2988	3144	2923	2975	3446	2982	2928	3184	3082	3055	3139	3017	3029	2717	2916	3463	2712	3025	2921	3226	3120	3380	2747	3255	3006	2910	3087	2998	2980	3534	3048	3004	3886	3196	3107	3083
	3237	3017	3222	3207	3356	3010	3245	3050	3031	2991	2836	3087	3130	2997	3152	2936	2984	3453	2990	2935	3189	3095	3065	3146	3033	3046	2732	2930	3477	2720	3034	2926	3236	3133	3391	2751	3259	3015	2922	3100	3010	2995	3543	3051	3007	3895	3204	3109	3089
	3247	3027	3230	3214	3365	3017	3257	3062	3039	3000	2840	3099	3141	3004	3159	2952	2996	3463	2995	2947	3194	3104	3076	3159	3046	3059	2744	2936	3491	2727	3042	2936	3246	3147	3402	2759	3269	3024	2930	3109	3016	3003	3553	3056	3013	3903	3213	3116	3097
	3255	3038	3240	3226	3376	3029	3266	3079	3043	3006	2849	3109	3150	3013	3169	2964	3007	3472	3006	2949	3200	3109	3088	3169	3052	3065	2750	2947	3506	2732	3049	2951	3254	3158	3413	2771	3281	3029	2944	3121	3023	3013	3564	3063	3019	3911	3220	3121	3108
	3264	3053	3246	3236	3385	3033	3273	3088	3052	3015	2856	3127	3160	3022	3174	2979	3023	3483	3018	2955	3209	3119	3101	3179	3062	3082	2756	2960	3514	2738	3061	2970	3266	3177	3421	2779	3292	3040	2962	3135	3030	3024	3576	3070	3024	3920	3227	3129	3116
	3270	3064	3260	3248	3395	3047	3289	3098	3061	3020	2858	3135	3178	3034	3186	2997	3038	3490	3028	2965	3217	3128	3110	3189	3069	3096	2767	2969	3526	2748	3070	2985	3283	3190	3428	2792	3300	3049	2975	3144	3037	3038	3589	3077	3027	3929	3241	3138	3119
	3276	3074	3268	3257	3405	3060	3301	3109	3070	3034	2861	3148	3195	3041	3200	3013	3051	3500	3035	2977	3226	3138	3123	3195	3076	3108	2778	2980	3540	2759	3078	3001	3294	3205	3440	2805	3312	3058	2991	3159	3043	3050	3602	3087	3032	3940	3247	3144	3130
	3292	3090	3276	3275	3413	3073	3317	3121	3081	3043	2864	3152	3203	3046	3208	3026	3059	3510	3044	2985	3230	3147	3139	3203	3085	3117	2789	2993	3554	2763	3084	3009	3303	3220	3450	2820	3322	3063	3005	3174	3057	3055	3610	3092	3037	3945	3259	3151	3137
	3309	3108	3284	3293	3422	3081	3331	3133	3090	3047	2867	3160	3219	3059	3218	3040	3072	3524	3056	2994	3236	3153	3155	3214	3092	3127	2801	3005	3570	2770	3093	3017	3313	3232	3460	2834	3330	3069	3019	3189	3074	3064	3615	3099	3047	3956	3269	3158	3145
	3319	3118	3290	3303	3434	3091	3344	3146	3096	3055	2873	3167	3229	3066	3226	3052	3080	3538	3067	2999	3239	3162	3165	3224	3100	3135	2812	3023	3584	2778	3097	3024	3323	3242	3469	2839	3344	3078	3039	3196	3078	3070	3626	3107	3059	3961	3282	3163	3156
	3335	3124	3296	3312	3441	3106	3352	3154	3106	3063	2878	3176	3240	3072	3235	3066	3091	3549	3076	3010	3248	3174	3180	3237	3111	3145	2819	3037	3598	2784	3102	3033	3335	3250	3475	2849	3354	3084	3047	3210	3085	3075	3638	3113	3076	3968	3292	3170	3167
	3349	3130	3305	3321	3451	3113	3357	3164	3112	3075	2889	3188	3249	3083	3242	3077	3096	3561	3091	3019	3255	3181	3193	3246	3122	3157	2829	3045	3614	2791	3110	3045	3352	3262	3481	2861	3360	3101	3058	3226	3088	3080	3645	3118	3085	3977	3305	3180	3181
	3363	3136	3311	3331	3453	3125	3364	3175	3124	3084	2892	3207	3259	3090	3247	3092	3101	3578	3109	3033	3261	3192	3206	3259	3133	3167	2843	3058	3629	2796	3116	3057	3365	3278	3486	2870	3370	3111	3080	3236	3096	3084	3651	3123	3096	3992	3320	3192	3189
	3373	3152	3317	3343	3462	3139	3374	3182	3138	3093	2897	3223	3274	3095	3254	3104	3112	3596	3127	3045	3270	3201	3217	3272	3141	3185	2857	3068	3645	2803	3124	3064	3376	3284	3496	2883	3383	3121	3101	3243	3103	3097	3664	3131	3101	4002	3337	3201	3196
	3383	3160	3323	3358	3469	3149	3386	3191	3151	3100	2901	3234	3286	3102	3261	3117	3125	3613	3141	3054	3275	3208	3230	3286	3150	3193	2869	3075	3663	2813	3133	3075	3390	3291	3502	2892	3392	3132	3112	3251	3110	3116	3675	3137	3114	4013	3349	3212	3208
	3395	3172	3333	3364	3474	3158	3396	3199	3159	3108	2904	3250	3293	3107	3266	3127	3133	3624	3152	3062	3289	3217	3244	3297	3160	3202	2879	3087	3681	2820	3141	3085	3403	3298	3507	2904	3399	3141	3129	3260	3121	3128	3687	3144	3122	4022	3365	3224	3216
	3405	3182	3343	3376	3479	3173	3408	3203	3166	3117	2908	3269	3304	3118	3276	3135	3147	3640	3160	3067	3299	3227	3261	3307	3168	3214	2893	3101	3695	2828	3155	3094	3414	3312	3515	2912	3413	3151	3144	3265	3131	3135	3692	3149	3136	4032	3375	3236	3233
	3422	3197	3351	3389	3485	3186	3415	3210	3175	3125	2913	3281	3311	3125	3285	3140	3164	3650	3177	3079	3305	3229	3279	3319	3179	3231	2901	3107	3710	2835	3163	3104	3426	3319	3519	2922	3425	3155	3159	3276	3141	3146	3703	3156	3147	4039	3387	3247	3241
	3435	3208	3356	3402	3492	3201	3431	3216	3187	3137	2919	3297	3325	3133	3292	3144	3179	3666	3191	3087	3313	3235	3300	3332	3193	3235	2909	3113	3722	2843	3169	3116	3442	3326	3526	2934	3435	3164	3172	3287	3146	3155	3708	3165	3156	4054	3397	3259	3249
	3452	3220	3365	3418	3503	3216	3444	3228	3202	3147	2928	3304	3334	3146	3304	3148	3201	3675	3202	3099	3316	3243	3319	3344	3206	3245	2914	3121	3728	2850	3174	3124	3451	3335	3529	2949	3442	3173	3183	3299	3156	3164	3711	3177	3161	4063	3409	3270	3258
	3464	3229	3372	3431	3512	3226	3456	3236	3214	3156	2929	3312	3344	3156	3316	3156	3211	3685	3213	3118	3321	3259	3333	3355	3214	3260	2923	3127	3737	2861	3182	3135	3462	3346	3537	2964	3459	3184	3197	3314	3163	3174	3716	3183	3167	4071	3423	3279	3264
	3472	3242	3379	3443	3521	3233	3462	3252	3228	3164	2932	3325	3361	3164	3322	3163	3218	3697	3225	3132	3325	3269	3345	3365	3220	3276	2926	3132	3745	2869	3194	3150	3476	3359	3541	2973	3477	3188	3210	3324	3169	3183	3727	3196	3175	4081	3438	3293	3275
	3482	3249	3387	3457	3533	3239	3468	3266	3239	3176	2940	3335	3376	3175	3332	3177	3228	3709	3233	3147	3337	3281	3356	3376	3226	3287	2933	3139	3757	2873	3206	3160	3490	3368	3550	2985	3491	3191	3219	3332	3178	3192	3735	3201	3182	4089	3446	3304	3284
	3490	3260	3394	3463	3540	3247	3480	3275	3249	3183	2946	3348	3390	3183	3344	3186	3236	3722	3243	3157	3349	3287	3365	3389	3237	3300	2940	3147	3768	2882	3220	3175	3504	3372	3555	2990	3505	3195	3230	3340	3186	3197	3741	3206	3190	4099	3457	3315	3293
	3496	3270	3404	3473	3550	3252	3488	3287	3260	3192	2950	3355	3402	3185	3359	3197	3246	3734	3255	3168	3360	3300	3375	3399	3247	3311	2950	3151	3784	2891	3234	3192	3522	3377	3561	3003	3519	3203	3241	3348	3195	3206	3749	3213	3200	4109	3473	3324	3302
	3507	3278	3410	3486	3562	3267	3496	3301	3271	3201	2954	3363	3412	3188	3366	3209	3257	3747	3262	3183	3374	3314	3383	3406	3255	3320	2957	3156	3797	2898	3248	3203	3532	3384	3565	3013	3527	3212	3256	3355	3202	3216	3755	3220	3207	4118	3485	3333	3308
	3515	3287	3414	3497	3578	3282	3507	3314	3280	3207	2964	3369	3419	3191	3380	3220	3267	3752	3269	3198	3384	3324	3398	3413	3266	3335	2965	3163	3808	2907	3257	3210	3543	3390	3569	3028	3537	3222	3266	3366	3217	3227	3763	3230	3216	4128	3497	3341	3312
	3531	3300	3419	3509	3589	3287	3514	3321	3293	3212	2973	3380	3428	3199	3392	3231	3279	3759	3277	3213	3401	3333	3411	3425	3274	3349	2978	3170	3819	2914	3260	3223	3549	3398	3575	3037	3542	3230	3276	3374	3229	3231	3769	3237	3226	4134	3514	3350	3320
	3542	3304	3429	3523	3593	3296	3521	3331	3301	3218	2985	3390	3440	3208	3401	3242	3289	3770	3286	3226	3408	3342	3419	3435	3284	3359	2987	3176	3827	2920	3270	3231	3562	3403	3578	3050	3549	3238	3286	3381	3237	3241	3772	3244	3236	4142	3530	3367	3329
	3549	3314	3437	3542	3605	3304	3526	3339	3310	3225	2997	3402	3452	3214	3409	3260	3301	3779	3289	3238	3419	3351	3430	3441	3293	3371	2996	3190	3837	2928	3280	3241	3575	3412	3588	3065	3558	3245	3298	3385	3252	3242	3775	3247	3243	4154	3541	3377	3337
	3557	3325	3444	3558	3620	3317	3533	3355	3322	3231	3012	3414	3462	3218	3416	3277	3314	3785	3296	3257	3427	3363	3440	3448	3301	3379	3001	3200	3847	2932	3290	3248	3593	3421	3596	3069	3574	3254	3309	3392	3262	3246	3784	3254	3261	4161	3554	3389	3350
	3565	3333	3448	3571	3632	3328	3544	3367	3334	3239	3020	3430	3474	3224	3425	3294	3328	3799	3303	3270	3435	3371	3450	3455	3307	3390	3007	3212	3860	2946	3300	3256	3602	3428	3608	3075	3587	3264	3316	3398	3272	3251	3793	3259	3271	4171	3568	3393	3360
	3574	3344	3461	3583	3640	3335	3551	3379	3341	3247	3031	3439	3484	3233	3434	3307	3339	3814	3310	3282	3438	3379	3461	3458	3313	3404	3016	3226	3872	2956	3314	3269	3605	3435	3623	3084	3594	3273	3327	3405	3283	3256	3802	3262	3282	4179	3579	3397	3369
	3585	3355	3473	3595	3645	3352	3556	3394	3358	3253	3046	3448	3490	3243	3445	3319	3347	3828	3317	3299	3441	3391	3467	3460	3319	3412	3026	3239	3889	2969	3324	3279	3615	3444	3639	3095	3599	3281	3343	3413	3297	3262	3814	3264	3288	4188	3590	3407	3381
	3595	3364	3480	3609	3657	3365	3563	3407	3367	3256	3055	3463	3505	3252	3458	3330	3357	3843	3328	3310	3453	3398	3475	3463	3327	3426	3036	3258	3903	2984	3335	3287	3633	3448	3649	3106	3605	3289	3349	3423	3311	3274	3825	3267	3298	4199	3597	3421	3393
	3600	3369	3489	3622	3673	3373	3569	3421	3374	3261	3070	3473	3516	3259	3468	3342	3366	3856	3336	3319	3460	3408	3483	3472	3338	3437	3048	3274	3914	2993	3349	3296	3646	3455	3655	3115	3610	3299	3362	3429	3322	3282	3838	3275	3306	4208	3606	3431	3401
	3603	3380	3495	3633	3685	3379	3574	3436	3383	3266	3083	3483	3525	3264	3476	3350	3377	3865	3350	3336	3469	3416	3492	3481	3347	3445	3056	3288	3926	3000	3357	3304	3652	3465	3664	3126	3618	3304	3374	3435	3332	3293	3848	3277	3313	4213	3613	3442	3409
	3610	3387	3506	3640	3697	3390	3576	3453	3394	3270	3098	3490	3539	3278	3484	3363	3386	3872	3369	3346	3476	3429	3500	3492	3357	3456	3067	3300	3936	3009	3366	3318	3657	3471	3671	3141	3626	3314	3378	3443	3344	3308	3864	3281	3321	4221	3622	3456	3422
	3618	3399	3517	3650	3707	3401	3582	3470	3405	3273	3107	3504	3555	3282	3489	3378	3395	3878	3385	3358	3480	3442	3503	3502	3365	3468	3073	3310	3951	3019	3376	3325	3667	3477	3684	3152	3631	3322	3381	3447	3354	3316	3876	3289	3330	4234	3630	3469	3429
	3624	3406	3529	3663	3714	3407	3597	3481	3416	3280	3121	3513	3565	3295	3493	3392	3408	3885	3397	3375	3487	3457	3511	3510	3378	3477	3085	3318	3960	3024	3384	3338	3683	3486	3692	3162	3636	3329	3384	3455	3369	3327	3882	3298	3342	4244	3637	3480	3436
	3640	3415	3535	3676	3730	3416	3608	3497	3427	3289	3131	3523	3578	3304	3500	3404	3419	3897	3407	3393	3491	3469	3518	3519	3385	3489	3092	3328	3973	3033	3393	3350	3697	3501	3704	3168	3640	3336	3393	3464	3381	3339	3892	3310	3348	4252	3649	3490	3442
	3649	3421	3541	3686	3744	3428	3629	3506	3441	3301	3146	3530	3589	3313	3510	3415	3431	3902	3417	3406	3497	3479	3526	3531	3396	3502	3096	3333	3982	3039	3402	3355	3703	3510	3712	3177	3650	3347	3403	3471	3390	3344	3905	3320	3356	4265	3666	3496	3451
	3660	3431	3548	3697	3758	3440	3645	3518	3460	3306	3160	3541	3596	3319	3521	3427	3437	3910	3429	3422	3504	3491	3538	3544	3408	3514	3101	3339	3991	3048	3414	3364	3717	3516	3723	3191	3655	3355	3419	3477	3400	3351	3912	3330	3370	4272	3675	3502	3462
	3670	3442	3558	3707	3771	3443	3656	3528	3475	3313	3177	3558	3614	3329	3530	3436	3442	3916	3435	3431	3514	3501	3551	3554	3417	3530	3106	3345	4003	3056	3424	3368	3726	3528	3732	3200	3663	3364	3431	3489	3407	3357	3919	3338	3374	4277	3684	3511	3473
	3679	3456	3567	3717	3781	3449	3670	3537	3486	3318	3188	3572	3626	3335	3537	3444	3446	3922	3451	3439	3525	3516	3564	3564	3432	3542	3118	3354	4011	3059	3432	3375	3739	3539	3740	3212	3673	3376	3443	3496	3419	3368	3924	3349	3380	4285	3695	3524	3491
	3685	3468	3573	3728	3796	3456	3681	3547	3498	3326	3199	3585	3641	3344	3544	3454	3454	3929	3465	3450	3533	3526	3576	3574	3442	3551	3126	3372	4028	3071	3439	3384	3752	3549	3748	3224	3679	3388	3456	3507	3428	3380	3934	3362	3388	4287	3710	3534	3505
	3694	3476	3579	3740	3812	3461	3692	3554	3513	3335	3210	3597	3653	3357	3554	3459	3463	3937	3478	3463	3545	3533	3586	3584	3451	3568	3141	3379	4040	3076	3457	3391	3764	3558	3758	3233	3691	3394	3471	3519	3436	3389	3948	3370	3397	4293	3724	3544	3516
	3710	3485	3588	3750	3823	3469	3699	3561	3528	3347	3222	3613	3661	3373	3570	3466	3471	3948	3496	3475	3555	3545	3592	3597	3464	3580	3146	3395	4051	3085	3468	3398	3773	3570	3768	3246	3699	3408	3487	3529	3446	3394	3959	3380	3408	4300	3736	3555	3526
	3723	3495	3595	3758	3832	3475	3714	3567	3532	3356	3229	3625	3671	3382	3578	3473	3479	3959	3507	3490	3563	3553	3607	3604	3478	3591	3155	3409	4064	3096	3477	3409	3782	3582	3777	3254	3708	3418	3499	3540	3461	3403	3972	3387	3419	4311	3747	3566	3538
	3736	3506	3604	3767	3841	3481	3724	3573	3541	3365	3235	3638	3681	3395	3592	3481	3493	3961	3524	3500	3574	3560	3620	3612	3487	3602	3162	3417	4076	3104	3493	3413	3792	3592	3781	3264	3718	3423	3509	3553	3472	3409	3984	3398	3427	4321	3761	3576	3551
	3755	3519	3616	3776	3853	3487	3736	3581	3557	3374	3248	3644	3692	3406	3604	3494	3501	3967	3538	3509	3586	3562	3628	3618	3495	3606	3170	3426	4087	3113	3505	3418	3802	3599	3785	3270	3728	3433	3520	3561	3487	3418	3993	3403	3437	4332	3776	3587	3562
	3766	3530	3627	3784	3866	3493	3747	3589	3565	3383	3256	3654	3703	3414	3624	3504	3514	3974	3552	3516	3594	3571	3639	3632	3507	3612	3179	3437	4098	3122	3523	3425	3812	3606	3790	3277	3741	3441	3534	3571	3495	3422	4004	3411	3450	4348	3787	3600	3573
	3778	3541	3635	3793	3878	3502	3762	3596	3574	3397	3271	3669	3712	3422	3636	3515	3524	3983	3566	3524	3609	3577	3654	3647	3520	3621	3184	3447	4115	3129	3534	3430	3821	3616	3792	3290	3750	3446	3554	3581	3508	3429	4006	3420	3464	4363	3804	3617	3581
	3797	3552	3647	3809	3888	3516	3770	3606	3589	3411	3282	3677	3725	3433	3649	3522	3536	3991	3578	3531	3617	3584	3671	3659	3533	3631	3192	3456	4132	3137	3542	3440	3831	3622	3798	3305	3762	3451	3570	3595	3515	3436	4014	3427	3474	4370	3818	3633	3588
	3807	3561	3655	3819	3898	3522	3779	3615	3599	3428	3292	3681	3735	3441	3660	3532	3540	3993	3589	3540	3629	3593	3688	3672	3548	3638	3200	3465	4142	3143	3552	3450	3842	3628	3804	3319	3766	3454	3583	3607	3518	3446	4022	3435	3488	4387	3830	3643	3598
	3824	3572	3663	3831	3906	3527	3783	3625	3605	3436	3296	3689	3746	3451	3673	3542	3543	4001	3599	3547	3642	3610	3703	3686	3559	3647	3210	3473	4153	3151	3558	3463	3854	3638	3813	3328	3776	3462	3593	3623	3526	3454	4031	3445	3497	4400	3844	3651	3609
	3836	3580	3672	3842	3913	3531	3793	3633	3616	3443	3304	3696	3752	3464	3685	3547	3553	4005	3615	3553	3647	3626	3718	3696	3573	3655	3217	3480	4166	3155	3568	3468	3866	3644	3822	3343	3783	3474	3604	3640	3532	3466	4043	3460	3515	4411	3856	3669	3624
	3845	3588	3687	3855	3925	3539	3806	3637	3623	3449	3310	3701	3755	3473	3696	3561	3563	4012	3625	3558	3657	3637	3736	3708	3584	3666	3223	3491	4179	3159	3576	3479	3877	3657	3831	3358	3792	3484	3613	3654	3542	3479	4054	3471	3522	4418	3869	3686	3641
	3859	3597	3696	3866	3933	3545	3818	3646	3636	3455	3316	3707	3763	3489	3707	3570	3571	4020	3641	3570	3667	3646	3753	3716	3597	3680	3228	3498	4192	3169	3587	3492	3889	3668	3839	3367	3806	3491	3621	3662	3557	3483	4065	3483	3532	4427	3877	3699	3657
	3869	3605	3705	3881	3945	3549	3827	3651	3642	3470	3324	3715	3776	3506	3717	3584	3577	4031	3656	3582	3674	3658	3766	3725	3606	3692	3239	3504	4199	3174	3600	3500	3910	3673	3844	3380	3817	3499	3627	3675	3575	3489	4075	3497	3536	4443	3889	3709	3669
	3887	3615	3716	3890	3958	3552	3835	3655	3653	3482	3329	3725	3789	3515	3727	3593	3585	4038	3668	3593	3679	3669	3775	3737	3616	3703	3247	3510	4206	3185	3609	3504	3919	3687	3852	3392	3826	3507	3640	3688	3588	3498	4087	3506	3546	4457	3900	3725	3682
	3899	3623	3723	3902	3981	3555	3841	3666	3662	3495	3339	3736	3801	3527	3744	3599	3588	4049	3671	3604	3688	3677	3782	3746	3630	3714	3261	3516	4216	3195	3617	3513	3930	3705	3856	3402	3831	3516	3654	3700	3600	3509	4102	3520	3550	4465	3912	3739	3694
	3910	3627	3736	3913	3997	3560	3847	3676	3671	3509	3346	3745	3808	3539	3753	3608	3593	4060	3684	3614	3697	3684	3792	3758	3644	3723	3274	3524	4231	3207	3633	3525	3941	3716	3864	3408	3833	3527	3664	3707	3609	3518	4117	3531	3554	4483	3927	3745	3706
	3919	3633	3751	3922	4017	3568	3848	3687	3679	3520	3356	3756	3820	3551	3768	3623	3596	4068	3691	3628	3701	3693	3803	3769	3660	3734	3281	3531	4248	3217	3641	3538	3953	3722	3876	3416	3840	3541	3668	3715	3623	3525	4134	3547	3563	4494	3942	3758	3719
	3928	3640	3761	3931	4032	3573	3858	3697	3687	3535	3370	3763	3831	3562	3778	3634	3600	4081	3699	3640	3710	3705	3813	3790	3669	3745	3288	3538	4267	3225	3656	3552	3971	3725	3891	3426	3842	3549	3681	3730	3635	3533	4145	3558	3575	4505	3951	3768	3733
	3938	3650	3773	3940	4046	3575	3865	3704	3693	3548	3380	3777	3845	3571	3788	3647	3610	4091	3711	3651	3721	3711	3823	3800	3680	3756	3295	3552	4280	3239	3670	3560	3986	3734	3899	3434	3850	3559	3696	3739	3645	3541	4156	3570	3583	4513	3966	3776	3742
	3951	3660	3779	3949	4059	3583	3870	3711	3700	3561	3391	3789	3853	3581	3805	3661	3620	4105	3722	3663	3726	3721	3827	3810	3688	3775	3302	3559	4290	3258	3683	3572	3998	3735	3909	3446	3858	3568	3706	3750	3659	3550	4169	3573	3592	4522	3979	3784	3755
	3970	3674	3788	3953	4071	3590	3883	3723	3710	3569	3399	3798	3865	3592	3819	3667	3632	4118	3730	3679	3739	3728	3837	3822	3700	3788	3308	3570	4303	3270	3696	3581	4010	3744	3925	3457	3869	3576	3721	3755	3665	3557	4182	3579	3599	4526	3993	3793	3767
	3985	3686	3795	3963	4084	3601	3890	3735	3722	3581	3407	3805	3875	3606	3832	3675	3641	4130	3742	3694	3750	3736	3844	3826	3711	3801	3317	3578	4314	3279	3710	3590	4021	3754	3936	3473	3875	3588	3732	3762	3678	3565	4191	3590	3604	4530	4001	3800	3778
	4005	3700	3803	3968	4092	3608	3897	3743	3733	3591	3423	3818	3885	3614	3846	3689	3650	4142	3761	3702	3764	3746	3858	3835	3728	3807	3324	3590	4320	3294	3719	3601	4034	3763	3949	3484	3880	3594	3744	3767	3691	3569	4196	3597	3617	4539	4009	3808	3786
	4015	3712	3816	3973	4108	3614	3902	3748	3745	3602	3436	3832	3892	3620	3859	3700	3660	4150	3773	3711	3769	3751	3867	3841	3741	3817	3326	3598	4330	3307	3729	3613	4047	3771	3954	3501	3890	3607	3757	3780	3705	3574	4213	3603	3626	4544	4014	3815	3798
	4030	3719	3828	3982	4126	3622	3908	3753	3754	3617	3449	3844	3903	3630	3869	3710	3670	4164	3781	3722	3774	3759	3875	3849	3754	3828	3334	3607	4338	3314	3740	3620	4061	3781	3970	3516	3903	3617	3763	3786	3715	3580	4227	3613	3636	4550	4022	3823	3810
	4043	3726	3841	3987	4143	3632	3922	3763	3768	3628	3457	3860	3917	3640	3875	3723	3687	4177	3790	3733	3785	3764	3879	3856	3760	3837	3341	3617	4352	3324	3749	3628	4075	3784	3981	3527	3909	3625	3768	3795	3721	3586	4238	3624	3646	4558	4030	3833	3822
	4053	3741	3849	3996	4158	3636	3933	3770	3775	3636	3466	3864	3927	3651	3879	3732	3695	4193	3801	3742	3797	3771	3881	3867	3771	3845	3354	3623	4362	3334	3759	3637	4091	3789	3990	3540	3921	3637	3780	3803	3730	3594	4251	3633	3653	4566	4040	3840	3827
	4058	3749	3858	4008	4172	3639	3942	3779	3784	3647	3476	3877	3936	3660	3891	3743	3709	4206	3813	3753	3812	3777	3888	3879	3787	3849	3367	3628	4376	3343	3774	3643	4104	3797	3998	3547	3931	3650	3791	3809	3739	3601	4267	3647	3661	4576	4048	3851	3839
	4067	3762	3868	4017	4187	3646	3950	3784	3787	3657	3488	3888	3943	3668	3903	3756	3721	4217	3829	3772	3823	3784	3890	3892	3797	3854	3379	3634	4388	3356	3780	3652	4121	3808	4007	3555	3943	3660	3809	3819	3747	3612	4280	3657	3674	4581	4056	3865	3850
	4083	3770	3872	4027	4197	3650	3958	3791	3795	3666	3497	3901	3957	3674	3919	3770	3729	4231	3840	3782	3835	3793	3898	3900	3806	3858	3395	3638	4398	3368	3792	3658	4134	3816	4016	3563	3951	3670	3822	3825	3754	3619	4294	3669	3684	4584	4066	3876	3865
	4092	3778	3884	4036	4210	3654	3964	3801	3798	3679	3507	3910	3967	3682	3933	3782	3742	4239	3848	3787	3850	3808	3904	3912	3810	3863	3404	3645	4410	3374	3801	3667	4148	3818	4030	3573	3964	3680	3838	3832	3764	3629	4303	3681	3694	4588	4076	3886	3874
	4106	3784	3888	4038	4219	3657	3974	3806	3805	3690	3514	3924	3978	3694	3945	3790	3752	4249	3858	3799	3862	3815	3909	3922	3820	3871	3415	3652	4420	3384	3809	3679	4165	3823	4041	3590	3973	3690	3846	3841	3768	3634	4319	3694	3707	4597	4084	3899	3881
	4117	3790	3894	4049	4232	3662	3984	3809	3813	3702	3526	3936	3994	3696	3952	3803	3757	4258	3867	3811	3866	3825	3911	3941	3835	3882	3425	3658	4429	3392	3827	3687	4182	3830	4051	3602	3985	3703	3856	3849	3778	3639	4335	3705	3712	4607	4095	3904	3892
	4132	3799	3905	4060	4240	3666	3991	3814	3816	3712	3534	3953	4005	3699	3957	3809	3771	4269	3873	3822	3875	3832	3916	3957	3842	3892	3437	3663	4442	3398	3836	3699	4189	3837	4068	3611	3996	3712	3874	3858	3785	3643	4348	3713	3719	4616	4108	3915	3903
	4146	3807	3913	4070	4254	3671	4000	3823	3827	3720	3543	3962	4018	3703	3963	3822	3788	4280	3883	3828	3883	3840	3919	3968	3850	3905	3450	3671	4450	3403	3846	3704	4198	3846	4077	3618	4001	3722	3892	3866	3791	3649	4358	3719	3726	4620	4122	3924	3915
	4159	3820	3925	4083	4263	3677	4008	3830	3829	3733	3553	3976	4026	3706	3970	3834	3799	4293	3897	3835	3891	3846	3920	3977	3859	3911	3462	3678	4466	3411	3862	3712	4208	3855	4092	3624	4005	3730	3908	3876	3801	3658	4374	3729	3740	4630	4131	3938	3927
	4176	3824	3933	4097	4272	3683	4018	3836	3840	3744	3562	3987	4042	3710	3972	3849	3815	4297	3906	3839	3896	3853	3923	3985	3869	3926	3479	3681	4473	3417	3876	3719	4219	3860	4103	3630	4012	3741	3919	3887	3803	3668	4394	3736	3747	4635	4140	3947	3940
	4188	3837	3946	4108	4284	3689	4025	3840	3856	3753	3576	3997	4050	3717	3984	3858	3828	4307	3924	3848	3905	3863	3929	3996	3880	3936	3500	3687	4484	3425	3883	3727	4231	3870	4114	3640	4019	3748	3922	3893	3812	3680	4408	3742	3758	4642	4148	3960	3949
	4201	3847	3958	4119	4297	3693	4029	3843	3868	3756	3584	4013	4059	3723	3993	3869	3836	4313	3936	3853	3917	3875	3936	4003	3888	3948	3511	3691	4496	3431	3895	3735	4240	3882	4126	3649	4027	3757	3926	3901	3821	3690	4425	3750	3766	4653	4159	3968	3959
	4211	3858	3972	4129	4317	3696	4033	3852	3877	3763	3590	4022	4067	3729	4004	3877	3848	4325	3951	3860	3925	3880	3940	4014	3895	3958	3522	3697	4512	3439	3899	3746	4248	3896	4139	3653	4032	3769	3939	3906	3828	3702	4435	3759	3774	4659	4172	3978	3973
	4224	3872	3984	4140	4332	3701	4044	3858	3889	3772	3597	4030	4074	3735	4016	3887	3863	4340	3958	3867	3934	3884	3945	4022	3902	3965	3528	3706	4526	3447	3908	3755	4259	3906	4153	3664	4036	3780	3952	3914	3838	3710	4456	3769	3788	4666	4180	3990	3983
	4234	3880	3996	4154	4345	3711	4053	3864	3896	3786	3600	4036	4091	3743	4029	3896	3878	4352	3973	3876	3944	3886	3953	4030	3911	3972	3538	3715	4536	3459	3916	3765	4269	3915	4166	3671	4047	3786	3959	3921	3844	3715	4474	3780	3796	4674	4196	3999	3993
	4243	3889	4010	4165	4351	3717	4065	3875	3904	3796	3608	4045	4102	3752	4039	3898	3887	4367	3987	3879	3952	3891	3955	4040	3921	3978	3548	3723	4543	3466	3925	3770	4278	3922	4176	3677	4053	3792	3970	3927	3852	3726	4497	3787	3805	4684	4213	4006	4002
	4257	3898	4028	4177	4358	3725	4073	3887	3910	3813	3615	4053	4113	3763	4048	3904	3903	4383	3995	3884	3959	3894	3960	4052	3924	3983	3560	3730	4546	3474	3938	3778	4289	3933	4183	3685	4073	3803	3979	3937	3857	3737	4507	3794	3814	4698	4225	4015	4009
	4270	3905	4034	4185	4376	3733	4085	3898	3924	3827	3623	4059	4127	3770	4055	3911	3912	4394	4007	3891	3967	3899	3962	4066	3927	3987	3574	3737	4553	3485	3947	3788	4303	3939	4195	3699	4085	3811	3988	3943	3864	3740	4522	3800	3827	4711	4239	4024	4020
	4276	3912	4048	4192	4391	3736	4097	3905	3942	3841	3628	4066	4136	3781	4065	3921	3928	4408	4018	3899	3977	3904	3964	4077	3936	3994	3582	3745	4560	3496	3953	3798	4309	3946	4203	3714	4096	3815	4000	3950	3876	3747	4542	3809	3840	4726	4249	4032	4026
	4284	3918	4057	4195	4403	3745	4107	3912	3954	3854	3639	4075	4144	3798	4078	3934	3938	4416	4031	3906	3983	3923	3966	4092	3952	4001	3595	3756	4570	3502	3962	3806	4317	3951	4210	3727	4108	3823	4005	3957	3890	3754	4553	3820	3856	4738	4256	4040	4035
	4292	3927	4067	4202	4413	3752	4115	3924	3974	3871	3651	4081	4155	3809	4089	3938	3951	4422	4039	3909	3995	3933	3966	4106	3964	4006	3608	3761	4575	3507	3973	3815	4321	3964	4221	3736	4121	3830	4015	3963	3897	3766	4564	3834	3869	4746	4266	4043	4044
	4310	3930	4076	4217	4423	3760	4126	3926	3984	3883	3659	4087	4169	3819	4092	3947	3965	4428	4047	3914	4000	3940	3969	4115	3972	4012	3623	3769	4586	3514	3981	3828	4327	3971	4227	3742	4130	3840	4025	3968	3908	3779	4578	3841	3883	4761	4279	4050	4056
	4324	3933	4085	4227	4432	3764	4137	3933	3996	3894	3675	4092	4187	3826	4101	3959	3977	4438	4053	3920	4012	3948	3975	4127	3981	4017	3630	3777	4593	3523	3995	3836	4333	3980	4234	3747	4142	3845	4033	3971	3918	3791	4588	3849	3897	4774	4290	4061	4066
	4341	3938	4096	4235	4445	3775	4140	3940	4009	3901	3689	4101	4195	3837	4110	3966	3996	4451	4070	3930	4020	3956	3984	4141	3989	4027	3646	3788	4598	3531	4008	3844	4341	3985	4247	3757	4151	3853	4047	3979	3932	3800	4598	3856	3906	4783	4304	4076	4073
	4348	3945	4105	4243	4456	3783	4149	3946	4025	3912	3706	4106	4204	3847	4122	3971	4008	4462	4082	3937	4032	3958	3996	4148	4000	4037	3654	3795	4605	3543	4019	3861	4349	3995	4253	3765	4160	3858	4057	3987	3941	3809	4609	3864	3918	4794	4318	4087	4080
	4354	3950	4111	4249	4472	3793	4159	3954	4044	3922	3720	4114	4218	3853	4133	3976	4024	4473	4091	3948	4038	3965	4003	4161	4009	4045	3668	3808	4617	3550	4036	3873	4357	4006	4262	3776	4171	3865	4063	3996	3956	3820	4620	3871	3927	4805	4324	4097	4086
	4362	3958	4116	4258	4486	3797	4166	3960	4062	3930	3727	4122	4236	3860	4150	3981	4038	4481	4099	3959	4042	3969	4009	4169	4018	4054	3674	3813	4626	3561	4045	3887	4360	4013	4271	3786	4182	3872	4070	4006	3965	3828	4634	3880	3942	4814	4334	4108	4101
	4370	3967	4121	4262	4498	3802	4183	3967	4075	3938	3739	4127	4249	3867	4162	3995	4045	4489	4110	3967	4051	3979	4017	4178	4026	4066	3683	3824	4641	3569	4060	3898	4365	4020	4286	3800	4189	3878	4077	4016	3977	3838	4651	3889	3951	4829	4337	4112	4112
	4382	3975	4124	4267	4510	3812	4189	3972	4090	3945	3747	4134	4261	3876	4177	4009	4058	4495	4121	3978	4057	3986	4026	4183	4031	4078	3690	3837	4655	3578	4070	3906	4370	4029	4297	3813	4199	3885	4086	4027	3984	3846	4661	3901	3957	4840	4350	4121	4122
	4392	3980	4132	4271	4520	3820	4199	3982	4098	3951	3753	4140	4275	3888	4191	4023	4071	4503	4133	3981	4062	3996	4029	4190	4037	4095	3695	3839	4664	3590	4083	3916	4380	4036	4300	3827	4208	3898	4096	4040	3994	3856	4673	3909	3975	4852	4364	4127	4129
	4406	3985	4143	4278	4528	3830	4205	3988	4104	3963	3760	4148	4291	3898	4200	4037	4082	4512	4145	3988	4070	4008	4037	4192	4049	4113	3703	3841	4673	3600	4091	3927	4388	4045	4311	3837	4217	3908	4106	4049	4005	3865	4682	3918	3985	4860	4377	4134	4138
	4413	3989	4155	4289	4538	3838	4218	3997	4111	3973	3770	4153	4302	3904	4210	4045	4093	4521	4152	3991	4078	4011	4046	4200	4060	4135	3713	3851	4683	3610	4097	3940	4394	4053	4316	3845	4234	3917	4116	4060	4014	3874	4694	3926	3991	4870	4387	4142	4143
	4420	3998	4164	4296	4541	3843	4230	4008	4119	3978	3782	4159	4320	3921	4219	4059	4104	4529	4161	3997	4089	4016	4056	4205	4070	4152	3724	3853	4689	3620	4109	3951	4405	4061	4324	3857	4244	3928	4120	4069	4023	3890	4700	3936	3994	4883	4404	4152	4153
	4428	4006	4177	4301	4551	3851	4241	4024	4132	3984	3792	4166	4332	3938	4232	4068	4111	4534	4168	4002	4098	4024	4066	4213	4082	4165	3730	3858	4697	3632	4122	3968	4415	4069	4336	3866	4259	3933	4134	4078	4033	3900	4716	3942	3997	4894	4419	4159	4159
	4439	4012	4186	4312	4557	3860	4254	4028	4142	3989	3805	4177	4340	3949	4242	4074	4119	4543	4178	4009	4106	4032	4073	4219	4095	4175	3742	3864	4703	3643	4133	3982	4421	4077	4345	3879	4272	3936	4140	4081	4043	3911	4732	3953	4010	4900	4435	4165	4169
	4454	4021	4195	4322	4563	3870	4261	4041	4153	3996	3813	4190	4363	3962	4256	4082	4129	4548	4186	4016	4113	4042	4083	4227	4106	4186	3749	3877	4711	3650	4145	3991	4425	4086	4353	3888	4285	3939	4154	4091	4051	3923	4742	3962	4020	4906	4452	4170	4182
	4462	4029	4210	4334	4572	3882	4271	4052	4161	4005	3815	4199	4371	3974	4266	4092	4141	4562	4199	4021	4130	4050	4096	4236	4116	4197	3759	3889	4720	3659	4151	4000	4433	4095	4365	3892	4292	3945	4166	4107	4058	3938	4748	3967	4031	4913	4463	4178	4195
	4477	4041	4218	4340	4579	3893	4282	4059	4178	4010	3825	4206	4381	3984	4281	4110	4152	4571	4212	4028	4143	4060	4107	4243	4121	4213	3773	3900	4725	3667	4157	4013	4436	4103	4377	3903	4301	3951	4182	4115	4069	3952	4763	3971	4049	4919	4468	4185	4206
	4490	4050	4226	4351	4586	3905	4300	4068	4190	4015	3832	4207	4398	3998	4290	4127	4159	4584	4220	4038	4152	4067	4114	4245	4130	4227	3784	3908	4732	3675	4164	4026	4442	4117	4384	3915	4309	3955	4196	4120	4083	3964	4774	3976	4061	4930	4486	4193	4215
	4506	4064	4242	4360	4589	3919	4315	4079	4195	4024	3846	4214	4409	4004	4299	4143	4167	4590	4228	4048	4157	4077	4123	4250	4135	4244	3791	3918	4739	3684	4172	4037	4453	4127	4393	3928	4320	3962	4212	4128	4097	3980	4787	3982	4070	4943	4497	4200	4222
	4522	4075	4258	4374	4601	3925	4329	4089	4203	4031	3857	4220	4418	4013	4312	4158	4178	4599	4242	4055	4163	4091	4127	4255	4141	4257	3802	3927	4747	3695	4182	4053	4463	4138	4406	3937	4333	3971	4228	4135	4102	3993	4799	3989	4080	4952	4505	4212	4234
	4535	4085	4269	4380	4615	3933	4339	4100	4212	4041	3869	4230	4427	4021	4324	4168	4190	4604	4250	4063	4167	4109	4132	4269	4150	4268	3808	3935	4754	3704	4188	4060	4468	4150	4422	3942	4341	3986	4238	4140	4109	4005	4808	3999	4090	4964	4517	4215	4243
	4545	4097	4283	4390	4629	3941	4348	4113	4229	4056	3888	4239	4430	4030	4338	4180	4203	4612	4259	4073	4173	4122	4146	4277	4162	4280	3816	3941	4764	3711	4197	4070	4476	4156	4445	3947	4348	3997	4245	4144	4115	4010	4822	4010	4108	4978	4526	4225	4249
	4558	4106	4300	4396	4639	3955	4362	4130	4238	4064	3901	4247	4439	4038	4358	4192	4214	4618	4269	4076	4175	4132	4153	4287	4168	4292	3825	3949	4770	3723	4204	4074	4487	4167	4456	3957	4357	4009	4254	4154	4125	4015	4835	4022	4124	4992	4533	4235	4256
	4577	4110	4312	4401	4648	3965	4369	4143	4245	4074	3921	4253	4443	4047	4370	4202	4230	4624	4283	4079	4181	4146	4166	4292	4177	4305	3838	3952	4777	3733	4213	4084	4499	4180	4466	3966	4368	4012	4259	4159	4132	4023	4845	4027	4136	4999	4543	4240	4263
	4594	4116	4324	4407	4657	3975	4381	4149	4254	4086	3938	4259	4459	4053	4381	4205	4241	4635	4293	4085	4187	4161	4175	4302	4186	4317	3846	3963	4784	3742	4222	4096	4507	4194	4478	3975	4376	4018	4270	4168	4144	4033	4861	4036	4145	5010	4550	4245	4269
	4611	4119	4340	4418	4668	3981	4389	4154	4263	4095	3957	4266	4466	4061	4394	4212	4253	4643	4309	4088	4191	4172	4185	4314	4190	4328	3856	3971	4790	3751	4229	4107	4525	4202	4488	3985	4386	4027	4283	4173	4152	4046	4872	4043	4161	5017	4557	4249	4279
	4622	4126	4356	4426	4680	3995	4399	4158	4270	4109	3977	4275	4478	4071	4401	4222	4262	4649	4326	4097	4198	4183	4202	4328	4200	4338	3863	3982	4797	3768	4233	4120	4531	4213	4502	3989	4397	4041	4296	4182	4160	4059	4887	4056	4179	5029	4566	4254	4288
	4635	4131	4372	4435	4694	4003	4410	4163	4279	4117	3996	4287	4485	4079	4409	4228	4272	4660	4338	4104	4207	4193	4214	4340	4207	4345	3868	3994	4804	3781	4237	4132	4535	4224	4515	3995	4409	4051	4305	4188	4169	4069	4903	4063	4195	5040	4574	4261	4299
	4649	4147	4385	4440	4698	4012	4422	4169	4289	4125	4007	4298	4495	4091	4416	4241	4286	4668	4351	4109	4214	4202	4226	4356	4217	4354	3878	4004	4809	3788	4248	4144	4540	4234	4529	3997	4419	4059	4311	4196	4176	4077	4917	4070	4206	5045	4579	4267	4312
	4660	4159	4406	4447	4712	4023	4432	4178	4297	4136	4022	4301	4510	4100	4430	4249	4298	4680	4361	4118	4227	4211	4234	4371	4231	4362	3886	4012	4813	3797	4256	4154	4550	4245	4535	4006	4424	4073	4322	4207	4184	4081	4931	4076	4222	5051	4588	4279	4321
	4667	4166	4422	4457	4724	4033	4445	4186	4308	4151	4031	4306	4518	4114	4441	4264	4308	4689	4373	4124	4235	4223	4243	4387	4243	4376	3893	4018	4821	3804	4262	4168	4561	4260	4554	4013	4438	4083	4330	4216	4190	4088	4943	4085	4239	5060	4599	4288	4335
	4681	4173	4439	4463	4734	4040	4455	4195	4320	4159	4045	4313	4529	4126	4449	4278	4315	4696	4391	4132	4251	4235	4251	4400	4251	4386	3907	4030	4830	3817	4271	4177	4572	4268	4570	4019	4442	4094	4341	4220	4199	4103	4953	4093	4250	5066	4607	4293	4348
	4688	4180	4453	4467	4748	4044	4460	4205	4327	4165	4057	4322	4538	4137	4461	4289	4321	4700	4404	4144	4256	4242	4264	4411	4260	4395	3914	4040	4838	3828	4284	4189	4582	4279	4584	4027	4450	4102	4350	4227	4209	4118	4961	4099	4264	5076	4618	4303	4358
	4698	4186	4468	4472	4759	4057	4468	4216	4339	4172	4070	4335	4552	4147	4478	4300	4335	4708	4413	4151	4264	4258	4274	4424	4268	4403	3922	4047	4848	3839	4297	4205	4600	4289	4596	4030	4458	4117	4353	4235	4223	4130	4973	4107	4279	5085	4627	4316	4368
	4706	4196	4482	4481	4769	4069	4472	4228	4345	4176	4080	4343	4562	4160	4490	4313	4341	4719	4428	4158	4272	4268	4285	4434	4278	4424	3931	4058	4861	3849	4305	4219	4613	4301	4606	4039	4475	4126	4361	4244	4237	4140	4980	4120	4296	5096	4634	4328	4379
	4709	4204	4496	4485	4782	4078	4477	4244	4353	4193	4096	4352	4572	4172	4502	4321	4348	4728	4443	4168	4281	4279	4297	4443	4291	4434	3934	4066	4874	3859	4315	4235	4628	4311	4617	4050	4485	4135	4374	4251	4253	4150	4998	4126	4303	5105	4640	4336	4387
	4718	4211	4509	4489	4788	4086	4480	4254	4363	4207	4107	4356	4589	4180	4509	4333	4355	4739	4452	4172	4289	4288	4311	4460	4306	4444	3942	4077	4884	3868	4325	4249	4643	4322	4630	4063	4494	4145	4383	4263	4260	4166	5016	4139	4315	5108	4644	4346	4401
	4730	4224	4527	4498	4795	4094	4483	4260	4376	4219	4120	4366	4601	4192	4517	4337	4362	4750	4464	4178	4301	4303	4319	4474	4310	4454	3952	4088	4888	3879	4332	4264	4656	4337	4644	4076	4508	4150	4392	4271	4267	4175	5037	4147	4331	5117	4649	4354	4415
	4742	4241	4537	4503	4803	4100	4488	4267	4386	4232	4133	4373	4612	4200	4530	4348	4371	4761	4473	4186	4315	4313	4329	4491	4316	4461	3958	4103	4895	3892	4340	4280	4670	4351	4663	4084	4517	4166	4405	4277	4277	4185	5047	4152	4340	5126	4660	4367	4433
	4759	4253	4553	4509	4807	4109	4492	4275	4395	4241	4143	4380	4622	4206	4550	4362	4380	4768	4484	4196	4327	4320	4338	4501	4329	4475	3965	4119	4904	3905	4343	4296	4677	4366	4685	4091	4525	4177	4412	4286	4284	4194	5061	4155	4352	5138	4674	4379	4444
	4775	4263	4570	4514	4814	4116	4502	4287	4409	4253	4159	4391	4638	4216	4564	4374	4397	4774	4494	4200	4339	4335	4348	4504	4336	4489	3978	4128	4910	3917	4350	4307	4689	4378	4699	4093	4539	4181	4419	4297	4289	4201	5071	4161	4360	5153	4684	4393	4454
	4792	4274	4581	4521	4820	4123	4507	4300	4414	4265	4177	4397	4652	4224	4583	4387	4404	4780	4507	4206	4354	4342	4363	4510	4348	4502	3987	4135	4918	3935	4358	4319	4698	4385	4710	4100	4552	4189	4430	4308	4298	4216	5078	4171	4376	5173	4692	4401	4470
	4804	4284	4595	4527	4826	4128	4513	4312	4427	4278	4186	4407	4662	4236	4592	4396	4413	4787	4515	4212	4367	4353	4376	4521	4362	4513	3993	4146	4925	3952	4361	4338	4714	4392	4728	4108	4563	4199	4439	4319	4311	4223	5092	4178	4389	5183	4701	4413	4486
	4816	4297	4605	4538	4835	4136	4517	4316	4432	4284	4198	4416	4672	4250	4601	4409	4423	4794	4520	4222	4376	4360	4383	4530	4371	4524	4001	4157	4931	3963	4369	4349	4720	4402	4739	4112	4570	4209	4442	4327	4320	4234	5105	4179	4404	5194	4707	4424	4497
	4831	4304	4619	4546	4842	4144	4523	4326	4445	4298	4208	4427	4684	4260	4619	4421	4434	4805	4529	4233	4387	4369	4395	4538	4385	4539	4010	4171	4937	3969	4381	4359	4734	4416	4754	4124	4580	4221	4448	4336	4334	4247	5115	4189	4423	5205	4711	4432	4509
	4846	4316	4632	4553	4848	4155	4526	4335	4453	4311	4219	4432	4694	4267	4628	4431	4443	4811	4540	4240	4395	4375	4410	4545	4397	4552	4017	4181	4944	3979	4388	4372	4741	4431	4761	4133	4591	4236	4454	4349	4341	4258	5130	4197	4440	5212	4721	4435	4521
	4856	4329	4644	4562	4851	4160	4532	4342	4462	4325	4228	4436	4709	4276	4637	4446	4452	4821	4550	4248	4403	4378	4422	4557	4411	4563	4023	4191	4950	3993	4399	4379	4752	4444	4770	4146	4604	4252	4456	4361	4355	4263	5143	4207	4450	5224	4733	4440	4532
	4863	4342	4653	4571	4860	4170	4540	4350	4470	4341	4240	4442	4715	4289	4651	4458	4459	4829	4556	4255	4414	4383	4436	4566	4419	4580	4032	4201	4953	4005	4409	4386	4764	4457	4783	4158	4619	4264	4460	4372	4365	4269	5155	4220	4463	5232	4746	4449	4545
	4867	4351	4661	4581	4865	4178	4545	4358	4479	4359	4250	4445	4730	4297	4665	4468	4467	4837	4566	4265	4428	4390	4443	4570	4426	4599	4041	4209	4965	4013	4417	4396	4771	4466	4794	4169	4627	4279	4463	4386	4380	4275	5168	4228	4471	5243	4753	4453	4556
	4877	4366	4672	4591	4871	4186	4551	4371	4488	4364	4263	4451	4737	4304	4676	4479	4473	4845	4575	4277	4437	4400	4457	4579	4435	4612	4051	4218	4970	4021	4432	4409	4782	4473	4803	4181	4640	4294	4472	4394	4394	4290	5185	4237	4487	5252	4765	4458	4562
	4885	4377	4681	4599	4880	4196	4555	4380	4494	4381	4272	4453	4751	4313	4682	4493	4480	4853	4579	4286	4448	4410	4466	4588	4447	4620	4061	4225	4978	4025	4449	4420	4792	4482	4820	4194	4654	4308	4476	4403	4403	4307	5197	4253	4499	5261	4772	4464	4575
	4889	4390	4695	4612	4887	4205	4560	4385	4503	4392	4284	4458	4765	4323	4691	4502	4491	4865	4585	4291	4457	4422	4472	4596	4460	4631	4073	4243	4985	4037	4459	4431	4801	4489	4829	4207	4661	4318	4486	4408	4417	4315	5217	4265	4511	5270	4780	4467	4589
	4896	4400	4707	4620	4894	4211	4572	4394	4509	4407	4295	4466	4778	4333	4701	4513	4498	4873	4592	4295	4464	4433	4476	4601	4466	4642	4079	4249	4996	4050	4473	4442	4814	4497	4841	4216	4672	4325	4495	4414	4427	4328	5230	4277	4521	5284	4793	4473	4600
	4910	4409	4726	4627	4901	4221	4577	4401	4516	4413	4306	4477	4786	4346	4713	4523	4507	4884	4606	4301	4470	4439	4485	4609	4475	4650	4085	4259	5011	4061	4485	4446	4834	4503	4850	4227	4679	4337	4499	4418	4440	4341	5242	4283	4525	5292	4801	4476	4610
	4923	4418	4743	4633	4909	4227	4589	4413	4524	4422	4312	4483	4798	4355	4723	4532	4518	4891	4621	4310	4480	4449	4489	4614	4482	4658	4089	4269	5016	4070	4493	4454	4846	4506	4858	4235	4689	4347	4508	4428	4452	4352	5251	4293	4535	5302	4810	4482	4619
	4938	4428	4761	4640	4920	4237	4596	4421	4529	4430	4324	4488	4804	4364	4735	4546	4522	4901	4631	4314	4486	4464	4502	4621	4488	4666	4092	4278	5027	4079	4503	4465	4857	4513	4872	4242	4696	4354	4517	4433	4462	4361	5260	4303	4546	5315	4822	4487	4633
	4948	4439	4775	4647	4927	4244	4604	4427	4536	4437	4335	4496	4811	4373	4738	4558	4528	4906	4639	4326	4491	4476	4509	4634	4497	4676	4096	4290	5031	4087	4513	4473	4869	4522	4881	4251	4708	4366	4529	4438	4479	4380	5283	4317	4553	5329	4831	4496	4647
	4957	4449	4794	4651	4937	4257	4611	4436	4543	4443	4354	4508	4820	4385	4746	4573	4536	4918	4651	4333	4493	4483	4518	4643	4505	4686	4097	4302	5039	4100	4526	4486	4886	4531	4894	4260	4719	4374	4535	4443	4496	4397	5291	4325	4562	5340	4843	4501	4656
	4966	4460	4808	4659	4949	4266	4623	4442	4556	4454	4361	4512	4828	4394	4757	4590	4548	4928	4662	4338	4504	4495	4524	4648	4515	4694	4098	4306	5046	4116	4540	4500	4896	4539	4907	4269	4731	4382	4544	4449	4511	4414	5304	4333	4572	5349	4851	4505	4665
	4972	4470	4823	4668	4965	4280	4632	4451	4565	4463	4368	4520	4837	4404	4764	4607	4554	4940	4673	4346	4508	4513	4527	4660	4526	4702	4106	4316	5055	4123	4550	4513	4902	4549	4916	4276	4741	4393	4553	4458	4525	4432	5310	4342	4582	5365	4866	4512	4674
	4975	4481	4839	4679	4972	4289	4636	4461	4572	4472	4383	4529	4841	4414	4772	4622	4565	4950	4680	4358	4515	4529	4536	4669	4538	4710	4111	4321	5064	4130	4560	4522	4909	4561	4926	4284	4754	4405	4563	4467	4539	4438	5324	4348	4586	5373	4876	4516	4680
	4984	4489	4854	4688	4982	4300	4644	4467	4583	4479	4397	4537	4852	4419	4777	4634	4574	4960	4685	4368	4525	4542	4542	4680	4549	4722	4113	4327	5076	4140	4576	4533	4919	4567	4939	4301	4765	4414	4572	4474	4553	4449	5333	4358	4593	5386	4884	4517	4686
	4996	4499	4866	4699	5001	4310	4649	4476	4595	4487	4406	4546	4861	4425	4785	4642	4585	4973	4688	4376	4539	4555	4548	4698	4564	4730	4116	4334	5080	4150	4587	4543	4933	4574	4951	4310	4777	4419	4583	4483	4568	4463	5344	4361	4604	5395	4895	4518	4693
	5005	4510	4877	4706	5008	4322	4658	4485	4601	4502	4422	4551	4868	4432	4793	4653	4598	4983	4696	4381	4547	4569	4556	4710	4574	4743	4122	4344	5087	4161	4599	4549	4945	4579	4963	4318	4788	4424	4587	4489	4581	4475	5351	4365	4611	5406	4904	4523	4701
	5014	4516	4890	4716	5017	4327	4666	4496	4610	4517	4435	4555	4873	4439	4800	4660	4611	4990	4707	4388	4552	4582	4563	4720	4581	4754	4125	4358	5095	4171	4611	4563	4957	4583	4974	4322	4807	4432	4593	4497	4593	4490	5354	4373	4618	5420	4912	4526	4714
	5023	4520	4905	4726	5029	4336	4676	4504	4617	4528	4451	4559	4880	4448	4805	4676	4623	5002	4721	4399	4561	4597	4573	4729	4589	4762	4131	4369	5103	4182	4622	4567	4965	4590	4988	4327	4818	4436	4601	4508	4606	4497	5358	4384	4625	5434	4922	4531	4722
	5034	4529	4918	4735	5039	4346	4690	4515	4627	4540	4466	4570	4885	4456	4810	4685	4631	5009	4730	4402	4571	4606	4582	4735	4596	4768	4137	4379	5110	4191	4632	4575	4976	4597	4997	4334	4834	4442	4604	4519	4618	4510	5365	4396	4637	5445	4930	4536	4733
	5043	4537	4929	4744	5051	4352	4697	4523	4635	4548	4480	4575	4894	4466	4818	4695	4645	5017	4742	4411	4584	4619	4591	4750	4606	4782	4145	4384	5119	4203	4648	4583	4996	4603	5003	4338	4844	4451	4608	4528	4628	4517	5372	4402	4650	5461	4940	4538	4742
	5057	4541	4943	4753	5059	4360	4710	4533	4646	4562	4497	4586	4900	4475	4827	4697	4659	5023	4750	4420	4596	4633	4602	4761	4613	4796	4155	4398	5131	4214	4663	4592	5012	4607	5012	4344	4859	4458	4612	4535	4637	4527	5379	4412	4665	5475	4951	4543	4749
	5070	4548	4960	4761	5066	4369	4720	4545	4654	4573	4511	4598	4910	4488	4836	4703	4672	5035	4757	4425	4606	4647	4608	4770	4623	4811	4166	4417	5144	4229	4678	4602	5024	4616	5019	4352	4873	4462	4620	4546	4646	4533	5388	4421	4677	5482	4964	4548	4756
	5078	4558	4969	4774	5081	4377	4728	4557	4663	4580	4528	4609	4920	4490	4842	4710	4684	5040	4770	4436	4623	4656	4613	4779	4631	4821	4172	4431	5154	4244	4688	4608	5037	4623	5030	4360	4888	4464	4627	4556	4655	4546	5395	4430	4687	5496	4975	4555	4764
	5091	4566	4980	4786	5089	4387	4736	4568	4667	4589	4537	4617	4924	4499	4845	4715	4702	5051	4778	4441	4630	4662	4618	4787	4634	4829	4178	4446	5168	4250	4700	4619	5052	4631	5040	4371	4905	4469	4633	4568	4664	4564	5405	4437	4699	5509	4989	4564	4779
	5099	4579	4997	4794	5103	4398	4742	4577	4674	4602	4553	4630	4939	4505	4852	4720	4714	5060	4791	4446	4636	4668	4625	4799	4641	4842	4186	4456	5182	4262	4719	4625	5066	4636	5054	4380	4914	4476	4637	4580	4671	4578	5420	4442	4705	5520	4997	4577	4785
	5109	4597	5012	4803	5113	4409	4746	4588	4680	4609	4563	4641	4952	4511	4862	4725	4731	5066	4801	4450	4646	4674	4632	4806	4647	4846	4193	4468	5197	4271	4733	4636	5075	4637	5068	4384	4928	4491	4643	4590	4680	4588	5430	4446	4718	5535	5007	4584	4795
	5121	4609	5026	4809	5123	4417	4758	4597	4689	4618	4578	4644	4962	4525	4876	4731	4743	5078	4810	4456	4658	4680	4638	4816	4651	4848	4196	4473	5209	4284	4744	4643	5089	4640	5076	4388	4942	4502	4649	4597	4690	4602	5444	4451	4728	5547	5012	4596	4806
	5133	4621	5039	4817	5135	4424	4767	4609	4697	4628	4587	4655	4970	4533	4885	4735	4755	5093	4824	4468	4666	4683	4645	4827	4655	4853	4202	4486	5227	4293	4753	4655	5097	4648	5089	4392	4953	4514	4659	4607	4700	4613	5455	4454	4741	5553	5021	4606	4812
	5151	4630	5056	4828	5143	4434	4775	4623	4703	4636	4597	4660	4977	4545	4901	4739	4765	5104	4839	4473	4678	4685	4652	4834	4663	4862	4207	4492	5242	4308	4759	4667	5114	4659	5102	4398	4962	4524	4666	4622	4714	4626	5464	4457	4753	5563	5030	4612	4819
	5168	4644	5065	4844	5152	4443	4784	4630	4707	4647	4613	4667	4988	4554	4914	4746	4773	5114	4850	4483	4686	4693	4662	4842	4671	4869	4214	4496	5262	4313	4766	4679	5127	4667	5111	4405	4976	4534	4672	4633	4725	4637	5479	4469	4768	5577	5042	4626	4829
	5181	4654	5080	4856	5163	4457	4791	4643	4714	4659	4625	4668	5005	4565	4937	4750	4784	5128	4861	4493	4702	4695	4671	4854	4678	4881	4221	4503	5281	4321	4774	4686	5145	4674	5129	4415	4989	4547	4680	4639	4738	4653	5483	4478	4783	5591	5057	4638	4833
	5190	4664	5095	4863	5175	4468	4799	4652	4718	4672	4636	4674	5020	4570	4958	4756	4792	5138	4868	4504	4716	4699	4679	4864	4692	4891	4228	4513	5290	4333	4788	4697	5163	4687	5140	4425	4997	4559	4693	4648	4749	4666	5496	4485	4798	5598	5075	4650	4842
	5201	4672	5109	4870	5185	4475	4812	4671	4723	4681	4645	4678	5035	4578	4972	4760	4800	5146	4874	4517	4722	4705	4684	4872	4699	4893	4231	4521	5304	4345	4795	4708	5178	4692	5157	4430	5007	4573	4700	4661	4762	4676	5505	4496	4810	5604	5085	4658	4854
	5209	4685	5119	4877	5196	4481	4818	4685	4735	4689	4658	4684	5045	4588	4993	4768	4809	5151	4887	4529	4738	4714	4690	4880	4714	4898	4233	4533	5320	4355	4812	4717	5198	4700	5171	4438	5016	4585	4710	4676	4773	4684	5518	4507	4820	5616	5096	4671	4859
	5226	4691	5129	4887	5206	4484	4826	4698	4742	4695	4671	4693	5057	4599	5008	4779	4817	5159	4903	4534	4754	4719	4698	4884	4723	4906	4237	4544	5333	4364	4824	4730	5211	4708	5187	4454	5024	4593	4723	4686	4782	4693	5532	4519	4831	5627	5109	4685	4869
	5241	4698	5141	4897	5217	4493	4836	4705	4753	4706	4686	4698	5065	4610	5023	4783	4830	5163	4920	4542	4762	4726	4714	4894	4727	4916	4240	4553	5345	4376	4835	4736	5232	4713	5203	4466	5028	4600	4728	4699	4792	4700	5540	4534	4842	5639	5121	4703	4880
	5253	4704	5156	4910	5223	4501	4848	4714	4758	4714	4698	4708	5081	4614	5042	4786	4841	5173	4927	4557	4772	4738	4723	4903	4732	4931	4243	4561	5356	4389	4842	4741	5252	4719	5220	4471	5040	4606	4736	4710	4803	4708	5546	4541	4851	5651	5127	4717	4889
	5267	4717	5172	4918	5230	4510	4857	4727	4766	4727	4708	4720	5097	4622	5057	4789	4851	5186	4940	4570	4779	4753	4730	4916	4735	4944	4250	4564	5363	4404	4851	4752	5261	4724	5233	4479	5048	4618	4742	4725	4815	4718	5554	4550	4859	5659	5134	4731	4896
	5282	4730	5184	4929	5236	4517	4873	4739	4773	4740	4712	4729	5107	4630	5072	4793	4866	5199	4957	4580	4793	4761	4738	4922	4741	4954	4259	4571	5371	4412	4858	4762	5271	4728	5243	4486	5059	4628	4749	4738	4824	4726	5564	4558	4873	5664	5145	4747	4914
	5298	4740	5192	4940	5246	4527	4884	4748	4780	4752	4719	4740	5121	4638	5084	4799	4882	5211	4963	4595	4799	4773	4752	4931	4746	4962	4266	4579	5382	4424	4864	4766	5281	4736	5253	4493	5066	4642	4757	4749	4838	4734	5577	4564	4890	5673	5158	4753	4924
	5314	4750	5207	4955	5255	4537	4901	4764	4791	4759	4729	4751	5137	4649	5100	4807	4897	5224	4972	4604	4816	4784	4758	4939	4759	4978	4275	4589	5393	4437	4873	4772	5293	4743	5264	4498	5073	4650	4765	4763	4850	4746	5583	4570	4900	5684	5168	4767	4937
	5327	4763	5221	4971	5263	4547	4922	4776	4796	4768	4736	4757	5146	4660	5113	4813	4904	5239	4985	4617	4827	4796	4773	4944	4772	4992	4288	4593	5403	4450	4885	4781	5305	4750	5274	4502	5083	4661	4774	4775	4861	4752	5590	4581	4909	5695	5177	4773	4953
	5337	4772	5234	4982	5270	4558	4939	4791	4805	4779	4741	4762	5161	4671	5123	4818	4916	5253	4990	4628	4835	4802	4778	4955	4781	5006	4296	4603	5413	4463	4902	4789	5314	4758	5287	4511	5093	4674	4784	4784	4873	4763	5594	4591	4912	5698	5191	4785	4969
	5349	4778	5244	4989	5281	4566	4957	4805	4816	4787	4753	4774	5181	4678	5134	4822	4927	5269	4997	4643	4847	4811	4790	4967	4793	5021	4304	4615	5428	4478	4912	4797	5324	4765	5295	4518	5106	4687	4794	4792	4880	4772	5604	4602	4921	5704	5205	4790	4989
	5356	4783	5261	5001	5290	4575	4969	4818	4827	4795	4763	4785	5191	4683	5143	4827	4937	5279	5007	4652	4854	4814	4797	4978	4803	5028	4316	4624	5437	4492	4920	4804	5328	4779	5308	4521	5116	4702	4804	4806	4889	4782	5615	4615	4931	5707	5212	4793	5003
	5368	4791	5273	5014	5299	4583	4986	4832	4835	4807	4772	4794	5201	4690	5153	4835	4953	5291	5010	4659	4867	4821	4804	4987	4810	5042	4325	4633	5451	4504	4938	4811	5335	4782	5317	4528	5127	4714	4817	4820	4902	4792	5623	4622	4936	5713	5221	4798	5020
	5378	4800	5286	5021	5309	4591	5001	4845	4841	4818	4782	4797	5216	4696	5169	4841	4968	5299	5021	4672	4877	4834	4811	4992	4826	5056	4336	4637	5465	4520	4947	4816	5347	4788	5327	4540	5141	4730	4829	4832	4916	4800	5631	4635	4941	5719	5232	4802	5029
	5393	4813	5296	5026	5318	4597	5011	4855	4848	4827	4790	4802	5227	4705	5176	4856	4982	5304	5027	4680	4884	4844	4815	5000	4831	5073	4344	4644	5479	4532	4959	4821	5360	4798	5341	4551	5148	4741	4841	4842	4925	4812	5639	4645	4947	5726	5245	4811	5046
	5401	4822	5308	5034	5325	4610	5025	4866	4856	4833	4797	4808	5231	4715	5184	4865	4996	5307	5035	4698	4892	4857	4825	5009	4836	5081	4355	4653	5491	4544	4972	4831	5369	4805	5355	4565	5159	4747	4853	4849	4938	4827	5647	4654	4953	5731	5253	4817	5060
	5408	4832	5317	5041	5333	4620	5039	4872	4865	4840	4808	4815	5240	4723	5189	4879	5011	5319	5041	4707	4902	4864	4831	5020	4843	5091	4369	4664	5498	4557	4983	4835	5380	4811	5364	4581	5165	4754	4864	4855	4952	4838	5657	4662	4965	5743	5263	4820	5067
	5420	4845	5325	5051	5342	4629	5050	4883	4868	4846	4819	4823	5249	4727	5199	4885	5018	5331	5046	4717	4912	4871	4838	5029	4849	5095	4381	4671	5504	4570	4991	4839	5396	4818	5375	4592	5176	4762	4875	4870	4963	4849	5670	4671	4973	5749	5274	4828	5072
	5432	4857	5340	5060	5348	4637	5064	4886	4876	4852	4830	4830	5257	4736	5209	4889	5035	5344	5057	4727	4919	4882	4847	5039	4855	5105	4392	4681	5513	4590	4999	4845	5409	4827	5384	4601	5181	4772	4887	4880	4975	4858	5683	4675	4985	5755	5281	4837	5083
	5443	4868	5351	5067	5349	4650	5072	4896	4885	4867	4841	4843	5264	4743	5218	4897	5054	5356	5072	4735	4928	4891	4856	5045	4861	5114	4400	4692	5519	4604	5013	4852	5416	4837	5389	4610	5191	4782	4899	4893	4990	4864	5691	4681	4994	5761	5290	4845	5092
	5454	4880	5369	5075	5351	4660	5081	4902	4895	4879	4852	4852	5271	4754	5228	4904	5064	5366	5085	4745	4941	4903	4867	5055	4873	5121	4410	4699	5530	4618	5022	4857	5430	4843	5398	4622	5196	4786	4909	4901	5000	4870	5701	4685	5008	5765	5308	4850	5101
	5464	4884	5377	5084	5355	4671	5090	4912	4908	4888	4868	4863	5278	4761	5235	4912	5075	5371	5099	4748	4952	4916	4874	5062	4885	5133	4423	4707	5536	4633	5030	4864	5439	4852	5406	4631	5212	4795	4919	4908	5010	4876	5710	4690	5017	5770	5314	4856	5111
	5476	4894	5390	5091	5360	4682	5100	4926	4921	4900	4884	4876	5290	4770	5244	4922	5089	5378	5109	4757	4961	4927	4879	5070	4897	5146	4437	4713	5548	4642	5040	4872	5445	4861	5416	4638	5224	4807	4929	4916	5021	4886	5719	4697	5023	5778	5322	4859	5119
	5488	4903	5407	5098	5367	4692	5107	4935	4929	4915	4901	4884	5301	4778	5257	4926	5100	5386	5118	4759	4974	4935	4889	5077	4909	5156	4447	4724	5554	4655	5049	4877	5456	4876	5426	4646	5231	4822	4935	4922	5032	4896	5730	4704	5036	5790	5332	4869	5136
	5500	4914	5419	5100	5377	4707	5116	4949	4939	4919	4909	4892	5308	4788	5265	4932	5117	5391	5132	4766	4983	4944	4900	5087	4917	5162	4462	4736	5564	4669	5055	4882	5467	4883	5438	4654	5239	4836	4945	4930	5048	4902	5739	4711	5047	5799	5341	4880	5153
	5512	4920	5431	5105	5390	4713	5123	4958	4948	4935	4922	4895	5316	4797	5273	4941	5129	5400	5139	4773	4990	4956	4907	5096	4931	5178	4474	4747	5570	4680	5065	4888	5477	4892	5447	4665	5247	4847	4952	4937	5059	4907	5753	4719	5065	5808	5348	4890	5164
	5519	4926	5444	5114	5404	4727	5128	4972	4961	4946	4937	4901	5326	4804	5278	4953	5143	5411	5150	4779	4998	4970	4915	5105	4946	5192	4485	4751	5578	4687	5068	4895	5485	4902	5454	4676	5259	4858	4960	4947	5080	4914	5762	4731	5074	5813	5356	4898	5174
	5530	4936	5465	5122	5411	4733	5136	4988	4972	4955	4952	4915	5335	4818	5284	4964	5163	5424	5163	4789	5009	4985	4926	5112	4952	5206	4494	4758	5583	4696	5077	4898	5492	4917	5466	4688	5271	4865	4965	4953	5093	4918	5767	4739	5087	5826	5367	4908	5184
	5546	4944	5484	5135	5422	4741	5143	5000	4982	4966	4965	4919	5346	4824	5293	4975	5175	5432	5174	4801	5021	4993	4931	5118	4957	5217	4503	4765	5589	4708	5082	4907	5500	4929	5478	4699	5286	4873	4972	4958	5104	4924	5777	4748	5097	5838	5382	4918	5195
	5552	4961	5494	5143	5429	4747	5151	5016	4989	4975	4979	4925	5355	4830	5303	4985	5183	5441	5187	4814	5028	5004	4938	5123	4965	5227	4514	4781	5598	4720	5096	4912	5506	4943	5484	4711	5302	4886	4977	4967	5116	4931	5783	4755	5106	5853	5392	4928	5208
	5559	4971	5507	5151	5437	4756	5160	5029	4993	4988	4999	4929	5366	4834	5315	4995	5194	5450	5197	4825	5036	5015	4945	5132	4976	5236	4524	4791	5600	4730	5110	4917	5518	4953	5494	4719	5315	4898	4985	4975	5131	4939	5790	4759	5111	5861	5409	4938	5225
	5562	4982	5519	5157	5444	4765	5168	5039	4996	4997	5009	4936	5379	4843	5327	5003	5200	5465	5208	4842	5044	5028	4951	5143	4984	5251	4532	4799	5607	4741	5122	4924	5525	4965	5500	4726	5331	4903	4991	4986	5139	4942	5795	4764	5126	5873	5418	4946	5239
	5573	4995	5532	5167	5452	4775	5178	5048	5001	5011	5022	4943	5389	4855	5337	5008	5219	5475	5218	4855	5051	5038	4957	5153	4987	5266	4544	4814	5612	4749	5137	4930	5531	4979	5504	4736	5346	4919	5002	4998	5152	4950	5804	4768	5141	5887	5431	4957	5247
	5585	5008	5546	5180	5458	4785	5189	5060	5006	5024	5038	4954	5398	4864	5347	5018	5228	5490	5228	4869	5061	5049	4963	5162	4994	5274	4558	4832	5621	4757	5158	4941	5539	4995	5510	4746	5355	4932	5011	5003	5169	4957	5813	4778	5156	5903	5442	4964	5256
	5592	5018	5561	5187	5465	4793	5194	5069	5013	5036	5054	4966	5411	4873	5355	5031	5241	5502	5238	4881	5072	5054	4971	5166	5002	5280	4572	4846	5634	4769	5173	4949	5549	5005	5517	4756	5363	4942	5015	5010	5185	4960	5817	4790	5170	5912	5453	4970	5266
	5608	5021	5573	5195	5471	4805	5204	5079	5022	5048	5069	4979	5427	4881	5369	5042	5249	5514	5247	4895	5086	5060	4972	5175	5007	5283	4586	4857	5644	4774	5192	4957	5558	5014	5526	4764	5378	4951	5024	5019	5198	4963	5824	4804	5178	5924	5461	4976	5272
	5615	5030	5587	5207	5478	4816	5211	5091	5034	5059	5081	4988	5436	4889	5380	5050	5255	5521	5255	4909	5095	5066	4975	5182	5011	5291	4596	4861	5652	4785	5207	4966	5577	5024	5535	4776	5388	4959	5033	5028	5204	4968	5828	4817	5189	5933	5471	4986	5279
	5627	5038	5599	5219	5484	4827	5214	5100	5042	5074	5092	5000	5444	4894	5391	5054	5264	5528	5262	4921	5104	5076	4977	5190	5014	5297	4612	4868	5663	4795	5222	4972	5589	5034	5544	4783	5397	4971	5041	5036	5211	4979	5834	4824	5195	5943	5487	4993	5287
	5630	5047	5619	5229	5495	4834	5219	5112	5054	5087	5101	5011	5454	4908	5407	5064	5273	5536	5275	4932	5114	5092	4982	5201	5020	5302	4623	4877	5668	4803	5233	4978	5601	5042	5551	4792	5408	4981	5050	5047	5220	4984	5842	4834	5202	5949	5499	4998	5294
	5637	5059	5640	5243	5501	4846	5221	5123	5065	5099	5110	5017	5463	4917	5413	5075	5279	5546	5290	4940	5126	5100	4987	5209	5026	5313	4629	4889	5678	4813	5242	4989	5609	5055	5556	4799	5416	4990	5062	5057	5228	4988	5845	4852	5215	5958	5509	5004	5304
	5649	5069	5655	5256	5512	4853	5232	5141	5080	5112	5120	5026	5471	4924	5426	5086	5290	5553	5300	4947	5138	5102	4993	5218	5034	5320	4633	4896	5689	4819	5252	4997	5618	5067	5565	4809	5425	5000	5070	5067	5237	4994	5853	4870	5227	5969	5515	5006	5313
	5657	5076	5671	5271	5519	4859	5241	5148	5089	5125	5125	5035	5481	4931	5436	5099	5296	5565	5314	4961	5147	5107	4999	5224	5039	5331	4646	4905	5704	4827	5260	5001	5626	5074	5572	4818	5436	5007	5074	5078	5250	5008	5867	4881	5239	5979	5530	5013	5320
	5665	5084	5681	5281	5533	4867	5250	5162	5094	5144	5137	5044	5491	4946	5449	5107	5304	5573	5324	4969	5157	5114	5008	5230	5047	5348	4656	4913	5713	4833	5273	5010	5635	5083	5582	4832	5446	5014	5084	5087	5267	5015	5875	4892	5249	5990	5549	5020	5328
	5676	5095	5693	5299	5537	4874	5260	5171	5097	5155	5147	5052	5500	4955	5462	5114	5311	5581	5331	4974	5173	5122	5016	5236	5054	5363	4670	4924	5721	4841	5284	5019	5641	5096	5590	4838	5450	5021	5094	5096	5283	5024	5880	4899	5260	5999	5570	5032	5342
	5680	5105	5702	5314	5542	4882	5276	5182	5101	5166	5160	5059	5507	4965	5469	5122	5323	5589	5341	4979	5189	5128	5022	5240	5056	5372	4686	4927	5729	4851	5302	5032	5653	5103	5605	4851	5457	5030	5105	5106	5293	5033	5886	4906	5266	6005	5583	5041	5350
	5686	5117	5708	5323	5553	4889	5286	5193	5105	5179	5171	5069	5519	4970	5476	5140	5331	5596	5347	4990	5203	5135	5028	5247	5062	5377	4698	4931	5739	4858	5312	5044	5655	5112	5618	4862	5465	5035	5116	5115	5302	5044	5895	4913	5275	6012	5591	5046	5359
	5699	5131	5719	5335	5567	4897	5294	5205	5110	5190	5182	5079	5528	4978	5485	5148	5342	5602	5358	5004	5212	5143	5034	5256	5064	5382	4702	4937	5749	4865	5321	5054	5658	5123	5629	4868	5475	5045	5128	5126	5311	5051	5907	4922	5281	6020	5595	5052	5366
	5702	5144	5730	5347	5581	4904	5302	5212	5114	5203	5193	5090	5537	4990	5496	5160	5352	5614	5368	5015	5222	5152	5043	5257	5067	5393	4711	4943	5760	4871	5337	5064	5668	5136	5638	4884	5478	5051	5136	5133	5327	5061	5916	4932	5284	6033	5602	5062	5371
	5708	5157	5742	5359	5592	4909	5314	5224	5120	5209	5203	5095	5548	5001	5504	5167	5360	5624	5378	5024	5226	5157	5055	5262	5072	5408	4724	4951	5764	4880	5349	5075	5675	5143	5649	4899	5490	5060	5143	5145	5339	5068	5930	4943	5294	6042	5611	5071	5379
	5712	5167	5748	5367	5606	4916	5320	5244	5126	5218	5212	5102	5555	5012	5513	5177	5371	5630	5392	5038	5232	5166	5066	5272	5076	5419	4734	4954	5771	4891	5360	5086	5687	5154	5658	4908	5497	5074	5150	5153	5347	5075	5947	4953	5299	6053	5623	5074	5388
	5718	5180	5754	5376	5617	4922	5326	5256	5137	5226	5222	5116	5563	5021	5525	5188	5378	5640	5399	5046	5243	5173	5077	5281	5083	5431	4754	4961	5786	4903	5376	5099	5697	5162	5667	4916	5515	5080	5158	5161	5357	5086	5954	4961	5303	6065	5636	5078	5394
	5729	5186	5764	5384	5629	4933	5333	5275	5144	5231	5232	5123	5574	5034	5537	5202	5396	5656	5406	5058	5248	5180	5090	5292	5087	5435	4768	4965	5800	4914	5381	5111	5706	5171	5677	4929	5524	5086	5171	5170	5365	5090	5963	4970	5310	6075	5646	5086	5402
	5737	5201	5773	5398	5641	4946	5338	5297	5149	5237	5241	5127	5582	5049	5552	5210	5405	5674	5414	5068	5258	5188	5104	5295	5093	5445	4780	4971	5806	4925	5387	5123	5714	5183	5690	4937	5534	5094	5185	5186	5377	5103	5970	4983	5318	6084	5653	5098	5408
	5747	5212	5784	5410	5651	4950	5346	5316	5155	5253	5246	5132	5588	5061	5559	5217	5419	5683	5422	5089	5265	5199	5118	5299	5104	5455	4796	4977	5819	4939	5393	5138	5730	5189	5706	4944	5544	5100	5190	5200	5391	5109	5982	4992	5324	6099	5664	5105	5414
	5752	5222	5796	5419	5660	4957	5352	5337	5161	5269	5260	5147	5596	5072	5569	5225	5436	5696	5428	5097	5276	5212	5129	5305	5112	5466	4811	4983	5830	4951	5398	5145	5740	5196	5714	4956	5551	5105	5196	5214	5405	5122	5993	5003	5333	6111	5672	5113	5428
	5762	5233	5811	5434	5670	4964	5362	5355	5166	5285	5276	5157	5607	5080	5575	5232	5450	5701	5435	5112	5284	5226	5144	5311	5122	5476	4827	4992	5840	4962	5404	5155	5748	5207	5721	4964	5563	5110	5203	5232	5410	5132	6000	5015	5341	6122	5679	5126	5436
	5771	5243	5823	5449	5683	4966	5368	5373	5174	5296	5297	5166	5620	5095	5590	5242	5462	5713	5438	5122	5296	5232	5158	5314	5131	5488	4846	5002	5848	4971	5415	5166	5754	5216	5733	4978	5578	5120	5210	5240	5416	5144	6012	5025	5357	6130	5687	5136	5446
	5741	5205.5	5781.625	5404.625	5644.625	4944.25
	20.79835158	26.75283697	26.90160643	28.71504086	26.47336937	18.82817038
									Random Walk Based		RichardSon's Arms Race Model based						RichardSon's Arms Race Model Based	265.25	268.62	260	275.25	281.25	282.5
																	Random Walk Based	5741	5205.5	5781.62	5404.62	5644.62	4944.25
	265.25	268.625	260	275.25	281.25	282.5			Mean	Stdev	Mean	Stdev
	2.121320344	1.597989809	1.511857892	1.164964745	1.035098339	1.414213562			5741	20.79835158	265.25	2.121320344
									5205.5	26.75283697	268.625	1.597989809
									5781.625	26.90160643	260	1.511857892
									5404.625	28.71504086	275.25	1.164964745
									5644.625	26.47336937	281.25	1.035098339
									4944.25	18.82817038	282.5	1.414213562
[truncated: 1 more columns]
