# Supplementary material for: Towards social autonomous vehicles: Efficient collision avoidance scheme using Richardson’s arms race model
Source: PLoS One. 2017 Oct 17;12(10):e0186103. doi: 10.1371/journal.pone.0186103 (PMC5645089; doi:10.1371/journal.pone.0186103)
Supplement: S6 Text — (CSV) [file pone.0186103.s006.csv]

BehaviorSpace results (NetLogo 5.3.1)
whole scenarios.nlogo
experiment1_social_40both_30 speed_safetydistance1
10/26/2016 18:34:17:289 +0500
min-pxcor	max-pxcor	min-pycor	max-pycor
-30	30	-20	20
[run number]	1	2	3	4	5	6	7	8	9	10	11	12	13	14	15	16	17	18	19	20	21	22	23	24	25	26	27	28	29	30	31	32	33	34	35	36	37	38	39	40	41	42	43	44	45	46	47	48	49
min_velocity	0.3	0.3	0.3	0.3	0.3	0.3	0.3	0.3	0.3	0.3	0.3	0.3	0.3	0.3	0.3	0.3	0.3	0.3	0.3	0.3	0.3	0.3	0.3	0.3	0.3	0.3	0.3	0.3	0.3	0.3	0.3	0.3	0.3	0.3	0.3	0.3	0.3	0.3	0.3	0.3	0.3	0.3	0.3	0.3	0.3	0.3	0.3	0.3	0.3
max_velocity	0.3	0.3	0.3	0.3	0.3	0.3	0.3	0.3	0.3	0.3	0.3	0.3	0.3	0.3	0.3	0.3	0.3	0.3	0.3	0.3	0.3	0.3	0.3	0.3	0.3	0.3	0.3	0.3	0.3	0.3	0.3	0.3	0.3	0.3	0.3	0.3	0.3	0.3	0.3	0.3	0.3	0.3	0.3	0.3	0.3	0.3	0.3	0.3	0.3
No_of_Red_AVs	40	40	40	40	40	40	40	40	40	40	40	40	40	40	40	40	40	40	40	40	40	40	40	40	40	40	40	40	40	40	40	40	40	40	40	40	40	40	40	40	40	40	40	40	40	40	40	40	40
No_of_Black_AVs	40	40	40	40	40	40	40	40	40	40	40	40	40	40	40	40	40	40	40	40	40	40	40	40	40	40	40	40	40	40	40	40	40	40	40	40	40	40	40	40	40	40	40	40	40	40	40	40	40
Sonar_Range	2.5	2.5	2.5	2.5	2.5	2.5	2.5	2.5	2.5	2.5	2.5	2.5	2.5	2.5	2.5	2.5	2.5	2.5	2.5	2.5	2.5	2.5	2.5	2.5	2.5	2.5	2.5	2.5	2.5	2.5	2.5	2.5	2.5	2.5	2.5	2.5	2.5	2.5	2.5	2.5	2.5	2.5	2.5	2.5	2.5	2.5	2.5	2.5	2.5
max_acceleration	0.1	0.1	0.1	0.1	0.1	0.1	0.1	0.1	0.1	0.1	0.1	0.1	0.1	0.1	0.1	0.1	0.1	0.1	0.1	0.1	0.1	0.1	0.1	0.1	0.1	0.1	0.1	0.1	0.1	0.1	0.1	0.1	0.1	0.1	0.1	0.1	0.1	0.1	0.1	0.1	0.1	0.1	0.1	0.1	0.1	0.1	0.1	0.1	0.1
deceleration	0.1	0.1	0.1	0.1	0.1	0.1	0.1	0.1	0.1	0.1	0.1	0.1	0.1	0.1	0.1	0.1	0.1	0.1	0.1	0.1	0.1	0.1	0.1	0.1	0.1	0.1	0.1	0.1	0.1	0.1	0.1	0.1	0.1	0.1	0.1	0.1	0.1	0.1	0.1	0.1	0.1	0.1	0.1	0.1	0.1	0.1	0.1	0.1	0.1
scenarios	"AllSocialAVs"	"AllSocialAVs"	"AllSocialAVs"	"AllSocialAVs"	"AllSocialAVs"	"AllSocialAVs"	"AllSocialAVs"	"AllSocialAVs"	"AllSocialAVs"	"AllSocialAVs"	"AllSocialAVs"	"AllSocialAVs"	"AllSocialAVs"	"AllSocialAVs"	"AllSocialAVs"	"AllSocialAVs"	"AllSocialAVs"	"AllSocialAVs"	"AllSocialAVs"	"AllSocialAVs"	"AllSocialAVs"	"AllSocialAVs"	"AllSocialAVs"	"AllSocialAVs"	"AllSocialAVs"	"AllSocialAVs"	"AllSocialAVs"	"AllSocialAVs"	"AllSocialAVs"	"AllSocialAVs"	"AllSocialAVs"	"AllSocialAVs"	"AllSocialAVs"	"AllSocialAVs"	"AllSocialAVs"	"AllSocialAVs"	"AllSocialAVs"	"AllSocialAVs"	"AllSocialAVs"	"AllSocialAVs"	"AllSocialAVs"	"AllSocialAVs"	"AllSocialAVs"	"AllSocialAVs"	"AllSocialAVs"	"AllSocialAVs"	"AllSocialAVs"	"AllSocialAVs"	"AllSocialAVs"
minimum-safety_distance	1	1	1	1	1	1	1	1	1	1	1	1	1	1	1	1	1	1	1	1	1	1	1	1	1	1	1	1	1	1	1	1	1	1	1	1	1	1	1	1	1	1	1	1	1	1	1	1	1
Time_Window	10	10	10	10	10	10	10	10	10	10	10	10	10	10	10	10	10	10	10	10	10	10	10	10	10	10	10	10	10	10	10	10	10	10	10	10	10	10	10	10	10	10	10	10	10	10	10	10	10
[reporter]	sum [no-of-collisions] of turtles	sum [no-of-collisions] of turtles	sum [no-of-collisions] of turtles	sum [no-of-collisions] of turtles	sum [no-of-collisions] of turtles	sum [no-of-collisions] of turtles	sum [no-of-collisions] of turtles	sum [no-of-collisions] of turtles	sum [no-of-collisions] of turtles	sum [no-of-collisions] of turtles	sum [no-of-collisions] of turtles	sum [no-of-collisions] of turtles	sum [no-of-collisions] of turtles	sum [no-of-collisions] of turtles	sum [no-of-collisions] of turtles	sum [no-of-collisions] of turtles	sum [no-of-collisions] of turtles	sum [no-of-collisions] of turtles	sum [no-of-collisions] of turtles	sum [no-of-collisions] of turtles	sum [no-of-collisions] of turtles	sum [no-of-collisions] of turtles	sum [no-of-collisions] of turtles	sum [no-of-collisions] of turtles	sum [no-of-collisions] of turtles	sum [no-of-collisions] of turtles	sum [no-of-collisions] of turtles	sum [no-of-collisions] of turtles	sum [no-of-collisions] of turtles	sum [no-of-collisions] of turtles	sum [no-of-collisions] of turtles	sum [no-of-collisions] of turtles	sum [no-of-collisions] of turtles	sum [no-of-collisions] of turtles	sum [no-of-collisions] of turtles	sum [no-of-collisions] of turtles	sum [no-of-collisions] of turtles	sum [no-of-collisions] of turtles	sum [no-of-collisions] of turtles	sum [no-of-collisions] of turtles	sum [no-of-collisions] of turtles	sum [no-of-collisions] of turtles	sum [no-of-collisions] of turtles	sum [no-of-collisions] of turtles	sum [no-of-collisions] of turtles	sum [no-of-collisions] of turtles	sum [no-of-collisions] of turtles	sum [no-of-collisions] of turtles	sum [no-of-collisions] of turtles
[final]	0	0	0	0	0	0	0	0	0	820	271	0	0	0	270	0	0	0	280	0	0	0	1	0	0	0	0	0	0	0	0	0	0	273	0	0	0	0	0	0	0	266	0	0	0	0	0	271	0
[min]	0	0	0	0	0	0	0	0	0	0	0	0	0	0	0	0	0	0	0	0	0	0	0	0	0	0	0	0	0	0	0	0	0	0	0	0	0	0	0	0	0	0	0	0	0	0	0	0	0
[max]	0	0	0	0	0	0	0	0	0	820	271	0	0	0	270	0	0	0	280	0	0	0	1	0	0	0	0	0	0	0	0	0	0	273	0	0	0	0	0	0	0	266	0	0	0	0	0	271	0
[mean]	0	0	0	0	0	0	0	0	0	405.8423913	142.0797101	0	0	0	129.9673913	0	0	0	135.4583333	0	0	0	0.998188406	0	0	0	0	0	0	0	0	0	0	135.2228261	0	0	0	0	0	0	0	134.807971	0	0	0	0	0	132.7518116	0
[steps]	551	551	551	551	551	551	551	551	551	551	551	551	551	551	551	551	551	551	551	551	551	551	551	551	551	551	551	551	551	551	551	551	551	551	551	551	551	551	551	551	551	551	551	551	551	551	551	551	551
[all run data]	sum [no-of-collisions] of turtles	sum [no-of-collisions] of turtles	sum [no-of-collisions] of turtles	sum [no-of-collisions] of turtles	sum [no-of-collisions] of turtles	sum [no-of-collisions] of turtles	sum [no-of-collisions] of turtles	sum [no-of-collisions] of turtles	sum [no-of-collisions] of turtles	sum [no-of-collisions] of turtles	sum [no-of-collisions] of turtles	sum [no-of-collisions] of turtles	sum [no-of-collisions] of turtles	sum [no-of-collisions] of turtles	sum [no-of-collisions] of turtles	sum [no-of-collisions] of turtles	sum [no-of-collisions] of turtles	sum [no-of-collisions] of turtles	sum [no-of-collisions] of turtles	sum [no-of-collisions] of turtles	sum [no-of-collisions] of turtles	sum [no-of-collisions] of turtles	sum [no-of-collisions] of turtles	sum [no-of-collisions] of turtles	sum [no-of-collisions] of turtles	sum [no-of-collisions] of turtles	sum [no-of-collisions] of turtles	sum [no-of-collisions] of turtles	sum [no-of-collisions] of turtles	sum [no-of-collisions] of turtles	sum [no-of-collisions] of turtles	sum [no-of-collisions] of turtles	sum [no-of-collisions] of turtles	sum [no-of-collisions] of turtles	sum [no-of-collisions] of turtles	sum [no-of-collisions] of turtles	sum [no-of-collisions] of turtles	sum [no-of-collisions] of turtles	sum [no-of-collisions] of turtles	sum [no-of-collisions] of turtles	sum [no-of-collisions] of turtles	sum [no-of-collisions] of turtles	sum [no-of-collisions] of turtles	sum [no-of-collisions] of turtles	sum [no-of-collisions] of turtles	sum [no-of-collisions] of turtles	sum [no-of-collisions] of turtles	sum [no-of-collisions] of turtles	sum [no-of-collisions] of turtles
	0	0	0	0	0	0	0	0	0	0	0	0	0	0	0	0	0	0	0	0	0	0	0	0	0	0	0	0	0	0	0	0	0	0	0	0	0	0	0	0	0	0	0	0	0	0	0	0	0
	0	0	0	0	0	0	0	0	0	1	0	0	0	0	0	0	0	0	0	0	0	0	1	0	0	0	0	0	0	0	0	0	0	0	0	0	0	0	0	0	0	1	0	0	0	0	0	1	0
	0	0	0	0	0	0	0	0	0	2	1	0	0	0	1	0	0	0	0	0	0	0	1	0	0	0	0	0	0	0	0	0	0	1	0	0	0	0	0	0	0	1	0	0	0	0	0	2	0
	0	0	0	0	0	0	0	0	0	3	2	0	0	0	2	0	0	0	1	0	0	0	1	0	0	0	0	0	0	0	0	0	0	1	0	0	0	0	0	0	0	2	0	0	0	0	0	2	0
	0	0	0	0	0	0	0	0	0	5	2	0	0	0	3	0	0	0	2	0	0	0	1	0	0	0	0	0	0	0	0	0	0	2	0	0	0	0	0	0	0	2	0	0	0	0	0	2	0
	0	0	0	0	0	0	0	0	0	7	3	0	0	0	3	0	0	0	2	0	0	0	1	0	0	0	0	0	0	0	0	0	0	3	0	0	0	0	0	0	0	3	0	0	0	0	0	2	0
	0	0	0	0	0	0	0	0	0	8	3	0	0	0	3	0	0	0	3	0	0	0	1	0	0	0	0	0	0	0	0	0	0	3	0	0	0	0	0	0	0	4	0	0	0	0	0	2	0
	0	0	0	0	0	0	0	0	0	10	3	0	0	0	4	0	0	0	3	0	0	0	1	0	0	0	0	0	0	0	0	0	0	4	0	0	0	0	0	0	0	4	0	0	0	0	0	3	0
	0	0	0	0	0	0	0	0	0	11	4	0	0	0	5	0	0	0	3	0	0	0	1	0	0	0	0	0	0	0	0	0	0	5	0	0	0	0	0	0	0	4	0	0	0	0	0	3	0
	0	0	0	0	0	0	0	0	0	12	5	0	0	0	6	0	0	0	3	0	0	0	1	0	0	0	0	0	0	0	0	0	0	6	0	0	0	0	0	0	0	5	0	0	0	0	0	4	0
	0	0	0	0	0	0	0	0	0	14	6	0	0	0	7	0	0	0	4	0	0	0	1	0	0	0	0	0	0	0	0	0	0	6	0	0	0	0	0	0	0	5	0	0	0	0	0	5	0
	0	0	0	0	0	0	0	0	0	15	7	0	0	0	8	0	0	0	5	0	0	0	1	0	0	0	0	0	0	0	0	0	0	6	0	0	0	0	0	0	0	5	0	0	0	0	0	5	0
	0	0	0	0	0	0	0	0	0	17	8	0	0	0	8	0	0	0	6	0	0	0	1	0	0	0	0	0	0	0	0	0	0	6	0	0	0	0	0	0	0	5	0	0	0	0	0	5	0
	0	0	0	0	0	0	0	0	0	18	8	0	0	0	8	0	0	0	7	0	0	0	1	0	0	0	0	0	0	0	0	0	0	7	0	0	0	0	0	0	0	5	0	0	0	0	0	5	0
	0	0	0	0	0	0	0	0	0	19	8	0	0	0	9	0	0	0	8	0	0	0	1	0	0	0	0	0	0	0	0	0	0	8	0	0	0	0	0	0	0	6	0	0	0	0	0	6	0
	0	0	0	0	0	0	0	0	0	21	9	0	0	0	10	0	0	0	8	0	0	0	1	0	0	0	0	0	0	0	0	0	0	8	0	0	0	0	0	0	0	7	0	0	0	0	0	7	0
	0	0	0	0	0	0	0	0	0	23	10	0	0	0	11	0	0	0	8	0	0	0	1	0	0	0	0	0	0	0	0	0	0	9	0	0	0	0	0	0	0	7	0	0	0	0	0	7	0
	0	0	0	0	0	0	0	0	0	24	11	0	0	0	12	0	0	0	9	0	0	0	1	0	0	0	0	0	0	0	0	0	0	9	0	0	0	0	0	0	0	8	0	0	0	0	0	8	0
	0	0	0	0	0	0	0	0	0	25	11	0	0	0	12	0	0	0	9	0	0	0	1	0	0	0	0	0	0	0	0	0	0	9	0	0	0	0	0	0	0	8	0	0	0	0	0	8	0
	0	0	0	0	0	0	0	0	0	27	12	0	0	0	13	0	0	0	9	0	0	0	1	0	0	0	0	0	0	0	0	0	0	9	0	0	0	0	0	0	0	8	0	0	0	0	0	8	0
	0	0	0	0	0	0	0	0	0	28	12	0	0	0	14	0	0	0	9	0	0	0	1	0	0	0	0	0	0	0	0	0	0	9	0	0	0	0	0	0	0	8	0	0	0	0	0	9	0
	0	0	0	0	0	0	0	0	0	29	13	0	0	0	14	0	0	0	10	0	0	0	1	0	0	0	0	0	0	0	0	0	0	9	0	0	0	0	0	0	0	9	0	0	0	0	0	10	0
	0	0	0	0	0	0	0	0	0	30	14	0	0	0	15	0	0	0	10	0	0	0	1	0	0	0	0	0	0	0	0	0	0	10	0	0	0	0	0	0	0	10	0	0	0	0	0	10	0
	0	0	0	0	0	0	0	0	0	31	15	0	0	0	15	0	0	0	10	0	0	0	1	0	0	0	0	0	0	0	0	0	0	11	0	0	0	0	0	0	0	10	0	0	0	0	0	10	0
	0	0	0	0	0	0	0	0	0	33	15	0	0	0	15	0	0	0	11	0	0	0	1	0	0	0	0	0	0	0	0	0	0	11	0	0	0	0	0	0	0	11	0	0	0	0	0	11	0
	0	0	0	0	0	0	0	0	0	34	15	0	0	0	16	0	0	0	11	0	0	0	1	0	0	0	0	0	0	0	0	0	0	11	0	0	0	0	0	0	0	11	0	0	0	0	0	12	0
	0	0	0	0	0	0	0	0	0	35	16	0	0	0	16	0	0	0	11	0	0	0	1	0	0	0	0	0	0	0	0	0	0	11	0	0	0	0	0	0	0	11	0	0	0	0	0	13	0
	0	0	0	0	0	0	0	0	0	37	16	0	0	0	17	0	0	0	12	0	0	0	1	0	0	0	0	0	0	0	0	0	0	12	0	0	0	0	0	0	0	11	0	0	0	0	0	14	0
	0	0	0	0	0	0	0	0	0	39	17	0	0	0	17	0	0	0	13	0	0	0	1	0	0	0	0	0	0	0	0	0	0	13	0	0	0	0	0	0	0	11	0	0	0	0	0	14	0
	0	0	0	0	0	0	0	0	0	40	17	0	0	0	17	0	0	0	14	0	0	0	1	0	0	0	0	0	0	0	0	0	0	13	0	0	0	0	0	0	0	11	0	0	0	0	0	14	0
	0	0	0	0	0	0	0	0	0	41	18	0	0	0	17	0	0	0	15	0	0	0	1	0	0	0	0	0	0	0	0	0	0	13	0	0	0	0	0	0	0	12	0	0	0	0	0	14	0
	0	0	0	0	0	0	0	0	0	42	18	0	0	0	18	0	0	0	15	0	0	0	1	0	0	0	0	0	0	0	0	0	0	14	0	0	0	0	0	0	0	13	0	0	0	0	0	15	0
	0	0	0	0	0	0	0	0	0	44	18	0	0	0	19	0	0	0	16	0	0	0	1	0	0	0	0	0	0	0	0	0	0	15	0	0	0	0	0	0	0	14	0	0	0	0	0	15	0
	0	0	0	0	0	0	0	0	0	45	18	0	0	0	20	0	0	0	16	0	0	0	1	0	0	0	0	0	0	0	0	0	0	16	0	0	0	0	0	0	0	15	0	0	0	0	0	15	0
	0	0	0	0	0	0	0	0	0	46	19	0	0	0	20	0	0	0	16	0	0	0	1	0	0	0	0	0	0	0	0	0	0	17	0	0	0	0	0	0	0	16	0	0	0	0	0	16	0
	0	0	0	0	0	0	0	0	0	47	19	0	0	0	20	0	0	0	17	0	0	0	1	0	0	0	0	0	0	0	0	0	0	18	0	0	0	0	0	0	0	16	0	0	0	0	0	17	0
	0	0	0	0	0	0	0	0	0	48	19	0	0	0	20	0	0	0	17	0	0	0	1	0	0	0	0	0	0	0	0	0	0	19	0	0	0	0	0	0	0	16	0	0	0	0	0	18	0
	0	0	0	0	0	0	0	0	0	49	20	0	0	0	20	0	0	0	17	0	0	0	1	0	0	0	0	0	0	0	0	0	0	19	0	0	0	0	0	0	0	17	0	0	0	0	0	19	0
	0	0	0	0	0	0	0	0	0	50	21	0	0	0	20	0	0	0	17	0	0	0	1	0	0	0	0	0	0	0	0	0	0	19	0	0	0	0	0	0	0	18	0	0	0	0	0	20	0
	0	0	0	0	0	0	0	0	0	51	21	0	0	0	21	0	0	0	18	0	0	0	1	0	0	0	0	0	0	0	0	0	0	19	0	0	0	0	0	0	0	18	0	0	0	0	0	20	0
	0	0	0	0	0	0	0	0	0	52	21	0	0	0	21	0	0	0	18	0	0	0	1	0	0	0	0	0	0	0	0	0	0	19	0	0	0	0	0	0	0	18	0	0	0	0	0	21	0
	0	0	0	0	0	0	0	0	0	54	21	0	0	0	21	0	0	0	18	0	0	0	1	0	0	0	0	0	0	0	0	0	0	20	0	0	0	0	0	0	0	19	0	0	0	0	0	21	0
	0	0	0	0	0	0	0	0	0	56	21	0	0	0	22	0	0	0	18	0	0	0	1	0	0	0	0	0	0	0	0	0	0	20	0	0	0	0	0	0	0	19	0	0	0	0	0	22	0
	0	0	0	0	0	0	0	0	0	58	22	0	0	0	22	0	0	0	18	0	0	0	1	0	0	0	0	0	0	0	0	0	0	20	0	0	0	0	0	0	0	20	0	0	0	0	0	22	0
	0	0	0	0	0	0	0	0	0	59	23	0	0	0	23	0	0	0	18	0	0	0	1	0	0	0	0	0	0	0	0	0	0	21	0	0	0	0	0	0	0	20	0	0	0	0	0	23	0
	0	0	0	0	0	0	0	0	0	60	23	0	0	0	23	0	0	0	18	0	0	0	1	0	0	0	0	0	0	0	0	0	0	21	0	0	0	0	0	0	0	20	0	0	0	0	0	23	0
	0	0	0	0	0	0	0	0	0	62	24	0	0	0	24	0	0	0	19	0	0	0	1	0	0	0	0	0	0	0	0	0	0	21	0	0	0	0	0	0	0	20	0	0	0	0	0	24	0
	0	0	0	0	0	0	0	0	0	64	24	0	0	0	25	0	0	0	19	0	0	0	1	0	0	0	0	0	0	0	0	0	0	22	0	0	0	0	0	0	0	21	0	0	0	0	0	25	0
	0	0	0	0	0	0	0	0	0	65	24	0	0	0	25	0	0	0	19	0	0	0	1	0	0	0	0	0	0	0	0	0	0	23	0	0	0	0	0	0	0	22	0	0	0	0	0	25	0
	0	0	0	0	0	0	0	0	0	67	24	0	0	0	26	0	0	0	20	0	0	0	1	0	0	0	0	0	0	0	0	0	0	24	0	0	0	0	0	0	0	22	0	0	0	0	0	26	0
	0	0	0	0	0	0	0	0	0	69	25	0	0	0	27	0	0	0	21	0	0	0	1	0	0	0	0	0	0	0	0	0	0	24	0	0	0	0	0	0	0	22	0	0	0	0	0	27	0
	0	0	0	0	0	0	0	0	0	70	26	0	0	0	28	0	0	0	21	0	0	0	1	0	0	0	0	0	0	0	0	0	0	25	0	0	0	0	0	0	0	22	0	0	0	0	0	27	0
	0	0	0	0	0	0	0	0	0	72	27	0	0	0	29	0	0	0	22	0	0	0	1	0	0	0	0	0	0	0	0	0	0	26	0	0	0	0	0	0	0	23	0	0	0	0	0	28	0
	0	0	0	0	0	0	0	0	0	73	27	0	0	0	29	0	0	0	22	0	0	0	1	0	0	0	0	0	0	0	0	0	0	27	0	0	0	0	0	0	0	23	0	0	0	0	0	28	0
	0	0	0	0	0	0	0	0	0	74	27	0	0	0	29	0	0	0	22	0	0	0	1	0	0	0	0	0	0	0	0	0	0	27	0	0	0	0	0	0	0	24	0	0	0	0	0	29	0
	0	0	0	0	0	0	0	0	0	76	27	0	0	0	30	0	0	0	22	0	0	0	1	0	0	0	0	0	0	0	0	0	0	27	0	0	0	0	0	0	0	25	0	0	0	0	0	29	0
	0	0	0	0	0	0	0	0	0	78	28	0	0	0	30	0	0	0	22	0	0	0	1	0	0	0	0	0	0	0	0	0	0	27	0	0	0	0	0	0	0	26	0	0	0	0	0	29	0
	0	0	0	0	0	0	0	0	0	80	29	0	0	0	31	0	0	0	22	0	0	0	1	0	0	0	0	0	0	0	0	0	0	27	0	0	0	0	0	0	0	26	0	0	0	0	0	29	0
	0	0	0	0	0	0	0	0	0	81	29	0	0	0	31	0	0	0	23	0	0	0	1	0	0	0	0	0	0	0	0	0	0	27	0	0	0	0	0	0	0	27	0	0	0	0	0	30	0
	0	0	0	0	0	0	0	0	0	82	29	0	0	0	31	0	0	0	23	0	0	0	1	0	0	0	0	0	0	0	0	0	0	28	0	0	0	0	0	0	0	28	0	0	0	0	0	30	0
	0	0	0	0	0	0	0	0	0	83	30	0	0	0	31	0	0	0	24	0	0	0	1	0	0	0	0	0	0	0	0	0	0	28	0	0	0	0	0	0	0	28	0	0	0	0	0	31	0
	0	0	0	0	0	0	0	0	0	84	31	0	0	0	32	0	0	0	24	0	0	0	1	0	0	0	0	0	0	0	0	0	0	28	0	0	0	0	0	0	0	29	0	0	0	0	0	32	0
	0	0	0	0	0	0	0	0	0	86	32	0	0	0	32	0	0	0	25	0	0	0	1	0	0	0	0	0	0	0	0	0	0	29	0	0	0	0	0	0	0	30	0	0	0	0	0	33	0
	0	0	0	0	0	0	0	0	0	88	32	0	0	0	33	0	0	0	25	0	0	0	1	0	0	0	0	0	0	0	0	0	0	29	0	0	0	0	0	0	0	31	0	0	0	0	0	34	0
	0	0	0	0	0	0	0	0	0	89	33	0	0	0	33	0	0	0	25	0	0	0	1	0	0	0	0	0	0	0	0	0	0	30	0	0	0	0	0	0	0	32	0	0	0	0	0	34	0
	0	0	0	0	0	0	0	0	0	90	33	0	0	0	34	0	0	0	25	0	0	0	1	0	0	0	0	0	0	0	0	0	0	30	0	0	0	0	0	0	0	33	0	0	0	0	0	35	0
	0	0	0	0	0	0	0	0	0	91	34	0	0	0	34	0	0	0	25	0	0	0	1	0	0	0	0	0	0	0	0	0	0	30	0	0	0	0	0	0	0	34	0	0	0	0	0	36	0
	0	0	0	0	0	0	0	0	0	92	34	0	0	0	34	0	0	0	25	0	0	0	1	0	0	0	0	0	0	0	0	0	0	30	0	0	0	0	0	0	0	34	0	0	0	0	0	37	0
	0	0	0	0	0	0	0	0	0	93	34	0	0	0	35	0	0	0	26	0	0	0	1	0	0	0	0	0	0	0	0	0	0	30	0	0	0	0	0	0	0	35	0	0	0	0	0	38	0
	0	0	0	0	0	0	0	0	0	94	35	0	0	0	35	0	0	0	26	0	0	0	1	0	0	0	0	0	0	0	0	0	0	31	0	0	0	0	0	0	0	36	0	0	0	0	0	38	0
	0	0	0	0	0	0	0	0	0	96	36	0	0	0	35	0	0	0	27	0	0	0	1	0	0	0	0	0	0	0	0	0	0	32	0	0	0	0	0	0	0	36	0	0	0	0	0	38	0
	0	0	0	0	0	0	0	0	0	98	37	0	0	0	35	0	0	0	27	0	0	0	1	0	0	0	0	0	0	0	0	0	0	33	0	0	0	0	0	0	0	36	0	0	0	0	0	38	0
	0	0	0	0	0	0	0	0	0	99	37	0	0	0	36	0	0	0	28	0	0	0	1	0	0	0	0	0	0	0	0	0	0	33	0	0	0	0	0	0	0	36	0	0	0	0	0	39	0
	0	0	0	0	0	0	0	0	0	100	38	0	0	0	37	0	0	0	29	0	0	0	1	0	0	0	0	0	0	0	0	0	0	34	0	0	0	0	0	0	0	36	0	0	0	0	0	40	0
	0	0	0	0	0	0	0	0	0	102	39	0	0	0	37	0	0	0	30	0	0	0	1	0	0	0	0	0	0	0	0	0	0	35	0	0	0	0	0	0	0	36	0	0	0	0	0	41	0
	0	0	0	0	0	0	0	0	0	104	40	0	0	0	37	0	0	0	30	0	0	0	1	0	0	0	0	0	0	0	0	0	0	35	0	0	0	0	0	0	0	37	0	0	0	0	0	41	0
	0	0	0	0	0	0	0	0	0	106	41	0	0	0	38	0	0	0	30	0	0	0	1	0	0	0	0	0	0	0	0	0	0	35	0	0	0	0	0	0	0	38	0	0	0	0	0	41	0
	0	0	0	0	0	0	0	0	0	107	41	0	0	0	38	0	0	0	30	0	0	0	1	0	0	0	0	0	0	0	0	0	0	35	0	0	0	0	0	0	0	38	0	0	0	0	0	42	0
	0	0	0	0	0	0	0	0	0	109	41	0	0	0	39	0	0	0	31	0	0	0	1	0	0	0	0	0	0	0	0	0	0	35	0	0	0	0	0	0	0	39	0	0	0	0	0	43	0
	0	0	0	0	0	0	0	0	0	110	42	0	0	0	40	0	0	0	31	0	0	0	1	0	0	0	0	0	0	0	0	0	0	36	0	0	0	0	0	0	0	40	0	0	0	0	0	43	0
	0	0	0	0	0	0	0	0	0	111	42	0	0	0	41	0	0	0	32	0	0	0	1	0	0	0	0	0	0	0	0	0	0	36	0	0	0	0	0	0	0	40	0	0	0	0	0	43	0
	0	0	0	0	0	0	0	0	0	113	43	0	0	0	42	0	0	0	32	0	0	0	1	0	0	0	0	0	0	0	0	0	0	36	0	0	0	0	0	0	0	40	0	0	0	0	0	44	0
	0	0	0	0	0	0	0	0	0	115	44	0	0	0	42	0	0	0	33	0	0	0	1	0	0	0	0	0	0	0	0	0	0	36	0	0	0	0	0	0	0	40	0	0	0	0	0	44	0
	0	0	0	0	0	0	0	0	0	117	45	0	0	0	42	0	0	0	33	0	0	0	1	0	0	0	0	0	0	0	0	0	0	37	0	0	0	0	0	0	0	41	0	0	0	0	0	45	0
	0	0	0	0	0	0	0	0	0	118	45	0	0	0	42	0	0	0	33	0	0	0	1	0	0	0	0	0	0	0	0	0	0	37	0	0	0	0	0	0	0	42	0	0	0	0	0	45	0
	0	0	0	0	0	0	0	0	0	120	46	0	0	0	42	0	0	0	33	0	0	0	1	0	0	0	0	0	0	0	0	0	0	38	0	0	0	0	0	0	0	42	0	0	0	0	0	45	0
	0	0	0	0	0	0	0	0	0	121	47	0	0	0	43	0	0	0	34	0	0	0	1	0	0	0	0	0	0	0	0	0	0	38	0	0	0	0	0	0	0	43	0	0	0	0	0	45	0
	0	0	0	0	0	0	0	0	0	122	48	0	0	0	43	0	0	0	35	0	0	0	1	0	0	0	0	0	0	0	0	0	0	38	0	0	0	0	0	0	0	44	0	0	0	0	0	46	0
	0	0	0	0	0	0	0	0	0	124	49	0	0	0	43	0	0	0	36	0	0	0	1	0	0	0	0	0	0	0	0	0	0	39	0	0	0	0	0	0	0	44	0	0	0	0	0	46	0
	0	0	0	0	0	0	0	0	0	126	50	0	0	0	43	0	0	0	36	0	0	0	1	0	0	0	0	0	0	0	0	0	0	39	0	0	0	0	0	0	0	45	0	0	0	0	0	47	0
	0	0	0	0	0	0	0	0	0	127	50	0	0	0	44	0	0	0	37	0	0	0	1	0	0	0	0	0	0	0	0	0	0	40	0	0	0	0	0	0	0	45	0	0	0	0	0	47	0
	0	0	0	0	0	0	0	0	0	128	51	0	0	0	44	0	0	0	38	0	0	0	1	0	0	0	0	0	0	0	0	0	0	41	0	0	0	0	0	0	0	45	0	0	0	0	0	47	0
	0	0	0	0	0	0	0	0	0	129	51	0	0	0	45	0	0	0	38	0	0	0	1	0	0	0	0	0	0	0	0	0	0	42	0	0	0	0	0	0	0	45	0	0	0	0	0	48	0
	0	0	0	0	0	0	0	0	0	131	51	0	0	0	46	0	0	0	39	0	0	0	1	0	0	0	0	0	0	0	0	0	0	43	0	0	0	0	0	0	0	45	0	0	0	0	0	48	0
	0	0	0	0	0	0	0	0	0	132	51	0	0	0	46	0	0	0	40	0	0	0	1	0	0	0	0	0	0	0	0	0	0	44	0	0	0	0	0	0	0	46	0	0	0	0	0	48	0
	0	0	0	0	0	0	0	0	0	133	51	0	0	0	46	0	0	0	41	0	0	0	1	0	0	0	0	0	0	0	0	0	0	45	0	0	0	0	0	0	0	46	0	0	0	0	0	48	0
	0	0	0	0	0	0	0	0	0	134	51	0	0	0	47	0	0	0	42	0	0	0	1	0	0	0	0	0	0	0	0	0	0	46	0	0	0	0	0	0	0	47	0	0	0	0	0	49	0
	0	0	0	0	0	0	0	0	0	135	52	0	0	0	47	0	0	0	43	0	0	0	1	0	0	0	0	0	0	0	0	0	0	46	0	0	0	0	0	0	0	48	0	0	0	0	0	49	0
	0	0	0	0	0	0	0	0	0	137	52	0	0	0	48	0	0	0	43	0	0	0	1	0	0	0	0	0	0	0	0	0	0	47	0	0	0	0	0	0	0	48	0	0	0	0	0	50	0
	0	0	0	0	0	0	0	0	0	139	53	0	0	0	49	0	0	0	44	0	0	0	1	0	0	0	0	0	0	0	0	0	0	47	0	0	0	0	0	0	0	48	0	0	0	0	0	51	0
	0	0	0	0	0	0	0	0	0	140	53	0	0	0	49	0	0	0	45	0	0	0	1	0	0	0	0	0	0	0	0	0	0	47	0	0	0	0	0	0	0	49	0	0	0	0	0	51	0
	0	0	0	0	0	0	0	0	0	142	54	0	0	0	50	0	0	0	46	0	0	0	1	0	0	0	0	0	0	0	0	0	0	48	0	0	0	0	0	0	0	49	0	0	0	0	0	51	0
	0	0	0	0	0	0	0	0	0	143	55	0	0	0	51	0	0	0	47	0	0	0	1	0	0	0	0	0	0	0	0	0	0	49	0	0	0	0	0	0	0	50	0	0	0	0	0	52	0
	0	0	0	0	0	0	0	0	0	144	55	0	0	0	51	0	0	0	48	0	0	0	1	0	0	0	0	0	0	0	0	0	0	49	0	0	0	0	0	0	0	51	0	0	0	0	0	52	0
	0	0	0	0	0	0	0	0	0	145	55	0	0	0	51	0	0	0	48	0	0	0	1	0	0	0	0	0	0	0	0	0	0	50	0	0	0	0	0	0	0	51	0	0	0	0	0	53	0
	0	0	0	0	0	0	0	0	0	146	55	0	0	0	52	0	0	0	48	0	0	0	1	0	0	0	0	0	0	0	0	0	0	51	0	0	0	0	0	0	0	51	0	0	0	0	0	53	0
	0	0	0	0	0	0	0	0	0	147	56	0	0	0	52	0	0	0	49	0	0	0	1	0	0	0	0	0	0	0	0	0	0	51	0	0	0	0	0	0	0	51	0	0	0	0	0	53	0
	0	0	0	0	0	0	0	0	0	149	57	0	0	0	52	0	0	0	49	0	0	0	1	0	0	0	0	0	0	0	0	0	0	51	0	0	0	0	0	0	0	51	0	0	0	0	0	54	0
	0	0	0	0	0	0	0	0	0	151	57	0	0	0	52	0	0	0	50	0	0	0	1	0	0	0	0	0	0	0	0	0	0	52	0	0	0	0	0	0	0	52	0	0	0	0	0	54	0
	0	0	0	0	0	0	0	0	0	152	57	0	0	0	53	0	0	0	50	0	0	0	1	0	0	0	0	0	0	0	0	0	0	52	0	0	0	0	0	0	0	53	0	0	0	0	0	55	0
	0	0	0	0	0	0	0	0	0	153	58	0	0	0	53	0	0	0	51	0	0	0	1	0	0	0	0	0	0	0	0	0	0	52	0	0	0	0	0	0	0	53	0	0	0	0	0	55	0
	0	0	0	0	0	0	0	0	0	155	59	0	0	0	53	0	0	0	52	0	0	0	1	0	0	0	0	0	0	0	0	0	0	53	0	0	0	0	0	0	0	53	0	0	0	0	0	55	0
	0	0	0	0	0	0	0	0	0	157	60	0	0	0	54	0	0	0	52	0	0	0	1	0	0	0	0	0	0	0	0	0	0	54	0	0	0	0	0	0	0	53	0	0	0	0	0	55	0
	0	0	0	0	0	0	0	0	0	158	61	0	0	0	55	0	0	0	52	0	0	0	1	0	0	0	0	0	0	0	0	0	0	54	0	0	0	0	0	0	0	53	0	0	0	0	0	55	0
	0	0	0	0	0	0	0	0	0	159	62	0	0	0	56	0	0	0	52	0	0	0	1	0	0	0	0	0	0	0	0	0	0	55	0	0	0	0	0	0	0	53	0	0	0	0	0	56	0
	0	0	0	0	0	0	0	0	0	161	62	0	0	0	57	0	0	0	53	0	0	0	1	0	0	0	0	0	0	0	0	0	0	56	0	0	0	0	0	0	0	54	0	0	0	0	0	57	0
	0	0	0	0	0	0	0	0	0	163	63	0	0	0	57	0	0	0	53	0	0	0	1	0	0	0	0	0	0	0	0	0	0	56	0	0	0	0	0	0	0	55	0	0	0	0	0	57	0
	0	0	0	0	0	0	0	0	0	165	64	0	0	0	57	0	0	0	54	0	0	0	1	0	0	0	0	0	0	0	0	0	0	56	0	0	0	0	0	0	0	56	0	0	0	0	0	57	0
	0	0	0	0	0	0	0	0	0	166	65	0	0	0	57	0	0	0	55	0	0	0	1	0	0	0	0	0	0	0	0	0	0	57	0	0	0	0	0	0	0	56	0	0	0	0	0	57	0
	0	0	0	0	0	0	0	0	0	168	65	0	0	0	58	0	0	0	56	0	0	0	1	0	0	0	0	0	0	0	0	0	0	58	0	0	0	0	0	0	0	56	0	0	0	0	0	57	0
	0	0	0	0	0	0	0	0	0	170	66	0	0	0	58	0	0	0	57	0	0	0	1	0	0	0	0	0	0	0	0	0	0	58	0	0	0	0	0	0	0	56	0	0	0	0	0	58	0
	0	0	0	0	0	0	0	0	0	172	66	0	0	0	59	0	0	0	57	0	0	0	1	0	0	0	0	0	0	0	0	0	0	58	0	0	0	0	0	0	0	56	0	0	0	0	0	59	0
	0	0	0	0	0	0	0	0	0	174	67	0	0	0	60	0	0	0	58	0	0	0	1	0	0	0	0	0	0	0	0	0	0	59	0	0	0	0	0	0	0	56	0	0	0	0	0	59	0
	0	0	0	0	0	0	0	0	0	175	67	0	0	0	60	0	0	0	58	0	0	0	1	0	0	0	0	0	0	0	0	0	0	60	0	0	0	0	0	0	0	57	0	0	0	0	0	59	0
	0	0	0	0	0	0	0	0	0	176	68	0	0	0	61	0	0	0	59	0	0	0	1	0	0	0	0	0	0	0	0	0	0	60	0	0	0	0	0	0	0	58	0	0	0	0	0	60	0
	0	0	0	0	0	0	0	0	0	178	69	0	0	0	61	0	0	0	60	0	0	0	1	0	0	0	0	0	0	0	0	0	0	61	0	0	0	0	0	0	0	59	0	0	0	0	0	60	0
	0	0	0	0	0	0	0	0	0	180	69	0	0	0	62	0	0	0	60	0	0	0	1	0	0	0	0	0	0	0	0	0	0	62	0	0	0	0	0	0	0	59	0	0	0	0	0	60	0
	0	0	0	0	0	0	0	0	0	181	70	0	0	0	63	0	0	0	61	0	0	0	1	0	0	0	0	0	0	0	0	0	0	63	0	0	0	0	0	0	0	60	0	0	0	0	0	61	0
	0	0	0	0	0	0	0	0	0	183	70	0	0	0	63	0	0	0	62	0	0	0	1	0	0	0	0	0	0	0	0	0	0	63	0	0	0	0	0	0	0	61	0	0	0	0	0	61	0
	0	0	0	0	0	0	0	0	0	184	70	0	0	0	63	0	0	0	63	0	0	0	1	0	0	0	0	0	0	0	0	0	0	63	0	0	0	0	0	0	0	61	0	0	0	0	0	62	0
	0	0	0	0	0	0	0	0	0	185	70	0	0	0	64	0	0	0	63	0	0	0	1	0	0	0	0	0	0	0	0	0	0	63	0	0	0	0	0	0	0	62	0	0	0	0	0	63	0
	0	0	0	0	0	0	0	0	0	187	70	0	0	0	64	0	0	0	63	0	0	0	1	0	0	0	0	0	0	0	0	0	0	64	0	0	0	0	0	0	0	63	0	0	0	0	0	64	0
	0	0	0	0	0	0	0	0	0	189	70	0	0	0	65	0	0	0	64	0	0	0	1	0	0	0	0	0	0	0	0	0	0	65	0	0	0	0	0	0	0	64	0	0	0	0	0	65	0
	0	0	0	0	0	0	0	0	0	191	71	0	0	0	65	0	0	0	65	0	0	0	1	0	0	0	0	0	0	0	0	0	0	66	0	0	0	0	0	0	0	65	0	0	0	0	0	66	0
	0	0	0	0	0	0	0	0	0	192	71	0	0	0	65	0	0	0	66	0	0	0	1	0	0	0	0	0	0	0	0	0	0	66	0	0	0	0	0	0	0	65	0	0	0	0	0	67	0
	0	0	0	0	0	0	0	0	0	194	72	0	0	0	65	0	0	0	66	0	0	0	1	0	0	0	0	0	0	0	0	0	0	67	0	0	0	0	0	0	0	65	0	0	0	0	0	68	0
	0	0	0	0	0	0	0	0	0	196	73	0	0	0	65	0	0	0	66	0	0	0	1	0	0	0	0	0	0	0	0	0	0	67	0	0	0	0	0	0	0	66	0	0	0	0	0	69	0
	0	0	0	0	0	0	0	0	0	198	73	0	0	0	65	0	0	0	67	0	0	0	1	0	0	0	0	0	0	0	0	0	0	67	0	0	0	0	0	0	0	66	0	0	0	0	0	70	0
	0	0	0	0	0	0	0	0	0	199	73	0	0	0	65	0	0	0	68	0	0	0	1	0	0	0	0	0	0	0	0	0	0	68	0	0	0	0	0	0	0	67	0	0	0	0	0	71	0
	0	0	0	0	0	0	0	0	0	200	74	0	0	0	65	0	0	0	68	0	0	0	1	0	0	0	0	0	0	0	0	0	0	69	0	0	0	0	0	0	0	67	0	0	0	0	0	71	0
	0	0	0	0	0	0	0	0	0	201	74	0	0	0	66	0	0	0	68	0	0	0	1	0	0	0	0	0	0	0	0	0	0	69	0	0	0	0	0	0	0	67	0	0	0	0	0	72	0
	0	0	0	0	0	0	0	0	0	202	74	0	0	0	67	0	0	0	68	0	0	0	1	0	0	0	0	0	0	0	0	0	0	70	0	0	0	0	0	0	0	67	0	0	0	0	0	72	0
	0	0	0	0	0	0	0	0	0	204	75	0	0	0	68	0	0	0	69	0	0	0	1	0	0	0	0	0	0	0	0	0	0	71	0	0	0	0	0	0	0	67	0	0	0	0	0	72	0
	0	0	0	0	0	0	0	0	0	206	75	0	0	0	68	0	0	0	70	0	0	0	1	0	0	0	0	0	0	0	0	0	0	71	0	0	0	0	0	0	0	67	0	0	0	0	0	72	0
	0	0	0	0	0	0	0	0	0	208	76	0	0	0	69	0	0	0	70	0	0	0	1	0	0	0	0	0	0	0	0	0	0	71	0	0	0	0	0	0	0	68	0	0	0	0	0	72	0
	0	0	0	0	0	0	0	0	0	210	76	0	0	0	69	0	0	0	70	0	0	0	1	0	0	0	0	0	0	0	0	0	0	72	0	0	0	0	0	0	0	69	0	0	0	0	0	72	0
	0	0	0	0	0	0	0	0	0	211	77	0	0	0	70	0	0	0	71	0	0	0	1	0	0	0	0	0	0	0	0	0	0	73	0	0	0	0	0	0	0	69	0	0	0	0	0	72	0
	0	0	0	0	0	0	0	0	0	212	77	0	0	0	71	0	0	0	72	0	0	0	1	0	0	0	0	0	0	0	0	0	0	74	0	0	0	0	0	0	0	69	0	0	0	0	0	72	0
	0	0	0	0	0	0	0	0	0	213	77	0	0	0	71	0	0	0	73	0	0	0	1	0	0	0	0	0	0	0	0	0	0	75	0	0	0	0	0	0	0	70	0	0	0	0	0	73	0
	0	0	0	0	0	0	0	0	0	214	78	0	0	0	71	0	0	0	74	0	0	0	1	0	0	0	0	0	0	0	0	0	0	76	0	0	0	0	0	0	0	70	0	0	0	0	0	74	0
	0	0	0	0	0	0	0	0	0	215	79	0	0	0	72	0	0	0	74	0	0	0	1	0	0	0	0	0	0	0	0	0	0	76	0	0	0	0	0	0	0	70	0	0	0	0	0	74	0
	0	0	0	0	0	0	0	0	0	217	79	0	0	0	73	0	0	0	74	0	0	0	1	0	0	0	0	0	0	0	0	0	0	76	0	0	0	0	0	0	0	70	0	0	0	0	0	75	0
	0	0	0	0	0	0	0	0	0	218	79	0	0	0	73	0	0	0	74	0	0	0	1	0	0	0	0	0	0	0	0	0	0	77	0	0	0	0	0	0	0	71	0	0	0	0	0	76	0
	0	0	0	0	0	0	0	0	0	220	79	0	0	0	74	0	0	0	74	0	0	0	1	0	0	0	0	0	0	0	0	0	0	78	0	0	0	0	0	0	0	71	0	0	0	0	0	76	0
	0	0	0	0	0	0	0	0	0	222	80	0	0	0	74	0	0	0	75	0	0	0	1	0	0	0	0	0	0	0	0	0	0	79	0	0	0	0	0	0	0	72	0	0	0	0	0	77	0
	0	0	0	0	0	0	0	0	0	224	81	0	0	0	75	0	0	0	76	0	0	0	1	0	0	0	0	0	0	0	0	0	0	80	0	0	0	0	0	0	0	72	0	0	0	0	0	77	0
	0	0	0	0	0	0	0	0	0	226	82	0	0	0	75	0	0	0	77	0	0	0	1	0	0	0	0	0	0	0	0	0	0	80	0	0	0	0	0	0	0	73	0	0	0	0	0	77	0
	0	0	0	0	0	0	0	0	0	227	83	0	0	0	75	0	0	0	78	0	0	0	1	0	0	0	0	0	0	0	0	0	0	80	0	0	0	0	0	0	0	73	0	0	0	0	0	78	0
	0	0	0	0	0	0	0	0	0	229	84	0	0	0	75	0	0	0	78	0	0	0	1	0	0	0	0	0	0	0	0	0	0	80	0	0	0	0	0	0	0	73	0	0	0	0	0	79	0
	0	0	0	0	0	0	0	0	0	230	85	0	0	0	75	0	0	0	79	0	0	0	1	0	0	0	0	0	0	0	0	0	0	81	0	0	0	0	0	0	0	74	0	0	0	0	0	79	0
	0	0	0	0	0	0	0	0	0	232	86	0	0	0	76	0	0	0	80	0	0	0	1	0	0	0	0	0	0	0	0	0	0	81	0	0	0	0	0	0	0	75	0	0	0	0	0	79	0
	0	0	0	0	0	0	0	0	0	233	87	0	0	0	77	0	0	0	81	0	0	0	1	0	0	0	0	0	0	0	0	0	0	82	0	0	0	0	0	0	0	76	0	0	0	0	0	79	0
	0	0	0	0	0	0	0	0	0	234	88	0	0	0	77	0	0	0	81	0	0	0	1	0	0	0	0	0	0	0	0	0	0	82	0	0	0	0	0	0	0	76	0	0	0	0	0	79	0
	0	0	0	0	0	0	0	0	0	236	89	0	0	0	77	0	0	0	82	0	0	0	1	0	0	0	0	0	0	0	0	0	0	82	0	0	0	0	0	0	0	76	0	0	0	0	0	79	0
	0	0	0	0	0	0	0	0	0	237	90	0	0	0	78	0	0	0	83	0	0	0	1	0	0	0	0	0	0	0	0	0	0	83	0	0	0	0	0	0	0	77	0	0	0	0	0	80	0
	0	0	0	0	0	0	0	0	0	238	91	0	0	0	78	0	0	0	83	0	0	0	1	0	0	0	0	0	0	0	0	0	0	84	0	0	0	0	0	0	0	77	0	0	0	0	0	81	0
	0	0	0	0	0	0	0	0	0	240	91	0	0	0	79	0	0	0	84	0	0	0	1	0	0	0	0	0	0	0	0	0	0	85	0	0	0	0	0	0	0	77	0	0	0	0	0	81	0
	0	0	0	0	0	0	0	0	0	241	92	0	0	0	79	0	0	0	84	0	0	0	1	0	0	0	0	0	0	0	0	0	0	85	0	0	0	0	0	0	0	77	0	0	0	0	0	82	0
	0	0	0	0	0	0	0	0	0	242	92	0	0	0	79	0	0	0	84	0	0	0	1	0	0	0	0	0	0	0	0	0	0	86	0	0	0	0	0	0	0	77	0	0	0	0	0	82	0
	0	0	0	0	0	0	0	0	0	243	92	0	0	0	80	0	0	0	85	0	0	0	1	0	0	0	0	0	0	0	0	0	0	87	0	0	0	0	0	0	0	78	0	0	0	0	0	83	0
	0	0	0	0	0	0	0	0	0	244	93	0	0	0	80	0	0	0	85	0	0	0	1	0	0	0	0	0	0	0	0	0	0	87	0	0	0	0	0	0	0	78	0	0	0	0	0	83	0
	0	0	0	0	0	0	0	0	0	245	93	0	0	0	81	0	0	0	85	0	0	0	1	0	0	0	0	0	0	0	0	0	0	87	0	0	0	0	0	0	0	78	0	0	0	0	0	84	0
	0	0	0	0	0	0	0	0	0	247	94	0	0	0	82	0	0	0	85	0	0	0	1	0	0	0	0	0	0	0	0	0	0	87	0	0	0	0	0	0	0	78	0	0	0	0	0	85	0
	0	0	0	0	0	0	0	0	0	249	94	0	0	0	82	0	0	0	85	0	0	0	1	0	0	0	0	0	0	0	0	0	0	87	0	0	0	0	0	0	0	79	0	0	0	0	0	85	0
	0	0	0	0	0	0	0	0	0	251	95	0	0	0	83	0	0	0	85	0	0	0	1	0	0	0	0	0	0	0	0	0	0	88	0	0	0	0	0	0	0	80	0	0	0	0	0	85	0
	0	0	0	0	0	0	0	0	0	253	96	0	0	0	83	0	0	0	85	0	0	0	1	0	0	0	0	0	0	0	0	0	0	88	0	0	0	0	0	0	0	81	0	0	0	0	0	86	0
	0	0	0	0	0	0	0	0	0	255	96	0	0	0	84	0	0	0	85	0	0	0	1	0	0	0	0	0	0	0	0	0	0	88	0	0	0	0	0	0	0	82	0	0	0	0	0	86	0
	0	0	0	0	0	0	0	0	0	256	96	0	0	0	84	0	0	0	85	0	0	0	1	0	0	0	0	0	0	0	0	0	0	88	0	0	0	0	0	0	0	83	0	0	0	0	0	87	0
	0	0	0	0	0	0	0	0	0	257	97	0	0	0	84	0	0	0	86	0	0	0	1	0	0	0	0	0	0	0	0	0	0	89	0	0	0	0	0	0	0	84	0	0	0	0	0	87	0
	0	0	0	0	0	0	0	0	0	259	98	0	0	0	85	0	0	0	86	0	0	0	1	0	0	0	0	0	0	0	0	0	0	90	0	0	0	0	0	0	0	85	0	0	0	0	0	87	0
	0	0	0	0	0	0	0	0	0	260	99	0	0	0	85	0	0	0	87	0	0	0	1	0	0	0	0	0	0	0	0	0	0	91	0	0	0	0	0	0	0	86	0	0	0	0	0	87	0
	0	0	0	0	0	0	0	0	0	262	99	0	0	0	85	0	0	0	88	0	0	0	1	0	0	0	0	0	0	0	0	0	0	91	0	0	0	0	0	0	0	87	0	0	0	0	0	88	0
	0	0	0	0	0	0	0	0	0	263	100	0	0	0	85	0	0	0	88	0	0	0	1	0	0	0	0	0	0	0	0	0	0	91	0	0	0	0	0	0	0	88	0	0	0	0	0	89	0
	0	0	0	0	0	0	0	0	0	265	101	0	0	0	86	0	0	0	88	0	0	0	1	0	0	0	0	0	0	0	0	0	0	92	0	0	0	0	0	0	0	89	0	0	0	0	0	90	0
	0	0	0	0	0	0	0	0	0	267	102	0	0	0	86	0	0	0	88	0	0	0	1	0	0	0	0	0	0	0	0	0	0	93	0	0	0	0	0	0	0	90	0	0	0	0	0	90	0
	0	0	0	0	0	0	0	0	0	269	102	0	0	0	86	0	0	0	88	0	0	0	1	0	0	0	0	0	0	0	0	0	0	93	0	0	0	0	0	0	0	90	0	0	0	0	0	90	0
	0	0	0	0	0	0	0	0	0	271	102	0	0	0	87	0	0	0	89	0	0	0	1	0	0	0	0	0	0	0	0	0	0	93	0	0	0	0	0	0	0	90	0	0	0	0	0	91	0
	0	0	0	0	0	0	0	0	0	273	103	0	0	0	88	0	0	0	90	0	0	0	1	0	0	0	0	0	0	0	0	0	0	93	0	0	0	0	0	0	0	91	0	0	0	0	0	92	0
	0	0	0	0	0	0	0	0	0	275	103	0	0	0	88	0	0	0	90	0	0	0	1	0	0	0	0	0	0	0	0	0	0	94	0	0	0	0	0	0	0	92	0	0	0	0	0	92	0
	0	0	0	0	0	0	0	0	0	276	104	0	0	0	89	0	0	0	91	0	0	0	1	0	0	0	0	0	0	0	0	0	0	95	0	0	0	0	0	0	0	93	0	0	0	0	0	92	0
	0	0	0	0	0	0	0	0	0	277	105	0	0	0	90	0	0	0	91	0	0	0	1	0	0	0	0	0	0	0	0	0	0	95	0	0	0	0	0	0	0	93	0	0	0	0	0	92	0
	0	0	0	0	0	0	0	0	0	279	105	0	0	0	91	0	0	0	92	0	0	0	1	0	0	0	0	0	0	0	0	0	0	96	0	0	0	0	0	0	0	94	0	0	0	0	0	92	0
	0	0	0	0	0	0	0	0	0	281	106	0	0	0	91	0	0	0	93	0	0	0	1	0	0	0	0	0	0	0	0	0	0	96	0	0	0	0	0	0	0	95	0	0	0	0	0	93	0
	0	0	0	0	0	0	0	0	0	282	107	0	0	0	91	0	0	0	94	0	0	0	1	0	0	0	0	0	0	0	0	0	0	97	0	0	0	0	0	0	0	96	0	0	0	0	0	94	0
	0	0	0	0	0	0	0	0	0	284	107	0	0	0	91	0	0	0	95	0	0	0	1	0	0	0	0	0	0	0	0	0	0	97	0	0	0	0	0	0	0	97	0	0	0	0	0	94	0
	0	0	0	0	0	0	0	0	0	286	107	0	0	0	92	0	0	0	96	0	0	0	1	0	0	0	0	0	0	0	0	0	0	97	0	0	0	0	0	0	0	97	0	0	0	0	0	95	0
	0	0	0	0	0	0	0	0	0	288	108	0	0	0	93	0	0	0	96	0	0	0	1	0	0	0	0	0	0	0	0	0	0	97	0	0	0	0	0	0	0	97	0	0	0	0	0	96	0
	0	0	0	0	0	0	0	0	0	289	108	0	0	0	93	0	0	0	97	0	0	0	1	0	0	0	0	0	0	0	0	0	0	98	0	0	0	0	0	0	0	98	0	0	0	0	0	96	0
	0	0	0	0	0	0	0	0	0	290	108	0	0	0	94	0	0	0	97	0	0	0	1	0	0	0	0	0	0	0	0	0	0	98	0	0	0	0	0	0	0	99	0	0	0	0	0	97	0
	0	0	0	0	0	0	0	0	0	292	108	0	0	0	94	0	0	0	97	0	0	0	1	0	0	0	0	0	0	0	0	0	0	99	0	0	0	0	0	0	0	100	0	0	0	0	0	98	0
	0	0	0	0	0	0	0	0	0	294	109	0	0	0	95	0	0	0	98	0	0	0	1	0	0	0	0	0	0	0	0	0	0	99	0	0	0	0	0	0	0	100	0	0	0	0	0	98	0
	0	0	0	0	0	0	0	0	0	295	109	0	0	0	95	0	0	0	98	0	0	0	1	0	0	0	0	0	0	0	0	0	0	99	0	0	0	0	0	0	0	100	0	0	0	0	0	98	0
	0	0	0	0	0	0	0	0	0	297	109	0	0	0	96	0	0	0	98	0	0	0	1	0	0	0	0	0	0	0	0	0	0	99	0	0	0	0	0	0	0	100	0	0	0	0	0	99	0
	0	0	0	0	0	0	0	0	0	299	109	0	0	0	97	0	0	0	99	0	0	0	1	0	0	0	0	0	0	0	0	0	0	99	0	0	0	0	0	0	0	101	0	0	0	0	0	100	0
	0	0	0	0	0	0	0	0	0	300	109	0	0	0	98	0	0	0	100	0	0	0	1	0	0	0	0	0	0	0	0	0	0	100	0	0	0	0	0	0	0	102	0	0	0	0	0	101	0
	0	0	0	0	0	0	0	0	0	302	109	0	0	0	98	0	0	0	100	0	0	0	1	0	0	0	0	0	0	0	0	0	0	101	0	0	0	0	0	0	0	103	0	0	0	0	0	102	0
	0	0	0	0	0	0	0	0	0	304	110	0	0	0	98	0	0	0	100	0	0	0	1	0	0	0	0	0	0	0	0	0	0	102	0	0	0	0	0	0	0	103	0	0	0	0	0	102	0
	0	0	0	0	0	0	0	0	0	306	111	0	0	0	98	0	0	0	100	0	0	0	1	0	0	0	0	0	0	0	0	0	0	102	0	0	0	0	0	0	0	103	0	0	0	0	0	102	0
	0	0	0	0	0	0	0	0	0	308	111	0	0	0	98	0	0	0	100	0	0	0	1	0	0	0	0	0	0	0	0	0	0	102	0	0	0	0	0	0	0	103	0	0	0	0	0	102	0
	0	0	0	0	0	0	0	0	0	309	112	0	0	0	99	0	0	0	101	0	0	0	1	0	0	0	0	0	0	0	0	0	0	103	0	0	0	0	0	0	0	104	0	0	0	0	0	103	0
	0	0	0	0	0	0	0	0	0	310	113	0	0	0	99	0	0	0	101	0	0	0	1	0	0	0	0	0	0	0	0	0	0	104	0	0	0	0	0	0	0	105	0	0	0	0	0	103	0
	0	0	0	0	0	0	0	0	0	312	113	0	0	0	99	0	0	0	102	0	0	0	1	0	0	0	0	0	0	0	0	0	0	104	0	0	0	0	0	0	0	106	0	0	0	0	0	104	0
	0	0	0	0	0	0	0	0	0	313	113	0	0	0	100	0	0	0	103	0	0	0	1	0	0	0	0	0	0	0	0	0	0	104	0	0	0	0	0	0	0	106	0	0	0	0	0	104	0
	0	0	0	0	0	0	0	0	0	315	113	0	0	0	100	0	0	0	103	0	0	0	1	0	0	0	0	0	0	0	0	0	0	105	0	0	0	0	0	0	0	106	0	0	0	0	0	104	0
	0	0	0	0	0	0	0	0	0	316	113	0	0	0	101	0	0	0	104	0	0	0	1	0	0	0	0	0	0	0	0	0	0	105	0	0	0	0	0	0	0	106	0	0	0	0	0	104	0
	0	0	0	0	0	0	0	0	0	318	114	0	0	0	101	0	0	0	105	0	0	0	1	0	0	0	0	0	0	0	0	0	0	105	0	0	0	0	0	0	0	107	0	0	0	0	0	105	0
	0	0	0	0	0	0	0	0	0	320	115	0	0	0	101	0	0	0	105	0	0	0	1	0	0	0	0	0	0	0	0	0	0	105	0	0	0	0	0	0	0	108	0	0	0	0	0	105	0
	0	0	0	0	0	0	0	0	0	322	115	0	0	0	102	0	0	0	106	0	0	0	1	0	0	0	0	0	0	0	0	0	0	106	0	0	0	0	0	0	0	109	0	0	0	0	0	105	0
	0	0	0	0	0	0	0	0	0	324	115	0	0	0	102	0	0	0	106	0	0	0	1	0	0	0	0	0	0	0	0	0	0	106	0	0	0	0	0	0	0	110	0	0	0	0	0	106	0
	0	0	0	0	0	0	0	0	0	326	115	0	0	0	102	0	0	0	107	0	0	0	1	0	0	0	0	0	0	0	0	0	0	106	0	0	0	0	0	0	0	111	0	0	0	0	0	107	0
	0	0	0	0	0	0	0	0	0	327	115	0	0	0	103	0	0	0	108	0	0	0	1	0	0	0	0	0	0	0	0	0	0	107	0	0	0	0	0	0	0	112	0	0	0	0	0	108	0
	0	0	0	0	0	0	0	0	0	329	116	0	0	0	103	0	0	0	108	0	0	0	1	0	0	0	0	0	0	0	0	0	0	107	0	0	0	0	0	0	0	112	0	0	0	0	0	108	0
	0	0	0	0	0	0	0	0	0	330	117	0	0	0	103	0	0	0	109	0	0	0	1	0	0	0	0	0	0	0	0	0	0	108	0	0	0	0	0	0	0	112	0	0	0	0	0	108	0
	0	0	0	0	0	0	0	0	0	331	117	0	0	0	104	0	0	0	110	0	0	0	1	0	0	0	0	0	0	0	0	0	0	108	0	0	0	0	0	0	0	112	0	0	0	0	0	108	0
	0	0	0	0	0	0	0	0	0	333	118	0	0	0	105	0	0	0	111	0	0	0	1	0	0	0	0	0	0	0	0	0	0	109	0	0	0	0	0	0	0	113	0	0	0	0	0	109	0
	0	0	0	0	0	0	0	0	0	334	119	0	0	0	106	0	0	0	111	0	0	0	1	0	0	0	0	0	0	0	0	0	0	109	0	0	0	0	0	0	0	113	0	0	0	0	0	109	0
	0	0	0	0	0	0	0	0	0	336	120	0	0	0	106	0	0	0	111	0	0	0	1	0	0	0	0	0	0	0	0	0	0	109	0	0	0	0	0	0	0	114	0	0	0	0	0	109	0
	0	0	0	0	0	0	0	0	0	337	120	0	0	0	107	0	0	0	111	0	0	0	1	0	0	0	0	0	0	0	0	0	0	109	0	0	0	0	0	0	0	114	0	0	0	0	0	110	0
	0	0	0	0	0	0	0	0	0	338	120	0	0	0	107	0	0	0	112	0	0	0	1	0	0	0	0	0	0	0	0	0	0	110	0	0	0	0	0	0	0	115	0	0	0	0	0	110	0
	0	0	0	0	0	0	0	0	0	340	121	0	0	0	107	0	0	0	112	0	0	0	1	0	0	0	0	0	0	0	0	0	0	111	0	0	0	0	0	0	0	115	0	0	0	0	0	111	0
	0	0	0	0	0	0	0	0	0	342	121	0	0	0	108	0	0	0	113	0	0	0	1	0	0	0	0	0	0	0	0	0	0	112	0	0	0	0	0	0	0	115	0	0	0	0	0	111	0
	0	0	0	0	0	0	0	0	0	343	122	0	0	0	108	0	0	0	114	0	0	0	1	0	0	0	0	0	0	0	0	0	0	112	0	0	0	0	0	0	0	115	0	0	0	0	0	111	0
	0	0	0	0	0	0	0	0	0	345	123	0	0	0	108	0	0	0	114	0	0	0	1	0	0	0	0	0	0	0	0	0	0	112	0	0	0	0	0	0	0	115	0	0	0	0	0	112	0
	0	0	0	0	0	0	0	0	0	346	124	0	0	0	108	0	0	0	115	0	0	0	1	0	0	0	0	0	0	0	0	0	0	113	0	0	0	0	0	0	0	115	0	0	0	0	0	112	0
	0	0	0	0	0	0	0	0	0	347	125	0	0	0	108	0	0	0	116	0	0	0	1	0	0	0	0	0	0	0	0	0	0	113	0	0	0	0	0	0	0	116	0	0	0	0	0	112	0
	0	0	0	0	0	0	0	0	0	348	126	0	0	0	108	0	0	0	116	0	0	0	1	0	0	0	0	0	0	0	0	0	0	113	0	0	0	0	0	0	0	116	0	0	0	0	0	112	0
	0	0	0	0	0	0	0	0	0	349	127	0	0	0	108	0	0	0	116	0	0	0	1	0	0	0	0	0	0	0	0	0	0	114	0	0	0	0	0	0	0	116	0	0	0	0	0	113	0
	0	0	0	0	0	0	0	0	0	350	127	0	0	0	109	0	0	0	116	0	0	0	1	0	0	0	0	0	0	0	0	0	0	114	0	0	0	0	0	0	0	117	0	0	0	0	0	114	0
	0	0	0	0	0	0	0	0	0	351	127	0	0	0	110	0	0	0	116	0	0	0	1	0	0	0	0	0	0	0	0	0	0	114	0	0	0	0	0	0	0	118	0	0	0	0	0	115	0
	0	0	0	0	0	0	0	0	0	353	128	0	0	0	111	0	0	0	116	0	0	0	1	0	0	0	0	0	0	0	0	0	0	114	0	0	0	0	0	0	0	119	0	0	0	0	0	115	0
	0	0	0	0	0	0	0	0	0	354	128	0	0	0	111	0	0	0	117	0	0	0	1	0	0	0	0	0	0	0	0	0	0	114	0	0	0	0	0	0	0	119	0	0	0	0	0	115	0
	0	0	0	0	0	0	0	0	0	356	129	0	0	0	111	0	0	0	118	0	0	0	1	0	0	0	0	0	0	0	0	0	0	114	0	0	0	0	0	0	0	119	0	0	0	0	0	116	0
	0	0	0	0	0	0	0	0	0	358	129	0	0	0	111	0	0	0	118	0	0	0	1	0	0	0	0	0	0	0	0	0	0	114	0	0	0	0	0	0	0	120	0	0	0	0	0	117	0
	0	0	0	0	0	0	0	0	0	360	129	0	0	0	111	0	0	0	119	0	0	0	1	0	0	0	0	0	0	0	0	0	0	115	0	0	0	0	0	0	0	121	0	0	0	0	0	117	0
	0	0	0	0	0	0	0	0	0	362	129	0	0	0	112	0	0	0	119	0	0	0	1	0	0	0	0	0	0	0	0	0	0	116	0	0	0	0	0	0	0	122	0	0	0	0	0	118	0
	0	0	0	0	0	0	0	0	0	363	130	0	0	0	112	0	0	0	120	0	0	0	1	0	0	0	0	0	0	0	0	0	0	116	0	0	0	0	0	0	0	122	0	0	0	0	0	118	0
	0	0	0	0	0	0	0	0	0	364	130	0	0	0	112	0	0	0	121	0	0	0	1	0	0	0	0	0	0	0	0	0	0	117	0	0	0	0	0	0	0	123	0	0	0	0	0	118	0
	0	0	0	0	0	0	0	0	0	365	131	0	0	0	112	0	0	0	121	0	0	0	1	0	0	0	0	0	0	0	0	0	0	118	0	0	0	0	0	0	0	124	0	0	0	0	0	119	0
	0	0	0	0	0	0	0	0	0	367	131	0	0	0	113	0	0	0	121	0	0	0	1	0	0	0	0	0	0	0	0	0	0	119	0	0	0	0	0	0	0	124	0	0	0	0	0	119	0
	0	0	0	0	0	0	0	0	0	368	131	0	0	0	113	0	0	0	122	0	0	0	1	0	0	0	0	0	0	0	0	0	0	119	0	0	0	0	0	0	0	125	0	0	0	0	0	119	0
	0	0	0	0	0	0	0	0	0	369	132	0	0	0	113	0	0	0	123	0	0	0	1	0	0	0	0	0	0	0	0	0	0	120	0	0	0	0	0	0	0	125	0	0	0	0	0	120	0
	0	0	0	0	0	0	0	0	0	370	133	0	0	0	113	0	0	0	123	0	0	0	1	0	0	0	0	0	0	0	0	0	0	120	0	0	0	0	0	0	0	125	0	0	0	0	0	120	0
	0	0	0	0	0	0	0	0	0	371	134	0	0	0	114	0	0	0	123	0	0	0	1	0	0	0	0	0	0	0	0	0	0	121	0	0	0	0	0	0	0	125	0	0	0	0	0	120	0
	0	0	0	0	0	0	0	0	0	373	134	0	0	0	114	0	0	0	124	0	0	0	1	0	0	0	0	0	0	0	0	0	0	122	0	0	0	0	0	0	0	125	0	0	0	0	0	121	0
	0	0	0	0	0	0	0	0	0	374	135	0	0	0	115	0	0	0	125	0	0	0	1	0	0	0	0	0	0	0	0	0	0	123	0	0	0	0	0	0	0	126	0	0	0	0	0	121	0
	0	0	0	0	0	0	0	0	0	376	136	0	0	0	115	0	0	0	125	0	0	0	1	0	0	0	0	0	0	0	0	0	0	124	0	0	0	0	0	0	0	127	0	0	0	0	0	121	0
	0	0	0	0	0	0	0	0	0	377	136	0	0	0	115	0	0	0	126	0	0	0	1	0	0	0	0	0	0	0	0	0	0	124	0	0	0	0	0	0	0	127	0	0	0	0	0	122	0
	0	0	0	0	0	0	0	0	0	379	136	0	0	0	116	0	0	0	126	0	0	0	1	0	0	0	0	0	0	0	0	0	0	124	0	0	0	0	0	0	0	127	0	0	0	0	0	122	0
	0	0	0	0	0	0	0	0	0	380	136	0	0	0	116	0	0	0	126	0	0	0	1	0	0	0	0	0	0	0	0	0	0	125	0	0	0	0	0	0	0	127	0	0	0	0	0	122	0
	0	0	0	0	0	0	0	0	0	382	137	0	0	0	116	0	0	0	126	0	0	0	1	0	0	0	0	0	0	0	0	0	0	126	0	0	0	0	0	0	0	127	0	0	0	0	0	123	0
	0	0	0	0	0	0	0	0	0	383	137	0	0	0	116	0	0	0	126	0	0	0	1	0	0	0	0	0	0	0	0	0	0	126	0	0	0	0	0	0	0	127	0	0	0	0	0	123	0
	0	0	0	0	0	0	0	0	0	385	137	0	0	0	117	0	0	0	127	0	0	0	1	0	0	0	0	0	0	0	0	0	0	127	0	0	0	0	0	0	0	127	0	0	0	0	0	124	0
	0	0	0	0	0	0	0	0	0	387	138	0	0	0	117	0	0	0	127	0	0	0	1	0	0	0	0	0	0	0	0	0	0	128	0	0	0	0	0	0	0	128	0	0	0	0	0	124	0
	0	0	0	0	0	0	0	0	0	389	138	0	0	0	118	0	0	0	128	0	0	0	1	0	0	0	0	0	0	0	0	0	0	129	0	0	0	0	0	0	0	129	0	0	0	0	0	124	0
	0	0	0	0	0	0	0	0	0	390	138	0	0	0	119	0	0	0	129	0	0	0	1	0	0	0	0	0	0	0	0	0	0	129	0	0	0	0	0	0	0	130	0	0	0	0	0	124	0
	0	0	0	0	0	0	0	0	0	391	138	0	0	0	119	0	0	0	129	0	0	0	1	0	0	0	0	0	0	0	0	0	0	129	0	0	0	0	0	0	0	130	0	0	0	0	0	124	0
	0	0	0	0	0	0	0	0	0	393	139	0	0	0	119	0	0	0	129	0	0	0	1	0	0	0	0	0	0	0	0	0	0	129	0	0	0	0	0	0	0	131	0	0	0	0	0	124	0
	0	0	0	0	0	0	0	0	0	395	139	0	0	0	120	0	0	0	130	0	0	0	1	0	0	0	0	0	0	0	0	0	0	130	0	0	0	0	0	0	0	132	0	0	0	0	0	125	0
	0	0	0	0	0	0	0	0	0	396	140	0	0	0	121	0	0	0	131	0	0	0	1	0	0	0	0	0	0	0	0	0	0	131	0	0	0	0	0	0	0	133	0	0	0	0	0	126	0
	0	0	0	0	0	0	0	0	0	397	140	0	0	0	122	0	0	0	132	0	0	0	1	0	0	0	0	0	0	0	0	0	0	131	0	0	0	0	0	0	0	133	0	0	0	0	0	127	0
	0	0	0	0	0	0	0	0	0	398	140	0	0	0	123	0	0	0	133	0	0	0	1	0	0	0	0	0	0	0	0	0	0	132	0	0	0	0	0	0	0	134	0	0	0	0	0	128	0
	0	0	0	0	0	0	0	0	0	400	140	0	0	0	124	0	0	0	133	0	0	0	1	0	0	0	0	0	0	0	0	0	0	132	0	0	0	0	0	0	0	135	0	0	0	0	0	128	0
	0	0	0	0	0	0	0	0	0	402	141	0	0	0	125	0	0	0	133	0	0	0	1	0	0	0	0	0	0	0	0	0	0	133	0	0	0	0	0	0	0	136	0	0	0	0	0	129	0
	0	0	0	0	0	0	0	0	0	403	141	0	0	0	126	0	0	0	133	0	0	0	1	0	0	0	0	0	0	0	0	0	0	134	0	0	0	0	0	0	0	137	0	0	0	0	0	130	0
	0	0	0	0	0	0	0	0	0	405	141	0	0	0	127	0	0	0	134	0	0	0	1	0	0	0	0	0	0	0	0	0	0	135	0	0	0	0	0	0	0	138	0	0	0	0	0	130	0
	0	0	0	0	0	0	0	0	0	407	142	0	0	0	127	0	0	0	134	0	0	0	1	0	0	0	0	0	0	0	0	0	0	135	0	0	0	0	0	0	0	138	0	0	0	0	0	130	0
	0	0	0	0	0	0	0	0	0	409	142	0	0	0	127	0	0	0	135	0	0	0	1	0	0	0	0	0	0	0	0	0	0	136	0	0	0	0	0	0	0	139	0	0	0	0	0	131	0
	0	0	0	0	0	0	0	0	0	411	142	0	0	0	128	0	0	0	136	0	0	0	1	0	0	0	0	0	0	0	0	0	0	136	0	0	0	0	0	0	0	140	0	0	0	0	0	131	0
	0	0	0	0	0	0	0	0	0	412	142	0	0	0	129	0	0	0	137	0	0	0	1	0	0	0	0	0	0	0	0	0	0	137	0	0	0	0	0	0	0	140	0	0	0	0	0	131	0
	0	0	0	0	0	0	0	0	0	413	143	0	0	0	129	0	0	0	138	0	0	0	1	0	0	0	0	0	0	0	0	0	0	138	0	0	0	0	0	0	0	141	0	0	0	0	0	131	0
	0	0	0	0	0	0	0	0	0	415	144	0	0	0	129	0	0	0	139	0	0	0	1	0	0	0	0	0	0	0	0	0	0	139	0	0	0	0	0	0	0	141	0	0	0	0	0	131	0
	0	0	0	0	0	0	0	0	0	416	145	0	0	0	130	0	0	0	140	0	0	0	1	0	0	0	0	0	0	0	0	0	0	140	0	0	0	0	0	0	0	141	0	0	0	0	0	131	0
	0	0	0	0	0	0	0	0	0	417	146	0	0	0	131	0	0	0	141	0	0	0	1	0	0	0	0	0	0	0	0	0	0	141	0	0	0	0	0	0	0	142	0	0	0	0	0	131	0
	0	0	0	0	0	0	0	0	0	418	147	0	0	0	132	0	0	0	141	0	0	0	1	0	0	0	0	0	0	0	0	0	0	141	0	0	0	0	0	0	0	142	0	0	0	0	0	132	0
	0	0	0	0	0	0	0	0	0	420	148	0	0	0	133	0	0	0	142	0	0	0	1	0	0	0	0	0	0	0	0	0	0	142	0	0	0	0	0	0	0	142	0	0	0	0	0	132	0
	0	0	0	0	0	0	0	0	0	421	149	0	0	0	133	0	0	0	142	0	0	0	1	0	0	0	0	0	0	0	0	0	0	143	0	0	0	0	0	0	0	142	0	0	0	0	0	133	0
	0	0	0	0	0	0	0	0	0	422	150	0	0	0	134	0	0	0	142	0	0	0	1	0	0	0	0	0	0	0	0	0	0	143	0	0	0	0	0	0	0	143	0	0	0	0	0	134	0
	0	0	0	0	0	0	0	0	0	424	150	0	0	0	135	0	0	0	142	0	0	0	1	0	0	0	0	0	0	0	0	0	0	143	0	0	0	0	0	0	0	144	0	0	0	0	0	134	0
	0	0	0	0	0	0	0	0	0	426	151	0	0	0	136	0	0	0	143	0	0	0	1	0	0	0	0	0	0	0	0	0	0	143	0	0	0	0	0	0	0	144	0	0	0	0	0	134	0
	0	0	0	0	0	0	0	0	0	427	152	0	0	0	137	0	0	0	144	0	0	0	1	0	0	0	0	0	0	0	0	0	0	144	0	0	0	0	0	0	0	144	0	0	0	0	0	135	0
	0	0	0	0	0	0	0	0	0	428	152	0	0	0	137	0	0	0	144	0	0	0	1	0	0	0	0	0	0	0	0	0	0	144	0	0	0	0	0	0	0	144	0	0	0	0	0	136	0
	0	0	0	0	0	0	0	0	0	429	152	0	0	0	137	0	0	0	145	0	0	0	1	0	0	0	0	0	0	0	0	0	0	145	0	0	0	0	0	0	0	144	0	0	0	0	0	137	0
	0	0	0	0	0	0	0	0	0	430	153	0	0	0	137	0	0	0	145	0	0	0	1	0	0	0	0	0	0	0	0	0	0	145	0	0	0	0	0	0	0	145	0	0	0	0	0	138	0
	0	0	0	0	0	0	0	0	0	432	153	0	0	0	137	0	0	0	145	0	0	0	1	0	0	0	0	0	0	0	0	0	0	146	0	0	0	0	0	0	0	145	0	0	0	0	0	138	0
	0	0	0	0	0	0	0	0	0	433	154	0	0	0	137	0	0	0	146	0	0	0	1	0	0	0	0	0	0	0	0	0	0	147	0	0	0	0	0	0	0	145	0	0	0	0	0	138	0
	0	0	0	0	0	0	0	0	0	434	154	0	0	0	137	0	0	0	146	0	0	0	1	0	0	0	0	0	0	0	0	0	0	147	0	0	0	0	0	0	0	146	0	0	0	0	0	138	0
	0	0	0	0	0	0	0	0	0	436	154	0	0	0	137	0	0	0	146	0	0	0	1	0	0	0	0	0	0	0	0	0	0	147	0	0	0	0	0	0	0	147	0	0	0	0	0	138	0
	0	0	0	0	0	0	0	0	0	437	154	0	0	0	137	0	0	0	147	0	0	0	1	0	0	0	0	0	0	0	0	0	0	148	0	0	0	0	0	0	0	147	0	0	0	0	0	138	0
	0	0	0	0	0	0	0	0	0	439	155	0	0	0	137	0	0	0	148	0	0	0	1	0	0	0	0	0	0	0	0	0	0	149	0	0	0	0	0	0	0	148	0	0	0	0	0	139	0
	0	0	0	0	0	0	0	0	0	441	155	0	0	0	137	0	0	0	148	0	0	0	1	0	0	0	0	0	0	0	0	0	0	150	0	0	0	0	0	0	0	149	0	0	0	0	0	139	0
	0	0	0	0	0	0	0	0	0	443	156	0	0	0	137	0	0	0	149	0	0	0	1	0	0	0	0	0	0	0	0	0	0	151	0	0	0	0	0	0	0	150	0	0	0	0	0	139	0
	0	0	0	0	0	0	0	0	0	445	157	0	0	0	138	0	0	0	150	0	0	0	1	0	0	0	0	0	0	0	0	0	0	152	0	0	0	0	0	0	0	150	0	0	0	0	0	139	0
	0	0	0	0	0	0	0	0	0	447	157	0	0	0	138	0	0	0	151	0	0	0	1	0	0	0	0	0	0	0	0	0	0	152	0	0	0	0	0	0	0	151	0	0	0	0	0	140	0
	0	0	0	0	0	0	0	0	0	448	158	0	0	0	139	0	0	0	152	0	0	0	1	0	0	0	0	0	0	0	0	0	0	153	0	0	0	0	0	0	0	152	0	0	0	0	0	140	0
	0	0	0	0	0	0	0	0	0	449	158	0	0	0	140	0	0	0	153	0	0	0	1	0	0	0	0	0	0	0	0	0	0	153	0	0	0	0	0	0	0	152	0	0	0	0	0	141	0
	0	0	0	0	0	0	0	0	0	450	159	0	0	0	141	0	0	0	154	0	0	0	1	0	0	0	0	0	0	0	0	0	0	154	0	0	0	0	0	0	0	152	0	0	0	0	0	142	0
	0	0	0	0	0	0	0	0	0	451	159	0	0	0	142	0	0	0	155	0	0	0	1	0	0	0	0	0	0	0	0	0	0	154	0	0	0	0	0	0	0	152	0	0	0	0	0	142	0
	0	0	0	0	0	0	0	0	0	452	159	0	0	0	142	0	0	0	156	0	0	0	1	0	0	0	0	0	0	0	0	0	0	155	0	0	0	0	0	0	0	152	0	0	0	0	0	143	0
	0	0	0	0	0	0	0	0	0	453	159	0	0	0	142	0	0	0	156	0	0	0	1	0	0	0	0	0	0	0	0	0	0	155	0	0	0	0	0	0	0	153	0	0	0	0	0	143	0
	0	0	0	0	0	0	0	0	0	454	160	0	0	0	142	0	0	0	156	0	0	0	1	0	0	0	0	0	0	0	0	0	0	156	0	0	0	0	0	0	0	154	0	0	0	0	0	144	0
	0	0	0	0	0	0	0	0	0	455	160	0	0	0	143	0	0	0	156	0	0	0	1	0	0	0	0	0	0	0	0	0	0	156	0	0	0	0	0	0	0	155	0	0	0	0	0	145	0
	0	0	0	0	0	0	0	0	0	456	160	0	0	0	144	0	0	0	156	0	0	0	1	0	0	0	0	0	0	0	0	0	0	156	0	0	0	0	0	0	0	155	0	0	0	0	0	146	0
	0	0	0	0	0	0	0	0	0	457	160	0	0	0	145	0	0	0	156	0	0	0	1	0	0	0	0	0	0	0	0	0	0	156	0	0	0	0	0	0	0	155	0	0	0	0	0	147	0
	0	0	0	0	0	0	0	0	0	458	161	0	0	0	146	0	0	0	156	0	0	0	1	0	0	0	0	0	0	0	0	0	0	156	0	0	0	0	0	0	0	155	0	0	0	0	0	148	0
	0	0	0	0	0	0	0	0	0	459	162	0	0	0	147	0	0	0	157	0	0	0	1	0	0	0	0	0	0	0	0	0	0	157	0	0	0	0	0	0	0	155	0	0	0	0	0	148	0
	0	0	0	0	0	0	0	0	0	461	162	0	0	0	147	0	0	0	158	0	0	0	1	0	0	0	0	0	0	0	0	0	0	158	0	0	0	0	0	0	0	155	0	0	0	0	0	148	0
	0	0	0	0	0	0	0	0	0	462	163	0	0	0	147	0	0	0	159	0	0	0	1	0	0	0	0	0	0	0	0	0	0	159	0	0	0	0	0	0	0	155	0	0	0	0	0	149	0
	0	0	0	0	0	0	0	0	0	464	164	0	0	0	148	0	0	0	160	0	0	0	1	0	0	0	0	0	0	0	0	0	0	160	0	0	0	0	0	0	0	156	0	0	0	0	0	150	0
	0	0	0	0	0	0	0	0	0	466	165	0	0	0	149	0	0	0	160	0	0	0	1	0	0	0	0	0	0	0	0	0	0	160	0	0	0	0	0	0	0	157	0	0	0	0	0	151	0
	0	0	0	0	0	0	0	0	0	468	165	0	0	0	150	0	0	0	160	0	0	0	1	0	0	0	0	0	0	0	0	0	0	160	0	0	0	0	0	0	0	158	0	0	0	0	0	152	0
	0	0	0	0	0	0	0	0	0	470	166	0	0	0	150	0	0	0	160	0	0	0	1	0	0	0	0	0	0	0	0	0	0	160	0	0	0	0	0	0	0	159	0	0	0	0	0	152	0
	0	0	0	0	0	0	0	0	0	471	167	0	0	0	150	0	0	0	161	0	0	0	1	0	0	0	0	0	0	0	0	0	0	161	0	0	0	0	0	0	0	159	0	0	0	0	0	152	0
	0	0	0	0	0	0	0	0	0	473	168	0	0	0	150	0	0	0	161	0	0	0	1	0	0	0	0	0	0	0	0	0	0	162	0	0	0	0	0	0	0	159	0	0	0	0	0	152	0
	0	0	0	0	0	0	0	0	0	474	169	0	0	0	150	0	0	0	161	0	0	0	1	0	0	0	0	0	0	0	0	0	0	163	0	0	0	0	0	0	0	160	0	0	0	0	0	152	0
	0	0	0	0	0	0	0	0	0	476	170	0	0	0	151	0	0	0	162	0	0	0	1	0	0	0	0	0	0	0	0	0	0	164	0	0	0	0	0	0	0	160	0	0	0	0	0	153	0
	0	0	0	0	0	0	0	0	0	477	170	0	0	0	152	0	0	0	162	0	0	0	1	0	0	0	0	0	0	0	0	0	0	164	0	0	0	0	0	0	0	161	0	0	0	0	0	153	0
	0	0	0	0	0	0	0	0	0	479	170	0	0	0	152	0	0	0	162	0	0	0	1	0	0	0	0	0	0	0	0	0	0	164	0	0	0	0	0	0	0	162	0	0	0	0	0	154	0
	0	0	0	0	0	0	0	0	0	480	170	0	0	0	153	0	0	0	162	0	0	0	1	0	0	0	0	0	0	0	0	0	0	165	0	0	0	0	0	0	0	162	0	0	0	0	0	154	0
	0	0	0	0	0	0	0	0	0	481	170	0	0	0	154	0	0	0	162	0	0	0	1	0	0	0	0	0	0	0	0	0	0	166	0	0	0	0	0	0	0	163	0	0	0	0	0	154	0
	0	0	0	0	0	0	0	0	0	483	171	0	0	0	155	0	0	0	163	0	0	0	1	0	0	0	0	0	0	0	0	0	0	166	0	0	0	0	0	0	0	163	0	0	0	0	0	154	0
	0	0	0	0	0	0	0	0	0	484	171	0	0	0	155	0	0	0	164	0	0	0	1	0	0	0	0	0	0	0	0	0	0	166	0	0	0	0	0	0	0	163	0	0	0	0	0	155	0
	0	0	0	0	0	0	0	0	0	486	172	0	0	0	156	0	0	0	164	0	0	0	1	0	0	0	0	0	0	0	0	0	0	166	0	0	0	0	0	0	0	163	0	0	0	0	0	155	0
	0	0	0	0	0	0	0	0	0	488	173	0	0	0	156	0	0	0	164	0	0	0	1	0	0	0	0	0	0	0	0	0	0	166	0	0	0	0	0	0	0	163	0	0	0	0	0	155	0
	0	0	0	0	0	0	0	0	0	489	174	0	0	0	156	0	0	0	165	0	0	0	1	0	0	0	0	0	0	0	0	0	0	167	0	0	0	0	0	0	0	163	0	0	0	0	0	156	0
	0	0	0	0	0	0	0	0	0	490	174	0	0	0	156	0	0	0	166	0	0	0	1	0	0	0	0	0	0	0	0	0	0	167	0	0	0	0	0	0	0	163	0	0	0	0	0	157	0
	0	0	0	0	0	0	0	0	0	492	174	0	0	0	156	0	0	0	166	0	0	0	1	0	0	0	0	0	0	0	0	0	0	167	0	0	0	0	0	0	0	164	0	0	0	0	0	157	0
	0	0	0	0	0	0	0	0	0	493	174	0	0	0	156	0	0	0	166	0	0	0	1	0	0	0	0	0	0	0	0	0	0	167	0	0	0	0	0	0	0	164	0	0	0	0	0	157	0
	0	0	0	0	0	0	0	0	0	495	175	0	0	0	156	0	0	0	167	0	0	0	1	0	0	0	0	0	0	0	0	0	0	167	0	0	0	0	0	0	0	165	0	0	0	0	0	158	0
	0	0	0	0	0	0	0	0	0	497	176	0	0	0	157	0	0	0	168	0	0	0	1	0	0	0	0	0	0	0	0	0	0	167	0	0	0	0	0	0	0	165	0	0	0	0	0	158	0
	0	0	0	0	0	0	0	0	0	499	176	0	0	0	157	0	0	0	168	0	0	0	1	0	0	0	0	0	0	0	0	0	0	167	0	0	0	0	0	0	0	166	0	0	0	0	0	158	0
	0	0	0	0	0	0	0	0	0	500	176	0	0	0	157	0	0	0	168	0	0	0	1	0	0	0	0	0	0	0	0	0	0	168	0	0	0	0	0	0	0	167	0	0	0	0	0	159	0
	0	0	0	0	0	0	0	0	0	502	177	0	0	0	158	0	0	0	168	0	0	0	1	0	0	0	0	0	0	0	0	0	0	169	0	0	0	0	0	0	0	168	0	0	0	0	0	159	0
	0	0	0	0	0	0	0	0	0	504	177	0	0	0	158	0	0	0	168	0	0	0	1	0	0	0	0	0	0	0	0	0	0	169	0	0	0	0	0	0	0	169	0	0	0	0	0	160	0
	0	0	0	0	0	0	0	0	0	506	177	0	0	0	159	0	0	0	168	0	0	0	1	0	0	0	0	0	0	0	0	0	0	169	0	0	0	0	0	0	0	169	0	0	0	0	0	161	0
	0	0	0	0	0	0	0	0	0	508	178	0	0	0	160	0	0	0	169	0	0	0	1	0	0	0	0	0	0	0	0	0	0	170	0	0	0	0	0	0	0	169	0	0	0	0	0	161	0
	0	0	0	0	0	0	0	0	0	509	179	0	0	0	160	0	0	0	169	0	0	0	1	0	0	0	0	0	0	0	0	0	0	171	0	0	0	0	0	0	0	169	0	0	0	0	0	162	0
	0	0	0	0	0	0	0	0	0	510	180	0	0	0	160	0	0	0	169	0	0	0	1	0	0	0	0	0	0	0	0	0	0	172	0	0	0	0	0	0	0	170	0	0	0	0	0	163	0
	0	0	0	0	0	0	0	0	0	512	180	0	0	0	160	0	0	0	169	0	0	0	1	0	0	0	0	0	0	0	0	0	0	172	0	0	0	0	0	0	0	170	0	0	0	0	0	163	0
	0	0	0	0	0	0	0	0	0	514	181	0	0	0	161	0	0	0	169	0	0	0	1	0	0	0	0	0	0	0	0	0	0	172	0	0	0	0	0	0	0	170	0	0	0	0	0	163	0
	0	0	0	0	0	0	0	0	0	516	182	0	0	0	161	0	0	0	170	0	0	0	1	0	0	0	0	0	0	0	0	0	0	172	0	0	0	0	0	0	0	171	0	0	0	0	0	164	0
	0	0	0	0	0	0	0	0	0	517	182	0	0	0	161	0	0	0	170	0	0	0	1	0	0	0	0	0	0	0	0	0	0	172	0	0	0	0	0	0	0	172	0	0	0	0	0	164	0
	0	0	0	0	0	0	0	0	0	518	182	0	0	0	161	0	0	0	171	0	0	0	1	0	0	0	0	0	0	0	0	0	0	173	0	0	0	0	0	0	0	172	0	0	0	0	0	164	0
	0	0	0	0	0	0	0	0	0	519	183	0	0	0	162	0	0	0	171	0	0	0	1	0	0	0	0	0	0	0	0	0	0	174	0	0	0	0	0	0	0	173	0	0	0	0	0	165	0
	0	0	0	0	0	0	0	0	0	521	183	0	0	0	163	0	0	0	171	0	0	0	1	0	0	0	0	0	0	0	0	0	0	175	0	0	0	0	0	0	0	174	0	0	0	0	0	166	0
	0	0	0	0	0	0	0	0	0	522	183	0	0	0	163	0	0	0	172	0	0	0	1	0	0	0	0	0	0	0	0	0	0	175	0	0	0	0	0	0	0	174	0	0	0	0	0	166	0
	0	0	0	0	0	0	0	0	0	524	183	0	0	0	163	0	0	0	172	0	0	0	1	0	0	0	0	0	0	0	0	0	0	176	0	0	0	0	0	0	0	174	0	0	0	0	0	167	0
	0	0	0	0	0	0	0	0	0	526	183	0	0	0	163	0	0	0	172	0	0	0	1	0	0	0	0	0	0	0	0	0	0	176	0	0	0	0	0	0	0	175	0	0	0	0	0	168	0
	0	0	0	0	0	0	0	0	0	528	183	0	0	0	163	0	0	0	172	0	0	0	1	0	0	0	0	0	0	0	0	0	0	177	0	0	0	0	0	0	0	175	0	0	0	0	0	169	0
	0	0	0	0	0	0	0	0	0	529	183	0	0	0	164	0	0	0	172	0	0	0	1	0	0	0	0	0	0	0	0	0	0	177	0	0	0	0	0	0	0	176	0	0	0	0	0	169	0
	0	0	0	0	0	0	0	0	0	530	184	0	0	0	164	0	0	0	173	0	0	0	1	0	0	0	0	0	0	0	0	0	0	177	0	0	0	0	0	0	0	177	0	0	0	0	0	170	0
	0	0	0	0	0	0	0	0	0	531	185	0	0	0	165	0	0	0	173	0	0	0	1	0	0	0	0	0	0	0	0	0	0	177	0	0	0	0	0	0	0	178	0	0	0	0	0	170	0
	0	0	0	0	0	0	0	0	0	533	186	0	0	0	165	0	0	0	174	0	0	0	1	0	0	0	0	0	0	0	0	0	0	177	0	0	0	0	0	0	0	179	0	0	0	0	0	170	0
	0	0	0	0	0	0	0	0	0	535	186	0	0	0	165	0	0	0	175	0	0	0	1	0	0	0	0	0	0	0	0	0	0	178	0	0	0	0	0	0	0	180	0	0	0	0	0	170	0
	0	0	0	0	0	0	0	0	0	536	187	0	0	0	166	0	0	0	175	0	0	0	1	0	0	0	0	0	0	0	0	0	0	178	0	0	0	0	0	0	0	181	0	0	0	0	0	171	0
	0	0	0	0	0	0	0	0	0	538	188	0	0	0	166	0	0	0	175	0	0	0	1	0	0	0	0	0	0	0	0	0	0	178	0	0	0	0	0	0	0	181	0	0	0	0	0	171	0
	0	0	0	0	0	0	0	0	0	540	189	0	0	0	167	0	0	0	175	0	0	0	1	0	0	0	0	0	0	0	0	0	0	178	0	0	0	0	0	0	0	182	0	0	0	0	0	172	0
	0	0	0	0	0	0	0	0	0	542	190	0	0	0	168	0	0	0	176	0	0	0	1	0	0	0	0	0	0	0	0	0	0	179	0	0	0	0	0	0	0	183	0	0	0	0	0	172	0
	0	0	0	0	0	0	0	0	0	544	191	0	0	0	169	0	0	0	176	0	0	0	1	0	0	0	0	0	0	0	0	0	0	180	0	0	0	0	0	0	0	184	0	0	0	0	0	173	0
	0	0	0	0	0	0	0	0	0	546	192	0	0	0	170	0	0	0	176	0	0	0	1	0	0	0	0	0	0	0	0	0	0	180	0	0	0	0	0	0	0	184	0	0	0	0	0	174	0
	0	0	0	0	0	0	0	0	0	548	193	0	0	0	170	0	0	0	176	0	0	0	1	0	0	0	0	0	0	0	0	0	0	181	0	0	0	0	0	0	0	185	0	0	0	0	0	174	0
	0	0	0	0	0	0	0	0	0	549	193	0	0	0	170	0	0	0	176	0	0	0	1	0	0	0	0	0	0	0	0	0	0	182	0	0	0	0	0	0	0	186	0	0	0	0	0	174	0
	0	0	0	0	0	0	0	0	0	550	193	0	0	0	171	0	0	0	177	0	0	0	1	0	0	0	0	0	0	0	0	0	0	182	0	0	0	0	0	0	0	186	0	0	0	0	0	174	0
	0	0	0	0	0	0	0	0	0	551	194	0	0	0	172	0	0	0	178	0	0	0	1	0	0	0	0	0	0	0	0	0	0	183	0	0	0	0	0	0	0	186	0	0	0	0	0	175	0
	0	0	0	0	0	0	0	0	0	553	194	0	0	0	172	0	0	0	179	0	0	0	1	0	0	0	0	0	0	0	0	0	0	184	0	0	0	0	0	0	0	186	0	0	0	0	0	175	0
	0	0	0	0	0	0	0	0	0	554	194	0	0	0	172	0	0	0	180	0	0	0	1	0	0	0	0	0	0	0	0	0	0	184	0	0	0	0	0	0	0	187	0	0	0	0	0	175	0
	0	0	0	0	0	0	0	0	0	555	194	0	0	0	172	0	0	0	180	0	0	0	1	0	0	0	0	0	0	0	0	0	0	184	0	0	0	0	0	0	0	188	0	0	0	0	0	176	0
	0	0	0	0	0	0	0	0	0	557	195	0	0	0	172	0	0	0	181	0	0	0	1	0	0	0	0	0	0	0	0	0	0	185	0	0	0	0	0	0	0	189	0	0	0	0	0	177	0
	0	0	0	0	0	0	0	0	0	559	195	0	0	0	172	0	0	0	182	0	0	0	1	0	0	0	0	0	0	0	0	0	0	186	0	0	0	0	0	0	0	189	0	0	0	0	0	177	0
	0	0	0	0	0	0	0	0	0	561	195	0	0	0	172	0	0	0	183	0	0	0	1	0	0	0	0	0	0	0	0	0	0	186	0	0	0	0	0	0	0	189	0	0	0	0	0	177	0
	0	0	0	0	0	0	0	0	0	562	195	0	0	0	172	0	0	0	184	0	0	0	1	0	0	0	0	0	0	0	0	0	0	186	0	0	0	0	0	0	0	189	0	0	0	0	0	178	0
	0	0	0	0	0	0	0	0	0	564	196	0	0	0	172	0	0	0	184	0	0	0	1	0	0	0	0	0	0	0	0	0	0	187	0	0	0	0	0	0	0	190	0	0	0	0	0	179	0
	0	0	0	0	0	0	0	0	0	565	197	0	0	0	172	0	0	0	184	0	0	0	1	0	0	0	0	0	0	0	0	0	0	188	0	0	0	0	0	0	0	191	0	0	0	0	0	180	0
	0	0	0	0	0	0	0	0	0	566	198	0	0	0	173	0	0	0	185	0	0	0	1	0	0	0	0	0	0	0	0	0	0	188	0	0	0	0	0	0	0	192	0	0	0	0	0	180	0
	0	0	0	0	0	0	0	0	0	567	198	0	0	0	173	0	0	0	185	0	0	0	1	0	0	0	0	0	0	0	0	0	0	188	0	0	0	0	0	0	0	193	0	0	0	0	0	181	0
	0	0	0	0	0	0	0	0	0	569	199	0	0	0	173	0	0	0	186	0	0	0	1	0	0	0	0	0	0	0	0	0	0	188	0	0	0	0	0	0	0	193	0	0	0	0	0	181	0
	0	0	0	0	0	0	0	0	0	571	200	0	0	0	174	0	0	0	187	0	0	0	1	0	0	0	0	0	0	0	0	0	0	188	0	0	0	0	0	0	0	194	0	0	0	0	0	181	0
	0	0	0	0	0	0	0	0	0	572	200	0	0	0	175	0	0	0	188	0	0	0	1	0	0	0	0	0	0	0	0	0	0	189	0	0	0	0	0	0	0	194	0	0	0	0	0	182	0
	0	0	0	0	0	0	0	0	0	574	200	0	0	0	175	0	0	0	189	0	0	0	1	0	0	0	0	0	0	0	0	0	0	189	0	0	0	0	0	0	0	194	0	0	0	0	0	182	0
	0	0	0	0	0	0	0	0	0	576	200	0	0	0	176	0	0	0	190	0	0	0	1	0	0	0	0	0	0	0	0	0	0	189	0	0	0	0	0	0	0	194	0	0	0	0	0	182	0
	0	0	0	0	0	0	0	0	0	577	200	0	0	0	177	0	0	0	190	0	0	0	1	0	0	0	0	0	0	0	0	0	0	190	0	0	0	0	0	0	0	195	0	0	0	0	0	182	0
	0	0	0	0	0	0	0	0	0	578	201	0	0	0	178	0	0	0	191	0	0	0	1	0	0	0	0	0	0	0	0	0	0	190	0	0	0	0	0	0	0	195	0	0	0	0	0	182	0
	0	0	0	0	0	0	0	0	0	580	201	0	0	0	179	0	0	0	191	0	0	0	1	0	0	0	0	0	0	0	0	0	0	190	0	0	0	0	0	0	0	196	0	0	0	0	0	182	0
	0	0	0	0	0	0	0	0	0	582	202	0	0	0	179	0	0	0	192	0	0	0	1	0	0	0	0	0	0	0	0	0	0	191	0	0	0	0	0	0	0	196	0	0	0	0	0	182	0
	0	0	0	0	0	0	0	0	0	583	203	0	0	0	180	0	0	0	192	0	0	0	1	0	0	0	0	0	0	0	0	0	0	191	0	0	0	0	0	0	0	196	0	0	0	0	0	183	0
	0	0	0	0	0	0	0	0	0	584	203	0	0	0	181	0	0	0	193	0	0	0	1	0	0	0	0	0	0	0	0	0	0	192	0	0	0	0	0	0	0	197	0	0	0	0	0	183	0
	0	0	0	0	0	0	0	0	0	585	204	0	0	0	182	0	0	0	194	0	0	0	1	0	0	0	0	0	0	0	0	0	0	193	0	0	0	0	0	0	0	198	0	0	0	0	0	184	0
	0	0	0	0	0	0	0	0	0	587	204	0	0	0	182	0	0	0	194	0	0	0	1	0	0	0	0	0	0	0	0	0	0	193	0	0	0	0	0	0	0	198	0	0	0	0	0	185	0
	0	0	0	0	0	0	0	0	0	589	204	0	0	0	182	0	0	0	195	0	0	0	1	0	0	0	0	0	0	0	0	0	0	193	0	0	0	0	0	0	0	198	0	0	0	0	0	185	0
	0	0	0	0	0	0	0	0	0	590	205	0	0	0	183	0	0	0	195	0	0	0	1	0	0	0	0	0	0	0	0	0	0	194	0	0	0	0	0	0	0	199	0	0	0	0	0	186	0
	0	0	0	0	0	0	0	0	0	592	206	0	0	0	183	0	0	0	196	0	0	0	1	0	0	0	0	0	0	0	0	0	0	194	0	0	0	0	0	0	0	200	0	0	0	0	0	187	0
	0	0	0	0	0	0	0	0	0	593	207	0	0	0	184	0	0	0	197	0	0	0	1	0	0	0	0	0	0	0	0	0	0	194	0	0	0	0	0	0	0	201	0	0	0	0	0	188	0
	0	0	0	0	0	0	0	0	0	595	207	0	0	0	185	0	0	0	198	0	0	0	1	0	0	0	0	0	0	0	0	0	0	195	0	0	0	0	0	0	0	202	0	0	0	0	0	189	0
	0	0	0	0	0	0	0	0	0	597	208	0	0	0	185	0	0	0	198	0	0	0	1	0	0	0	0	0	0	0	0	0	0	195	0	0	0	0	0	0	0	202	0	0	0	0	0	189	0
	0	0	0	0	0	0	0	0	0	599	209	0	0	0	185	0	0	0	198	0	0	0	1	0	0	0	0	0	0	0	0	0	0	195	0	0	0	0	0	0	0	202	0	0	0	0	0	189	0
	0	0	0	0	0	0	0	0	0	600	210	0	0	0	185	0	0	0	198	0	0	0	1	0	0	0	0	0	0	0	0	0	0	196	0	0	0	0	0	0	0	202	0	0	0	0	0	189	0
	0	0	0	0	0	0	0	0	0	602	210	0	0	0	185	0	0	0	199	0	0	0	1	0	0	0	0	0	0	0	0	0	0	196	0	0	0	0	0	0	0	203	0	0	0	0	0	190	0
	0	0	0	0	0	0	0	0	0	603	210	0	0	0	186	0	0	0	199	0	0	0	1	0	0	0	0	0	0	0	0	0	0	197	0	0	0	0	0	0	0	203	0	0	0	0	0	191	0
	0	0	0	0	0	0	0	0	0	605	210	0	0	0	186	0	0	0	200	0	0	0	1	0	0	0	0	0	0	0	0	0	0	198	0	0	0	0	0	0	0	203	0	0	0	0	0	192	0
	0	0	0	0	0	0	0	0	0	606	210	0	0	0	187	0	0	0	201	0	0	0	1	0	0	0	0	0	0	0	0	0	0	198	0	0	0	0	0	0	0	203	0	0	0	0	0	192	0
	0	0	0	0	0	0	0	0	0	607	210	0	0	0	188	0	0	0	202	0	0	0	1	0	0	0	0	0	0	0	0	0	0	199	0	0	0	0	0	0	0	203	0	0	0	0	0	193	0
	0	0	0	0	0	0	0	0	0	609	211	0	0	0	188	0	0	0	203	0	0	0	1	0	0	0	0	0	0	0	0	0	0	199	0	0	0	0	0	0	0	203	0	0	0	0	0	193	0
	0	0	0	0	0	0	0	0	0	610	212	0	0	0	189	0	0	0	203	0	0	0	1	0	0	0	0	0	0	0	0	0	0	200	0	0	0	0	0	0	0	203	0	0	0	0	0	193	0
	0	0	0	0	0	0	0	0	0	611	213	0	0	0	190	0	0	0	203	0	0	0	1	0	0	0	0	0	0	0	0	0	0	200	0	0	0	0	0	0	0	204	0	0	0	0	0	193	0
	0	0	0	0	0	0	0	0	0	613	214	0	0	0	190	0	0	0	204	0	0	0	1	0	0	0	0	0	0	0	0	0	0	201	0	0	0	0	0	0	0	204	0	0	0	0	0	194	0
	0	0	0	0	0	0	0	0	0	614	215	0	0	0	190	0	0	0	204	0	0	0	1	0	0	0	0	0	0	0	0	0	0	202	0	0	0	0	0	0	0	204	0	0	0	0	0	194	0
	0	0	0	0	0	0	0	0	0	616	216	0	0	0	191	0	0	0	204	0	0	0	1	0	0	0	0	0	0	0	0	0	0	203	0	0	0	0	0	0	0	204	0	0	0	0	0	195	0
	0	0	0	0	0	0	0	0	0	618	216	0	0	0	192	0	0	0	205	0	0	0	1	0	0	0	0	0	0	0	0	0	0	203	0	0	0	0	0	0	0	204	0	0	0	0	0	196	0
	0	0	0	0	0	0	0	0	0	620	216	0	0	0	193	0	0	0	206	0	0	0	1	0	0	0	0	0	0	0	0	0	0	204	0	0	0	0	0	0	0	204	0	0	0	0	0	196	0
	0	0	0	0	0	0	0	0	0	622	216	0	0	0	194	0	0	0	206	0	0	0	1	0	0	0	0	0	0	0	0	0	0	204	0	0	0	0	0	0	0	205	0	0	0	0	0	197	0
	0	0	0	0	0	0	0	0	0	624	217	0	0	0	195	0	0	0	206	0	0	0	1	0	0	0	0	0	0	0	0	0	0	205	0	0	0	0	0	0	0	206	0	0	0	0	0	198	0
	0	0	0	0	0	0	0	0	0	625	218	0	0	0	196	0	0	0	206	0	0	0	1	0	0	0	0	0	0	0	0	0	0	206	0	0	0	0	0	0	0	207	0	0	0	0	0	199	0
	0	0	0	0	0	0	0	0	0	626	218	0	0	0	196	0	0	0	207	0	0	0	1	0	0	0	0	0	0	0	0	0	0	206	0	0	0	0	0	0	0	207	0	0	0	0	0	199	0
	0	0	0	0	0	0	0	0	0	627	219	0	0	0	197	0	0	0	207	0	0	0	1	0	0	0	0	0	0	0	0	0	0	207	0	0	0	0	0	0	0	207	0	0	0	0	0	200	0
	0	0	0	0	0	0	0	0	0	628	219	0	0	0	198	0	0	0	208	0	0	0	1	0	0	0	0	0	0	0	0	0	0	208	0	0	0	0	0	0	0	207	0	0	0	0	0	201	0
	0	0	0	0	0	0	0	0	0	630	219	0	0	0	199	0	0	0	208	0	0	0	1	0	0	0	0	0	0	0	0	0	0	209	0	0	0	0	0	0	0	208	0	0	0	0	0	202	0
	0	0	0	0	0	0	0	0	0	631	220	0	0	0	200	0	0	0	209	0	0	0	1	0	0	0	0	0	0	0	0	0	0	210	0	0	0	0	0	0	0	208	0	0	0	0	0	202	0
	0	0	0	0	0	0	0	0	0	632	221	0	0	0	200	0	0	0	209	0	0	0	1	0	0	0	0	0	0	0	0	0	0	210	0	0	0	0	0	0	0	209	0	0	0	0	0	203	0
	0	0	0	0	0	0	0	0	0	633	221	0	0	0	200	0	0	0	210	0	0	0	1	0	0	0	0	0	0	0	0	0	0	210	0	0	0	0	0	0	0	210	0	0	0	0	0	204	0
	0	0	0	0	0	0	0	0	0	635	221	0	0	0	200	0	0	0	211	0	0	0	1	0	0	0	0	0	0	0	0	0	0	210	0	0	0	0	0	0	0	211	0	0	0	0	0	204	0
	0	0	0	0	0	0	0	0	0	636	221	0	0	0	200	0	0	0	212	0	0	0	1	0	0	0	0	0	0	0	0	0	0	210	0	0	0	0	0	0	0	212	0	0	0	0	0	205	0
	0	0	0	0	0	0	0	0	0	637	221	0	0	0	200	0	0	0	213	0	0	0	1	0	0	0	0	0	0	0	0	0	0	211	0	0	0	0	0	0	0	212	0	0	0	0	0	205	0
	0	0	0	0	0	0	0	0	0	638	221	0	0	0	200	0	0	0	214	0	0	0	1	0	0	0	0	0	0	0	0	0	0	212	0	0	0	0	0	0	0	212	0	0	0	0	0	206	0
	0	0	0	0	0	0	0	0	0	639	222	0	0	0	200	0	0	0	214	0	0	0	1	0	0	0	0	0	0	0	0	0	0	212	0	0	0	0	0	0	0	213	0	0	0	0	0	207	0
	0	0	0	0	0	0	0	0	0	641	223	0	0	0	201	0	0	0	214	0	0	0	1	0	0	0	0	0	0	0	0	0	0	213	0	0	0	0	0	0	0	214	0	0	0	0	0	207	0
	0	0	0	0	0	0	0	0	0	643	223	0	0	0	201	0	0	0	215	0	0	0	1	0	0	0	0	0	0	0	0	0	0	213	0	0	0	0	0	0	0	214	0	0	0	0	0	207	0
	0	0	0	0	0	0	0	0	0	644	224	0	0	0	201	0	0	0	216	0	0	0	1	0	0	0	0	0	0	0	0	0	0	214	0	0	0	0	0	0	0	215	0	0	0	0	0	207	0
	0	0	0	0	0	0	0	0	0	645	225	0	0	0	201	0	0	0	216	0	0	0	1	0	0	0	0	0	0	0	0	0	0	215	0	0	0	0	0	0	0	215	0	0	0	0	0	207	0
	0	0	0	0	0	0	0	0	0	647	225	0	0	0	201	0	0	0	216	0	0	0	1	0	0	0	0	0	0	0	0	0	0	215	0	0	0	0	0	0	0	215	0	0	0	0	0	207	0
	0	0	0	0	0	0	0	0	0	649	226	0	0	0	201	0	0	0	216	0	0	0	1	0	0	0	0	0	0	0	0	0	0	216	0	0	0	0	0	0	0	215	0	0	0	0	0	208	0
	0	0	0	0	0	0	0	0	0	650	226	0	0	0	202	0	0	0	217	0	0	0	1	0	0	0	0	0	0	0	0	0	0	217	0	0	0	0	0	0	0	215	0	0	0	0	0	209	0
	0	0	0	0	0	0	0	0	0	651	226	0	0	0	203	0	0	0	217	0	0	0	1	0	0	0	0	0	0	0	0	0	0	217	0	0	0	0	0	0	0	215	0	0	0	0	0	210	0
	0	0	0	0	0	0	0	0	0	653	227	0	0	0	203	0	0	0	217	0	0	0	1	0	0	0	0	0	0	0	0	0	0	217	0	0	0	0	0	0	0	215	0	0	0	0	0	210	0
	0	0	0	0	0	0	0	0	0	654	227	0	0	0	203	0	0	0	217	0	0	0	1	0	0	0	0	0	0	0	0	0	0	217	0	0	0	0	0	0	0	216	0	0	0	0	0	211	0
	0	0	0	0	0	0	0	0	0	656	227	0	0	0	203	0	0	0	217	0	0	0	1	0	0	0	0	0	0	0	0	0	0	218	0	0	0	0	0	0	0	217	0	0	0	0	0	211	0
	0	0	0	0	0	0	0	0	0	657	227	0	0	0	204	0	0	0	217	0	0	0	1	0	0	0	0	0	0	0	0	0	0	219	0	0	0	0	0	0	0	217	0	0	0	0	0	212	0
	0	0	0	0	0	0	0	0	0	659	228	0	0	0	205	0	0	0	218	0	0	0	1	0	0	0	0	0	0	0	0	0	0	219	0	0	0	0	0	0	0	218	0	0	0	0	0	213	0
	0	0	0	0	0	0	0	0	0	661	228	0	0	0	206	0	0	0	219	0	0	0	1	0	0	0	0	0	0	0	0	0	0	220	0	0	0	0	0	0	0	219	0	0	0	0	0	214	0
	0	0	0	0	0	0	0	0	0	662	228	0	0	0	206	0	0	0	220	0	0	0	1	0	0	0	0	0	0	0	0	0	0	220	0	0	0	0	0	0	0	220	0	0	0	0	0	215	0
	0	0	0	0	0	0	0	0	0	663	228	0	0	0	207	0	0	0	220	0	0	0	1	0	0	0	0	0	0	0	0	0	0	220	0	0	0	0	0	0	0	221	0	0	0	0	0	216	0
	0	0	0	0	0	0	0	0	0	665	228	0	0	0	208	0	0	0	221	0	0	0	1	0	0	0	0	0	0	0	0	0	0	221	0	0	0	0	0	0	0	222	0	0	0	0	0	217	0
	0	0	0	0	0	0	0	0	0	667	228	0	0	0	208	0	0	0	222	0	0	0	1	0	0	0	0	0	0	0	0	0	0	221	0	0	0	0	0	0	0	222	0	0	0	0	0	218	0
	0	0	0	0	0	0	0	0	0	669	229	0	0	0	208	0	0	0	223	0	0	0	1	0	0	0	0	0	0	0	0	0	0	221	0	0	0	0	0	0	0	222	0	0	0	0	0	219	0
	0	0	0	0	0	0	0	0	0	670	229	0	0	0	209	0	0	0	224	0	0	0	1	0	0	0	0	0	0	0	0	0	0	221	0	0	0	0	0	0	0	222	0	0	0	0	0	220	0
	0	0	0	0	0	0	0	0	0	672	229	0	0	0	210	0	0	0	225	0	0	0	1	0	0	0	0	0	0	0	0	0	0	221	0	0	0	0	0	0	0	222	0	0	0	0	0	220	0
	0	0	0	0	0	0	0	0	0	674	229	0	0	0	210	0	0	0	225	0	0	0	1	0	0	0	0	0	0	0	0	0	0	222	0	0	0	0	0	0	0	222	0	0	0	0	0	220	0
	0	0	0	0	0	0	0	0	0	675	230	0	0	0	210	0	0	0	226	0	0	0	1	0	0	0	0	0	0	0	0	0	0	223	0	0	0	0	0	0	0	223	0	0	0	0	0	220	0
	0	0	0	0	0	0	0	0	0	677	231	0	0	0	211	0	0	0	226	0	0	0	1	0	0	0	0	0	0	0	0	0	0	224	0	0	0	0	0	0	0	223	0	0	0	0	0	220	0
	0	0	0	0	0	0	0	0	0	678	232	0	0	0	212	0	0	0	226	0	0	0	1	0	0	0	0	0	0	0	0	0	0	225	0	0	0	0	0	0	0	224	0	0	0	0	0	221	0
	0	0	0	0	0	0	0	0	0	680	232	0	0	0	212	0	0	0	227	0	0	0	1	0	0	0	0	0	0	0	0	0	0	225	0	0	0	0	0	0	0	224	0	0	0	0	0	221	0
	0	0	0	0	0	0	0	0	0	681	232	0	0	0	213	0	0	0	227	0	0	0	1	0	0	0	0	0	0	0	0	0	0	225	0	0	0	0	0	0	0	224	0	0	0	0	0	222	0
	0	0	0	0	0	0	0	0	0	683	233	0	0	0	214	0	0	0	227	0	0	0	1	0	0	0	0	0	0	0	0	0	0	226	0	0	0	0	0	0	0	225	0	0	0	0	0	222	0
	0	0	0	0	0	0	0	0	0	684	234	0	0	0	215	0	0	0	228	0	0	0	1	0	0	0	0	0	0	0	0	0	0	227	0	0	0	0	0	0	0	225	0	0	0	0	0	223	0
	0	0	0	0	0	0	0	0	0	686	235	0	0	0	216	0	0	0	229	0	0	0	1	0	0	0	0	0	0	0	0	0	0	227	0	0	0	0	0	0	0	226	0	0	0	0	0	224	0
	0	0	0	0	0	0	0	0	0	688	236	0	0	0	217	0	0	0	229	0	0	0	1	0	0	0	0	0	0	0	0	0	0	228	0	0	0	0	0	0	0	227	0	0	0	0	0	225	0
	0	0	0	0	0	0	0	0	0	690	237	0	0	0	217	0	0	0	229	0	0	0	1	0	0	0	0	0	0	0	0	0	0	228	0	0	0	0	0	0	0	227	0	0	0	0	0	226	0
	0	0	0	0	0	0	0	0	0	692	238	0	0	0	218	0	0	0	229	0	0	0	1	0	0	0	0	0	0	0	0	0	0	228	0	0	0	0	0	0	0	228	0	0	0	0	0	227	0
	0	0	0	0	0	0	0	0	0	693	238	0	0	0	219	0	0	0	229	0	0	0	1	0	0	0	0	0	0	0	0	0	0	228	0	0	0	0	0	0	0	228	0	0	0	0	0	228	0
	0	0	0	0	0	0	0	0	0	694	239	0	0	0	220	0	0	0	230	0	0	0	1	0	0	0	0	0	0	0	0	0	0	229	0	0	0	0	0	0	0	228	0	0	0	0	0	229	0
	0	0	0	0	0	0	0	0	0	695	239	0	0	0	221	0	0	0	231	0	0	0	1	0	0	0	0	0	0	0	0	0	0	230	0	0	0	0	0	0	0	228	0	0	0	0	0	230	0
	0	0	0	0	0	0	0	0	0	697	239	0	0	0	221	0	0	0	232	0	0	0	1	0	0	0	0	0	0	0	0	0	0	230	0	0	0	0	0	0	0	229	0	0	0	0	0	230	0
	0	0	0	0	0	0	0	0	0	699	240	0	0	0	222	0	0	0	233	0	0	0	1	0	0	0	0	0	0	0	0	0	0	231	0	0	0	0	0	0	0	229	0	0	0	0	0	230	0
	0	0	0	0	0	0	0	0	0	701	241	0	0	0	223	0	0	0	234	0	0	0	1	0	0	0	0	0	0	0	0	0	0	231	0	0	0	0	0	0	0	229	0	0	0	0	0	230	0
	0	0	0	0	0	0	0	0	0	702	242	0	0	0	223	0	0	0	234	0	0	0	1	0	0	0	0	0	0	0	0	0	0	231	0	0	0	0	0	0	0	230	0	0	0	0	0	231	0
	0	0	0	0	0	0	0	0	0	704	242	0	0	0	224	0	0	0	234	0	0	0	1	0	0	0	0	0	0	0	0	0	0	232	0	0	0	0	0	0	0	231	0	0	0	0	0	231	0
	0	0	0	0	0	0	0	0	0	705	243	0	0	0	225	0	0	0	235	0	0	0	1	0	0	0	0	0	0	0	0	0	0	232	0	0	0	0	0	0	0	231	0	0	0	0	0	232	0
	0	0	0	0	0	0	0	0	0	706	244	0	0	0	226	0	0	0	236	0	0	0	1	0	0	0	0	0	0	0	0	0	0	233	0	0	0	0	0	0	0	231	0	0	0	0	0	233	0
	0	0	0	0	0	0	0	0	0	707	244	0	0	0	227	0	0	0	236	0	0	0	1	0	0	0	0	0	0	0	0	0	0	233	0	0	0	0	0	0	0	231	0	0	0	0	0	233	0
	0	0	0	0	0	0	0	0	0	708	245	0	0	0	227	0	0	0	237	0	0	0	1	0	0	0	0	0	0	0	0	0	0	233	0	0	0	0	0	0	0	231	0	0	0	0	0	234	0
	0	0	0	0	0	0	0	0	0	710	245	0	0	0	228	0	0	0	238	0	0	0	1	0	0	0	0	0	0	0	0	0	0	234	0	0	0	0	0	0	0	231	0	0	0	0	0	234	0
	0	0	0	0	0	0	0	0	0	711	245	0	0	0	229	0	0	0	239	0	0	0	1	0	0	0	0	0	0	0	0	0	0	234	0	0	0	0	0	0	0	232	0	0	0	0	0	234	0
	0	0	0	0	0	0	0	0	0	712	245	0	0	0	229	0	0	0	240	0	0	0	1	0	0	0	0	0	0	0	0	0	0	234	0	0	0	0	0	0	0	232	0	0	0	0	0	235	0
	0	0	0	0	0	0	0	0	0	713	245	0	0	0	230	0	0	0	241	0	0	0	1	0	0	0	0	0	0	0	0	0	0	234	0	0	0	0	0	0	0	233	0	0	0	0	0	236	0
	0	0	0	0	0	0	0	0	0	714	246	0	0	0	231	0	0	0	241	0	0	0	1	0	0	0	0	0	0	0	0	0	0	235	0	0	0	0	0	0	0	233	0	0	0	0	0	236	0
	0	0	0	0	0	0	0	0	0	716	246	0	0	0	231	0	0	0	241	0	0	0	1	0	0	0	0	0	0	0	0	0	0	235	0	0	0	0	0	0	0	233	0	0	0	0	0	236	0
	0	0	0	0	0	0	0	0	0	717	246	0	0	0	232	0	0	0	241	0	0	0	1	0	0	0	0	0	0	0	0	0	0	236	0	0	0	0	0	0	0	233	0	0	0	0	0	236	0
	0	0	0	0	0	0	0	0	0	719	246	0	0	0	233	0	0	0	242	0	0	0	1	0	0	0	0	0	0	0	0	0	0	237	0	0	0	0	0	0	0	234	0	0	0	0	0	236	0
	0	0	0	0	0	0	0	0	0	720	246	0	0	0	233	0	0	0	243	0	0	0	1	0	0	0	0	0	0	0	0	0	0	237	0	0	0	0	0	0	0	235	0	0	0	0	0	237	0
	0	0	0	0	0	0	0	0	0	721	246	0	0	0	234	0	0	0	243	0	0	0	1	0	0	0	0	0	0	0	0	0	0	237	0	0	0	0	0	0	0	235	0	0	0	0	0	237	0
	0	0	0	0	0	0	0	0	0	722	246	0	0	0	235	0	0	0	243	0	0	0	1	0	0	0	0	0	0	0	0	0	0	238	0	0	0	0	0	0	0	235	0	0	0	0	0	237	0
	0	0	0	0	0	0	0	0	0	723	246	0	0	0	236	0	0	0	244	0	0	0	1	0	0	0	0	0	0	0	0	0	0	238	0	0	0	0	0	0	0	236	0	0	0	0	0	238	0
	0	0	0	0	0	0	0	0	0	725	247	0	0	0	236	0	0	0	245	0	0	0	1	0	0	0	0	0	0	0	0	0	0	239	0	0	0	0	0	0	0	237	0	0	0	0	0	239	0
	0	0	0	0	0	0	0	0	0	727	247	0	0	0	237	0	0	0	245	0	0	0	1	0	0	0	0	0	0	0	0	0	0	239	0	0	0	0	0	0	0	238	0	0	0	0	0	240	0
	0	0	0	0	0	0	0	0	0	729	247	0	0	0	237	0	0	0	246	0	0	0	1	0	0	0	0	0	0	0	0	0	0	240	0	0	0	0	0	0	0	238	0	0	0	0	0	241	0
	0	0	0	0	0	0	0	0	0	730	247	0	0	0	238	0	0	0	247	0	0	0	1	0	0	0	0	0	0	0	0	0	0	241	0	0	0	0	0	0	0	238	0	0	0	0	0	242	0
	0	0	0	0	0	0	0	0	0	731	248	0	0	0	239	0	0	0	248	0	0	0	1	0	0	0	0	0	0	0	0	0	0	242	0	0	0	0	0	0	0	238	0	0	0	0	0	242	0
	0	0	0	0	0	0	0	0	0	733	249	0	0	0	240	0	0	0	249	0	0	0	1	0	0	0	0	0	0	0	0	0	0	242	0	0	0	0	0	0	0	238	0	0	0	0	0	242	0
	0	0	0	0	0	0	0	0	0	734	249	0	0	0	240	0	0	0	250	0	0	0	1	0	0	0	0	0	0	0	0	0	0	242	0	0	0	0	0	0	0	239	0	0	0	0	0	243	0
	0	0	0	0	0	0	0	0	0	735	249	0	0	0	241	0	0	0	251	0	0	0	1	0	0	0	0	0	0	0	0	0	0	243	0	0	0	0	0	0	0	239	0	0	0	0	0	243	0
	0	0	0	0	0	0	0	0	0	736	249	0	0	0	241	0	0	0	251	0	0	0	1	0	0	0	0	0	0	0	0	0	0	244	0	0	0	0	0	0	0	239	0	0	0	0	0	244	0
	0	0	0	0	0	0	0	0	0	738	249	0	0	0	241	0	0	0	251	0	0	0	1	0	0	0	0	0	0	0	0	0	0	244	0	0	0	0	0	0	0	239	0	0	0	0	0	245	0
	0	0	0	0	0	0	0	0	0	740	249	0	0	0	242	0	0	0	252	0	0	0	1	0	0	0	0	0	0	0	0	0	0	244	0	0	0	0	0	0	0	239	0	0	0	0	0	246	0
	0	0	0	0	0	0	0	0	0	742	249	0	0	0	243	0	0	0	252	0	0	0	1	0	0	0	0	0	0	0	0	0	0	245	0	0	0	0	0	0	0	240	0	0	0	0	0	246	0
	0	0	0	0	0	0	0	0	0	744	250	0	0	0	243	0	0	0	253	0	0	0	1	0	0	0	0	0	0	0	0	0	0	245	0	0	0	0	0	0	0	241	0	0	0	0	0	246	0
	0	0	0	0	0	0	0	0	0	746	250	0	0	0	244	0	0	0	254	0	0	0	1	0	0	0	0	0	0	0	0	0	0	246	0	0	0	0	0	0	0	241	0	0	0	0	0	246	0
	0	0	0	0	0	0	0	0	0	747	251	0	0	0	245	0	0	0	255	0	0	0	1	0	0	0	0	0	0	0	0	0	0	246	0	0	0	0	0	0	0	242	0	0	0	0	0	247	0
	0	0	0	0	0	0	0	0	0	748	252	0	0	0	246	0	0	0	256	0	0	0	1	0	0	0	0	0	0	0	0	0	0	246	0	0	0	0	0	0	0	242	0	0	0	0	0	248	0
	0	0	0	0	0	0	0	0	0	750	253	0	0	0	246	0	0	0	256	0	0	0	1	0	0	0	0	0	0	0	0	0	0	247	0	0	0	0	0	0	0	243	0	0	0	0	0	249	0
	0	0	0	0	0	0	0	0	0	752	253	0	0	0	247	0	0	0	256	0	0	0	1	0	0	0	0	0	0	0	0	0	0	247	0	0	0	0	0	0	0	244	0	0	0	0	0	249	0
	0	0	0	0	0	0	0	0	0	753	254	0	0	0	247	0	0	0	257	0	0	0	1	0	0	0	0	0	0	0	0	0	0	248	0	0	0	0	0	0	0	245	0	0	0	0	0	249	0
	0	0	0	0	0	0	0	0	0	754	255	0	0	0	247	0	0	0	257	0	0	0	1	0	0	0	0	0	0	0	0	0	0	249	0	0	0	0	0	0	0	246	0	0	0	0	0	249	0
	0	0	0	0	0	0	0	0	0	755	255	0	0	0	248	0	0	0	258	0	0	0	1	0	0	0	0	0	0	0	0	0	0	249	0	0	0	0	0	0	0	246	0	0	0	0	0	249	0
	0	0	0	0	0	0	0	0	0	757	255	0	0	0	248	0	0	0	258	0	0	0	1	0	0	0	0	0	0	0	0	0	0	250	0	0	0	0	0	0	0	246	0	0	0	0	0	249	0
	0	0	0	0	0	0	0	0	0	759	255	0	0	0	249	0	0	0	259	0	0	0	1	0	0	0	0	0	0	0	0	0	0	250	0	0	0	0	0	0	0	246	0	0	0	0	0	249	0
	0	0	0	0	0	0	0	0	0	761	256	0	0	0	250	0	0	0	260	0	0	0	1	0	0	0	0	0	0	0	0	0	0	251	0	0	0	0	0	0	0	247	0	0	0	0	0	250	0
	0	0	0	0	0	0	0	0	0	762	256	0	0	0	250	0	0	0	260	0	0	0	1	0	0	0	0	0	0	0	0	0	0	251	0	0	0	0	0	0	0	247	0	0	0	0	0	251	0
	0	0	0	0	0	0	0	0	0	764	257	0	0	0	250	0	0	0	261	0	0	0	1	0	0	0	0	0	0	0	0	0	0	252	0	0	0	0	0	0	0	248	0	0	0	0	0	251	0
	0	0	0	0	0	0	0	0	0	765	257	0	0	0	250	0	0	0	261	0	0	0	1	0	0	0	0	0	0	0	0	0	0	253	0	0	0	0	0	0	0	249	0	0	0	0	0	252	0
	0	0	0	0	0	0	0	0	0	766	258	0	0	0	250	0	0	0	261	0	0	0	1	0	0	0	0	0	0	0	0	0	0	254	0	0	0	0	0	0	0	250	0	0	0	0	0	252	0
	0	0	0	0	0	0	0	0	0	768	258	0	0	0	251	0	0	0	262	0	0	0	1	0	0	0	0	0	0	0	0	0	0	254	0	0	0	0	0	0	0	250	0	0	0	0	0	252	0
	0	0	0	0	0	0	0	0	0	770	258	0	0	0	252	0	0	0	262	0	0	0	1	0	0	0	0	0	0	0	0	0	0	255	0	0	0	0	0	0	0	250	0	0	0	0	0	252	0
	0	0	0	0	0	0	0	0	0	771	258	0	0	0	253	0	0	0	262	0	0	0	1	0	0	0	0	0	0	0	0	0	0	255	0	0	0	0	0	0	0	251	0	0	0	0	0	253	0
	0	0	0	0	0	0	0	0	0	773	258	0	0	0	253	0	0	0	263	0	0	0	1	0	0	0	0	0	0	0	0	0	0	255	0	0	0	0	0	0	0	251	0	0	0	0	0	254	0
	0	0	0	0	0	0	0	0	0	774	258	0	0	0	253	0	0	0	264	0	0	0	1	0	0	0	0	0	0	0	0	0	0	256	0	0	0	0	0	0	0	251	0	0	0	0	0	254	0
	0	0	0	0	0	0	0	0	0	775	258	0	0	0	253	0	0	0	265	0	0	0	1	0	0	0	0	0	0	0	0	0	0	256	0	0	0	0	0	0	0	251	0	0	0	0	0	254	0
	0	0	0	0	0	0	0	0	0	776	258	0	0	0	253	0	0	0	265	0	0	0	1	0	0	0	0	0	0	0	0	0	0	256	0	0	0	0	0	0	0	251	0	0	0	0	0	255	0
	0	0	0	0	0	0	0	0	0	777	258	0	0	0	254	0	0	0	265	0	0	0	1	0	0	0	0	0	0	0	0	0	0	256	0	0	0	0	0	0	0	251	0	0	0	0	0	256	0
	0	0	0	0	0	0	0	0	0	779	259	0	0	0	255	0	0	0	266	0	0	0	1	0	0	0	0	0	0	0	0	0	0	257	0	0	0	0	0	0	0	252	0	0	0	0	0	257	0
	0	0	0	0	0	0	0	0	0	780	259	0	0	0	256	0	0	0	266	0	0	0	1	0	0	0	0	0	0	0	0	0	0	258	0	0	0	0	0	0	0	253	0	0	0	0	0	258	0
	0	0	0	0	0	0	0	0	0	782	259	0	0	0	256	0	0	0	267	0	0	0	1	0	0	0	0	0	0	0	0	0	0	259	0	0	0	0	0	0	0	254	0	0	0	0	0	258	0
	0	0	0	0	0	0	0	0	0	784	259	0	0	0	257	0	0	0	268	0	0	0	1	0	0	0	0	0	0	0	0	0	0	260	0	0	0	0	0	0	0	254	0	0	0	0	0	258	0
	0	0	0	0	0	0	0	0	0	785	259	0	0	0	258	0	0	0	269	0	0	0	1	0	0	0	0	0	0	0	0	0	0	260	0	0	0	0	0	0	0	254	0	0	0	0	0	259	0
	0	0	0	0	0	0	0	0	0	787	260	0	0	0	258	0	0	0	269	0	0	0	1	0	0	0	0	0	0	0	0	0	0	260	0	0	0	0	0	0	0	255	0	0	0	0	0	260	0
	0	0	0	0	0	0	0	0	0	788	260	0	0	0	259	0	0	0	270	0	0	0	1	0	0	0	0	0	0	0	0	0	0	260	0	0	0	0	0	0	0	256	0	0	0	0	0	261	0
	0	0	0	0	0	0	0	0	0	790	261	0	0	0	259	0	0	0	270	0	0	0	1	0	0	0	0	0	0	0	0	0	0	261	0	0	0	0	0	0	0	257	0	0	0	0	0	262	0
	0	0	0	0	0	0	0	0	0	792	262	0	0	0	260	0	0	0	270	0	0	0	1	0	0	0	0	0	0	0	0	0	0	262	0	0	0	0	0	0	0	258	0	0	0	0	0	262	0
	0	0	0	0	0	0	0	0	0	794	262	0	0	0	261	0	0	0	271	0	0	0	1	0	0	0	0	0	0	0	0	0	0	263	0	0	0	0	0	0	0	258	0	0	0	0	0	262	0
	0	0	0	0	0	0	0	0	0	796	263	0	0	0	261	0	0	0	272	0	0	0	1	0	0	0	0	0	0	0	0	0	0	264	0	0	0	0	0	0	0	258	0	0	0	0	0	263	0
	0	0	0	0	0	0	0	0	0	797	263	0	0	0	262	0	0	0	273	0	0	0	1	0	0	0	0	0	0	0	0	0	0	264	0	0	0	0	0	0	0	259	0	0	0	0	0	264	0
	0	0	0	0	0	0	0	0	0	799	264	0	0	0	263	0	0	0	274	0	0	0	1	0	0	0	0	0	0	0	0	0	0	264	0	0	0	0	0	0	0	259	0	0	0	0	0	264	0
	0	0	0	0	0	0	0	0	0	801	264	0	0	0	263	0	0	0	275	0	0	0	1	0	0	0	0	0	0	0	0	0	0	264	0	0	0	0	0	0	0	259	0	0	0	0	0	265	0
	0	0	0	0	0	0	0	0	0	803	265	0	0	0	264	0	0	0	275	0	0	0	1	0	0	0	0	0	0	0	0	0	0	264	0	0	0	0	0	0	0	259	0	0	0	0	0	265	0
	0	0	0	0	0	0	0	0	0	805	265	0	0	0	265	0	0	0	276	0	0	0	1	0	0	0	0	0	0	0	0	0	0	264	0	0	0	0	0	0	0	260	0	0	0	0	0	266	0
	0	0	0	0	0	0	0	0	0	807	265	0	0	0	265	0	0	0	276	0	0	0	1	0	0	0	0	0	0	0	0	0	0	265	0	0	0	0	0	0	0	260	0	0	0	0	0	267	0
	0	0	0	0	0	0	0	0	0	808	266	0	0	0	266	0	0	0	276	0	0	0	1	0	0	0	0	0	0	0	0	0	0	266	0	0	0	0	0	0	0	261	0	0	0	0	0	268	0
	0	0	0	0	0	0	0	0	0	810	266	0	0	0	267	0	0	0	276	0	0	0	1	0	0	0	0	0	0	0	0	0	0	267	0	0	0	0	0	0	0	262	0	0	0	0	0	269	0
	0	0	0	0	0	0	0	0	0	811	267	0	0	0	267	0	0	0	277	0	0	0	1	0	0	0	0	0	0	0	0	0	0	268	0	0	0	0	0	0	0	262	0	0	0	0	0	270	0
	0	0	0	0	0	0	0	0	0	812	267	0	0	0	267	0	0	0	277	0	0	0	1	0	0	0	0	0	0	0	0	0	0	269	0	0	0	0	0	0	0	262	0	0	0	0	0	270	0
	0	0	0	0	0	0	0	0	0	814	268	0	0	0	268	0	0	0	277	0	0	0	1	0	0	0	0	0	0	0	0	0	0	270	0	0	0	0	0	0	0	263	0	0	0	0	0	270	0
	0	0	0	0	0	0	0	0	0	816	268	0	0	0	268	0	0	0	278	0	0	0	1	0	0	0	0	0	0	0	0	0	0	271	0	0	0	0	0	0	0	264	0	0	0	0	0	271	0
	0	0	0	0	0	0	0	0	0	817	269	0	0	0	269	0	0	0	278	0	0	0	1	0	0	0	0	0	0	0	0	0	0	272	0	0	0	0	0	0	0	264	0	0	0	0	0	271	0
	0	0	0	0	0	0	0	0	0	818	270	0	0	0	270	0	0	0	279	0	0	0	1	0	0	0	0	0	0	0	0	0	0	272	0	0	0	0	0	0	0	265	0	0	0	0	0	271	0
	0	0	0	0	0	0	0	0	0	820	271	0	0	0	270	0	0	0	280	0	0	0	1	0	0	0	0	0	0	0	0	0	0	273	0	0	0	0	0	0	0	266	0	0	0	0	0	271	0
											268.25				268.25				277.75															270.25								263.5						270.375
											1.669045921				1.281739889				1.281739889															2.121320344								1.511857892						0.744023809
											268.25	268.25	277.75	270.25	263.5	270.375
											1.669045921	1.281739889	1.281739889	2.121320344	1.511857892	0.744023809
[truncated: 1 more columns]
