# Supplementary material for: Towards social autonomous vehicles: Efficient collision avoidance scheme using Richardson’s arms race model
Source: PLoS One. 2017 Oct 17;12(10):e0186103. doi: 10.1371/journal.pone.0186103 (PMC5645089; doi:10.1371/journal.pone.0186103)
Supplement: S7 Text — (CSV) [file pone.0186103.s007.csv]

BehaviorSpace results (NetLogo 5.3.1)
whole scenarios.nlogo
experiment1_social_50both_30 speed_safetydistance1
10/26/2016 18:39:10:909 +0500
min-pxcor	max-pxcor	min-pycor	max-pycor
-30	30	-20	20
[run number]	1	2	3	4	5	6	7	8	9	10	11	12	13	14	15	16	17	18	19	20	21	22	23	24	25	26	27	28	29	30	31	32	33	34	35	36	37	38	39	40	41	42	43	44	45	46	47	48	49
min_velocity	0.3	0.3	0.3	0.3	0.3	0.3	0.3	0.3	0.3	0.3	0.3	0.3	0.3	0.3	0.3	0.3	0.3	0.3	0.3	0.3	0.3	0.3	0.3	0.3	0.3	0.3	0.3	0.3	0.3	0.3	0.3	0.3	0.3	0.3	0.3	0.3	0.3	0.3	0.3	0.3	0.3	0.3	0.3	0.3	0.3	0.3	0.3	0.3	0.3
max_velocity	0.3	0.3	0.3	0.3	0.3	0.3	0.3	0.3	0.3	0.3	0.3	0.3	0.3	0.3	0.3	0.3	0.3	0.3	0.3	0.3	0.3	0.3	0.3	0.3	0.3	0.3	0.3	0.3	0.3	0.3	0.3	0.3	0.3	0.3	0.3	0.3	0.3	0.3	0.3	0.3	0.3	0.3	0.3	0.3	0.3	0.3	0.3	0.3	0.3
No_of_Red_AVs	50	50	50	50	50	50	50	50	50	50	50	50	50	50	50	50	50	50	50	50	50	50	50	50	50	50	50	50	50	50	50	50	50	50	50	50	50	50	50	50	50	50	50	50	50	50	50	50	50
No_of_Black_AVs	50	50	50	50	50	50	50	50	50	50	50	50	50	50	50	50	50	50	50	50	50	50	50	50	50	50	50	50	50	50	50	50	50	50	50	50	50	50	50	50	50	50	50	50	50	50	50	50	50
Sonar_Range	2.5	2.5	2.5	2.5	2.5	2.5	2.5	2.5	2.5	2.5	2.5	2.5	2.5	2.5	2.5	2.5	2.5	2.5	2.5	2.5	2.5	2.5	2.5	2.5	2.5	2.5	2.5	2.5	2.5	2.5	2.5	2.5	2.5	2.5	2.5	2.5	2.5	2.5	2.5	2.5	2.5	2.5	2.5	2.5	2.5	2.5	2.5	2.5	2.5
max_acceleration	0.1	0.1	0.1	0.1	0.1	0.1	0.1	0.1	0.1	0.1	0.1	0.1	0.1	0.1	0.1	0.1	0.1	0.1	0.1	0.1	0.1	0.1	0.1	0.1	0.1	0.1	0.1	0.1	0.1	0.1	0.1	0.1	0.1	0.1	0.1	0.1	0.1	0.1	0.1	0.1	0.1	0.1	0.1	0.1	0.1	0.1	0.1	0.1	0.1
deceleration	0.1	0.1	0.1	0.1	0.1	0.1	0.1	0.1	0.1	0.1	0.1	0.1	0.1	0.1	0.1	0.1	0.1	0.1	0.1	0.1	0.1	0.1	0.1	0.1	0.1	0.1	0.1	0.1	0.1	0.1	0.1	0.1	0.1	0.1	0.1	0.1	0.1	0.1	0.1	0.1	0.1	0.1	0.1	0.1	0.1	0.1	0.1	0.1	0.1
scenarios	"AllSocialAVs"	"AllSocialAVs"	"AllSocialAVs"	"AllSocialAVs"	"AllSocialAVs"	"AllSocialAVs"	"AllSocialAVs"	"AllSocialAVs"	"AllSocialAVs"	"AllSocialAVs"	"AllSocialAVs"	"AllSocialAVs"	"AllSocialAVs"	"AllSocialAVs"	"AllSocialAVs"	"AllSocialAVs"	"AllSocialAVs"	"AllSocialAVs"	"AllSocialAVs"	"AllSocialAVs"	"AllSocialAVs"	"AllSocialAVs"	"AllSocialAVs"	"AllSocialAVs"	"AllSocialAVs"	"AllSocialAVs"	"AllSocialAVs"	"AllSocialAVs"	"AllSocialAVs"	"AllSocialAVs"	"AllSocialAVs"	"AllSocialAVs"	"AllSocialAVs"	"AllSocialAVs"	"AllSocialAVs"	"AllSocialAVs"	"AllSocialAVs"	"AllSocialAVs"	"AllSocialAVs"	"AllSocialAVs"	"AllSocialAVs"	"AllSocialAVs"	"AllSocialAVs"	"AllSocialAVs"	"AllSocialAVs"	"AllSocialAVs"	"AllSocialAVs"	"AllSocialAVs"	"AllSocialAVs"
minimum-safety_distance	1	1	1	1	1	1	1	1	1	1	1	1	1	1	1	1	1	1	1	1	1	1	1	1	1	1	1	1	1	1	1	1	1	1	1	1	1	1	1	1	1	1	1	1	1	1	1	1	1
Time_Window	10	10	10	10	10	10	10	10	10	10	10	10	10	10	10	10	10	10	10	10	10	10	10	10	10	10	10	10	10	10	10	10	10	10	10	10	10	10	10	10	10	10	10	10	10	10	10	10	10
[reporter]	sum [no-of-collisions] of turtles	sum [no-of-collisions] of turtles	sum [no-of-collisions] of turtles	sum [no-of-collisions] of turtles	sum [no-of-collisions] of turtles	sum [no-of-collisions] of turtles	sum [no-of-collisions] of turtles	sum [no-of-collisions] of turtles	sum [no-of-collisions] of turtles	sum [no-of-collisions] of turtles	sum [no-of-collisions] of turtles	sum [no-of-collisions] of turtles	sum [no-of-collisions] of turtles	sum [no-of-collisions] of turtles	sum [no-of-collisions] of turtles	sum [no-of-collisions] of turtles	sum [no-of-collisions] of turtles	sum [no-of-collisions] of turtles	sum [no-of-collisions] of turtles	sum [no-of-collisions] of turtles	sum [no-of-collisions] of turtles	sum [no-of-collisions] of turtles	sum [no-of-collisions] of turtles	sum [no-of-collisions] of turtles	sum [no-of-collisions] of turtles	sum [no-of-collisions] of turtles	sum [no-of-collisions] of turtles	sum [no-of-collisions] of turtles	sum [no-of-collisions] of turtles	sum [no-of-collisions] of turtles	sum [no-of-collisions] of turtles	sum [no-of-collisions] of turtles	sum [no-of-collisions] of turtles	sum [no-of-collisions] of turtles	sum [no-of-collisions] of turtles	sum [no-of-collisions] of turtles	sum [no-of-collisions] of turtles	sum [no-of-collisions] of turtles	sum [no-of-collisions] of turtles	sum [no-of-collisions] of turtles	sum [no-of-collisions] of turtles	sum [no-of-collisions] of turtles	sum [no-of-collisions] of turtles	sum [no-of-collisions] of turtles	sum [no-of-collisions] of turtles	sum [no-of-collisions] of turtles	sum [no-of-collisions] of turtles	sum [no-of-collisions] of turtles	sum [no-of-collisions] of turtles
[final]	0	269	0	283	0	279	510	0	0	0	0	273	0	283	0	0	0	816	0	279	0	0	249	551	0	0	550	0	0	0	0	0	0	0	0	0	551	0	0	0	551	292	0	819	1	0	272	820	0
[min]	0	0	0	0	0	0	0	0	0	0	0	0	0	0	0	0	0	0	0	0	0	0	0	0	0	0	0	0	0	0	0	0	0	0	0	0	0	0	0	0	0	0	0	0	0	0	0	0	0
[max]	0	269	0	283	0	279	510	0	0	0	0	273	0	283	0	0	0	816	0	279	0	0	249	551	0	0	550	0	0	0	0	0	0	0	0	0	551	0	0	0	551	292	0	819	1	0	272	820	0
[mean]	0	134.1648551	0	145.0543478	0	140.2481884	257.3224638	0	0	0	0	134.6068841	0	136.2735507	0	0	0	408.2934783	0	136.7101449	0	0	122.1992754	275.5	0	0	274.5018116	0	0	0	0	0	0	0	0	0	275.5	0	0	0	275.5	146.6141304	0	405.0108696	0.998188406	0	137.7318841	409.5181159	0
[steps]	551	551	551	551	551	551	551	551	551	551	551	551	551	551	551	551	551	551	551	551	551	551	551	551	551	551	551	551	551	551	551	551	551	551	551	551	551	551	551	551	551	551	551	551	551	551	551	551	551
[all run data]	sum [no-of-collisions] of turtles	sum [no-of-collisions] of turtles	sum [no-of-collisions] of turtles	sum [no-of-collisions] of turtles	sum [no-of-collisions] of turtles	sum [no-of-collisions] of turtles	sum [no-of-collisions] of turtles	sum [no-of-collisions] of turtles	sum [no-of-collisions] of turtles	sum [no-of-collisions] of turtles	sum [no-of-collisions] of turtles	sum [no-of-collisions] of turtles	sum [no-of-collisions] of turtles	sum [no-of-collisions] of turtles	sum [no-of-collisions] of turtles	sum [no-of-collisions] of turtles	sum [no-of-collisions] of turtles	sum [no-of-collisions] of turtles	sum [no-of-collisions] of turtles	sum [no-of-collisions] of turtles	sum [no-of-collisions] of turtles	sum [no-of-collisions] of turtles	sum [no-of-collisions] of turtles	sum [no-of-collisions] of turtles	sum [no-of-collisions] of turtles	sum [no-of-collisions] of turtles	sum [no-of-collisions] of turtles	sum [no-of-collisions] of turtles	sum [no-of-collisions] of turtles	sum [no-of-collisions] of turtles	sum [no-of-collisions] of turtles	sum [no-of-collisions] of turtles	sum [no-of-collisions] of turtles	sum [no-of-collisions] of turtles	sum [no-of-collisions] of turtles	sum [no-of-collisions] of turtles	sum [no-of-collisions] of turtles	sum [no-of-collisions] of turtles	sum [no-of-collisions] of turtles	sum [no-of-collisions] of turtles	sum [no-of-collisions] of turtles	sum [no-of-collisions] of turtles	sum [no-of-collisions] of turtles	sum [no-of-collisions] of turtles	sum [no-of-collisions] of turtles	sum [no-of-collisions] of turtles	sum [no-of-collisions] of turtles	sum [no-of-collisions] of turtles	sum [no-of-collisions] of turtles
	0	0	0	0	0	0	0	0	0	0	0	0	0	0	0	0	0	0	0	0	0	0	0	0	0	0	0	0	0	0	0	0	0	0	0	0	0	0	0	0	0	0	0	0	0	0	0	0	0
	0	0	0	1	0	0	1	0	0	0	0	0	0	0	0	0	0	1	0	0	0	0	0	1	0	0	0	0	0	0	0	0	0	0	0	0	1	0	0	0	1	1	0	2	1	0	0	2	0
	0	1	0	2	0	1	1	0	0	0	0	0	0	1	0	0	0	3	0	0	0	0	0	2	0	0	1	0	0	0	0	0	0	0	0	0	2	0	0	0	2	2	0	3	1	0	1	3	0
	0	1	0	3	0	2	2	0	0	0	0	0	0	2	0	0	0	5	0	0	0	0	0	3	0	0	2	0	0	0	0	0	0	0	0	0	3	0	0	0	3	2	0	4	1	0	2	5	0
	0	1	0	3	0	2	3	0	0	0	0	0	0	2	0	0	0	6	0	1	0	0	1	4	0	0	3	0	0	0	0	0	0	0	0	0	4	0	0	0	4	2	0	5	1	0	3	6	0
	0	2	0	4	0	3	4	0	0	0	0	0	0	3	0	0	0	7	0	1	0	0	1	5	0	0	4	0	0	0	0	0	0	0	0	0	5	0	0	0	5	3	0	7	1	0	3	7	0
	0	3	0	4	0	4	6	0	0	0	0	1	0	4	0	0	0	9	0	1	0	0	2	6	0	0	5	0	0	0	0	0	0	0	0	0	6	0	0	0	6	4	0	8	1	0	3	9	0
	0	4	0	5	0	5	7	0	0	0	0	2	0	5	0	0	0	10	0	2	0	0	3	7	0	0	6	0	0	0	0	0	0	0	0	0	7	0	0	0	7	4	0	9	1	0	4	11	0
	0	4	0	5	0	6	7	0	0	0	0	3	0	5	0	0	0	11	0	3	0	0	3	8	0	0	7	0	0	0	0	0	0	0	0	0	8	0	0	0	8	4	0	10	1	0	4	12	0
	0	4	0	5	0	7	8	0	0	0	0	3	0	6	0	0	0	13	0	3	0	0	4	9	0	0	8	0	0	0	0	0	0	0	0	0	9	0	0	0	9	5	0	12	1	0	5	13	0
	0	4	0	5	0	8	8	0	0	0	0	3	0	6	0	0	0	15	0	3	0	0	5	10	0	0	9	0	0	0	0	0	0	0	0	0	10	0	0	0	10	6	0	13	1	0	5	14	0
	0	4	0	5	0	9	8	0	0	0	0	3	0	7	0	0	0	17	0	3	0	0	6	11	0	0	10	0	0	0	0	0	0	0	0	0	11	0	0	0	11	6	0	15	1	0	5	15	0
	0	4	0	5	0	10	9	0	0	0	0	3	0	8	0	0	0	18	0	4	0	0	7	12	0	0	11	0	0	0	0	0	0	0	0	0	12	0	0	0	12	7	0	16	1	0	5	17	0
	0	5	0	5	0	11	9	0	0	0	0	4	0	8	0	0	0	19	0	5	0	0	8	13	0	0	12	0	0	0	0	0	0	0	0	0	13	0	0	0	13	7	0	18	1	0	6	18	0
	0	5	0	5	0	11	9	0	0	0	0	4	0	9	0	0	0	21	0	6	0	0	8	14	0	0	13	0	0	0	0	0	0	0	0	0	14	0	0	0	14	7	0	19	1	0	6	19	0
	0	5	0	5	0	12	9	0	0	0	0	5	0	9	0	0	0	22	0	7	0	0	8	15	0	0	14	0	0	0	0	0	0	0	0	0	15	0	0	0	15	7	0	21	1	0	7	21	0
	0	5	0	5	0	12	10	0	0	0	0	5	0	9	0	0	0	23	0	7	0	0	9	16	0	0	15	0	0	0	0	0	0	0	0	0	16	0	0	0	16	8	0	22	1	0	7	23	0
	0	5	0	6	0	13	12	0	0	0	0	6	0	10	0	0	0	25	0	8	0	0	9	17	0	0	16	0	0	0	0	0	0	0	0	0	17	0	0	0	17	9	0	24	1	0	7	24	0
	0	6	0	6	0	14	12	0	0	0	0	6	0	10	0	0	0	27	0	8	0	0	9	18	0	0	17	0	0	0	0	0	0	0	0	0	18	0	0	0	18	10	0	25	1	0	7	26	0
	0	7	0	6	0	14	13	0	0	0	0	6	0	11	0	0	0	29	0	8	0	0	10	19	0	0	18	0	0	0	0	0	0	0	0	0	19	0	0	0	19	10	0	26	1	0	8	28	0
	0	8	0	6	0	14	14	0	0	0	0	6	0	11	0	0	0	30	0	8	0	0	10	20	0	0	19	0	0	0	0	0	0	0	0	0	20	0	0	0	20	10	0	28	1	0	9	29	0
	0	8	0	7	0	15	15	0	0	0	0	6	0	11	0	0	0	31	0	9	0	0	10	21	0	0	20	0	0	0	0	0	0	0	0	0	21	0	0	0	21	11	0	30	1	0	10	31	0
	0	9	0	8	0	16	15	0	0	0	0	7	0	11	0	0	0	33	0	10	0	0	11	22	0	0	21	0	0	0	0	0	0	0	0	0	22	0	0	0	22	11	0	31	1	0	11	32	0
	0	10	0	9	0	16	17	0	0	0	0	8	0	11	0	0	0	35	0	11	0	0	11	23	0	0	22	0	0	0	0	0	0	0	0	0	23	0	0	0	23	12	0	32	1	0	11	33	0
	0	11	0	9	0	16	18	0	0	0	0	9	0	12	0	0	0	37	0	11	0	0	11	24	0	0	23	0	0	0	0	0	0	0	0	0	24	0	0	0	24	13	0	34	1	0	11	34	0
	0	12	0	9	0	17	18	0	0	0	0	10	0	13	0	0	0	39	0	11	0	0	12	25	0	0	24	0	0	0	0	0	0	0	0	0	25	0	0	0	25	14	0	36	1	0	11	36	0
	0	12	0	9	0	18	19	0	0	0	0	10	0	14	0	0	0	41	0	12	0	0	13	26	0	0	25	0	0	0	0	0	0	0	0	0	26	0	0	0	26	14	0	38	1	0	11	37	0
	0	13	0	10	0	18	19	0	0	0	0	10	0	15	0	0	0	43	0	13	0	0	13	27	0	0	26	0	0	0	0	0	0	0	0	0	27	0	0	0	27	14	0	39	1	0	12	39	0
	0	14	0	11	0	19	20	0	0	0	0	10	0	16	0	0	0	44	0	14	0	0	14	28	0	0	27	0	0	0	0	0	0	0	0	0	28	0	0	0	28	14	0	40	1	0	12	40	0
	0	14	0	11	0	19	21	0	0	0	0	10	0	17	0	0	0	45	0	15	0	0	14	29	0	0	28	0	0	0	0	0	0	0	0	0	29	0	0	0	29	14	0	42	1	0	13	41	0
	0	14	0	12	0	19	22	0	0	0	0	10	0	17	0	0	0	47	0	15	0	0	14	30	0	0	29	0	0	0	0	0	0	0	0	0	30	0	0	0	30	14	0	44	1	0	14	43	0
	0	15	0	12	0	20	23	0	0	0	0	10	0	17	0	0	0	48	0	16	0	0	14	31	0	0	30	0	0	0	0	0	0	0	0	0	31	0	0	0	31	15	0	45	1	0	14	44	0
	0	15	0	13	0	20	24	0	0	0	0	10	0	18	0	0	0	49	0	16	0	0	14	32	0	0	31	0	0	0	0	0	0	0	0	0	32	0	0	0	32	15	0	47	1	0	15	45	0
	0	15	0	14	0	21	25	0	0	0	0	11	0	19	0	0	0	51	0	16	0	0	15	33	0	0	32	0	0	0	0	0	0	0	0	0	33	0	0	0	33	16	0	49	1	0	16	47	0
	0	16	0	14	0	21	25	0	0	0	0	12	0	19	0	0	0	52	0	17	0	0	15	34	0	0	33	0	0	0	0	0	0	0	0	0	34	0	0	0	34	16	0	51	1	0	16	48	0
	0	16	0	14	0	21	25	0	0	0	0	13	0	20	0	0	0	54	0	18	0	0	15	35	0	0	34	0	0	0	0	0	0	0	0	0	35	0	0	0	35	17	0	53	1	0	16	49	0
	0	16	0	15	0	22	25	0	0	0	0	13	0	20	0	0	0	55	0	18	0	0	16	36	0	0	35	0	0	0	0	0	0	0	0	0	36	0	0	0	36	18	0	54	1	0	17	50	0
	0	16	0	16	0	23	26	0	0	0	0	14	0	21	0	0	0	57	0	19	0	0	17	37	0	0	36	0	0	0	0	0	0	0	0	0	37	0	0	0	37	18	0	56	1	0	17	52	0
	0	17	0	17	0	24	28	0	0	0	0	15	0	21	0	0	0	59	0	19	0	0	17	38	0	0	37	0	0	0	0	0	0	0	0	0	38	0	0	0	38	18	0	57	1	0	18	54	0
	0	18	0	18	0	24	28	0	0	0	0	15	0	22	0	0	0	60	0	19	0	0	17	39	0	0	38	0	0	0	0	0	0	0	0	0	39	0	0	0	39	19	0	59	1	0	19	56	0
	0	19	0	18	0	25	29	0	0	0	0	16	0	23	0	0	0	61	0	20	0	0	18	40	0	0	39	0	0	0	0	0	0	0	0	0	40	0	0	0	40	19	0	61	1	0	20	57	0
	0	19	0	19	0	26	30	0	0	0	0	17	0	23	0	0	0	63	0	20	0	0	18	41	0	0	40	0	0	0	0	0	0	0	0	0	41	0	0	0	41	20	0	63	1	0	21	58	0
	0	20	0	19	0	27	32	0	0	0	0	17	0	23	0	0	0	64	0	21	0	0	19	42	0	0	41	0	0	0	0	0	0	0	0	0	42	0	0	0	42	21	0	64	1	0	22	60	0
	0	20	0	20	0	28	34	0	0	0	0	18	0	24	0	0	0	66	0	21	0	0	20	43	0	0	42	0	0	0	0	0	0	0	0	0	43	0	0	0	43	22	0	65	1	0	23	61	0
	0	20	0	20	0	29	36	0	0	0	0	19	0	25	0	0	0	68	0	22	0	0	20	44	0	0	43	0	0	0	0	0	0	0	0	0	44	0	0	0	44	22	0	67	1	0	24	62	0
	0	21	0	20	0	29	38	0	0	0	0	20	0	26	0	0	0	70	0	22	0	0	20	45	0	0	44	0	0	0	0	0	0	0	0	0	45	0	0	0	45	23	0	69	1	0	24	63	0
	0	22	0	21	0	29	39	0	0	0	0	21	0	27	0	0	0	72	0	23	0	0	20	46	0	0	45	0	0	0	0	0	0	0	0	0	46	0	0	0	46	24	0	70	1	0	25	65	0
	0	22	0	21	0	30	39	0	0	0	0	22	0	28	0	0	0	73	0	23	0	0	20	47	0	0	46	0	0	0	0	0	0	0	0	0	47	0	0	0	47	24	0	72	1	0	26	67	0
	0	23	0	21	0	31	41	0	0	0	0	23	0	28	0	0	0	75	0	23	0	0	20	48	0	0	47	0	0	0	0	0	0	0	0	0	48	0	0	0	48	24	0	73	1	0	27	69	0
	0	24	0	22	0	32	43	0	0	0	0	23	0	28	0	0	0	76	0	23	0	0	20	49	0	0	48	0	0	0	0	0	0	0	0	0	49	0	0	0	49	25	0	74	1	0	28	70	0
	0	25	0	22	0	32	44	0	0	0	0	23	0	29	0	0	0	78	0	24	0	0	20	50	0	0	49	0	0	0	0	0	0	0	0	0	50	0	0	0	50	26	0	75	1	0	28	72	0
	0	25	0	22	0	33	46	0	0	0	0	23	0	29	0	0	0	79	0	25	0	0	21	51	0	0	50	0	0	0	0	0	0	0	0	0	51	0	0	0	51	27	0	77	1	0	29	74	0
	0	26	0	22	0	33	48	0	0	0	0	23	0	29	0	0	0	80	0	25	0	0	22	52	0	0	51	0	0	0	0	0	0	0	0	0	52	0	0	0	52	28	0	78	1	0	29	75	0
	0	26	0	23	0	34	48	0	0	0	0	23	0	30	0	0	0	81	0	26	0	0	22	53	0	0	52	0	0	0	0	0	0	0	0	0	53	0	0	0	53	28	0	80	1	0	29	76	0
	0	27	0	23	0	34	48	0	0	0	0	23	0	31	0	0	0	83	0	26	0	0	22	54	0	0	53	0	0	0	0	0	0	0	0	0	54	0	0	0	54	28	0	81	1	0	29	78	0
	0	28	0	24	0	35	49	0	0	0	0	24	0	32	0	0	0	85	0	26	0	0	22	55	0	0	54	0	0	0	0	0	0	0	0	0	55	0	0	0	55	29	0	82	1	0	30	80	0
	0	29	0	25	0	35	49	0	0	0	0	25	0	32	0	0	0	87	0	27	0	0	23	56	0	0	55	0	0	0	0	0	0	0	0	0	56	0	0	0	56	29	0	84	1	0	31	82	0
	0	29	0	26	0	35	51	0	0	0	0	26	0	32	0	0	0	88	0	28	0	0	24	57	0	0	56	0	0	0	0	0	0	0	0	0	57	0	0	0	57	29	0	85	1	0	31	84	0
	0	29	0	27	0	35	51	0	0	0	0	26	0	33	0	0	0	89	0	28	0	0	24	58	0	0	57	0	0	0	0	0	0	0	0	0	58	0	0	0	58	30	0	87	1	0	31	85	0
	0	30	0	28	0	36	52	0	0	0	0	27	0	33	0	0	0	90	0	28	0	0	24	59	0	0	58	0	0	0	0	0	0	0	0	0	59	0	0	0	59	30	0	88	1	0	31	87	0
	0	30	0	29	0	37	54	0	0	0	0	27	0	33	0	0	0	92	0	29	0	0	25	60	0	0	59	0	0	0	0	0	0	0	0	0	60	0	0	0	60	31	0	89	1	0	31	89	0
	0	31	0	30	0	38	55	0	0	0	0	27	0	33	0	0	0	93	0	29	0	0	26	61	0	0	60	0	0	0	0	0	0	0	0	0	61	0	0	0	61	32	0	91	1	0	32	91	0
	0	32	0	30	0	38	56	0	0	0	0	28	0	34	0	0	0	95	0	30	0	0	26	62	0	0	61	0	0	0	0	0	0	0	0	0	62	0	0	0	62	32	0	92	1	0	32	92	0
	0	33	0	30	0	39	58	0	0	0	0	28	0	35	0	0	0	96	0	31	0	0	26	63	0	0	62	0	0	0	0	0	0	0	0	0	63	0	0	0	63	33	0	93	1	0	32	93	0
	0	33	0	31	0	39	60	0	0	0	0	28	0	35	0	0	0	97	0	31	0	0	27	64	0	0	63	0	0	0	0	0	0	0	0	0	64	0	0	0	64	34	0	94	1	0	33	94	0
	0	33	0	31	0	40	60	0	0	0	0	29	0	35	0	0	0	98	0	31	0	0	27	65	0	0	64	0	0	0	0	0	0	0	0	0	65	0	0	0	65	34	0	96	1	0	34	95	0
	0	33	0	32	0	41	62	0	0	0	0	29	0	36	0	0	0	100	0	32	0	0	27	66	0	0	65	0	0	0	0	0	0	0	0	0	66	0	0	0	66	35	0	98	1	0	35	97	0
	0	33	0	32	0	41	62	0	0	0	0	30	0	36	0	0	0	101	0	32	0	0	27	67	0	0	66	0	0	0	0	0	0	0	0	0	67	0	0	0	67	36	0	99	1	0	36	98	0
	0	33	0	32	0	41	63	0	0	0	0	30	0	37	0	0	0	102	0	33	0	0	28	68	0	0	67	0	0	0	0	0	0	0	0	0	68	0	0	0	68	37	0	101	1	0	36	99	0
	0	33	0	33	0	41	65	0	0	0	0	31	0	37	0	0	0	103	0	34	0	0	29	69	0	0	68	0	0	0	0	0	0	0	0	0	69	0	0	0	69	37	0	103	1	0	36	100	0
	0	33	0	34	0	41	65	0	0	0	0	32	0	37	0	0	0	104	0	34	0	0	29	70	0	0	69	0	0	0	0	0	0	0	0	0	70	0	0	0	70	37	0	105	1	0	37	102	0
	0	33	0	34	0	41	65	0	0	0	0	32	0	38	0	0	0	105	0	35	0	0	29	71	0	0	70	0	0	0	0	0	0	0	0	0	71	0	0	0	71	38	0	106	1	0	37	104	0
	0	34	0	35	0	41	67	0	0	0	0	32	0	38	0	0	0	107	0	35	0	0	29	72	0	0	71	0	0	0	0	0	0	0	0	0	72	0	0	0	72	38	0	107	1	0	37	106	0
	0	35	0	35	0	41	67	0	0	0	0	32	0	39	0	0	0	109	0	36	0	0	29	73	0	0	72	0	0	0	0	0	0	0	0	0	73	0	0	0	73	38	0	108	1	0	37	108	0
	0	36	0	36	0	42	67	0	0	0	0	33	0	40	0	0	0	111	0	36	0	0	30	74	0	0	73	0	0	0	0	0	0	0	0	0	74	0	0	0	74	39	0	110	1	0	38	110	0
	0	37	0	36	0	43	67	0	0	0	0	33	0	40	0	0	0	112	0	37	0	0	30	75	0	0	74	0	0	0	0	0	0	0	0	0	75	0	0	0	75	40	0	111	1	0	39	112	0
	0	38	0	36	0	43	69	0	0	0	0	33	0	41	0	0	0	113	0	37	0	0	31	76	0	0	75	0	0	0	0	0	0	0	0	0	76	0	0	0	76	41	0	112	1	0	39	114	0
	0	39	0	37	0	44	71	0	0	0	0	33	0	42	0	0	0	114	0	37	0	0	32	77	0	0	76	0	0	0	0	0	0	0	0	0	77	0	0	0	77	42	0	114	1	0	40	115	0
	0	39	0	37	0	44	73	0	0	0	0	33	0	43	0	0	0	116	0	37	0	0	33	78	0	0	77	0	0	0	0	0	0	0	0	0	78	0	0	0	78	43	0	115	1	0	41	117	0
	0	39	0	38	0	45	75	0	0	0	0	34	0	43	0	0	0	117	0	37	0	0	33	79	0	0	78	0	0	0	0	0	0	0	0	0	79	0	0	0	79	44	0	116	1	0	42	118	0
	0	39	0	39	0	46	76	0	0	0	0	34	0	43	0	0	0	119	0	38	0	0	33	80	0	0	79	0	0	0	0	0	0	0	0	0	80	0	0	0	80	44	0	117	1	0	42	120	0
	0	39	0	39	0	46	76	0	0	0	0	34	0	43	0	0	0	120	0	39	0	0	34	81	0	0	80	0	0	0	0	0	0	0	0	0	81	0	0	0	81	44	0	118	1	0	43	121	0
	0	39	0	40	0	46	77	0	0	0	0	34	0	43	0	0	0	122	0	39	0	0	34	82	0	0	81	0	0	0	0	0	0	0	0	0	82	0	0	0	82	45	0	120	1	0	43	123	0
	0	40	0	41	0	46	77	0	0	0	0	34	0	44	0	0	0	124	0	39	0	0	35	83	0	0	82	0	0	0	0	0	0	0	0	0	83	0	0	0	83	46	0	121	1	0	43	124	0
	0	40	0	41	0	47	77	0	0	0	0	35	0	45	0	0	0	126	0	39	0	0	36	84	0	0	83	0	0	0	0	0	0	0	0	0	84	0	0	0	84	47	0	123	1	0	43	126	0
	0	41	0	41	0	47	79	0	0	0	0	35	0	46	0	0	0	128	0	40	0	0	37	85	0	0	84	0	0	0	0	0	0	0	0	0	85	0	0	0	85	48	0	124	1	0	43	127	0
	0	42	0	41	0	48	81	0	0	0	0	35	0	46	0	0	0	129	0	40	0	0	37	86	0	0	85	0	0	0	0	0	0	0	0	0	86	0	0	0	86	48	0	126	1	0	43	128	0
	0	43	0	42	0	48	83	0	0	0	0	35	0	46	0	0	0	131	0	40	0	0	37	87	0	0	86	0	0	0	0	0	0	0	0	0	87	0	0	0	87	48	0	127	1	0	43	130	0
	0	43	0	43	0	48	84	0	0	0	0	35	0	46	0	0	0	132	0	41	0	0	37	88	0	0	87	0	0	0	0	0	0	0	0	0	88	0	0	0	88	48	0	129	1	0	44	131	0
	0	43	0	43	0	49	84	0	0	0	0	36	0	47	0	0	0	133	0	42	0	0	37	89	0	0	88	0	0	0	0	0	0	0	0	0	89	0	0	0	89	49	0	131	1	0	45	133	0
	0	44	0	44	0	49	85	0	0	0	0	36	0	47	0	0	0	134	0	42	0	0	37	90	0	0	89	0	0	0	0	0	0	0	0	0	90	0	0	0	90	49	0	133	1	0	45	135	0
	0	44	0	44	0	50	86	0	0	0	0	36	0	47	0	0	0	136	0	42	0	0	38	91	0	0	90	0	0	0	0	0	0	0	0	0	91	0	0	0	91	50	0	134	1	0	45	137	0
	0	44	0	44	0	51	87	0	0	0	0	37	0	47	0	0	0	137	0	42	0	0	39	92	0	0	91	0	0	0	0	0	0	0	0	0	92	0	0	0	92	50	0	136	1	0	45	138	0
	0	44	0	45	0	52	88	0	0	0	0	37	0	48	0	0	0	139	0	42	0	0	39	93	0	0	92	0	0	0	0	0	0	0	0	0	93	0	0	0	93	51	0	137	1	0	46	139	0
	0	44	0	46	0	52	90	0	0	0	0	37	0	48	0	0	0	141	0	42	0	0	39	94	0	0	93	0	0	0	0	0	0	0	0	0	94	0	0	0	94	52	0	139	1	0	46	141	0
	0	44	0	47	0	52	91	0	0	0	0	37	0	49	0	0	0	142	0	43	0	0	39	95	0	0	94	0	0	0	0	0	0	0	0	0	95	0	0	0	95	52	0	141	1	0	47	142	0
	0	44	0	47	0	52	93	0	0	0	0	38	0	49	0	0	0	144	0	43	0	0	40	96	0	0	95	0	0	0	0	0	0	0	0	0	96	0	0	0	96	53	0	142	1	0	47	143	0
	0	44	0	48	0	53	93	0	0	0	0	38	0	49	0	0	0	146	0	44	0	0	41	97	0	0	96	0	0	0	0	0	0	0	0	0	97	0	0	0	97	54	0	143	1	0	48	145	0
	0	44	0	49	0	54	95	0	0	0	0	38	0	50	0	0	0	148	0	45	0	0	42	98	0	0	97	0	0	0	0	0	0	0	0	0	98	0	0	0	98	55	0	144	1	0	48	147	0
	0	44	0	50	0	55	96	0	0	0	0	38	0	51	0	0	0	150	0	46	0	0	42	99	0	0	98	0	0	0	0	0	0	0	0	0	99	0	0	0	99	55	0	146	1	0	48	148	0
	0	45	0	51	0	56	97	0	0	0	0	39	0	51	0	0	0	151	0	47	0	0	42	100	0	0	99	0	0	0	0	0	0	0	0	0	100	0	0	0	100	56	0	147	1	0	48	149	0
	0	45	0	52	0	56	99	0	0	0	0	40	0	51	0	0	0	152	0	48	0	0	42	101	0	0	100	0	0	0	0	0	0	0	0	0	101	0	0	0	101	56	0	148	1	0	48	151	0
	0	45	0	53	0	56	100	0	0	0	0	41	0	51	0	0	0	154	0	48	0	0	42	102	0	0	101	0	0	0	0	0	0	0	0	0	102	0	0	0	102	56	0	150	1	0	48	152	0
	0	45	0	54	0	57	101	0	0	0	0	42	0	51	0	0	0	156	0	49	0	0	42	103	0	0	102	0	0	0	0	0	0	0	0	0	103	0	0	0	103	57	0	151	1	0	49	154	0
	0	46	0	55	0	58	101	0	0	0	0	42	0	52	0	0	0	157	0	50	0	0	43	104	0	0	103	0	0	0	0	0	0	0	0	0	104	0	0	0	104	57	0	152	1	0	50	155	0
	0	46	0	55	0	58	103	0	0	0	0	42	0	53	0	0	0	159	0	51	0	0	44	105	0	0	104	0	0	0	0	0	0	0	0	0	105	0	0	0	105	57	0	154	1	0	50	157	0
	0	47	0	56	0	58	104	0	0	0	0	43	0	53	0	0	0	160	0	51	0	0	45	106	0	0	105	0	0	0	0	0	0	0	0	0	106	0	0	0	106	57	0	156	1	0	50	158	0
	0	47	0	57	0	58	105	0	0	0	0	44	0	53	0	0	0	161	0	51	0	0	46	107	0	0	106	0	0	0	0	0	0	0	0	0	107	0	0	0	107	57	0	158	1	0	50	159	0
	0	47	0	58	0	59	105	0	0	0	0	44	0	53	0	0	0	163	0	52	0	0	47	108	0	0	107	0	0	0	0	0	0	0	0	0	108	0	0	0	108	57	0	159	1	0	50	160	0
	0	47	0	58	0	59	105	0	0	0	0	45	0	54	0	0	0	165	0	53	0	0	48	109	0	0	108	0	0	0	0	0	0	0	0	0	109	0	0	0	109	57	0	160	1	0	51	162	0
	0	47	0	58	0	60	105	0	0	0	0	46	0	55	0	0	0	167	0	54	0	0	48	110	0	0	109	0	0	0	0	0	0	0	0	0	110	0	0	0	110	57	0	161	1	0	52	163	0
	0	48	0	59	0	60	106	0	0	0	0	46	0	56	0	0	0	168	0	54	0	0	49	111	0	0	110	0	0	0	0	0	0	0	0	0	111	0	0	0	111	57	0	162	1	0	53	165	0
	0	48	0	59	0	61	107	0	0	0	0	47	0	56	0	0	0	170	0	54	0	0	50	112	0	0	111	0	0	0	0	0	0	0	0	0	112	0	0	0	112	57	0	163	1	0	53	167	0
	0	49	0	59	0	62	109	0	0	0	0	48	0	57	0	0	0	171	0	54	0	0	51	113	0	0	112	0	0	0	0	0	0	0	0	0	113	0	0	0	113	58	0	164	1	0	54	169	0
	0	49	0	60	0	63	110	0	0	0	0	48	0	57	0	0	0	173	0	54	0	0	52	114	0	0	113	0	0	0	0	0	0	0	0	0	114	0	0	0	114	59	0	165	1	0	54	170	0
	0	50	0	61	0	63	110	0	0	0	0	49	0	57	0	0	0	174	0	55	0	0	53	115	0	0	114	0	0	0	0	0	0	0	0	0	115	0	0	0	115	60	0	167	1	0	54	171	0
	0	51	0	62	0	63	110	0	0	0	0	49	0	57	0	0	0	176	0	55	0	0	53	116	0	0	115	0	0	0	0	0	0	0	0	0	116	0	0	0	116	60	0	168	1	0	55	173	0
	0	51	0	63	0	63	112	0	0	0	0	50	0	58	0	0	0	177	0	55	0	0	53	117	0	0	116	0	0	0	0	0	0	0	0	0	117	0	0	0	117	60	0	170	1	0	56	174	0
	0	51	0	63	0	63	114	0	0	0	0	50	0	59	0	0	0	179	0	56	0	0	53	118	0	0	117	0	0	0	0	0	0	0	0	0	118	0	0	0	118	61	0	171	1	0	57	175	0
	0	52	0	63	0	63	115	0	0	0	0	51	0	60	0	0	0	180	0	57	0	0	53	119	0	0	118	0	0	0	0	0	0	0	0	0	119	0	0	0	119	62	0	173	1	0	57	176	0
	0	52	0	64	0	63	117	0	0	0	0	51	0	60	0	0	0	181	0	57	0	0	53	120	0	0	119	0	0	0	0	0	0	0	0	0	120	0	0	0	120	62	0	174	1	0	57	177	0
	0	53	0	64	0	64	117	0	0	0	0	51	0	61	0	0	0	183	0	58	0	0	54	121	0	0	120	0	0	0	0	0	0	0	0	0	121	0	0	0	121	62	0	175	1	0	57	179	0
	0	53	0	64	0	64	118	0	0	0	0	51	0	61	0	0	0	184	0	58	0	0	55	122	0	0	121	0	0	0	0	0	0	0	0	0	122	0	0	0	122	62	0	176	1	0	58	180	0
	0	53	0	65	0	65	118	0	0	0	0	52	0	61	0	0	0	186	0	58	0	0	55	123	0	0	122	0	0	0	0	0	0	0	0	0	123	0	0	0	123	63	0	177	1	0	58	181	0
	0	53	0	65	0	65	119	0	0	0	0	53	0	61	0	0	0	188	0	58	0	0	56	124	0	0	123	0	0	0	0	0	0	0	0	0	124	0	0	0	124	63	0	179	1	0	59	183	0
	0	53	0	66	0	66	121	0	0	0	0	53	0	61	0	0	0	190	0	59	0	0	56	125	0	0	124	0	0	0	0	0	0	0	0	0	125	0	0	0	125	64	0	180	1	0	60	185	0
	0	54	0	67	0	66	123	0	0	0	0	54	0	62	0	0	0	191	0	60	0	0	56	126	0	0	125	0	0	0	0	0	0	0	0	0	126	0	0	0	126	64	0	182	1	0	60	187	0
	0	54	0	68	0	67	124	0	0	0	0	54	0	62	0	0	0	193	0	60	0	0	57	127	0	0	126	0	0	0	0	0	0	0	0	0	127	0	0	0	127	65	0	183	1	0	61	188	0
	0	55	0	68	0	67	124	0	0	0	0	55	0	63	0	0	0	195	0	61	0	0	58	128	0	0	127	0	0	0	0	0	0	0	0	0	128	0	0	0	128	66	0	184	1	0	62	190	0
	0	56	0	68	0	68	124	0	0	0	0	56	0	63	0	0	0	196	0	61	0	0	58	129	0	0	128	0	0	0	0	0	0	0	0	0	129	0	0	0	129	66	0	185	1	0	62	191	0
	0	57	0	68	0	68	125	0	0	0	0	57	0	63	0	0	0	197	0	62	0	0	58	130	0	0	129	0	0	0	0	0	0	0	0	0	130	0	0	0	130	66	0	186	1	0	62	193	0
	0	57	0	68	0	68	127	0	0	0	0	58	0	63	0	0	0	198	0	63	0	0	59	131	0	0	130	0	0	0	0	0	0	0	0	0	131	0	0	0	131	66	0	187	1	0	63	195	0
	0	58	0	69	0	69	127	0	0	0	0	58	0	64	0	0	0	199	0	64	0	0	59	132	0	0	131	0	0	0	0	0	0	0	0	0	132	0	0	0	132	67	0	188	1	0	64	196	0
	0	58	0	69	0	70	128	0	0	0	0	58	0	64	0	0	0	200	0	65	0	0	59	133	0	0	132	0	0	0	0	0	0	0	0	0	133	0	0	0	133	68	0	190	1	0	64	198	0
	0	59	0	70	0	70	128	0	0	0	0	59	0	65	0	0	0	201	0	66	0	0	59	134	0	0	133	0	0	0	0	0	0	0	0	0	134	0	0	0	134	69	0	192	1	0	64	199	0
	0	60	0	70	0	70	130	0	0	0	0	60	0	66	0	0	0	202	0	67	0	0	59	135	0	0	134	0	0	0	0	0	0	0	0	0	135	0	0	0	135	70	0	194	1	0	65	201	0
	0	60	0	71	0	70	131	0	0	0	0	60	0	67	0	0	0	204	0	67	0	0	59	136	0	0	135	0	0	0	0	0	0	0	0	0	136	0	0	0	136	71	0	196	1	0	65	203	0
	0	61	0	72	0	71	132	0	0	0	0	60	0	67	0	0	0	206	0	68	0	0	59	137	0	0	136	0	0	0	0	0	0	0	0	0	137	0	0	0	137	72	0	197	1	0	66	205	0
	0	61	0	73	0	71	133	0	0	0	0	60	0	67	0	0	0	208	0	69	0	0	60	138	0	0	137	0	0	0	0	0	0	0	0	0	138	0	0	0	138	72	0	199	1	0	67	206	0
	0	62	0	74	0	72	134	0	0	0	0	61	0	67	0	0	0	209	0	69	0	0	60	139	0	0	138	0	0	0	0	0	0	0	0	0	139	0	0	0	139	72	0	201	1	0	67	208	0
	0	62	0	74	0	72	135	0	0	0	0	62	0	68	0	0	0	211	0	70	0	0	61	140	0	0	139	0	0	0	0	0	0	0	0	0	140	0	0	0	140	73	0	203	1	0	68	210	0
	0	63	0	75	0	73	136	0	0	0	0	63	0	68	0	0	0	213	0	70	0	0	61	141	0	0	140	0	0	0	0	0	0	0	0	0	141	0	0	0	141	74	0	205	1	0	68	211	0
	0	64	0	76	0	73	137	0	0	0	0	64	0	68	0	0	0	214	0	70	0	0	61	142	0	0	141	0	0	0	0	0	0	0	0	0	142	0	0	0	142	74	0	207	1	0	69	212	0
	0	64	0	77	0	73	137	0	0	0	0	65	0	68	0	0	0	215	0	70	0	0	61	143	0	0	142	0	0	0	0	0	0	0	0	0	143	0	0	0	143	75	0	208	1	0	70	214	0
	0	64	0	77	0	74	138	0	0	0	0	66	0	69	0	0	0	217	0	70	0	0	61	144	0	0	143	0	0	0	0	0	0	0	0	0	144	0	0	0	144	76	0	209	1	0	70	215	0
	0	65	0	78	0	74	139	0	0	0	0	66	0	70	0	0	0	219	0	70	0	0	61	145	0	0	144	0	0	0	0	0	0	0	0	0	145	0	0	0	145	76	0	210	1	0	71	217	0
	0	65	0	78	0	75	139	0	0	0	0	66	0	71	0	0	0	221	0	71	0	0	61	146	0	0	145	0	0	0	0	0	0	0	0	0	146	0	0	0	146	76	0	212	1	0	71	219	0
	0	65	0	79	0	76	140	0	0	0	0	67	0	71	0	0	0	222	0	71	0	0	61	147	0	0	146	0	0	0	0	0	0	0	0	0	147	0	0	0	147	76	0	213	1	0	72	220	0
	0	66	0	80	0	76	141	0	0	0	0	68	0	72	0	0	0	224	0	71	0	0	62	148	0	0	147	0	0	0	0	0	0	0	0	0	148	0	0	0	148	76	0	214	1	0	73	221	0
	0	67	0	80	0	77	143	0	0	0	0	68	0	73	0	0	0	225	0	71	0	0	63	149	0	0	148	0	0	0	0	0	0	0	0	0	149	0	0	0	149	77	0	216	1	0	74	222	0
	0	68	0	80	0	77	144	0	0	0	0	68	0	73	0	0	0	227	0	72	0	0	63	150	0	0	149	0	0	0	0	0	0	0	0	0	150	0	0	0	150	78	0	218	1	0	74	223	0
	0	68	0	81	0	78	144	0	0	0	0	68	0	74	0	0	0	229	0	72	0	0	63	151	0	0	150	0	0	0	0	0	0	0	0	0	151	0	0	0	151	79	0	220	1	0	75	225	0
	0	68	0	81	0	78	144	0	0	0	0	68	0	75	0	0	0	231	0	72	0	0	64	152	0	0	151	0	0	0	0	0	0	0	0	0	152	0	0	0	152	80	0	221	1	0	76	227	0
	0	68	0	82	0	79	146	0	0	0	0	69	0	76	0	0	0	232	0	73	0	0	64	153	0	0	152	0	0	0	0	0	0	0	0	0	153	0	0	0	153	80	0	222	1	0	76	229	0
	0	69	0	82	0	80	146	0	0	0	0	69	0	76	0	0	0	234	0	74	0	0	65	154	0	0	153	0	0	0	0	0	0	0	0	0	154	0	0	0	154	80	0	224	1	0	77	230	0
	0	69	0	82	0	80	146	0	0	0	0	70	0	76	0	0	0	236	0	75	0	0	65	155	0	0	154	0	0	0	0	0	0	0	0	0	155	0	0	0	155	80	0	225	1	0	78	231	0
	0	70	0	82	0	81	147	0	0	0	0	71	0	77	0	0	0	237	0	76	0	0	65	156	0	0	155	0	0	0	0	0	0	0	0	0	156	0	0	0	156	81	0	227	1	0	78	232	0
	0	71	0	83	0	82	148	0	0	0	0	71	0	78	0	0	0	239	0	76	0	0	66	157	0	0	156	0	0	0	0	0	0	0	0	0	157	0	0	0	157	82	0	228	1	0	78	233	0
	0	72	0	84	0	83	148	0	0	0	0	72	0	79	0	0	0	241	0	77	0	0	66	158	0	0	157	0	0	0	0	0	0	0	0	0	158	0	0	0	158	82	0	230	1	0	78	234	0
	0	73	0	85	0	84	148	0	0	0	0	72	0	79	0	0	0	242	0	77	0	0	67	159	0	0	158	0	0	0	0	0	0	0	0	0	159	0	0	0	159	83	0	232	1	0	78	235	0
	0	73	0	86	0	84	148	0	0	0	0	72	0	79	0	0	0	243	0	78	0	0	67	160	0	0	159	0	0	0	0	0	0	0	0	0	160	0	0	0	160	83	0	233	1	0	79	236	0
	0	73	0	86	0	84	149	0	0	0	0	73	0	80	0	0	0	244	0	78	0	0	67	161	0	0	160	0	0	0	0	0	0	0	0	0	161	0	0	0	161	84	0	234	1	0	79	238	0
	0	74	0	87	0	85	151	0	0	0	0	73	0	81	0	0	0	245	0	79	0	0	67	162	0	0	161	0	0	0	0	0	0	0	0	0	162	0	0	0	162	85	0	236	1	0	80	240	0
	0	75	0	88	0	86	152	0	0	0	0	73	0	81	0	0	0	246	0	79	0	0	67	163	0	0	162	0	0	0	0	0	0	0	0	0	163	0	0	0	163	85	0	237	1	0	81	242	0
	0	76	0	89	0	86	152	0	0	0	0	73	0	81	0	0	0	248	0	80	0	0	67	164	0	0	163	0	0	0	0	0	0	0	0	0	164	0	0	0	164	85	0	239	1	0	82	243	0
	0	76	0	89	0	86	153	0	0	0	0	73	0	82	0	0	0	250	0	80	0	0	68	165	0	0	164	0	0	0	0	0	0	0	0	0	165	0	0	0	165	86	0	240	1	0	83	245	0
	0	76	0	89	0	86	154	0	0	0	0	73	0	82	0	0	0	251	0	81	0	0	68	166	0	0	165	0	0	0	0	0	0	0	0	0	166	0	0	0	166	86	0	241	1	0	84	247	0
	0	76	0	89	0	86	155	0	0	0	0	73	0	82	0	0	0	252	0	82	0	0	69	167	0	0	166	0	0	0	0	0	0	0	0	0	167	0	0	0	167	87	0	242	1	0	85	249	0
	0	77	0	89	0	86	157	0	0	0	0	73	0	82	0	0	0	253	0	83	0	0	70	168	0	0	167	0	0	0	0	0	0	0	0	0	168	0	0	0	168	88	0	244	1	0	85	251	0
	0	78	0	90	0	86	157	0	0	0	0	74	0	83	0	0	0	254	0	84	0	0	70	169	0	0	168	0	0	0	0	0	0	0	0	0	169	0	0	0	169	89	0	245	1	0	85	252	0
	0	78	0	91	0	86	158	0	0	0	0	75	0	84	0	0	0	255	0	84	0	0	70	170	0	0	169	0	0	0	0	0	0	0	0	0	170	0	0	0	170	90	0	246	1	0	85	254	0
	0	78	0	91	0	87	158	0	0	0	0	76	0	85	0	0	0	257	0	84	0	0	71	171	0	0	170	0	0	0	0	0	0	0	0	0	171	0	0	0	171	91	0	247	1	0	85	256	0
	0	79	0	91	0	87	159	0	0	0	0	77	0	86	0	0	0	259	0	84	0	0	72	172	0	0	171	0	0	0	0	0	0	0	0	0	172	0	0	0	172	91	0	248	1	0	85	258	0
	0	79	0	92	0	88	161	0	0	0	0	77	0	87	0	0	0	260	0	84	0	0	73	173	0	0	172	0	0	0	0	0	0	0	0	0	173	0	0	0	173	91	0	250	1	0	85	259	0
	0	79	0	92	0	89	162	0	0	0	0	78	0	87	0	0	0	261	0	85	0	0	74	174	0	0	173	0	0	0	0	0	0	0	0	0	174	0	0	0	174	91	0	251	1	0	86	260	0
	0	80	0	92	0	89	163	0	0	0	0	78	0	87	0	0	0	262	0	86	0	0	74	175	0	0	174	0	0	0	0	0	0	0	0	0	175	0	0	0	175	91	0	253	1	0	86	262	0
	0	81	0	93	0	90	164	0	0	0	0	79	0	87	0	0	0	263	0	86	0	0	74	176	0	0	175	0	0	0	0	0	0	0	0	0	176	0	0	0	176	91	0	254	1	0	86	263	0
	0	82	0	93	0	90	164	0	0	0	0	80	0	88	0	0	0	265	0	87	0	0	75	177	0	0	176	0	0	0	0	0	0	0	0	0	177	0	0	0	177	92	0	255	1	0	87	265	0
	0	83	0	94	0	90	165	0	0	0	0	81	0	88	0	0	0	266	0	88	0	0	75	178	0	0	177	0	0	0	0	0	0	0	0	0	178	0	0	0	178	93	0	256	1	0	88	266	0
	0	84	0	94	0	90	166	0	0	0	0	81	0	89	0	0	0	268	0	88	0	0	75	179	0	0	178	0	0	0	0	0	0	0	0	0	179	0	0	0	179	93	0	257	1	0	89	268	0
	0	84	0	95	0	90	168	0	0	0	0	82	0	89	0	0	0	270	0	88	0	0	76	180	0	0	179	0	0	0	0	0	0	0	0	0	180	0	0	0	180	93	0	258	1	0	89	269	0
	0	85	0	95	0	90	168	0	0	0	0	83	0	89	0	0	0	271	0	88	0	0	77	181	0	0	180	0	0	0	0	0	0	0	0	0	181	0	0	0	181	93	0	259	1	0	89	271	0
	0	85	0	95	0	90	169	0	0	0	0	83	0	89	0	0	0	273	0	89	0	0	78	182	0	0	181	0	0	0	0	0	0	0	0	0	182	0	0	0	182	94	0	261	1	0	90	273	0
	0	85	0	96	0	91	171	0	0	0	0	83	0	89	0	0	0	274	0	89	0	0	78	183	0	0	182	0	0	0	0	0	0	0	0	0	183	0	0	0	183	95	0	262	1	0	91	274	0
	0	86	0	97	0	92	172	0	0	0	0	84	0	90	0	0	0	276	0	90	0	0	79	184	0	0	183	0	0	0	0	0	0	0	0	0	184	0	0	0	184	95	0	264	1	0	92	275	0
	0	87	0	97	0	92	172	0	0	0	0	85	0	91	0	0	0	278	0	90	0	0	80	185	0	0	184	0	0	0	0	0	0	0	0	0	185	0	0	0	185	95	0	265	1	0	92	276	0
	0	88	0	98	0	93	173	0	0	0	0	86	0	91	0	0	0	280	0	91	0	0	81	186	0	0	185	0	0	0	0	0	0	0	0	0	186	0	0	0	186	95	0	267	1	0	92	278	0
	0	88	0	98	0	93	173	0	0	0	0	86	0	92	0	0	0	281	0	92	0	0	82	187	0	0	186	0	0	0	0	0	0	0	0	0	187	0	0	0	187	96	0	268	1	0	93	280	0
	0	88	0	98	0	93	174	0	0	0	0	87	0	93	0	0	0	282	0	93	0	0	83	188	0	0	187	0	0	0	0	0	0	0	0	0	188	0	0	0	188	97	0	269	1	0	93	282	0
	0	89	0	98	0	93	175	0	0	0	0	88	0	94	0	0	0	284	0	94	0	0	83	189	0	0	188	0	0	0	0	0	0	0	0	0	189	0	0	0	189	97	0	270	1	0	94	284	0
	0	90	0	99	0	94	176	0	0	0	0	89	0	94	0	0	0	285	0	95	0	0	84	190	0	0	189	0	0	0	0	0	0	0	0	0	190	0	0	0	190	98	0	272	1	0	94	286	0
	0	90	0	99	0	94	176	0	0	0	0	90	0	95	0	0	0	287	0	96	0	0	84	191	0	0	190	0	0	0	0	0	0	0	0	0	191	0	0	0	191	98	0	274	1	0	95	288	0
	0	90	0	100	0	95	178	0	0	0	0	90	0	95	0	0	0	288	0	96	0	0	85	192	0	0	191	0	0	0	0	0	0	0	0	0	192	0	0	0	192	98	0	276	1	0	96	289	0
	0	91	0	100	0	96	180	0	0	0	0	90	0	95	0	0	0	289	0	97	0	0	85	193	0	0	192	0	0	0	0	0	0	0	0	0	193	0	0	0	193	99	0	277	1	0	96	290	0
	0	91	0	101	0	96	181	0	0	0	0	91	0	96	0	0	0	291	0	97	0	0	85	194	0	0	193	0	0	0	0	0	0	0	0	0	194	0	0	0	194	99	0	279	1	0	97	292	0
	0	92	0	101	0	96	183	0	0	0	0	92	0	96	0	0	0	293	0	98	0	0	85	195	0	0	194	0	0	0	0	0	0	0	0	0	195	0	0	0	195	100	0	281	1	0	98	294	0
	0	93	0	102	0	96	184	0	0	0	0	92	0	97	0	0	0	294	0	99	0	0	85	196	0	0	195	0	0	0	0	0	0	0	0	0	196	0	0	0	196	101	0	282	1	0	99	295	0
	0	94	0	102	0	96	186	0	0	0	0	92	0	97	0	0	0	295	0	100	0	0	85	197	0	0	196	0	0	0	0	0	0	0	0	0	197	0	0	0	197	102	0	284	1	0	99	297	0
	0	95	0	102	0	96	188	0	0	0	0	93	0	97	0	0	0	297	0	100	0	0	86	198	0	0	197	0	0	0	0	0	0	0	0	0	198	0	0	0	198	102	0	286	1	0	99	298	0
	0	95	0	103	0	97	188	0	0	0	0	94	0	97	0	0	0	299	0	100	0	0	86	199	0	0	198	0	0	0	0	0	0	0	0	0	199	0	0	0	199	103	0	287	1	0	99	300	0
	0	95	0	104	0	98	189	0	0	0	0	94	0	97	0	0	0	300	0	101	0	0	86	200	0	0	199	0	0	0	0	0	0	0	0	0	200	0	0	0	200	103	0	288	1	0	100	301	0
	0	95	0	104	0	99	191	0	0	0	0	94	0	97	0	0	0	302	0	101	0	0	86	201	0	0	200	0	0	0	0	0	0	0	0	0	201	0	0	0	201	103	0	290	1	0	101	302	0
	0	96	0	104	0	100	193	0	0	0	0	94	0	98	0	0	0	304	0	102	0	0	86	202	0	0	201	0	0	0	0	0	0	0	0	0	202	0	0	0	202	104	0	291	1	0	101	304	0
	0	96	0	105	0	101	193	0	0	0	0	95	0	98	0	0	0	306	0	103	0	0	86	203	0	0	202	0	0	0	0	0	0	0	0	0	203	0	0	0	203	104	0	293	1	0	102	306	0
	0	97	0	106	0	102	195	0	0	0	0	95	0	99	0	0	0	307	0	103	0	0	87	204	0	0	203	0	0	0	0	0	0	0	0	0	204	0	0	0	204	104	0	295	1	0	103	308	0
	0	98	0	106	0	102	197	0	0	0	0	95	0	99	0	0	0	308	0	103	0	0	88	205	0	0	204	0	0	0	0	0	0	0	0	0	205	0	0	0	205	104	0	296	1	0	103	310	0
	0	99	0	106	0	102	199	0	0	0	0	95	0	99	0	0	0	309	0	104	0	0	89	206	0	0	205	0	0	0	0	0	0	0	0	0	206	0	0	0	206	105	0	298	1	0	103	311	0
	0	100	0	107	0	102	201	0	0	0	0	96	0	99	0	0	0	310	0	105	0	0	89	207	0	0	206	0	0	0	0	0	0	0	0	0	207	0	0	0	207	106	0	300	1	0	103	313	0
	0	101	0	108	0	103	201	0	0	0	0	96	0	100	0	0	0	312	0	105	0	0	89	208	0	0	207	0	0	0	0	0	0	0	0	0	208	0	0	0	208	107	0	302	1	0	103	315	0
	0	102	0	109	0	104	202	0	0	0	0	97	0	101	0	0	0	313	0	105	0	0	89	209	0	0	208	0	0	0	0	0	0	0	0	0	209	0	0	0	209	108	0	304	1	0	103	316	0
	0	102	0	110	0	104	202	0	0	0	0	97	0	101	0	0	0	314	0	106	0	0	89	210	0	0	209	0	0	0	0	0	0	0	0	0	210	0	0	0	210	109	0	306	1	0	103	317	0
	0	102	0	110	0	104	203	0	0	0	0	98	0	102	0	0	0	315	0	106	0	0	89	211	0	0	210	0	0	0	0	0	0	0	0	0	211	0	0	0	211	109	0	307	1	0	104	318	0
	0	102	0	111	0	105	203	0	0	0	0	98	0	102	0	0	0	317	0	106	0	0	90	212	0	0	211	0	0	0	0	0	0	0	0	0	212	0	0	0	212	110	0	309	1	0	105	320	0
	0	103	0	111	0	105	204	0	0	0	0	98	0	102	0	0	0	319	0	107	0	0	90	213	0	0	212	0	0	0	0	0	0	0	0	0	213	0	0	0	213	110	0	310	1	0	105	321	0
	0	104	0	112	0	105	206	0	0	0	0	99	0	102	0	0	0	321	0	107	0	0	90	214	0	0	213	0	0	0	0	0	0	0	0	0	214	0	0	0	214	110	0	312	1	0	105	323	0
	0	105	0	113	0	105	206	0	0	0	0	99	0	103	0	0	0	322	0	107	0	0	91	215	0	0	214	0	0	0	0	0	0	0	0	0	215	0	0	0	215	111	0	313	1	0	105	324	0
	0	105	0	114	0	105	206	0	0	0	0	99	0	103	0	0	0	323	0	107	0	0	91	216	0	0	215	0	0	0	0	0	0	0	0	0	216	0	0	0	216	112	0	315	1	0	105	326	0
	0	105	0	114	0	105	207	0	0	0	0	100	0	104	0	0	0	325	0	108	0	0	92	217	0	0	216	0	0	0	0	0	0	0	0	0	217	0	0	0	217	112	0	316	1	0	105	327	0
	0	106	0	115	0	105	207	0	0	0	0	101	0	104	0	0	0	326	0	108	0	0	93	218	0	0	217	0	0	0	0	0	0	0	0	0	218	0	0	0	218	112	0	318	1	0	106	328	0
	0	107	0	116	0	106	207	0	0	0	0	102	0	105	0	0	0	328	0	108	0	0	94	219	0	0	218	0	0	0	0	0	0	0	0	0	219	0	0	0	219	113	0	320	1	0	107	329	0
	0	107	0	117	0	106	207	0	0	0	0	102	0	106	0	0	0	330	0	109	0	0	95	220	0	0	219	0	0	0	0	0	0	0	0	0	220	0	0	0	220	113	0	321	1	0	107	331	0
	0	107	0	118	0	107	208	0	0	0	0	102	0	107	0	0	0	331	0	109	0	0	95	221	0	0	220	0	0	0	0	0	0	0	0	0	221	0	0	0	221	113	0	322	1	0	108	332	0
	0	107	0	119	0	107	209	0	0	0	0	102	0	108	0	0	0	332	0	110	0	0	95	222	0	0	221	0	0	0	0	0	0	0	0	0	222	0	0	0	222	113	0	324	1	0	109	334	0
	0	107	0	119	0	108	210	0	0	0	0	103	0	108	0	0	0	334	0	110	0	0	95	223	0	0	222	0	0	0	0	0	0	0	0	0	223	0	0	0	223	113	0	325	1	0	109	335	0
	0	107	0	119	0	108	212	0	0	0	0	104	0	109	0	0	0	335	0	110	0	0	96	224	0	0	223	0	0	0	0	0	0	0	0	0	224	0	0	0	224	113	0	326	1	0	110	336	0
	0	108	0	120	0	108	213	0	0	0	0	105	0	109	0	0	0	336	0	110	0	0	96	225	0	0	224	0	0	0	0	0	0	0	0	0	225	0	0	0	225	114	0	328	1	0	111	337	0
	0	108	0	121	0	108	213	0	0	0	0	105	0	109	0	0	0	337	0	110	0	0	97	226	0	0	225	0	0	0	0	0	0	0	0	0	226	0	0	0	226	114	0	330	1	0	112	338	0
	0	109	0	121	0	109	215	0	0	0	0	106	0	110	0	0	0	339	0	110	0	0	97	227	0	0	226	0	0	0	0	0	0	0	0	0	227	0	0	0	227	114	0	332	1	0	113	339	0
	0	110	0	121	0	109	216	0	0	0	0	106	0	110	0	0	0	340	0	111	0	0	97	228	0	0	227	0	0	0	0	0	0	0	0	0	228	0	0	0	228	114	0	333	1	0	114	341	0
	0	111	0	121	0	109	216	0	0	0	0	107	0	111	0	0	0	342	0	111	0	0	98	229	0	0	228	0	0	0	0	0	0	0	0	0	229	0	0	0	229	115	0	334	1	0	115	342	0
	0	112	0	122	0	109	216	0	0	0	0	108	0	111	0	0	0	343	0	111	0	0	99	230	0	0	229	0	0	0	0	0	0	0	0	0	230	0	0	0	230	115	0	335	1	0	115	344	0
	0	112	0	122	0	110	217	0	0	0	0	108	0	111	0	0	0	344	0	112	0	0	99	231	0	0	230	0	0	0	0	0	0	0	0	0	231	0	0	0	231	116	0	336	1	0	116	345	0
	0	112	0	123	0	111	217	0	0	0	0	109	0	112	0	0	0	346	0	112	0	0	100	232	0	0	231	0	0	0	0	0	0	0	0	0	232	0	0	0	232	117	0	338	1	0	117	347	0
	0	112	0	124	0	112	217	0	0	0	0	109	0	113	0	0	0	347	0	113	0	0	101	233	0	0	232	0	0	0	0	0	0	0	0	0	233	0	0	0	233	118	0	340	1	0	118	348	0
	0	112	0	125	0	113	218	0	0	0	0	110	0	113	0	0	0	348	0	114	0	0	101	234	0	0	233	0	0	0	0	0	0	0	0	0	234	0	0	0	234	119	0	342	1	0	118	350	0
	0	112	0	126	0	114	218	0	0	0	0	110	0	114	0	0	0	349	0	115	0	0	102	235	0	0	234	0	0	0	0	0	0	0	0	0	235	0	0	0	235	120	0	343	1	0	118	352	0
	0	113	0	127	0	115	219	0	0	0	0	111	0	115	0	0	0	350	0	116	0	0	102	236	0	0	235	0	0	0	0	0	0	0	0	0	236	0	0	0	236	121	0	345	1	0	118	354	0
	0	113	0	128	0	116	219	0	0	0	0	112	0	115	0	0	0	351	0	116	0	0	103	237	0	0	236	0	0	0	0	0	0	0	0	0	237	0	0	0	237	121	0	347	1	0	118	355	0
	0	114	0	129	0	117	220	0	0	0	0	113	0	115	0	0	0	352	0	116	0	0	104	238	0	0	237	0	0	0	0	0	0	0	0	0	238	0	0	0	238	122	0	349	1	0	119	357	0
	0	114	0	130	0	117	221	0	0	0	0	114	0	116	0	0	0	354	0	117	0	0	105	239	0	0	238	0	0	0	0	0	0	0	0	0	239	0	0	0	239	123	0	350	1	0	119	358	0
	0	114	0	130	0	117	221	0	0	0	0	115	0	117	0	0	0	356	0	118	0	0	106	240	0	0	239	0	0	0	0	0	0	0	0	0	240	0	0	0	240	124	0	352	1	0	119	359	0
	0	114	0	131	0	117	222	0	0	0	0	115	0	118	0	0	0	357	0	119	0	0	106	241	0	0	240	0	0	0	0	0	0	0	0	0	241	0	0	0	241	125	0	354	1	0	119	360	0
	0	115	0	132	0	118	224	0	0	0	0	116	0	119	0	0	0	359	0	119	0	0	107	242	0	0	241	0	0	0	0	0	0	0	0	0	242	0	0	0	242	125	0	355	1	0	119	361	0
	0	116	0	133	0	118	226	0	0	0	0	117	0	120	0	0	0	360	0	120	0	0	107	243	0	0	242	0	0	0	0	0	0	0	0	0	243	0	0	0	243	126	0	356	1	0	120	363	0
	0	116	0	134	0	119	228	0	0	0	0	117	0	121	0	0	0	362	0	121	0	0	108	244	0	0	243	0	0	0	0	0	0	0	0	0	244	0	0	0	244	127	0	357	1	0	121	364	0
	0	117	0	135	0	119	228	0	0	0	0	117	0	121	0	0	0	363	0	121	0	0	109	245	0	0	244	0	0	0	0	0	0	0	0	0	245	0	0	0	245	128	0	358	1	0	122	365	0
	0	117	0	136	0	119	229	0	0	0	0	117	0	122	0	0	0	364	0	121	0	0	109	246	0	0	245	0	0	0	0	0	0	0	0	0	246	0	0	0	246	129	0	360	1	0	123	366	0
	0	117	0	136	0	119	230	0	0	0	0	117	0	122	0	0	0	365	0	122	0	0	109	247	0	0	246	0	0	0	0	0	0	0	0	0	247	0	0	0	247	130	0	362	1	0	123	367	0
	0	118	0	137	0	120	231	0	0	0	0	117	0	122	0	0	0	367	0	122	0	0	109	248	0	0	247	0	0	0	0	0	0	0	0	0	248	0	0	0	248	130	0	364	1	0	123	368	0
	0	119	0	137	0	121	232	0	0	0	0	118	0	122	0	0	0	368	0	123	0	0	110	249	0	0	248	0	0	0	0	0	0	0	0	0	249	0	0	0	249	131	0	365	1	0	123	369	0
	0	120	0	137	0	122	232	0	0	0	0	119	0	122	0	0	0	370	0	124	0	0	111	250	0	0	249	0	0	0	0	0	0	0	0	0	250	0	0	0	250	132	0	367	1	0	124	370	0
	0	121	0	137	0	122	234	0	0	0	0	120	0	122	0	0	0	371	0	125	0	0	111	251	0	0	250	0	0	0	0	0	0	0	0	0	251	0	0	0	251	132	0	368	1	0	124	372	0
	0	122	0	137	0	123	234	0	0	0	0	120	0	122	0	0	0	373	0	125	0	0	112	252	0	0	251	0	0	0	0	0	0	0	0	0	252	0	0	0	252	133	0	369	1	0	125	374	0
	0	123	0	137	0	123	235	0	0	0	0	121	0	123	0	0	0	375	0	126	0	0	112	253	0	0	252	0	0	0	0	0	0	0	0	0	253	0	0	0	253	134	0	371	1	0	125	375	0
	0	124	0	138	0	124	237	0	0	0	0	122	0	123	0	0	0	377	0	127	0	0	112	254	0	0	253	0	0	0	0	0	0	0	0	0	254	0	0	0	254	134	0	372	1	0	125	376	0
	0	124	0	138	0	125	239	0	0	0	0	122	0	123	0	0	0	379	0	128	0	0	112	255	0	0	254	0	0	0	0	0	0	0	0	0	255	0	0	0	255	134	0	373	1	0	126	378	0
	0	124	0	138	0	125	240	0	0	0	0	122	0	123	0	0	0	380	0	128	0	0	112	256	0	0	255	0	0	0	0	0	0	0	0	0	256	0	0	0	256	135	0	375	1	0	126	380	0
	0	125	0	138	0	126	241	0	0	0	0	123	0	123	0	0	0	381	0	129	0	0	113	257	0	0	256	0	0	0	0	0	0	0	0	0	257	0	0	0	257	136	0	377	1	0	127	381	0
	0	125	0	139	0	126	241	0	0	0	0	123	0	124	0	0	0	382	0	129	0	0	114	258	0	0	257	0	0	0	0	0	0	0	0	0	258	0	0	0	258	136	0	378	1	0	128	382	0
	0	126	0	139	0	127	242	0	0	0	0	124	0	125	0	0	0	383	0	129	0	0	114	259	0	0	258	0	0	0	0	0	0	0	0	0	259	0	0	0	259	137	0	380	1	0	128	383	0
	0	127	0	139	0	128	244	0	0	0	0	125	0	126	0	0	0	385	0	129	0	0	114	260	0	0	259	0	0	0	0	0	0	0	0	0	260	0	0	0	260	137	0	382	1	0	128	385	0
	0	128	0	140	0	128	244	0	0	0	0	125	0	127	0	0	0	386	0	130	0	0	114	261	0	0	260	0	0	0	0	0	0	0	0	0	261	0	0	0	261	137	0	383	1	0	128	387	0
	0	129	0	141	0	129	245	0	0	0	0	125	0	127	0	0	0	388	0	131	0	0	115	262	0	0	261	0	0	0	0	0	0	0	0	0	262	0	0	0	262	138	0	384	1	0	128	388	0
	0	129	0	142	0	129	246	0	0	0	0	126	0	127	0	0	0	389	0	131	0	0	116	263	0	0	262	0	0	0	0	0	0	0	0	0	263	0	0	0	263	139	0	385	1	0	128	390	0
	0	129	0	142	0	130	247	0	0	0	0	126	0	128	0	0	0	391	0	132	0	0	116	264	0	0	263	0	0	0	0	0	0	0	0	0	264	0	0	0	264	140	0	386	1	0	128	392	0
	0	130	0	142	0	130	248	0	0	0	0	126	0	128	0	0	0	392	0	133	0	0	116	265	0	0	264	0	0	0	0	0	0	0	0	0	265	0	0	0	265	141	0	388	1	0	129	394	0
	0	130	0	143	0	130	248	0	0	0	0	127	0	129	0	0	0	394	0	133	0	0	116	266	0	0	265	0	0	0	0	0	0	0	0	0	266	0	0	0	266	142	0	390	1	0	129	395	0
	0	131	0	143	0	131	249	0	0	0	0	127	0	129	0	0	0	395	0	133	0	0	117	267	0	0	266	0	0	0	0	0	0	0	0	0	267	0	0	0	267	142	0	391	1	0	130	397	0
	0	132	0	143	0	131	249	0	0	0	0	128	0	129	0	0	0	396	0	134	0	0	117	268	0	0	267	0	0	0	0	0	0	0	0	0	268	0	0	0	268	143	0	392	1	0	131	398	0
	0	133	0	144	0	132	250	0	0	0	0	128	0	129	0	0	0	397	0	135	0	0	117	269	0	0	268	0	0	0	0	0	0	0	0	0	269	0	0	0	269	143	0	393	1	0	131	399	0
	0	133	0	144	0	133	251	0	0	0	0	129	0	129	0	0	0	398	0	135	0	0	118	270	0	0	269	0	0	0	0	0	0	0	0	0	270	0	0	0	270	144	0	394	1	0	132	401	0
	0	133	0	145	0	134	253	0	0	0	0	129	0	130	0	0	0	400	0	136	0	0	119	271	0	0	270	0	0	0	0	0	0	0	0	0	271	0	0	0	271	145	0	395	1	0	132	402	0
	0	134	0	145	0	135	255	0	0	0	0	130	0	130	0	0	0	402	0	136	0	0	120	272	0	0	271	0	0	0	0	0	0	0	0	0	272	0	0	0	272	146	0	396	1	0	133	404	0
	0	134	0	146	0	136	256	0	0	0	0	130	0	131	0	0	0	403	0	136	0	0	120	273	0	0	272	0	0	0	0	0	0	0	0	0	273	0	0	0	273	147	0	398	1	0	134	405	0
	0	134	0	146	0	137	256	0	0	0	0	131	0	132	0	0	0	404	0	137	0	0	121	274	0	0	273	0	0	0	0	0	0	0	0	0	274	0	0	0	274	147	0	400	1	0	135	407	0
	0	135	0	147	0	138	256	0	0	0	0	131	0	133	0	0	0	406	0	138	0	0	122	275	0	0	274	0	0	0	0	0	0	0	0	0	275	0	0	0	275	147	0	402	1	0	135	408	0
	0	135	0	147	0	138	257	0	0	0	0	132	0	133	0	0	0	408	0	139	0	0	122	276	0	0	275	0	0	0	0	0	0	0	0	0	276	0	0	0	276	148	0	403	1	0	136	410	0
	0	135	0	148	0	138	258	0	0	0	0	133	0	133	0	0	0	410	0	140	0	0	122	277	0	0	276	0	0	0	0	0	0	0	0	0	277	0	0	0	277	149	0	404	1	0	136	411	0
	0	136	0	148	0	139	258	0	0	0	0	133	0	133	0	0	0	411	0	140	0	0	123	278	0	0	277	0	0	0	0	0	0	0	0	0	278	0	0	0	278	150	0	405	1	0	136	412	0
	0	136	0	148	0	140	260	0	0	0	0	133	0	134	0	0	0	413	0	141	0	0	123	279	0	0	278	0	0	0	0	0	0	0	0	0	279	0	0	0	279	150	0	407	1	0	137	413	0
	0	137	0	149	0	141	262	0	0	0	0	133	0	134	0	0	0	415	0	141	0	0	123	280	0	0	279	0	0	0	0	0	0	0	0	0	280	0	0	0	280	150	0	409	1	0	138	415	0
	0	138	0	150	0	142	262	0	0	0	0	134	0	134	0	0	0	417	0	141	0	0	123	281	0	0	280	0	0	0	0	0	0	0	0	0	281	0	0	0	281	151	0	410	1	0	139	416	0
	0	139	0	150	0	142	262	0	0	0	0	134	0	134	0	0	0	418	0	141	0	0	123	282	0	0	281	0	0	0	0	0	0	0	0	0	282	0	0	0	282	152	0	412	1	0	139	417	0
	0	139	0	151	0	143	262	0	0	0	0	135	0	135	0	0	0	420	0	141	0	0	123	283	0	0	282	0	0	0	0	0	0	0	0	0	283	0	0	0	283	153	0	414	1	0	140	418	0
	0	139	0	152	0	144	263	0	0	0	0	136	0	135	0	0	0	422	0	141	0	0	124	284	0	0	283	0	0	0	0	0	0	0	0	0	284	0	0	0	284	154	0	415	1	0	140	420	0
	0	140	0	153	0	145	264	0	0	0	0	137	0	135	0	0	0	423	0	142	0	0	125	285	0	0	284	0	0	0	0	0	0	0	0	0	285	0	0	0	285	155	0	417	1	0	141	421	0
	0	140	0	153	0	145	265	0	0	0	0	137	0	135	0	0	0	424	0	142	0	0	126	286	0	0	285	0	0	0	0	0	0	0	0	0	286	0	0	0	286	155	0	418	1	0	142	422	0
	0	140	0	154	0	145	266	0	0	0	0	138	0	136	0	0	0	426	0	143	0	0	127	287	0	0	286	0	0	0	0	0	0	0	0	0	287	0	0	0	287	155	0	419	1	0	142	423	0
	0	141	0	155	0	145	266	0	0	0	0	138	0	137	0	0	0	428	0	144	0	0	127	288	0	0	287	0	0	0	0	0	0	0	0	0	288	0	0	0	288	156	0	420	1	0	142	425	0
	0	141	0	156	0	145	267	0	0	0	0	138	0	137	0	0	0	430	0	144	0	0	128	289	0	0	288	0	0	0	0	0	0	0	0	0	289	0	0	0	289	157	0	421	1	0	143	426	0
	0	142	0	156	0	145	267	0	0	0	0	139	0	138	0	0	0	431	0	145	0	0	128	290	0	0	289	0	0	0	0	0	0	0	0	0	290	0	0	0	290	157	0	423	1	0	143	428	0
	0	143	0	157	0	146	268	0	0	0	0	139	0	138	0	0	0	432	0	145	0	0	128	291	0	0	290	0	0	0	0	0	0	0	0	0	291	0	0	0	291	157	0	424	1	0	143	429	0
	0	144	0	157	0	147	269	0	0	0	0	139	0	138	0	0	0	433	0	145	0	0	129	292	0	0	291	0	0	0	0	0	0	0	0	0	292	0	0	0	292	157	0	426	1	0	144	431	0
	0	145	0	158	0	148	271	0	0	0	0	140	0	139	0	0	0	434	0	145	0	0	130	293	0	0	292	0	0	0	0	0	0	0	0	0	293	0	0	0	293	158	0	427	1	0	145	432	0
	0	145	0	159	0	148	273	0	0	0	0	140	0	139	0	0	0	436	0	146	0	0	131	294	0	0	293	0	0	0	0	0	0	0	0	0	294	0	0	0	294	159	0	428	1	0	146	434	0
	0	146	0	160	0	149	275	0	0	0	0	141	0	139	0	0	0	438	0	147	0	0	132	295	0	0	294	0	0	0	0	0	0	0	0	0	295	0	0	0	295	160	0	430	1	0	146	436	0
	0	146	0	161	0	150	277	0	0	0	0	142	0	139	0	0	0	440	0	148	0	0	133	296	0	0	295	0	0	0	0	0	0	0	0	0	296	0	0	0	296	160	0	432	1	0	147	437	0
	0	146	0	161	0	150	279	0	0	0	0	143	0	139	0	0	0	441	0	148	0	0	134	297	0	0	296	0	0	0	0	0	0	0	0	0	297	0	0	0	297	160	0	434	1	0	147	438	0
	0	147	0	162	0	151	281	0	0	0	0	143	0	139	0	0	0	443	0	148	0	0	135	298	0	0	297	0	0	0	0	0	0	0	0	0	298	0	0	0	298	160	0	436	1	0	147	439	0
	0	147	0	162	0	152	282	0	0	0	0	144	0	140	0	0	0	444	0	149	0	0	136	299	0	0	298	0	0	0	0	0	0	0	0	0	299	0	0	0	299	161	0	438	1	0	147	440	0
	0	147	0	163	0	153	284	0	0	0	0	145	0	141	0	0	0	445	0	149	0	0	137	300	0	0	299	0	0	0	0	0	0	0	0	0	300	0	0	0	300	161	0	439	1	0	147	442	0
	0	148	0	163	0	153	284	0	0	0	0	145	0	141	0	0	0	446	0	149	0	0	137	301	0	0	300	0	0	0	0	0	0	0	0	0	301	0	0	0	301	162	0	441	1	0	147	443	0
	0	149	0	164	0	154	286	0	0	0	0	145	0	142	0	0	0	447	0	150	0	0	138	302	0	0	301	0	0	0	0	0	0	0	0	0	302	0	0	0	302	163	0	443	1	0	147	445	0
	0	150	0	165	0	155	286	0	0	0	0	146	0	143	0	0	0	449	0	151	0	0	139	303	0	0	302	0	0	0	0	0	0	0	0	0	303	0	0	0	303	164	0	444	1	0	147	447	0
	0	150	0	165	0	155	287	0	0	0	0	146	0	144	0	0	0	451	0	151	0	0	139	304	0	0	303	0	0	0	0	0	0	0	0	0	304	0	0	0	304	164	0	446	1	0	148	448	0
	0	150	0	165	0	155	288	0	0	0	0	147	0	145	0	0	0	452	0	151	0	0	139	305	0	0	304	0	0	0	0	0	0	0	0	0	305	0	0	0	305	164	0	447	1	0	148	450	0
	0	151	0	166	0	155	290	0	0	0	0	147	0	146	0	0	0	453	0	152	0	0	140	306	0	0	305	0	0	0	0	0	0	0	0	0	306	0	0	0	306	164	0	449	1	0	149	451	0
	0	152	0	166	0	156	292	0	0	0	0	147	0	146	0	0	0	454	0	153	0	0	140	307	0	0	306	0	0	0	0	0	0	0	0	0	307	0	0	0	307	165	0	450	1	0	150	452	0
	0	153	0	166	0	156	292	0	0	0	0	148	0	147	0	0	0	455	0	153	0	0	141	308	0	0	307	0	0	0	0	0	0	0	0	0	308	0	0	0	308	165	0	452	1	0	151	454	0
	0	153	0	166	0	157	293	0	0	0	0	148	0	148	0	0	0	457	0	154	0	0	141	309	0	0	308	0	0	0	0	0	0	0	0	0	309	0	0	0	309	166	0	454	1	0	151	456	0
	0	153	0	167	0	158	293	0	0	0	0	148	0	149	0	0	0	459	0	154	0	0	142	310	0	0	309	0	0	0	0	0	0	0	0	0	310	0	0	0	310	167	0	456	1	0	152	457	0
	0	154	0	167	0	158	293	0	0	0	0	149	0	150	0	0	0	460	0	154	0	0	142	311	0	0	310	0	0	0	0	0	0	0	0	0	311	0	0	0	311	168	0	457	1	0	153	458	0
	0	154	0	167	0	158	293	0	0	0	0	149	0	150	0	0	0	461	0	154	0	0	142	312	0	0	311	0	0	0	0	0	0	0	0	0	312	0	0	0	312	168	0	458	1	0	154	460	0
	0	154	0	167	0	158	295	0	0	0	0	150	0	150	0	0	0	462	0	155	0	0	143	313	0	0	312	0	0	0	0	0	0	0	0	0	313	0	0	0	313	168	0	460	1	0	154	462	0
	0	154	0	168	0	159	296	0	0	0	0	150	0	150	0	0	0	463	0	156	0	0	143	314	0	0	313	0	0	0	0	0	0	0	0	0	314	0	0	0	314	169	0	462	1	0	154	464	0
	0	154	0	169	0	159	296	0	0	0	0	151	0	150	0	0	0	464	0	156	0	0	144	315	0	0	314	0	0	0	0	0	0	0	0	0	315	0	0	0	315	169	0	463	1	0	154	465	0
	0	155	0	170	0	160	296	0	0	0	0	152	0	150	0	0	0	465	0	157	0	0	144	316	0	0	315	0	0	0	0	0	0	0	0	0	316	0	0	0	316	169	0	464	1	0	155	467	0
	0	156	0	170	0	160	297	0	0	0	0	152	0	150	0	0	0	467	0	157	0	0	144	317	0	0	316	0	0	0	0	0	0	0	0	0	317	0	0	0	317	169	0	465	1	0	155	468	0
	0	156	0	170	0	160	299	0	0	0	0	152	0	151	0	0	0	468	0	158	0	0	144	318	0	0	317	0	0	0	0	0	0	0	0	0	318	0	0	0	318	170	0	467	1	0	156	469	0
	0	157	0	170	0	161	301	0	0	0	0	153	0	152	0	0	0	470	0	158	0	0	144	319	0	0	318	0	0	0	0	0	0	0	0	0	319	0	0	0	319	171	0	468	1	0	156	470	0
	0	158	0	171	0	161	302	0	0	0	0	154	0	153	0	0	0	471	0	158	0	0	144	320	0	0	319	0	0	0	0	0	0	0	0	0	320	0	0	0	320	172	0	469	1	0	157	471	0
	0	159	0	171	0	162	303	0	0	0	0	155	0	154	0	0	0	472	0	159	0	0	144	321	0	0	320	0	0	0	0	0	0	0	0	0	321	0	0	0	321	173	0	471	1	0	158	472	0
	0	159	0	172	0	162	305	0	0	0	0	156	0	155	0	0	0	473	0	159	0	0	144	322	0	0	321	0	0	0	0	0	0	0	0	0	322	0	0	0	322	173	0	472	1	0	159	474	0
	0	159	0	172	0	163	306	0	0	0	0	156	0	155	0	0	0	474	0	160	0	0	144	323	0	0	322	0	0	0	0	0	0	0	0	0	323	0	0	0	323	174	0	474	1	0	159	476	0
	0	159	0	173	0	164	306	0	0	0	0	157	0	156	0	0	0	475	0	160	0	0	145	324	0	0	323	0	0	0	0	0	0	0	0	0	324	0	0	0	324	175	0	475	1	0	159	477	0
	0	159	0	173	0	164	307	0	0	0	0	157	0	157	0	0	0	476	0	160	0	0	145	325	0	0	324	0	0	0	0	0	0	0	0	0	325	0	0	0	325	176	0	477	1	0	160	479	0
	0	159	0	174	0	165	307	0	0	0	0	157	0	157	0	0	0	478	0	161	0	0	146	326	0	0	325	0	0	0	0	0	0	0	0	0	326	0	0	0	326	177	0	479	1	0	161	480	0
	0	159	0	174	0	166	307	0	0	0	0	158	0	157	0	0	0	480	0	161	0	0	146	327	0	0	326	0	0	0	0	0	0	0	0	0	327	0	0	0	327	178	0	481	1	0	162	482	0
	0	159	0	175	0	167	309	0	0	0	0	158	0	157	0	0	0	482	0	161	0	0	147	328	0	0	327	0	0	0	0	0	0	0	0	0	328	0	0	0	328	178	0	482	1	0	162	484	0
	0	160	0	175	0	168	309	0	0	0	0	158	0	158	0	0	0	484	0	162	0	0	148	329	0	0	328	0	0	0	0	0	0	0	0	0	329	0	0	0	329	178	0	483	1	0	162	486	0
	0	161	0	176	0	169	310	0	0	0	0	158	0	158	0	0	0	486	0	162	0	0	148	330	0	0	329	0	0	0	0	0	0	0	0	0	330	0	0	0	330	179	0	485	1	0	163	487	0
	0	162	0	177	0	169	311	0	0	0	0	159	0	159	0	0	0	487	0	162	0	0	148	331	0	0	330	0	0	0	0	0	0	0	0	0	331	0	0	0	331	180	0	487	1	0	164	489	0
	0	162	0	178	0	169	313	0	0	0	0	160	0	160	0	0	0	489	0	163	0	0	149	332	0	0	331	0	0	0	0	0	0	0	0	0	332	0	0	0	332	181	0	488	1	0	165	491	0
	0	162	0	179	0	170	313	0	0	0	0	161	0	160	0	0	0	490	0	164	0	0	149	333	0	0	332	0	0	0	0	0	0	0	0	0	333	0	0	0	333	181	0	489	1	0	165	492	0
	0	163	0	179	0	170	314	0	0	0	0	161	0	160	0	0	0	492	0	165	0	0	150	334	0	0	333	0	0	0	0	0	0	0	0	0	334	0	0	0	334	181	0	491	1	0	165	494	0
	0	163	0	180	0	171	315	0	0	0	0	162	0	160	0	0	0	493	0	165	0	0	151	335	0	0	334	0	0	0	0	0	0	0	0	0	335	0	0	0	335	182	0	492	1	0	166	495	0
	0	164	0	180	0	171	317	0	0	0	0	163	0	160	0	0	0	495	0	165	0	0	152	336	0	0	335	0	0	0	0	0	0	0	0	0	336	0	0	0	336	182	0	494	1	0	167	497	0
	0	165	0	181	0	172	317	0	0	0	0	164	0	160	0	0	0	496	0	166	0	0	152	337	0	0	336	0	0	0	0	0	0	0	0	0	337	0	0	0	337	182	0	495	1	0	167	498	0
	0	165	0	181	0	172	319	0	0	0	0	164	0	161	0	0	0	498	0	166	0	0	153	338	0	0	337	0	0	0	0	0	0	0	0	0	338	0	0	0	338	183	0	496	1	0	168	499	0
	0	165	0	182	0	173	320	0	0	0	0	165	0	162	0	0	0	500	0	166	0	0	154	339	0	0	338	0	0	0	0	0	0	0	0	0	339	0	0	0	339	183	0	497	1	0	169	500	0
	0	165	0	183	0	173	321	0	0	0	0	166	0	163	0	0	0	502	0	166	0	0	155	340	0	0	339	0	0	0	0	0	0	0	0	0	340	0	0	0	340	183	0	499	1	0	169	501	0
	0	166	0	183	0	173	322	0	0	0	0	167	0	164	0	0	0	504	0	167	0	0	156	341	0	0	340	0	0	0	0	0	0	0	0	0	341	0	0	0	341	184	0	501	1	0	170	503	0
	0	166	0	184	0	173	323	0	0	0	0	168	0	165	0	0	0	505	0	168	0	0	156	342	0	0	341	0	0	0	0	0	0	0	0	0	342	0	0	0	342	184	0	503	1	0	171	504	0
	0	167	0	184	0	174	323	0	0	0	0	168	0	165	0	0	0	507	0	168	0	0	157	343	0	0	342	0	0	0	0	0	0	0	0	0	343	0	0	0	343	185	0	505	1	0	171	506	0
	0	167	0	185	0	174	323	0	0	0	0	168	0	165	0	0	0	508	0	168	0	0	157	344	0	0	343	0	0	0	0	0	0	0	0	0	344	0	0	0	344	185	0	506	1	0	172	508	0
	0	168	0	186	0	174	323	0	0	0	0	168	0	166	0	0	0	509	0	169	0	0	157	345	0	0	344	0	0	0	0	0	0	0	0	0	345	0	0	0	345	186	0	507	1	0	173	510	0
	0	169	0	186	0	175	324	0	0	0	0	169	0	167	0	0	0	510	0	170	0	0	157	346	0	0	345	0	0	0	0	0	0	0	0	0	346	0	0	0	346	186	0	509	1	0	174	511	0
	0	170	0	187	0	175	324	0	0	0	0	170	0	167	0	0	0	511	0	170	0	0	157	347	0	0	346	0	0	0	0	0	0	0	0	0	347	0	0	0	347	187	0	510	1	0	174	512	0
	0	170	0	187	0	176	326	0	0	0	0	171	0	167	0	0	0	512	0	171	0	0	157	348	0	0	347	0	0	0	0	0	0	0	0	0	348	0	0	0	348	188	0	512	1	0	174	513	0
	0	171	0	188	0	177	327	0	0	0	0	171	0	168	0	0	0	513	0	171	0	0	157	349	0	0	348	0	0	0	0	0	0	0	0	0	349	0	0	0	349	188	0	514	1	0	175	515	0
	0	172	0	188	0	177	328	0	0	0	0	172	0	168	0	0	0	514	0	171	0	0	158	350	0	0	349	0	0	0	0	0	0	0	0	0	350	0	0	0	350	189	0	516	1	0	175	517	0
	0	173	0	188	0	178	330	0	0	0	0	172	0	169	0	0	0	515	0	172	0	0	159	351	0	0	350	0	0	0	0	0	0	0	0	0	351	0	0	0	351	190	0	518	1	0	176	519	0
	0	173	0	189	0	179	331	0	0	0	0	173	0	170	0	0	0	517	0	172	0	0	160	352	0	0	351	0	0	0	0	0	0	0	0	0	352	0	0	0	352	190	0	520	1	0	177	521	0
	0	174	0	190	0	179	333	0	0	0	0	173	0	170	0	0	0	519	0	172	0	0	160	353	0	0	352	0	0	0	0	0	0	0	0	0	353	0	0	0	353	191	0	522	1	0	178	522	0
	0	174	0	190	0	180	335	0	0	0	0	174	0	171	0	0	0	520	0	173	0	0	160	354	0	0	353	0	0	0	0	0	0	0	0	0	354	0	0	0	354	192	0	524	1	0	178	524	0
	0	174	0	190	0	181	335	0	0	0	0	175	0	171	0	0	0	522	0	173	0	0	161	355	0	0	354	0	0	0	0	0	0	0	0	0	355	0	0	0	355	192	0	526	1	0	179	526	0
	0	174	0	191	0	182	337	0	0	0	0	176	0	172	0	0	0	523	0	173	0	0	161	356	0	0	355	0	0	0	0	0	0	0	0	0	356	0	0	0	356	192	0	528	1	0	179	528	0
	0	175	0	192	0	182	337	0	0	0	0	176	0	172	0	0	0	524	0	173	0	0	162	357	0	0	356	0	0	0	0	0	0	0	0	0	357	0	0	0	357	193	0	530	1	0	179	530	0
	0	176	0	192	0	182	339	0	0	0	0	177	0	172	0	0	0	525	0	173	0	0	162	358	0	0	357	0	0	0	0	0	0	0	0	0	358	0	0	0	358	193	0	532	1	0	179	532	0
	0	176	0	193	0	183	340	0	0	0	0	178	0	173	0	0	0	526	0	174	0	0	162	359	0	0	358	0	0	0	0	0	0	0	0	0	359	0	0	0	359	193	0	533	1	0	179	533	0
	0	177	0	194	0	184	341	0	0	0	0	179	0	174	0	0	0	528	0	175	0	0	162	360	0	0	359	0	0	0	0	0	0	0	0	0	360	0	0	0	360	194	0	534	1	0	180	534	0
	0	178	0	195	0	185	342	0	0	0	0	180	0	175	0	0	0	529	0	176	0	0	162	361	0	0	360	0	0	0	0	0	0	0	0	0	361	0	0	0	361	195	0	535	1	0	180	536	0
	0	178	0	195	0	185	344	0	0	0	0	181	0	175	0	0	0	531	0	177	0	0	163	362	0	0	361	0	0	0	0	0	0	0	0	0	362	0	0	0	362	195	0	536	1	0	180	537	0
	0	179	0	196	0	186	345	0	0	0	0	182	0	176	0	0	0	532	0	177	0	0	163	363	0	0	362	0	0	0	0	0	0	0	0	0	363	0	0	0	363	196	0	538	1	0	180	538	0
	0	179	0	196	0	186	347	0	0	0	0	183	0	177	0	0	0	534	0	178	0	0	163	364	0	0	363	0	0	0	0	0	0	0	0	0	364	0	0	0	364	196	0	540	1	0	181	539	0
	0	180	0	196	0	186	347	0	0	0	0	184	0	178	0	0	0	535	0	178	0	0	164	365	0	0	364	0	0	0	0	0	0	0	0	0	365	0	0	0	365	196	0	542	1	0	182	540	0
	0	181	0	197	0	187	347	0	0	0	0	185	0	178	0	0	0	537	0	179	0	0	165	366	0	0	365	0	0	0	0	0	0	0	0	0	366	0	0	0	366	197	0	543	1	0	182	541	0
	0	181	0	198	0	187	348	0	0	0	0	185	0	178	0	0	0	538	0	179	0	0	165	367	0	0	366	0	0	0	0	0	0	0	0	0	367	0	0	0	367	197	0	545	1	0	183	543	0
	0	181	0	199	0	187	349	0	0	0	0	186	0	178	0	0	0	540	0	180	0	0	165	368	0	0	367	0	0	0	0	0	0	0	0	0	368	0	0	0	368	198	0	546	1	0	184	544	0
	0	181	0	200	0	187	349	0	0	0	0	186	0	179	0	0	0	542	0	180	0	0	165	369	0	0	368	0	0	0	0	0	0	0	0	0	369	0	0	0	369	198	0	547	1	0	184	546	0
	0	182	0	200	0	187	350	0	0	0	0	187	0	179	0	0	0	543	0	181	0	0	166	370	0	0	369	0	0	0	0	0	0	0	0	0	370	0	0	0	370	198	0	548	1	0	185	548	0
	0	182	0	200	0	188	351	0	0	0	0	188	0	179	0	0	0	545	0	181	0	0	166	371	0	0	370	0	0	0	0	0	0	0	0	0	371	0	0	0	371	199	0	549	1	0	185	550	0
	0	183	0	201	0	189	352	0	0	0	0	188	0	179	0	0	0	546	0	181	0	0	167	372	0	0	371	0	0	0	0	0	0	0	0	0	372	0	0	0	372	199	0	551	1	0	186	552	0
	0	184	0	201	0	189	352	0	0	0	0	188	0	180	0	0	0	547	0	181	0	0	168	373	0	0	372	0	0	0	0	0	0	0	0	0	373	0	0	0	373	199	0	553	1	0	187	553	0
	0	185	0	202	0	190	353	0	0	0	0	188	0	180	0	0	0	548	0	181	0	0	169	374	0	0	373	0	0	0	0	0	0	0	0	0	374	0	0	0	374	199	0	555	1	0	187	555	0
	0	186	0	202	0	191	355	0	0	0	0	188	0	181	0	0	0	549	0	182	0	0	169	375	0	0	374	0	0	0	0	0	0	0	0	0	375	0	0	0	375	200	0	557	1	0	187	557	0
	0	186	0	202	0	192	355	0	0	0	0	189	0	182	0	0	0	551	0	183	0	0	169	376	0	0	375	0	0	0	0	0	0	0	0	0	376	0	0	0	376	200	0	558	1	0	188	558	0
	0	187	0	202	0	192	357	0	0	0	0	189	0	183	0	0	0	552	0	183	0	0	170	377	0	0	376	0	0	0	0	0	0	0	0	0	377	0	0	0	377	201	0	560	1	0	188	560	0
	0	187	0	203	0	193	358	0	0	0	0	190	0	184	0	0	0	554	0	184	0	0	171	378	0	0	377	0	0	0	0	0	0	0	0	0	378	0	0	0	378	202	0	562	1	0	188	562	0
	0	187	0	204	0	194	358	0	0	0	0	190	0	184	0	0	0	556	0	185	0	0	171	379	0	0	378	0	0	0	0	0	0	0	0	0	379	0	0	0	379	202	0	563	1	0	189	564	0
	0	187	0	204	0	195	358	0	0	0	0	190	0	185	0	0	0	558	0	186	0	0	171	380	0	0	379	0	0	0	0	0	0	0	0	0	380	0	0	0	380	202	0	564	1	0	190	566	0
	0	187	0	205	0	196	359	0	0	0	0	191	0	186	0	0	0	559	0	187	0	0	171	381	0	0	380	0	0	0	0	0	0	0	0	0	381	0	0	0	381	203	0	565	1	0	190	568	0
	0	187	0	206	0	196	361	0	0	0	0	191	0	186	0	0	0	560	0	188	0	0	171	382	0	0	381	0	0	0	0	0	0	0	0	0	382	0	0	0	382	203	0	566	1	0	190	570	0
	0	187	0	207	0	196	362	0	0	0	0	191	0	187	0	0	0	561	0	189	0	0	171	383	0	0	382	0	0	0	0	0	0	0	0	0	383	0	0	0	383	204	0	568	1	0	191	572	0
	0	188	0	208	0	197	363	0	0	0	0	191	0	187	0	0	0	563	0	189	0	0	171	384	0	0	383	0	0	0	0	0	0	0	0	0	384	0	0	0	384	205	0	569	1	0	192	574	0
	0	189	0	208	0	198	364	0	0	0	0	191	0	187	0	0	0	564	0	190	0	0	171	385	0	0	384	0	0	0	0	0	0	0	0	0	385	0	0	0	385	205	0	570	1	0	193	575	0
	0	190	0	209	0	198	365	0	0	0	0	191	0	188	0	0	0	565	0	191	0	0	171	386	0	0	385	0	0	0	0	0	0	0	0	0	386	0	0	0	386	205	0	571	1	0	193	576	0
	0	191	0	210	0	199	367	0	0	0	0	191	0	189	0	0	0	566	0	192	0	0	171	387	0	0	386	0	0	0	0	0	0	0	0	0	387	0	0	0	387	205	0	572	1	0	194	577	0
	0	192	0	210	0	199	368	0	0	0	0	191	0	190	0	0	0	567	0	193	0	0	172	388	0	0	387	0	0	0	0	0	0	0	0	0	388	0	0	0	388	205	0	574	1	0	194	579	0
	0	192	0	210	0	200	368	0	0	0	0	192	0	190	0	0	0	569	0	194	0	0	173	389	0	0	388	0	0	0	0	0	0	0	0	0	389	0	0	0	389	206	0	576	1	0	195	580	0
	0	192	0	210	0	200	369	0	0	0	0	192	0	190	0	0	0	571	0	194	0	0	174	390	0	0	389	0	0	0	0	0	0	0	0	0	390	0	0	0	390	206	0	577	1	0	195	582	0
	0	193	0	211	0	200	369	0	0	0	0	193	0	190	0	0	0	573	0	194	0	0	175	391	0	0	390	0	0	0	0	0	0	0	0	0	391	0	0	0	391	206	0	579	1	0	195	583	0
	0	194	0	212	0	200	369	0	0	0	0	194	0	191	0	0	0	575	0	194	0	0	176	392	0	0	391	0	0	0	0	0	0	0	0	0	392	0	0	0	392	207	0	580	1	0	196	584	0
	0	194	0	212	0	200	370	0	0	0	0	195	0	192	0	0	0	577	0	195	0	0	177	393	0	0	392	0	0	0	0	0	0	0	0	0	393	0	0	0	393	208	0	582	1	0	196	585	0
	0	195	0	212	0	201	370	0	0	0	0	196	0	193	0	0	0	578	0	196	0	0	178	394	0	0	393	0	0	0	0	0	0	0	0	0	394	0	0	0	394	209	0	584	1	0	197	586	0
	0	195	0	212	0	201	371	0	0	0	0	197	0	193	0	0	0	579	0	197	0	0	179	395	0	0	394	0	0	0	0	0	0	0	0	0	395	0	0	0	395	210	0	586	1	0	198	587	0
	0	195	0	213	0	201	371	0	0	0	0	198	0	193	0	0	0	581	0	198	0	0	180	396	0	0	395	0	0	0	0	0	0	0	0	0	396	0	0	0	396	210	0	587	1	0	198	589	0
	0	196	0	214	0	201	373	0	0	0	0	199	0	194	0	0	0	582	0	199	0	0	181	397	0	0	396	0	0	0	0	0	0	0	0	0	397	0	0	0	397	211	0	588	1	0	199	591	0
	0	197	0	215	0	202	374	0	0	0	0	200	0	194	0	0	0	583	0	200	0	0	181	398	0	0	397	0	0	0	0	0	0	0	0	0	398	0	0	0	398	212	0	590	1	0	199	592	0
	0	198	0	215	0	203	374	0	0	0	0	201	0	194	0	0	0	584	0	201	0	0	181	399	0	0	398	0	0	0	0	0	0	0	0	0	399	0	0	0	399	213	0	591	1	0	199	593	0
	0	198	0	216	0	204	374	0	0	0	0	202	0	194	0	0	0	586	0	201	0	0	181	400	0	0	399	0	0	0	0	0	0	0	0	0	400	0	0	0	400	213	0	592	1	0	199	595	0
	0	198	0	216	0	204	375	0	0	0	0	202	0	195	0	0	0	587	0	201	0	0	181	401	0	0	400	0	0	0	0	0	0	0	0	0	401	0	0	0	401	213	0	593	1	0	200	597	0
	0	199	0	216	0	204	376	0	0	0	0	203	0	196	0	0	0	588	0	201	0	0	181	402	0	0	401	0	0	0	0	0	0	0	0	0	402	0	0	0	402	213	0	594	1	0	200	598	0
	0	200	0	217	0	205	377	0	0	0	0	204	0	196	0	0	0	589	0	201	0	0	181	403	0	0	402	0	0	0	0	0	0	0	0	0	403	0	0	0	403	213	0	596	1	0	200	600	0
	0	201	0	217	0	206	377	0	0	0	0	205	0	196	0	0	0	591	0	202	0	0	181	404	0	0	403	0	0	0	0	0	0	0	0	0	404	0	0	0	404	214	0	597	1	0	201	601	0
	0	201	0	217	0	207	377	0	0	0	0	205	0	196	0	0	0	593	0	202	0	0	181	405	0	0	404	0	0	0	0	0	0	0	0	0	405	0	0	0	405	215	0	598	1	0	202	603	0
	0	202	0	217	0	207	378	0	0	0	0	205	0	197	0	0	0	594	0	202	0	0	181	406	0	0	405	0	0	0	0	0	0	0	0	0	406	0	0	0	406	215	0	600	1	0	202	605	0
	0	202	0	218	0	208	378	0	0	0	0	205	0	198	0	0	0	596	0	202	0	0	182	407	0	0	406	0	0	0	0	0	0	0	0	0	407	0	0	0	407	216	0	601	1	0	202	607	0
	0	202	0	219	0	209	379	0	0	0	0	205	0	198	0	0	0	597	0	202	0	0	182	408	0	0	407	0	0	0	0	0	0	0	0	0	408	0	0	0	408	216	0	603	1	0	203	609	0
	0	203	0	219	0	209	380	0	0	0	0	206	0	199	0	0	0	599	0	203	0	0	182	409	0	0	408	0	0	0	0	0	0	0	0	0	409	0	0	0	409	216	0	605	1	0	204	610	0
	0	203	0	220	0	209	381	0	0	0	0	207	0	200	0	0	0	601	0	204	0	0	183	410	0	0	409	0	0	0	0	0	0	0	0	0	410	0	0	0	410	217	0	606	1	0	205	611	0
	0	203	0	221	0	210	383	0	0	0	0	207	0	201	0	0	0	603	0	204	0	0	184	411	0	0	410	0	0	0	0	0	0	0	0	0	411	0	0	0	411	218	0	607	1	0	206	613	0
	0	203	0	221	0	211	384	0	0	0	0	207	0	201	0	0	0	604	0	205	0	0	184	412	0	0	411	0	0	0	0	0	0	0	0	0	412	0	0	0	412	219	0	608	1	0	206	614	0
	0	203	0	221	0	211	385	0	0	0	0	207	0	202	0	0	0	606	0	206	0	0	185	413	0	0	412	0	0	0	0	0	0	0	0	0	413	0	0	0	413	219	0	609	1	0	207	615	0
	0	203	0	221	0	211	387	0	0	0	0	207	0	203	0	0	0	607	0	206	0	0	185	414	0	0	413	0	0	0	0	0	0	0	0	0	414	0	0	0	414	220	0	610	1	0	208	617	0
	0	203	0	221	0	211	388	0	0	0	0	208	0	203	0	0	0	608	0	207	0	0	186	415	0	0	414	0	0	0	0	0	0	0	0	0	415	0	0	0	415	220	0	611	1	0	209	618	0
	0	203	0	221	0	211	389	0	0	0	0	209	0	204	0	0	0	610	0	207	0	0	187	416	0	0	415	0	0	0	0	0	0	0	0	0	416	0	0	0	416	220	0	613	1	0	209	620	0
	0	204	0	222	0	211	390	0	0	0	0	210	0	205	0	0	0	612	0	207	0	0	187	417	0	0	416	0	0	0	0	0	0	0	0	0	417	0	0	0	417	221	0	614	1	0	210	621	0
	0	205	0	222	0	211	391	0	0	0	0	210	0	205	0	0	0	614	0	207	0	0	187	418	0	0	417	0	0	0	0	0	0	0	0	0	418	0	0	0	418	221	0	616	1	0	211	622	0
	0	206	0	222	0	212	393	0	0	0	0	211	0	206	0	0	0	615	0	208	0	0	188	419	0	0	418	0	0	0	0	0	0	0	0	0	419	0	0	0	419	222	0	618	1	0	212	624	0
	0	207	0	222	0	212	394	0	0	0	0	212	0	206	0	0	0	617	0	209	0	0	189	420	0	0	419	0	0	0	0	0	0	0	0	0	420	0	0	0	420	222	0	620	1	0	212	625	0
	0	207	0	222	0	213	395	0	0	0	0	213	0	207	0	0	0	619	0	209	0	0	189	421	0	0	420	0	0	0	0	0	0	0	0	0	421	0	0	0	421	222	0	621	1	0	213	627	0
	0	208	0	222	0	213	396	0	0	0	0	214	0	207	0	0	0	620	0	209	0	0	189	422	0	0	421	0	0	0	0	0	0	0	0	0	422	0	0	0	422	222	0	622	1	0	214	628	0
	0	208	0	223	0	214	396	0	0	0	0	214	0	207	0	0	0	622	0	210	0	0	190	423	0	0	422	0	0	0	0	0	0	0	0	0	423	0	0	0	423	222	0	623	1	0	214	629	0
	0	208	0	224	0	214	396	0	0	0	0	215	0	208	0	0	0	623	0	210	0	0	190	424	0	0	423	0	0	0	0	0	0	0	0	0	424	0	0	0	424	223	0	625	1	0	214	630	0
	0	208	0	224	0	215	398	0	0	0	0	215	0	208	0	0	0	625	0	210	0	0	190	425	0	0	424	0	0	0	0	0	0	0	0	0	425	0	0	0	425	224	0	626	1	0	215	632	0
	0	209	0	225	0	216	400	0	0	0	0	216	0	208	0	0	0	627	0	211	0	0	191	426	0	0	425	0	0	0	0	0	0	0	0	0	426	0	0	0	426	224	0	628	1	0	216	633	0
	0	210	0	225	0	216	400	0	0	0	0	217	0	209	0	0	0	628	0	212	0	0	191	427	0	0	426	0	0	0	0	0	0	0	0	0	427	0	0	0	427	225	0	629	1	0	216	634	0
	0	210	0	225	0	216	400	0	0	0	0	218	0	210	0	0	0	630	0	213	0	0	192	428	0	0	427	0	0	0	0	0	0	0	0	0	428	0	0	0	428	225	0	631	1	0	216	635	0
	0	210	0	225	0	217	400	0	0	0	0	219	0	210	0	0	0	632	0	214	0	0	192	429	0	0	428	0	0	0	0	0	0	0	0	0	429	0	0	0	429	226	0	632	1	0	216	637	0
	0	211	0	226	0	218	402	0	0	0	0	219	0	210	0	0	0	634	0	214	0	0	193	430	0	0	429	0	0	0	0	0	0	0	0	0	430	0	0	0	430	227	0	634	1	0	216	639	0
	0	212	0	226	0	218	403	0	0	0	0	220	0	211	0	0	0	635	0	215	0	0	193	431	0	0	430	0	0	0	0	0	0	0	0	0	431	0	0	0	431	228	0	636	1	0	216	640	0
	0	212	0	227	0	219	403	0	0	0	0	221	0	212	0	0	0	636	0	215	0	0	193	432	0	0	431	0	0	0	0	0	0	0	0	0	432	0	0	0	432	229	0	637	1	0	217	641	0
	0	213	0	228	0	219	404	0	0	0	0	222	0	212	0	0	0	638	0	215	0	0	193	433	0	0	432	0	0	0	0	0	0	0	0	0	433	0	0	0	433	229	0	638	1	0	217	643	0
	0	213	0	228	0	220	405	0	0	0	0	222	0	213	0	0	0	640	0	216	0	0	193	434	0	0	433	0	0	0	0	0	0	0	0	0	434	0	0	0	434	230	0	639	1	0	217	645	0
	0	213	0	229	0	220	406	0	0	0	0	222	0	214	0	0	0	642	0	216	0	0	194	435	0	0	434	0	0	0	0	0	0	0	0	0	435	0	0	0	435	231	0	640	1	0	217	646	0
	0	214	0	229	0	221	407	0	0	0	0	223	0	215	0	0	0	643	0	216	0	0	194	436	0	0	435	0	0	0	0	0	0	0	0	0	436	0	0	0	436	231	0	641	1	0	218	648	0
	0	215	0	229	0	221	408	0	0	0	0	223	0	216	0	0	0	644	0	216	0	0	195	437	0	0	436	0	0	0	0	0	0	0	0	0	437	0	0	0	437	231	0	642	1	0	219	650	0
	0	215	0	229	0	221	410	0	0	0	0	224	0	216	0	0	0	645	0	217	0	0	195	438	0	0	437	0	0	0	0	0	0	0	0	0	438	0	0	0	438	231	0	643	1	0	220	651	0
	0	216	0	230	0	222	411	0	0	0	0	225	0	216	0	0	0	647	0	218	0	0	195	439	0	0	438	0	0	0	0	0	0	0	0	0	439	0	0	0	439	232	0	644	1	0	221	653	0
	0	216	0	231	0	223	413	0	0	0	0	226	0	217	0	0	0	649	0	219	0	0	195	440	0	0	439	0	0	0	0	0	0	0	0	0	440	0	0	0	440	233	0	646	1	0	222	655	0
	0	216	0	231	0	223	413	0	0	0	0	226	0	218	0	0	0	651	0	220	0	0	195	441	0	0	440	0	0	0	0	0	0	0	0	0	441	0	0	0	441	233	0	647	1	0	223	657	0
	0	217	0	232	0	223	414	0	0	0	0	226	0	218	0	0	0	653	0	221	0	0	196	442	0	0	441	0	0	0	0	0	0	0	0	0	442	0	0	0	442	234	0	648	1	0	224	659	0
	0	218	0	232	0	223	415	0	0	0	0	227	0	219	0	0	0	654	0	221	0	0	196	443	0	0	442	0	0	0	0	0	0	0	0	0	443	0	0	0	443	234	0	650	1	0	224	660	0
	0	219	0	232	0	224	415	0	0	0	0	227	0	220	0	0	0	656	0	221	0	0	197	444	0	0	443	0	0	0	0	0	0	0	0	0	444	0	0	0	444	234	0	652	1	0	225	661	0
	0	220	0	232	0	225	416	0	0	0	0	227	0	220	0	0	0	658	0	221	0	0	197	445	0	0	444	0	0	0	0	0	0	0	0	0	445	0	0	0	445	235	0	653	1	0	225	662	0
	0	221	0	232	0	226	417	0	0	0	0	228	0	220	0	0	0	660	0	221	0	0	198	446	0	0	445	0	0	0	0	0	0	0	0	0	446	0	0	0	446	236	0	654	1	0	226	664	0
	0	221	0	233	0	226	419	0	0	0	0	229	0	221	0	0	0	662	0	222	0	0	198	447	0	0	446	0	0	0	0	0	0	0	0	0	447	0	0	0	447	237	0	656	1	0	226	666	0
	0	222	0	233	0	227	420	0	0	0	0	230	0	221	0	0	0	664	0	223	0	0	199	448	0	0	447	0	0	0	0	0	0	0	0	0	448	0	0	0	448	238	0	657	1	0	226	667	0
	0	222	0	233	0	228	421	0	0	0	0	231	0	222	0	0	0	666	0	223	0	0	199	449	0	0	448	0	0	0	0	0	0	0	0	0	449	0	0	0	449	239	0	658	1	0	226	669	0
	0	223	0	234	0	229	422	0	0	0	0	232	0	223	0	0	0	668	0	223	0	0	199	450	0	0	449	0	0	0	0	0	0	0	0	0	450	0	0	0	450	240	0	660	1	0	226	670	0
	0	224	0	234	0	230	424	0	0	0	0	232	0	223	0	0	0	670	0	224	0	0	200	451	0	0	450	0	0	0	0	0	0	0	0	0	451	0	0	0	451	241	0	661	1	0	226	672	0
	0	224	0	235	0	230	425	0	0	0	0	232	0	223	0	0	0	672	0	224	0	0	200	452	0	0	451	0	0	0	0	0	0	0	0	0	452	0	0	0	452	241	0	663	1	0	227	673	0
	0	224	0	235	0	231	426	0	0	0	0	232	0	223	0	0	0	674	0	225	0	0	201	453	0	0	452	0	0	0	0	0	0	0	0	0	453	0	0	0	453	241	0	664	1	0	228	674	0
	0	225	0	236	0	232	427	0	0	0	0	233	0	224	0	0	0	675	0	225	0	0	202	454	0	0	453	0	0	0	0	0	0	0	0	0	454	0	0	0	454	242	0	665	1	0	229	676	0
	0	225	0	237	0	232	427	0	0	0	0	233	0	225	0	0	0	677	0	225	0	0	203	455	0	0	454	0	0	0	0	0	0	0	0	0	455	0	0	0	455	242	0	666	1	0	230	678	0
	0	225	0	237	0	233	428	0	0	0	0	234	0	226	0	0	0	679	0	226	0	0	203	456	0	0	455	0	0	0	0	0	0	0	0	0	456	0	0	0	456	243	0	667	1	0	231	680	0
	0	226	0	237	0	233	428	0	0	0	0	234	0	227	0	0	0	680	0	227	0	0	203	457	0	0	456	0	0	0	0	0	0	0	0	0	457	0	0	0	457	244	0	669	1	0	232	681	0
	0	226	0	237	0	233	429	0	0	0	0	234	0	227	0	0	0	682	0	228	0	0	203	458	0	0	457	0	0	0	0	0	0	0	0	0	458	0	0	0	458	245	0	670	1	0	232	683	0
	0	227	0	238	0	233	430	0	0	0	0	235	0	228	0	0	0	684	0	228	0	0	203	459	0	0	458	0	0	0	0	0	0	0	0	0	459	0	0	0	459	246	0	672	1	0	233	685	0
	0	228	0	238	0	233	430	0	0	0	0	235	0	229	0	0	0	686	0	229	0	0	203	460	0	0	459	0	0	0	0	0	0	0	0	0	460	0	0	0	460	247	0	674	1	0	234	687	0
	0	228	0	238	0	234	431	0	0	0	0	236	0	230	0	0	0	687	0	229	0	0	204	461	0	0	460	0	0	0	0	0	0	0	0	0	461	0	0	0	461	248	0	676	1	0	234	689	0
	0	228	0	238	0	235	431	0	0	0	0	237	0	231	0	0	0	688	0	230	0	0	204	462	0	0	461	0	0	0	0	0	0	0	0	0	462	0	0	0	462	249	0	678	1	0	235	690	0
	0	228	0	239	0	235	432	0	0	0	0	238	0	232	0	0	0	689	0	230	0	0	205	463	0	0	462	0	0	0	0	0	0	0	0	0	463	0	0	0	463	249	0	680	1	0	236	691	0
	0	229	0	240	0	236	433	0	0	0	0	239	0	233	0	0	0	691	0	231	0	0	206	464	0	0	463	0	0	0	0	0	0	0	0	0	464	0	0	0	464	250	0	682	1	0	237	692	0
	0	229	0	240	0	237	434	0	0	0	0	239	0	234	0	0	0	692	0	231	0	0	206	465	0	0	464	0	0	0	0	0	0	0	0	0	465	0	0	0	465	250	0	684	1	0	237	693	0
	0	230	0	241	0	237	434	0	0	0	0	239	0	235	0	0	0	693	0	232	0	0	207	466	0	0	465	0	0	0	0	0	0	0	0	0	466	0	0	0	466	251	0	686	1	0	238	694	0
	0	231	0	241	0	237	435	0	0	0	0	240	0	235	0	0	0	694	0	232	0	0	207	467	0	0	466	0	0	0	0	0	0	0	0	0	467	0	0	0	467	252	0	688	1	0	239	695	0
	0	232	0	242	0	237	437	0	0	0	0	241	0	236	0	0	0	695	0	233	0	0	207	468	0	0	467	0	0	0	0	0	0	0	0	0	468	0	0	0	468	252	0	689	1	0	240	697	0
	0	233	0	243	0	238	438	0	0	0	0	241	0	236	0	0	0	697	0	233	0	0	207	469	0	0	468	0	0	0	0	0	0	0	0	0	469	0	0	0	469	253	0	691	1	0	240	699	0
	0	234	0	244	0	239	439	0	0	0	0	242	0	237	0	0	0	698	0	233	0	0	207	470	0	0	469	0	0	0	0	0	0	0	0	0	470	0	0	0	470	254	0	692	1	0	241	701	0
	0	235	0	244	0	239	439	0	0	0	0	243	0	238	0	0	0	699	0	234	0	0	208	471	0	0	470	0	0	0	0	0	0	0	0	0	471	0	0	0	471	255	0	694	1	0	241	703	0
	0	235	0	245	0	240	440	0	0	0	0	243	0	239	0	0	0	700	0	235	0	0	208	472	0	0	471	0	0	0	0	0	0	0	0	0	472	0	0	0	472	255	0	695	1	0	242	704	0
	0	235	0	245	0	241	441	0	0	0	0	243	0	240	0	0	0	701	0	236	0	0	209	473	0	0	472	0	0	0	0	0	0	0	0	0	473	0	0	0	473	255	0	696	1	0	243	706	0
	0	235	0	246	0	241	441	0	0	0	0	244	0	240	0	0	0	703	0	237	0	0	210	474	0	0	473	0	0	0	0	0	0	0	0	0	474	0	0	0	474	255	0	698	1	0	243	707	0
	0	235	0	246	0	241	443	0	0	0	0	244	0	241	0	0	0	705	0	237	0	0	211	475	0	0	474	0	0	0	0	0	0	0	0	0	475	0	0	0	475	256	0	700	1	0	244	708	0
	0	236	0	247	0	242	444	0	0	0	0	244	0	241	0	0	0	706	0	238	0	0	211	476	0	0	475	0	0	0	0	0	0	0	0	0	476	0	0	0	476	257	0	702	1	0	244	710	0
	0	237	0	248	0	242	445	0	0	0	0	244	0	241	0	0	0	707	0	238	0	0	212	477	0	0	476	0	0	0	0	0	0	0	0	0	477	0	0	0	477	257	0	704	1	0	245	711	0
	0	238	0	249	0	242	446	0	0	0	0	244	0	242	0	0	0	708	0	239	0	0	212	478	0	0	477	0	0	0	0	0	0	0	0	0	478	0	0	0	478	258	0	706	1	0	246	712	0
	0	238	0	249	0	243	447	0	0	0	0	245	0	243	0	0	0	710	0	239	0	0	212	479	0	0	478	0	0	0	0	0	0	0	0	0	479	0	0	0	479	259	0	707	1	0	247	714	0
	0	238	0	249	0	244	448	0	0	0	0	246	0	244	0	0	0	712	0	240	0	0	212	480	0	0	479	0	0	0	0	0	0	0	0	0	480	0	0	0	480	260	0	708	1	0	248	716	0
	0	239	0	250	0	245	450	0	0	0	0	247	0	245	0	0	0	714	0	241	0	0	213	481	0	0	480	0	0	0	0	0	0	0	0	0	481	0	0	0	481	261	0	710	1	0	248	717	0
	0	239	0	250	0	246	451	0	0	0	0	247	0	245	0	0	0	715	0	241	0	0	214	482	0	0	481	0	0	0	0	0	0	0	0	0	482	0	0	0	482	261	0	711	1	0	248	718	0
	0	240	0	251	0	246	453	0	0	0	0	247	0	246	0	0	0	717	0	242	0	0	215	483	0	0	482	0	0	0	0	0	0	0	0	0	483	0	0	0	483	262	0	713	1	0	248	719	0
	0	241	0	252	0	246	453	0	0	0	0	248	0	247	0	0	0	719	0	242	0	0	216	484	0	0	483	0	0	0	0	0	0	0	0	0	484	0	0	0	484	262	0	714	1	0	248	720	0
	0	242	0	252	0	247	454	0	0	0	0	249	0	247	0	0	0	721	0	242	0	0	216	485	0	0	484	0	0	0	0	0	0	0	0	0	485	0	0	0	485	263	0	716	1	0	249	721	0
	0	242	0	253	0	248	454	0	0	0	0	249	0	248	0	0	0	723	0	242	0	0	216	486	0	0	485	0	0	0	0	0	0	0	0	0	486	0	0	0	486	263	0	717	1	0	249	723	0
	0	242	0	254	0	249	455	0	0	0	0	250	0	248	0	0	0	724	0	242	0	0	217	487	0	0	486	0	0	0	0	0	0	0	0	0	487	0	0	0	487	263	0	719	1	0	249	725	0
	0	242	0	255	0	250	455	0	0	0	0	250	0	248	0	0	0	725	0	243	0	0	217	488	0	0	487	0	0	0	0	0	0	0	0	0	488	0	0	0	488	264	0	720	1	0	249	726	0
	0	243	0	256	0	251	456	0	0	0	0	250	0	249	0	0	0	726	0	244	0	0	217	489	0	0	488	0	0	0	0	0	0	0	0	0	489	0	0	0	489	265	0	722	1	0	249	728	0
	0	244	0	256	0	251	456	0	0	0	0	251	0	250	0	0	0	728	0	245	0	0	217	490	0	0	489	0	0	0	0	0	0	0	0	0	490	0	0	0	490	265	0	723	1	0	250	729	0
	0	244	0	256	0	251	456	0	0	0	0	252	0	251	0	0	0	730	0	245	0	0	218	491	0	0	490	0	0	0	0	0	0	0	0	0	491	0	0	0	491	265	0	724	1	0	250	731	0
	0	245	0	256	0	251	456	0	0	0	0	252	0	252	0	0	0	731	0	245	0	0	219	492	0	0	491	0	0	0	0	0	0	0	0	0	492	0	0	0	492	265	0	726	1	0	251	732	0
	0	245	0	257	0	251	457	0	0	0	0	252	0	252	0	0	0	733	0	246	0	0	219	493	0	0	492	0	0	0	0	0	0	0	0	0	493	0	0	0	493	265	0	727	1	0	251	733	0
	0	245	0	257	0	251	458	0	0	0	0	253	0	253	0	0	0	734	0	247	0	0	220	494	0	0	493	0	0	0	0	0	0	0	0	0	494	0	0	0	494	266	0	729	1	0	251	734	0
	0	246	0	258	0	252	458	0	0	0	0	253	0	253	0	0	0	735	0	248	0	0	221	495	0	0	494	0	0	0	0	0	0	0	0	0	495	0	0	0	495	266	0	731	1	0	251	736	0
	0	247	0	259	0	252	458	0	0	0	0	253	0	253	0	0	0	736	0	248	0	0	222	496	0	0	495	0	0	0	0	0	0	0	0	0	496	0	0	0	496	266	0	732	1	0	251	738	0
	0	247	0	259	0	253	459	0	0	0	0	253	0	254	0	0	0	738	0	249	0	0	222	497	0	0	496	0	0	0	0	0	0	0	0	0	497	0	0	0	497	267	0	733	1	0	252	739	0
	0	248	0	260	0	254	460	0	0	0	0	254	0	254	0	0	0	739	0	250	0	0	222	498	0	0	497	0	0	0	0	0	0	0	0	0	498	0	0	0	498	268	0	734	1	0	253	740	0
	0	248	0	260	0	254	461	0	0	0	0	254	0	254	0	0	0	741	0	251	0	0	222	499	0	0	498	0	0	0	0	0	0	0	0	0	499	0	0	0	499	269	0	735	1	0	253	742	0
	0	248	0	260	0	255	462	0	0	0	0	254	0	254	0	0	0	743	0	251	0	0	223	500	0	0	499	0	0	0	0	0	0	0	0	0	500	0	0	0	500	269	0	737	1	0	253	744	0
	0	249	0	261	0	255	463	0	0	0	0	254	0	255	0	0	0	744	0	252	0	0	224	501	0	0	500	0	0	0	0	0	0	0	0	0	501	0	0	0	501	270	0	738	1	0	253	745	0
	0	249	0	262	0	255	463	0	0	0	0	254	0	255	0	0	0	745	0	252	0	0	225	502	0	0	501	0	0	0	0	0	0	0	0	0	502	0	0	0	502	270	0	740	1	0	254	746	0
	0	250	0	262	0	255	465	0	0	0	0	255	0	256	0	0	0	747	0	253	0	0	225	503	0	0	502	0	0	0	0	0	0	0	0	0	503	0	0	0	503	270	0	741	1	0	255	748	0
	0	250	0	262	0	255	465	0	0	0	0	255	0	256	0	0	0	748	0	254	0	0	225	504	0	0	503	0	0	0	0	0	0	0	0	0	504	0	0	0	504	271	0	743	1	0	255	750	0
	0	250	0	263	0	256	467	0	0	0	0	255	0	256	0	0	0	749	0	255	0	0	225	505	0	0	504	0	0	0	0	0	0	0	0	0	505	0	0	0	505	271	0	744	1	0	256	751	0
	0	250	0	264	0	256	468	0	0	0	0	255	0	257	0	0	0	750	0	256	0	0	226	506	0	0	505	0	0	0	0	0	0	0	0	0	506	0	0	0	506	272	0	745	1	0	256	753	0
	0	250	0	264	0	257	469	0	0	0	0	255	0	257	0	0	0	751	0	256	0	0	227	507	0	0	506	0	0	0	0	0	0	0	0	0	507	0	0	0	507	273	0	747	1	0	257	754	0
	0	250	0	264	0	257	470	0	0	0	0	255	0	257	0	0	0	752	0	257	0	0	227	508	0	0	507	0	0	0	0	0	0	0	0	0	508	0	0	0	508	274	0	749	1	0	257	755	0
	0	250	0	265	0	258	471	0	0	0	0	255	0	258	0	0	0	753	0	257	0	0	227	509	0	0	508	0	0	0	0	0	0	0	0	0	509	0	0	0	509	275	0	751	1	0	258	757	0
	0	250	0	265	0	258	471	0	0	0	0	255	0	259	0	0	0	754	0	257	0	0	227	510	0	0	509	0	0	0	0	0	0	0	0	0	510	0	0	0	510	275	0	753	1	0	259	759	0
	0	250	0	266	0	259	471	0	0	0	0	256	0	259	0	0	0	755	0	258	0	0	228	511	0	0	510	0	0	0	0	0	0	0	0	0	511	0	0	0	511	276	0	754	1	0	259	760	0
	0	250	0	267	0	259	472	0	0	0	0	257	0	260	0	0	0	756	0	259	0	0	229	512	0	0	511	0	0	0	0	0	0	0	0	0	512	0	0	0	512	277	0	756	1	0	260	762	0
	0	250	0	268	0	260	473	0	0	0	0	257	0	260	0	0	0	757	0	260	0	0	229	513	0	0	512	0	0	0	0	0	0	0	0	0	513	0	0	0	513	278	0	757	1	0	260	763	0
	0	251	0	268	0	260	473	0	0	0	0	257	0	261	0	0	0	759	0	261	0	0	229	514	0	0	513	0	0	0	0	0	0	0	0	0	514	0	0	0	514	279	0	758	1	0	261	764	0
	0	252	0	269	0	260	473	0	0	0	0	257	0	262	0	0	0	761	0	262	0	0	229	515	0	0	514	0	0	0	0	0	0	0	0	0	515	0	0	0	515	279	0	760	1	0	261	766	0
	0	253	0	270	0	261	473	0	0	0	0	258	0	262	0	0	0	762	0	262	0	0	229	516	0	0	515	0	0	0	0	0	0	0	0	0	516	0	0	0	516	279	0	761	1	0	261	767	0
	0	254	0	270	0	262	474	0	0	0	0	259	0	262	0	0	0	763	0	263	0	0	229	517	0	0	516	0	0	0	0	0	0	0	0	0	517	0	0	0	517	279	0	763	1	0	262	769	0
	0	254	0	270	0	262	476	0	0	0	0	260	0	262	0	0	0	765	0	264	0	0	230	518	0	0	517	0	0	0	0	0	0	0	0	0	518	0	0	0	518	279	0	765	1	0	262	771	0
	0	255	0	270	0	263	477	0	0	0	0	261	0	263	0	0	0	767	0	265	0	0	230	519	0	0	518	0	0	0	0	0	0	0	0	0	519	0	0	0	519	279	0	767	1	0	263	772	0
	0	256	0	270	0	263	478	0	0	0	0	262	0	263	0	0	0	768	0	266	0	0	231	520	0	0	519	0	0	0	0	0	0	0	0	0	520	0	0	0	520	280	0	769	1	0	264	774	0
	0	256	0	270	0	263	478	0	0	0	0	262	0	263	0	0	0	769	0	266	0	0	231	521	0	0	520	0	0	0	0	0	0	0	0	0	521	0	0	0	521	281	0	771	1	0	264	775	0
	0	257	0	271	0	263	478	0	0	0	0	262	0	264	0	0	0	771	0	266	0	0	232	522	0	0	521	0	0	0	0	0	0	0	0	0	522	0	0	0	522	282	0	773	1	0	265	777	0
	0	258	0	271	0	263	479	0	0	0	0	262	0	265	0	0	0	772	0	267	0	0	233	523	0	0	522	0	0	0	0	0	0	0	0	0	523	0	0	0	523	283	0	775	1	0	265	778	0
	0	258	0	271	0	264	480	0	0	0	0	263	0	266	0	0	0	773	0	267	0	0	234	524	0	0	523	0	0	0	0	0	0	0	0	0	524	0	0	0	524	283	0	777	1	0	265	779	0
	0	259	0	271	0	265	481	0	0	0	0	264	0	267	0	0	0	775	0	268	0	0	234	525	0	0	524	0	0	0	0	0	0	0	0	0	525	0	0	0	525	283	0	779	1	0	265	781	0
	0	259	0	272	0	265	483	0	0	0	0	264	0	267	0	0	0	777	0	269	0	0	235	526	0	0	525	0	0	0	0	0	0	0	0	0	526	0	0	0	526	284	0	780	1	0	265	782	0
	0	259	0	273	0	265	484	0	0	0	0	264	0	268	0	0	0	779	0	269	0	0	235	527	0	0	526	0	0	0	0	0	0	0	0	0	527	0	0	0	527	284	0	781	1	0	265	783	0
	0	259	0	274	0	265	485	0	0	0	0	264	0	269	0	0	0	780	0	269	0	0	236	528	0	0	527	0	0	0	0	0	0	0	0	0	528	0	0	0	528	284	0	782	1	0	265	784	0
	0	260	0	274	0	266	486	0	0	0	0	264	0	269	0	0	0	782	0	269	0	0	237	529	0	0	528	0	0	0	0	0	0	0	0	0	529	0	0	0	529	284	0	784	1	0	266	785	0
	0	261	0	275	0	267	488	0	0	0	0	264	0	270	0	0	0	784	0	270	0	0	237	530	0	0	529	0	0	0	0	0	0	0	0	0	530	0	0	0	530	284	0	786	1	0	267	787	0
	0	261	0	276	0	268	489	0	0	0	0	265	0	271	0	0	0	785	0	270	0	0	237	531	0	0	530	0	0	0	0	0	0	0	0	0	531	0	0	0	531	284	0	787	1	0	267	789	0
	0	262	0	277	0	268	491	0	0	0	0	266	0	271	0	0	0	787	0	270	0	0	238	532	0	0	531	0	0	0	0	0	0	0	0	0	532	0	0	0	532	284	0	788	1	0	267	791	0
	0	262	0	278	0	269	492	0	0	0	0	267	0	271	0	0	0	789	0	271	0	0	239	533	0	0	532	0	0	0	0	0	0	0	0	0	533	0	0	0	533	285	0	790	1	0	267	792	0
	0	263	0	278	0	270	492	0	0	0	0	267	0	272	0	0	0	791	0	271	0	0	239	534	0	0	533	0	0	0	0	0	0	0	0	0	534	0	0	0	534	286	0	791	1	0	268	793	0
	0	263	0	278	0	270	493	0	0	0	0	268	0	273	0	0	0	793	0	271	0	0	240	535	0	0	534	0	0	0	0	0	0	0	0	0	535	0	0	0	535	286	0	793	1	0	268	794	0
	0	264	0	278	0	271	493	0	0	0	0	268	0	273	0	0	0	794	0	271	0	0	241	536	0	0	535	0	0	0	0	0	0	0	0	0	536	0	0	0	536	286	0	795	1	0	268	796	0
	0	264	0	278	0	271	495	0	0	0	0	269	0	274	0	0	0	795	0	271	0	0	241	537	0	0	536	0	0	0	0	0	0	0	0	0	537	0	0	0	537	286	0	797	1	0	268	798	0
	0	264	0	279	0	272	495	0	0	0	0	270	0	275	0	0	0	797	0	272	0	0	242	538	0	0	537	0	0	0	0	0	0	0	0	0	538	0	0	0	538	287	0	799	1	0	268	799	0
	0	264	0	279	0	273	497	0	0	0	0	271	0	276	0	0	0	798	0	273	0	0	243	539	0	0	538	0	0	0	0	0	0	0	0	0	539	0	0	0	539	288	0	801	1	0	268	801	0
	0	265	0	279	0	274	498	0	0	0	0	271	0	277	0	0	0	800	0	273	0	0	244	540	0	0	539	0	0	0	0	0	0	0	0	0	540	0	0	0	540	289	0	802	1	0	268	803	0
	0	265	0	279	0	275	499	0	0	0	0	271	0	278	0	0	0	801	0	273	0	0	245	541	0	0	540	0	0	0	0	0	0	0	0	0	541	0	0	0	541	289	0	803	1	0	268	805	0
	0	265	0	279	0	276	500	0	0	0	0	271	0	279	0	0	0	802	0	274	0	0	246	542	0	0	541	0	0	0	0	0	0	0	0	0	542	0	0	0	542	290	0	805	1	0	269	807	0
	0	265	0	279	0	276	502	0	0	0	0	271	0	280	0	0	0	803	0	275	0	0	246	543	0	0	542	0	0	0	0	0	0	0	0	0	543	0	0	0	543	290	0	806	1	0	269	809	0
	0	265	0	279	0	277	503	0	0	0	0	271	0	281	0	0	0	804	0	275	0	0	246	544	0	0	543	0	0	0	0	0	0	0	0	0	544	0	0	0	544	290	0	808	1	0	270	811	0
	0	266	0	280	0	277	503	0	0	0	0	271	0	281	0	0	0	806	0	276	0	0	246	545	0	0	544	0	0	0	0	0	0	0	0	0	545	0	0	0	545	290	0	809	1	0	270	812	0
	0	266	0	281	0	277	504	0	0	0	0	271	0	281	0	0	0	808	0	277	0	0	247	546	0	0	545	0	0	0	0	0	0	0	0	0	546	0	0	0	546	290	0	811	1	0	270	814	0
	0	267	0	282	0	277	506	0	0	0	0	272	0	282	0	0	0	809	0	278	0	0	248	547	0	0	546	0	0	0	0	0	0	0	0	0	547	0	0	0	547	290	0	812	1	0	270	815	0
	0	267	0	282	0	277	507	0	0	0	0	272	0	282	0	0	0	811	0	278	0	0	248	548	0	0	547	0	0	0	0	0	0	0	0	0	548	0	0	0	548	291	0	814	1	0	271	816	0
	0	268	0	282	0	277	509	0	0	0	0	272	0	282	0	0	0	813	0	278	0	0	249	549	0	0	548	0	0	0	0	0	0	0	0	0	549	0	0	0	549	291	0	815	1	0	271	817	0
	0	269	0	282	0	278	510	0	0	0	0	272	0	282	0	0	0	814	0	278	0	0	249	550	0	0	549	0	0	0	0	0	0	0	0	0	550	0	0	0	550	292	0	817	1	0	271	819	0
	0	269	0	283	0	279	510	0	0	0	0	273	0	283	0	0	0	816	0	279	0	0	249	551	0	0	550	0	0	0	0	0	0	0	0	0	551	0	0	0	551	292	0	819	1	0	272	820	0
		267.125		281.375		277.375						271.75								277.375			247.75
		1.457737974		1.302470181		0.744023809						0.707106781								1.302470181			1.281739889
		267.125	281.375	277.375	271.75	277.375	247.75
		1.457737974	1.302470181	0.744023809	0.707106781	1.302470181	1.281739889
[truncated: 1 more columns]
