# Supplementary material for: Towards social autonomous vehicles: Efficient collision avoidance scheme using Richardson’s arms race model
Source: PLoS One. 2017 Oct 17;12(10):e0186103. doi: 10.1371/journal.pone.0186103 (PMC5645089; doi:10.1371/journal.pone.0186103)
Supplement: S8 Text — (CSV) [file pone.0186103.s008.csv]

BehaviorSpace results (NetLogo 5.3.1)
whole scenarios.nlogo
experiment1_social_60both_30 speed_safetydistance1
10/26/2016 18:44:08:312 +0500
min-pxcor	max-pxcor	min-pycor	max-pycor
-30	30	-20	20
[run number]	1	2	3	4	5	6	7	8	9	10	11	12	13	14	15	16	17	18	19	20	21	22	23	24	25	26	27	28	29	30	31	32	33	34	35	36	37	38	39	40	41	42	43	44	45	46	47	48	49
min_velocity	0.3	0.3	0.3	0.3	0.3	0.3	0.3	0.3	0.3	0.3	0.3	0.3	0.3	0.3	0.3	0.3	0.3	0.3	0.3	0.3	0.3	0.3	0.3	0.3	0.3	0.3	0.3	0.3	0.3	0.3	0.3	0.3	0.3	0.3	0.3	0.3	0.3	0.3	0.3	0.3	0.3	0.3	0.3	0.3	0.3	0.3	0.3	0.3	0.3
max_velocity	0.3	0.3	0.3	0.3	0.3	0.3	0.3	0.3	0.3	0.3	0.3	0.3	0.3	0.3	0.3	0.3	0.3	0.3	0.3	0.3	0.3	0.3	0.3	0.3	0.3	0.3	0.3	0.3	0.3	0.3	0.3	0.3	0.3	0.3	0.3	0.3	0.3	0.3	0.3	0.3	0.3	0.3	0.3	0.3	0.3	0.3	0.3	0.3	0.3
No_of_Red_AVs	60	60	60	60	60	60	60	60	60	60	60	60	60	60	60	60	60	60	60	60	60	60	60	60	60	60	60	60	60	60	60	60	60	60	60	60	60	60	60	60	60	60	60	60	60	60	60	60	60
No_of_Black_AVs	60	60	60	60	60	60	60	60	60	60	60	60	60	60	60	60	60	60	60	60	60	60	60	60	60	60	60	60	60	60	60	60	60	60	60	60	60	60	60	60	60	60	60	60	60	60	60	60	60
Sonar_Range	2.5	2.5	2.5	2.5	2.5	2.5	2.5	2.5	2.5	2.5	2.5	2.5	2.5	2.5	2.5	2.5	2.5	2.5	2.5	2.5	2.5	2.5	2.5	2.5	2.5	2.5	2.5	2.5	2.5	2.5	2.5	2.5	2.5	2.5	2.5	2.5	2.5	2.5	2.5	2.5	2.5	2.5	2.5	2.5	2.5	2.5	2.5	2.5	2.5
max_acceleration	0.1	0.1	0.1	0.1	0.1	0.1	0.1	0.1	0.1	0.1	0.1	0.1	0.1	0.1	0.1	0.1	0.1	0.1	0.1	0.1	0.1	0.1	0.1	0.1	0.1	0.1	0.1	0.1	0.1	0.1	0.1	0.1	0.1	0.1	0.1	0.1	0.1	0.1	0.1	0.1	0.1	0.1	0.1	0.1	0.1	0.1	0.1	0.1	0.1
deceleration	0.1	0.1	0.1	0.1	0.1	0.1	0.1	0.1	0.1	0.1	0.1	0.1	0.1	0.1	0.1	0.1	0.1	0.1	0.1	0.1	0.1	0.1	0.1	0.1	0.1	0.1	0.1	0.1	0.1	0.1	0.1	0.1	0.1	0.1	0.1	0.1	0.1	0.1	0.1	0.1	0.1	0.1	0.1	0.1	0.1	0.1	0.1	0.1	0.1
scenarios	"AllSocialAVs"	"AllSocialAVs"	"AllSocialAVs"	"AllSocialAVs"	"AllSocialAVs"	"AllSocialAVs"	"AllSocialAVs"	"AllSocialAVs"	"AllSocialAVs"	"AllSocialAVs"	"AllSocialAVs"	"AllSocialAVs"	"AllSocialAVs"	"AllSocialAVs"	"AllSocialAVs"	"AllSocialAVs"	"AllSocialAVs"	"AllSocialAVs"	"AllSocialAVs"	"AllSocialAVs"	"AllSocialAVs"	"AllSocialAVs"	"AllSocialAVs"	"AllSocialAVs"	"AllSocialAVs"	"AllSocialAVs"	"AllSocialAVs"	"AllSocialAVs"	"AllSocialAVs"	"AllSocialAVs"	"AllSocialAVs"	"AllSocialAVs"	"AllSocialAVs"	"AllSocialAVs"	"AllSocialAVs"	"AllSocialAVs"	"AllSocialAVs"	"AllSocialAVs"	"AllSocialAVs"	"AllSocialAVs"	"AllSocialAVs"	"AllSocialAVs"	"AllSocialAVs"	"AllSocialAVs"	"AllSocialAVs"	"AllSocialAVs"	"AllSocialAVs"	"AllSocialAVs"	"AllSocialAVs"
minimum-safety_distance	1	1	1	1	1	1	1	1	1	1	1	1	1	1	1	1	1	1	1	1	1	1	1	1	1	1	1	1	1	1	1	1	1	1	1	1	1	1	1	1	1	1	1	1	1	1	1	1	1
Time_Window	10	10	10	10	10	10	10	10	10	10	10	10	10	10	10	10	10	10	10	10	10	10	10	10	10	10	10	10	10	10	10	10	10	10	10	10	10	10	10	10	10	10	10	10	10	10	10	10	10
[reporter]	sum [no-of-collisions] of turtles	sum [no-of-collisions] of turtles	sum [no-of-collisions] of turtles	sum [no-of-collisions] of turtles	sum [no-of-collisions] of turtles	sum [no-of-collisions] of turtles	sum [no-of-collisions] of turtles	sum [no-of-collisions] of turtles	sum [no-of-collisions] of turtles	sum [no-of-collisions] of turtles	sum [no-of-collisions] of turtles	sum [no-of-collisions] of turtles	sum [no-of-collisions] of turtles	sum [no-of-collisions] of turtles	sum [no-of-collisions] of turtles	sum [no-of-collisions] of turtles	sum [no-of-collisions] of turtles	sum [no-of-collisions] of turtles	sum [no-of-collisions] of turtles	sum [no-of-collisions] of turtles	sum [no-of-collisions] of turtles	sum [no-of-collisions] of turtles	sum [no-of-collisions] of turtles	sum [no-of-collisions] of turtles	sum [no-of-collisions] of turtles	sum [no-of-collisions] of turtles	sum [no-of-collisions] of turtles	sum [no-of-collisions] of turtles	sum [no-of-collisions] of turtles	sum [no-of-collisions] of turtles	sum [no-of-collisions] of turtles	sum [no-of-collisions] of turtles	sum [no-of-collisions] of turtles	sum [no-of-collisions] of turtles	sum [no-of-collisions] of turtles	sum [no-of-collisions] of turtles	sum [no-of-collisions] of turtles	sum [no-of-collisions] of turtles	sum [no-of-collisions] of turtles	sum [no-of-collisions] of turtles	sum [no-of-collisions] of turtles	sum [no-of-collisions] of turtles	sum [no-of-collisions] of turtles	sum [no-of-collisions] of turtles	sum [no-of-collisions] of turtles	sum [no-of-collisions] of turtles	sum [no-of-collisions] of turtles	sum [no-of-collisions] of turtles	sum [no-of-collisions] of turtles
[final]	0	273	0	287	0	0	1	277	0	0	1	1077	0	0	0	0	0	276	0	266	0	0	266	0	0	275	0	0	0	273	0	0	0	0	273	286	0	0	276	0	0	0	0	0	0	1	0	261	0
[min]	0	0	0	0	0	0	0	0	0	0	0	0	0	0	0	0	0	0	0	0	0	0	0	0	0	0	0	0	0	0	0	0	0	0	0	0	0	0	0	0	0	0	0	0	0	0	0	0	0
[max]	0	273	0	287	0	0	1	277	0	0	1	1077	0	0	0	0	0	276	0	266	0	0	266	0	0	275	0	0	0	273	0	0	0	0	273	286	0	0	276	0	0	0	0	0	0	1	0	261	0
[mean]	0	138.8007246	0	141.1105072	0	0	0.998188406	137.2083333	0	0	0.998188406	536	0	0	0	0	0	140.7572464	0	128.7119565	0	0	131.6793478	0	0	137.2735507	0	0	0	136.1086957	0	0	0	0	139.3297101	136.6539855	0	0	139.1050725	0	0	0	0	0	0	0.998188406	0	127.7753623	0
[steps]	551	551	551	551	551	551	551	551	551	551	551	551	551	551	551	551	551	551	551	551	551	551	551	551	551	551	551	551	551	551	551	551	551	551	551	551	551	551	551	551	551	551	551	551	551	551	551	551	551
[all run data]	sum [no-of-collisions] of turtles	sum [no-of-collisions] of turtles	sum [no-of-collisions] of turtles	sum [no-of-collisions] of turtles	sum [no-of-collisions] of turtles	sum [no-of-collisions] of turtles	sum [no-of-collisions] of turtles	sum [no-of-collisions] of turtles	sum [no-of-collisions] of turtles	sum [no-of-collisions] of turtles	sum [no-of-collisions] of turtles	sum [no-of-collisions] of turtles	sum [no-of-collisions] of turtles	sum [no-of-collisions] of turtles	sum [no-of-collisions] of turtles	sum [no-of-collisions] of turtles	sum [no-of-collisions] of turtles	sum [no-of-collisions] of turtles	sum [no-of-collisions] of turtles	sum [no-of-collisions] of turtles	sum [no-of-collisions] of turtles	sum [no-of-collisions] of turtles	sum [no-of-collisions] of turtles	sum [no-of-collisions] of turtles	sum [no-of-collisions] of turtles	sum [no-of-collisions] of turtles	sum [no-of-collisions] of turtles	sum [no-of-collisions] of turtles	sum [no-of-collisions] of turtles	sum [no-of-collisions] of turtles	sum [no-of-collisions] of turtles	sum [no-of-collisions] of turtles	sum [no-of-collisions] of turtles	sum [no-of-collisions] of turtles	sum [no-of-collisions] of turtles	sum [no-of-collisions] of turtles	sum [no-of-collisions] of turtles	sum [no-of-collisions] of turtles	sum [no-of-collisions] of turtles	sum [no-of-collisions] of turtles	sum [no-of-collisions] of turtles	sum [no-of-collisions] of turtles	sum [no-of-collisions] of turtles	sum [no-of-collisions] of turtles	sum [no-of-collisions] of turtles	sum [no-of-collisions] of turtles	sum [no-of-collisions] of turtles	sum [no-of-collisions] of turtles	sum [no-of-collisions] of turtles
	0	0	0	0	0	0	0	0	0	0	0	0	0	0	0	0	0	0	0	0	0	0	0	0	0	0	0	0	0	0	0	0	0	0	0	0	0	0	0	0	0	0	0	0	0	0	0	0	0
	0	0	0	0	0	0	1	0	0	0	1	3	0	0	0	0	0	1	0	0	0	0	0	0	0	0	0	0	0	1	0	0	0	0	0	0	0	0	1	0	0	0	0	0	0	1	0	0	0
	0	1	0	0	0	0	1	0	0	0	1	6	0	0	0	0	0	2	0	0	0	0	0	0	0	1	0	0	0	1	0	0	0	0	0	1	0	0	2	0	0	0	0	0	0	1	0	1	0
	0	2	0	0	0	0	1	0	0	0	1	8	0	0	0	0	0	2	0	1	0	0	1	0	0	2	0	0	0	1	0	0	0	0	0	2	0	0	2	0	0	0	0	0	0	1	0	1	0
	0	3	0	0	0	0	1	0	0	0	1	10	0	0	0	0	0	2	0	2	0	0	2	0	0	3	0	0	0	1	0	0	0	0	0	2	0	0	3	0	0	0	0	0	0	1	0	1	0
	0	4	0	1	0	0	1	0	0	0	1	11	0	0	0	0	0	3	0	3	0	0	2	0	0	3	0	0	0	2	0	0	0	0	1	2	0	0	3	0	0	0	0	0	0	1	0	2	0
	0	5	0	2	0	0	1	1	0	0	1	14	0	0	0	0	0	4	0	4	0	0	2	0	0	4	0	0	0	3	0	0	0	0	2	2	0	0	3	0	0	0	0	0	0	1	0	2	0
	0	6	0	2	0	0	1	2	0	0	1	15	0	0	0	0	0	5	0	4	0	0	2	0	0	4	0	0	0	4	0	0	0	0	2	3	0	0	3	0	0	0	0	0	0	1	0	3	0
	0	7	0	3	0	0	1	3	0	0	1	17	0	0	0	0	0	6	0	4	0	0	2	0	0	4	0	0	0	4	0	0	0	0	2	4	0	0	3	0	0	0	0	0	0	1	0	4	0
	0	7	0	3	0	0	1	4	0	0	1	19	0	0	0	0	0	6	0	4	0	0	2	0	0	5	0	0	0	5	0	0	0	0	3	5	0	0	4	0	0	0	0	0	0	1	0	5	0
	0	7	0	4	0	0	1	5	0	0	1	22	0	0	0	0	0	6	0	5	0	0	3	0	0	6	0	0	0	6	0	0	0	0	3	5	0	0	5	0	0	0	0	0	0	1	0	5	0
	0	7	0	5	0	0	1	5	0	0	1	24	0	0	0	0	0	7	0	5	0	0	3	0	0	6	0	0	0	7	0	0	0	0	4	6	0	0	5	0	0	0	0	0	0	1	0	6	0
	0	7	0	6	0	0	1	5	0	0	1	27	0	0	0	0	0	8	0	5	0	0	3	0	0	7	0	0	0	8	0	0	0	0	4	6	0	0	5	0	0	0	0	0	0	1	0	7	0
	0	7	0	7	0	0	1	5	0	0	1	30	0	0	0	0	0	9	0	6	0	0	3	0	0	7	0	0	0	9	0	0	0	0	5	7	0	0	6	0	0	0	0	0	0	1	0	8	0
	0	8	0	8	0	0	1	5	0	0	1	32	0	0	0	0	0	9	0	7	0	0	3	0	0	8	0	0	0	9	0	0	0	0	5	8	0	0	7	0	0	0	0	0	0	1	0	8	0
	0	8	0	8	0	0	1	5	0	0	1	33	0	0	0	0	0	9	0	7	0	0	4	0	0	8	0	0	0	9	0	0	0	0	6	9	0	0	7	0	0	0	0	0	0	1	0	8	0
	0	9	0	9	0	0	1	6	0	0	1	35	0	0	0	0	0	10	0	7	0	0	4	0	0	9	0	0	0	10	0	0	0	0	6	9	0	0	7	0	0	0	0	0	0	1	0	8	0
	0	10	0	9	0	0	1	7	0	0	1	36	0	0	0	0	0	10	0	8	0	0	5	0	0	9	0	0	0	11	0	0	0	0	6	9	0	0	7	0	0	0	0	0	0	1	0	8	0
	0	11	0	9	0	0	1	7	0	0	1	37	0	0	0	0	0	11	0	8	0	0	6	0	0	10	0	0	0	12	0	0	0	0	7	9	0	0	7	0	0	0	0	0	0	1	0	9	0
	0	11	0	9	0	0	1	7	0	0	1	39	0	0	0	0	0	11	0	8	0	0	6	0	0	11	0	0	0	12	0	0	0	0	7	9	0	0	8	0	0	0	0	0	0	1	0	10	0
	0	11	0	9	0	0	1	7	0	0	1	42	0	0	0	0	0	12	0	8	0	0	6	0	0	11	0	0	0	13	0	0	0	0	8	10	0	0	8	0	0	0	0	0	0	1	0	11	0
	0	12	0	9	0	0	1	7	0	0	1	45	0	0	0	0	0	13	0	9	0	0	7	0	0	12	0	0	0	14	0	0	0	0	8	10	0	0	8	0	0	0	0	0	0	1	0	11	0
	0	13	0	10	0	0	1	7	0	0	1	47	0	0	0	0	0	14	0	9	0	0	8	0	0	12	0	0	0	15	0	0	0	0	9	11	0	0	8	0	0	0	0	0	0	1	0	11	0
	0	14	0	11	0	0	1	8	0	0	1	50	0	0	0	0	0	15	0	10	0	0	9	0	0	12	0	0	0	16	0	0	0	0	9	12	0	0	8	0	0	0	0	0	0	1	0	12	0
	0	14	0	12	0	0	1	8	0	0	1	52	0	0	0	0	0	16	0	10	0	0	9	0	0	12	0	0	0	17	0	0	0	0	10	12	0	0	8	0	0	0	0	0	0	1	0	13	0
	0	14	0	13	0	0	1	8	0	0	1	54	0	0	0	0	0	17	0	10	0	0	10	0	0	13	0	0	0	17	0	0	0	0	11	13	0	0	9	0	0	0	0	0	0	1	0	14	0
	0	14	0	13	0	0	1	9	0	0	1	56	0	0	0	0	0	17	0	10	0	0	10	0	0	13	0	0	0	17	0	0	0	0	12	13	0	0	9	0	0	0	0	0	0	1	0	14	0
	0	15	0	14	0	0	1	10	0	0	1	57	0	0	0	0	0	18	0	11	0	0	10	0	0	14	0	0	0	18	0	0	0	0	13	14	0	0	10	0	0	0	0	0	0	1	0	14	0
	0	15	0	15	0	0	1	10	0	0	1	59	0	0	0	0	0	18	0	11	0	0	11	0	0	15	0	0	0	19	0	0	0	0	14	15	0	0	10	0	0	0	0	0	0	1	0	15	0
	0	16	0	16	0	0	1	11	0	0	1	62	0	0	0	0	0	19	0	12	0	0	11	0	0	16	0	0	0	19	0	0	0	0	15	15	0	0	11	0	0	0	0	0	0	1	0	15	0
	0	17	0	16	0	0	1	11	0	0	1	63	0	0	0	0	0	19	0	13	0	0	12	0	0	16	0	0	0	20	0	0	0	0	16	16	0	0	12	0	0	0	0	0	0	1	0	16	0
	0	17	0	16	0	0	1	11	0	0	1	66	0	0	0	0	0	20	0	14	0	0	12	0	0	16	0	0	0	20	0	0	0	0	16	17	0	0	12	0	0	0	0	0	0	1	0	16	0
	0	17	0	17	0	0	1	12	0	0	1	69	0	0	0	0	0	21	0	14	0	0	13	0	0	17	0	0	0	20	0	0	0	0	17	17	0	0	12	0	0	0	0	0	0	1	0	17	0
	0	18	0	18	0	0	1	13	0	0	1	70	0	0	0	0	0	22	0	15	0	0	14	0	0	17	0	0	0	21	0	0	0	0	17	17	0	0	13	0	0	0	0	0	0	1	0	17	0
	0	19	0	19	0	0	1	13	0	0	1	73	0	0	0	0	0	23	0	16	0	0	15	0	0	18	0	0	0	21	0	0	0	0	18	18	0	0	14	0	0	0	0	0	0	1	0	17	0
	0	19	0	20	0	0	1	13	0	0	1	74	0	0	0	0	0	24	0	17	0	0	15	0	0	18	0	0	0	21	0	0	0	0	19	18	0	0	15	0	0	0	0	0	0	1	0	17	0
	0	19	0	20	0	0	1	13	0	0	1	75	0	0	0	0	0	24	0	18	0	0	15	0	0	18	0	0	0	21	0	0	0	0	20	18	0	0	15	0	0	0	0	0	0	1	0	18	0
	0	19	0	20	0	0	1	14	0	0	1	76	0	0	0	0	0	25	0	18	0	0	15	0	0	19	0	0	0	21	0	0	0	0	20	19	0	0	16	0	0	0	0	0	0	1	0	18	0
	0	19	0	20	0	0	1	15	0	0	1	78	0	0	0	0	0	26	0	19	0	0	16	0	0	19	0	0	0	22	0	0	0	0	20	20	0	0	17	0	0	0	0	0	0	1	0	18	0
	0	20	0	21	0	0	1	15	0	0	1	79	0	0	0	0	0	27	0	20	0	0	16	0	0	20	0	0	0	22	0	0	0	0	21	20	0	0	18	0	0	0	0	0	0	1	0	18	0
	0	20	0	22	0	0	1	15	0	0	1	82	0	0	0	0	0	27	0	21	0	0	17	0	0	21	0	0	0	22	0	0	0	0	21	21	0	0	18	0	0	0	0	0	0	1	0	19	0
	0	20	0	23	0	0	1	16	0	0	1	84	0	0	0	0	0	27	0	21	0	0	17	0	0	21	0	0	0	22	0	0	0	0	22	22	0	0	19	0	0	0	0	0	0	1	0	20	0
	0	20	0	23	0	0	1	17	0	0	1	86	0	0	0	0	0	28	0	21	0	0	18	0	0	22	0	0	0	23	0	0	0	0	23	22	0	0	20	0	0	0	0	0	0	1	0	21	0
	0	20	0	24	0	0	1	17	0	0	1	88	0	0	0	0	0	28	0	21	0	0	18	0	0	23	0	0	0	23	0	0	0	0	24	23	0	0	20	0	0	0	0	0	0	1	0	22	0
	0	21	0	24	0	0	1	18	0	0	1	90	0	0	0	0	0	28	0	21	0	0	18	0	0	24	0	0	0	23	0	0	0	0	24	23	0	0	21	0	0	0	0	0	0	1	0	23	0
	0	22	0	25	0	0	1	19	0	0	1	91	0	0	0	0	0	28	0	21	0	0	18	0	0	24	0	0	0	23	0	0	0	0	24	23	0	0	22	0	0	0	0	0	0	1	0	23	0
	0	22	0	25	0	0	1	20	0	0	1	93	0	0	0	0	0	28	0	21	0	0	19	0	0	24	0	0	0	23	0	0	0	0	24	23	0	0	22	0	0	0	0	0	0	1	0	23	0
	0	22	0	25	0	0	1	21	0	0	1	94	0	0	0	0	0	29	0	22	0	0	19	0	0	24	0	0	0	23	0	0	0	0	25	24	0	0	22	0	0	0	0	0	0	1	0	23	0
	0	22	0	26	0	0	1	22	0	0	1	97	0	0	0	0	0	29	0	22	0	0	19	0	0	24	0	0	0	24	0	0	0	0	26	24	0	0	22	0	0	0	0	0	0	1	0	24	0
	0	23	0	27	0	0	1	23	0	0	1	99	0	0	0	0	0	29	0	23	0	0	20	0	0	24	0	0	0	25	0	0	0	0	26	25	0	0	22	0	0	0	0	0	0	1	0	24	0
	0	24	0	28	0	0	1	24	0	0	1	102	0	0	0	0	0	30	0	23	0	0	20	0	0	24	0	0	0	26	0	0	0	0	26	26	0	0	23	0	0	0	0	0	0	1	0	25	0
	0	24	0	28	0	0	1	25	0	0	1	104	0	0	0	0	0	30	0	24	0	0	21	0	0	25	0	0	0	26	0	0	0	0	27	26	0	0	24	0	0	0	0	0	0	1	0	25	0
	0	25	0	28	0	0	1	25	0	0	1	107	0	0	0	0	0	31	0	25	0	0	22	0	0	25	0	0	0	27	0	0	0	0	27	26	0	0	24	0	0	0	0	0	0	1	0	25	0
	0	26	0	28	0	0	1	25	0	0	1	109	0	0	0	0	0	32	0	26	0	0	23	0	0	26	0	0	0	27	0	0	0	0	28	27	0	0	24	0	0	0	0	0	0	1	0	25	0
	0	27	0	28	0	0	1	26	0	0	1	111	0	0	0	0	0	33	0	26	0	0	24	0	0	27	0	0	0	28	0	0	0	0	28	28	0	0	25	0	0	0	0	0	0	1	0	26	0
	0	28	0	28	0	0	1	26	0	0	1	112	0	0	0	0	0	33	0	26	0	0	25	0	0	27	0	0	0	29	0	0	0	0	28	28	0	0	26	0	0	0	0	0	0	1	0	26	0
	0	29	0	29	0	0	1	27	0	0	1	114	0	0	0	0	0	34	0	27	0	0	26	0	0	28	0	0	0	29	0	0	0	0	29	29	0	0	26	0	0	0	0	0	0	1	0	26	0
	0	29	0	29	0	0	1	27	0	0	1	116	0	0	0	0	0	34	0	28	0	0	27	0	0	28	0	0	0	30	0	0	0	0	30	30	0	0	26	0	0	0	0	0	0	1	0	27	0
	0	29	0	30	0	0	1	28	0	0	1	118	0	0	0	0	0	34	0	29	0	0	28	0	0	28	0	0	0	30	0	0	0	0	31	30	0	0	26	0	0	0	0	0	0	1	0	28	0
	0	30	0	31	0	0	1	29	0	0	1	119	0	0	0	0	0	34	0	30	0	0	28	0	0	28	0	0	0	31	0	0	0	0	32	30	0	0	26	0	0	0	0	0	0	1	0	29	0
	0	31	0	32	0	0	1	29	0	0	1	120	0	0	0	0	0	35	0	31	0	0	28	0	0	29	0	0	0	31	0	0	0	0	33	30	0	0	27	0	0	0	0	0	0	1	0	29	0
	0	31	0	33	0	0	1	30	0	0	1	122	0	0	0	0	0	35	0	32	0	0	29	0	0	29	0	0	0	32	0	0	0	0	33	30	0	0	28	0	0	0	0	0	0	1	0	29	0
	0	32	0	33	0	0	1	30	0	0	1	124	0	0	0	0	0	36	0	32	0	0	30	0	0	30	0	0	0	33	0	0	0	0	33	31	0	0	28	0	0	0	0	0	0	1	0	29	0
	0	33	0	34	0	0	1	30	0	0	1	127	0	0	0	0	0	36	0	32	0	0	31	0	0	31	0	0	0	33	0	0	0	0	34	32	0	0	28	0	0	0	0	0	0	1	0	29	0
	0	33	0	34	0	0	1	30	0	0	1	129	0	0	0	0	0	36	0	33	0	0	31	0	0	32	0	0	0	34	0	0	0	0	34	32	0	0	29	0	0	0	0	0	0	1	0	29	0
	0	34	0	34	0	0	1	31	0	0	1	132	0	0	0	0	0	37	0	34	0	0	31	0	0	32	0	0	0	34	0	0	0	0	35	32	0	0	30	0	0	0	0	0	0	1	0	30	0
	0	34	0	35	0	0	1	32	0	0	1	134	0	0	0	0	0	38	0	34	0	0	31	0	0	33	0	0	0	34	0	0	0	0	36	33	0	0	31	0	0	0	0	0	0	1	0	30	0
	0	35	0	36	0	0	1	32	0	0	1	136	0	0	0	0	0	38	0	34	0	0	31	0	0	34	0	0	0	34	0	0	0	0	37	34	0	0	31	0	0	0	0	0	0	1	0	30	0
	0	35	0	37	0	0	1	32	0	0	1	138	0	0	0	0	0	38	0	34	0	0	31	0	0	34	0	0	0	34	0	0	0	0	38	34	0	0	31	0	0	0	0	0	0	1	0	31	0
	0	35	0	38	0	0	1	32	0	0	1	140	0	0	0	0	0	38	0	34	0	0	32	0	0	34	0	0	0	35	0	0	0	0	39	34	0	0	31	0	0	0	0	0	0	1	0	31	0
	0	35	0	39	0	0	1	32	0	0	1	142	0	0	0	0	0	39	0	34	0	0	33	0	0	34	0	0	0	36	0	0	0	0	39	34	0	0	31	0	0	0	0	0	0	1	0	32	0
	0	36	0	39	0	0	1	33	0	0	1	143	0	0	0	0	0	39	0	34	0	0	34	0	0	34	0	0	0	36	0	0	0	0	40	34	0	0	32	0	0	0	0	0	0	1	0	32	0
	0	37	0	39	0	0	1	33	0	0	1	146	0	0	0	0	0	39	0	34	0	0	34	0	0	35	0	0	0	37	0	0	0	0	40	34	0	0	33	0	0	0	0	0	0	1	0	32	0
	0	37	0	39	0	0	1	33	0	0	1	147	0	0	0	0	0	40	0	35	0	0	35	0	0	36	0	0	0	38	0	0	0	0	40	35	0	0	33	0	0	0	0	0	0	1	0	33	0
	0	37	0	40	0	0	1	34	0	0	1	148	0	0	0	0	0	40	0	35	0	0	36	0	0	36	0	0	0	38	0	0	0	0	40	35	0	0	33	0	0	0	0	0	0	1	0	33	0
	0	37	0	40	0	0	1	35	0	0	1	150	0	0	0	0	0	40	0	35	0	0	37	0	0	37	0	0	0	38	0	0	0	0	41	36	0	0	33	0	0	0	0	0	0	1	0	33	0
	0	37	0	40	0	0	1	35	0	0	1	151	0	0	0	0	0	40	0	36	0	0	37	0	0	37	0	0	0	38	0	0	0	0	42	36	0	0	33	0	0	0	0	0	0	1	0	34	0
	0	38	0	41	0	0	1	36	0	0	1	154	0	0	0	0	0	41	0	37	0	0	37	0	0	38	0	0	0	39	0	0	0	0	42	36	0	0	33	0	0	0	0	0	0	1	0	35	0
	0	39	0	42	0	0	1	36	0	0	1	156	0	0	0	0	0	42	0	38	0	0	37	0	0	38	0	0	0	39	0	0	0	0	42	36	0	0	33	0	0	0	0	0	0	1	0	36	0
	0	39	0	43	0	0	1	37	0	0	1	157	0	0	0	0	0	43	0	39	0	0	37	0	0	38	0	0	0	39	0	0	0	0	42	36	0	0	33	0	0	0	0	0	0	1	0	36	0
	0	40	0	44	0	0	1	38	0	0	1	159	0	0	0	0	0	43	0	39	0	0	37	0	0	39	0	0	0	40	0	0	0	0	42	36	0	0	34	0	0	0	0	0	0	1	0	36	0
	0	40	0	45	0	0	1	39	0	0	1	161	0	0	0	0	0	43	0	40	0	0	38	0	0	39	0	0	0	40	0	0	0	0	43	37	0	0	34	0	0	0	0	0	0	1	0	36	0
	0	41	0	45	0	0	1	40	0	0	1	162	0	0	0	0	0	43	0	41	0	0	38	0	0	39	0	0	0	41	0	0	0	0	44	37	0	0	34	0	0	0	0	0	0	1	0	36	0
	0	42	0	45	0	0	1	40	0	0	1	164	0	0	0	0	0	44	0	42	0	0	38	0	0	39	0	0	0	41	0	0	0	0	45	37	0	0	35	0	0	0	0	0	0	1	0	36	0
	0	42	0	46	0	0	1	40	0	0	1	166	0	0	0	0	0	45	0	42	0	0	39	0	0	39	0	0	0	41	0	0	0	0	45	38	0	0	36	0	0	0	0	0	0	1	0	36	0
	0	43	0	46	0	0	1	41	0	0	1	168	0	0	0	0	0	45	0	43	0	0	39	0	0	39	0	0	0	42	0	0	0	0	46	39	0	0	36	0	0	0	0	0	0	1	0	37	0
	0	44	0	47	0	0	1	42	0	0	1	171	0	0	0	0	0	46	0	44	0	0	39	0	0	40	0	0	0	42	0	0	0	0	46	40	0	0	36	0	0	0	0	0	0	1	0	37	0
	0	45	0	48	0	0	1	43	0	0	1	172	0	0	0	0	0	47	0	44	0	0	39	0	0	41	0	0	0	42	0	0	0	0	46	41	0	0	36	0	0	0	0	0	0	1	0	38	0
	0	45	0	49	0	0	1	43	0	0	1	174	0	0	0	0	0	47	0	44	0	0	40	0	0	42	0	0	0	42	0	0	0	0	47	42	0	0	36	0	0	0	0	0	0	1	0	38	0
	0	46	0	50	0	0	1	44	0	0	1	177	0	0	0	0	0	48	0	45	0	0	40	0	0	42	0	0	0	43	0	0	0	0	48	43	0	0	37	0	0	0	0	0	0	1	0	39	0
	0	47	0	50	0	0	1	45	0	0	1	179	0	0	0	0	0	48	0	45	0	0	41	0	0	42	0	0	0	43	0	0	0	0	49	43	0	0	37	0	0	0	0	0	0	1	0	39	0
	0	48	0	50	0	0	1	46	0	0	1	181	0	0	0	0	0	48	0	46	0	0	41	0	0	42	0	0	0	43	0	0	0	0	49	44	0	0	38	0	0	0	0	0	0	1	0	39	0
	0	48	0	50	0	0	1	46	0	0	1	183	0	0	0	0	0	49	0	47	0	0	41	0	0	43	0	0	0	43	0	0	0	0	49	44	0	0	39	0	0	0	0	0	0	1	0	39	0
	0	48	0	50	0	0	1	47	0	0	1	185	0	0	0	0	0	50	0	47	0	0	42	0	0	43	0	0	0	44	0	0	0	0	50	44	0	0	39	0	0	0	0	0	0	1	0	40	0
	0	49	0	51	0	0	1	47	0	0	1	186	0	0	0	0	0	51	0	47	0	0	43	0	0	44	0	0	0	44	0	0	0	0	51	44	0	0	40	0	0	0	0	0	0	1	0	41	0
	0	50	0	51	0	0	1	47	0	0	1	189	0	0	0	0	0	52	0	47	0	0	44	0	0	44	0	0	0	45	0	0	0	0	52	45	0	0	40	0	0	0	0	0	0	1	0	41	0
	0	50	0	52	0	0	1	47	0	0	1	191	0	0	0	0	0	52	0	48	0	0	45	0	0	44	0	0	0	45	0	0	0	0	52	45	0	0	40	0	0	0	0	0	0	1	0	42	0
	0	51	0	52	0	0	1	48	0	0	1	192	0	0	0	0	0	52	0	48	0	0	46	0	0	45	0	0	0	46	0	0	0	0	53	45	0	0	40	0	0	0	0	0	0	1	0	42	0
	0	52	0	53	0	0	1	49	0	0	1	195	0	0	0	0	0	52	0	48	0	0	46	0	0	46	0	0	0	47	0	0	0	0	54	46	0	0	41	0	0	0	0	0	0	1	0	42	0
	0	52	0	53	0	0	1	50	0	0	1	197	0	0	0	0	0	52	0	49	0	0	47	0	0	47	0	0	0	48	0	0	0	0	54	46	0	0	41	0	0	0	0	0	0	1	0	42	0
	0	52	0	54	0	0	1	50	0	0	1	199	0	0	0	0	0	53	0	50	0	0	48	0	0	47	0	0	0	49	0	0	0	0	54	47	0	0	41	0	0	0	0	0	0	1	0	43	0
	0	52	0	55	0	0	1	51	0	0	1	201	0	0	0	0	0	54	0	50	0	0	49	0	0	47	0	0	0	49	0	0	0	0	54	48	0	0	42	0	0	0	0	0	0	1	0	44	0
	0	53	0	55	0	0	1	52	0	0	1	204	0	0	0	0	0	54	0	51	0	0	49	0	0	47	0	0	0	50	0	0	0	0	55	49	0	0	43	0	0	0	0	0	0	1	0	44	0
	0	53	0	56	0	0	1	52	0	0	1	205	0	0	0	0	0	55	0	51	0	0	49	0	0	48	0	0	0	51	0	0	0	0	56	49	0	0	43	0	0	0	0	0	0	1	0	45	0
	0	53	0	57	0	0	1	53	0	0	1	206	0	0	0	0	0	56	0	52	0	0	50	0	0	48	0	0	0	52	0	0	0	0	57	49	0	0	44	0	0	0	0	0	0	1	0	45	0
	0	53	0	58	0	0	1	53	0	0	1	207	0	0	0	0	0	57	0	52	0	0	51	0	0	49	0	0	0	53	0	0	0	0	57	50	0	0	45	0	0	0	0	0	0	1	0	45	0
	0	53	0	58	0	0	1	53	0	0	1	209	0	0	0	0	0	57	0	52	0	0	51	0	0	49	0	0	0	54	0	0	0	0	58	50	0	0	46	0	0	0	0	0	0	1	0	45	0
	0	54	0	59	0	0	1	53	0	0	1	210	0	0	0	0	0	57	0	52	0	0	52	0	0	50	0	0	0	55	0	0	0	0	58	50	0	0	47	0	0	0	0	0	0	1	0	46	0
	0	55	0	60	0	0	1	53	0	0	1	213	0	0	0	0	0	58	0	53	0	0	53	0	0	50	0	0	0	55	0	0	0	0	59	50	0	0	47	0	0	0	0	0	0	1	0	46	0
	0	55	0	60	0	0	1	54	0	0	1	215	0	0	0	0	0	58	0	54	0	0	54	0	0	51	0	0	0	56	0	0	0	0	59	50	0	0	48	0	0	0	0	0	0	1	0	46	0
	0	55	0	61	0	0	1	55	0	0	1	218	0	0	0	0	0	58	0	54	0	0	55	0	0	51	0	0	0	56	0	0	0	0	59	51	0	0	48	0	0	0	0	0	0	1	0	46	0
	0	55	0	62	0	0	1	55	0	0	1	221	0	0	0	0	0	58	0	54	0	0	55	0	0	52	0	0	0	57	0	0	0	0	59	51	0	0	49	0	0	0	0	0	0	1	0	46	0
	0	55	0	63	0	0	1	56	0	0	1	223	0	0	0	0	0	59	0	55	0	0	56	0	0	53	0	0	0	57	0	0	0	0	60	51	0	0	49	0	0	0	0	0	0	1	0	46	0
	0	56	0	64	0	0	1	56	0	0	1	225	0	0	0	0	0	59	0	55	0	0	57	0	0	54	0	0	0	58	0	0	0	0	60	52	0	0	50	0	0	0	0	0	0	1	0	46	0
	0	57	0	65	0	0	1	57	0	0	1	227	0	0	0	0	0	60	0	56	0	0	58	0	0	55	0	0	0	58	0	0	0	0	61	52	0	0	50	0	0	0	0	0	0	1	0	46	0
	0	57	0	66	0	0	1	58	0	0	1	228	0	0	0	0	0	60	0	57	0	0	59	0	0	56	0	0	0	58	0	0	0	0	61	52	0	0	51	0	0	0	0	0	0	1	0	46	0
	0	57	0	66	0	0	1	59	0	0	1	230	0	0	0	0	0	60	0	57	0	0	59	0	0	57	0	0	0	59	0	0	0	0	62	52	0	0	51	0	0	0	0	0	0	1	0	46	0
	0	58	0	66	0	0	1	60	0	0	1	231	0	0	0	0	0	60	0	57	0	0	59	0	0	57	0	0	0	60	0	0	0	0	63	53	0	0	51	0	0	0	0	0	0	1	0	47	0
	0	59	0	66	0	0	1	61	0	0	1	234	0	0	0	0	0	61	0	58	0	0	60	0	0	58	0	0	0	61	0	0	0	0	63	53	0	0	52	0	0	0	0	0	0	1	0	48	0
	0	59	0	67	0	0	1	61	0	0	1	236	0	0	0	0	0	62	0	58	0	0	60	0	0	59	0	0	0	61	0	0	0	0	63	53	0	0	52	0	0	0	0	0	0	1	0	49	0
	0	59	0	67	0	0	1	62	0	0	1	237	0	0	0	0	0	62	0	59	0	0	60	0	0	60	0	0	0	62	0	0	0	0	63	54	0	0	53	0	0	0	0	0	0	1	0	50	0
	0	59	0	67	0	0	1	63	0	0	1	240	0	0	0	0	0	63	0	59	0	0	61	0	0	61	0	0	0	63	0	0	0	0	64	54	0	0	54	0	0	0	0	0	0	1	0	51	0
	0	60	0	67	0	0	1	64	0	0	1	241	0	0	0	0	0	63	0	59	0	0	62	0	0	62	0	0	0	64	0	0	0	0	65	54	0	0	54	0	0	0	0	0	0	1	0	52	0
	0	61	0	67	0	0	1	64	0	0	1	244	0	0	0	0	0	64	0	59	0	0	63	0	0	63	0	0	0	64	0	0	0	0	66	55	0	0	54	0	0	0	0	0	0	1	0	53	0
	0	62	0	68	0	0	1	65	0	0	1	246	0	0	0	0	0	65	0	59	0	0	64	0	0	64	0	0	0	64	0	0	0	0	66	55	0	0	55	0	0	0	0	0	0	1	0	53	0
	0	62	0	68	0	0	1	65	0	0	1	247	0	0	0	0	0	65	0	59	0	0	64	0	0	64	0	0	0	64	0	0	0	0	66	55	0	0	56	0	0	0	0	0	0	1	0	54	0
	0	63	0	68	0	0	1	66	0	0	1	249	0	0	0	0	0	66	0	60	0	0	64	0	0	65	0	0	0	64	0	0	0	0	67	56	0	0	56	0	0	0	0	0	0	1	0	54	0
	0	64	0	68	0	0	1	66	0	0	1	250	0	0	0	0	0	66	0	60	0	0	65	0	0	65	0	0	0	65	0	0	0	0	68	57	0	0	57	0	0	0	0	0	0	1	0	54	0
	0	64	0	68	0	0	1	66	0	0	1	253	0	0	0	0	0	66	0	61	0	0	66	0	0	65	0	0	0	65	0	0	0	0	69	58	0	0	57	0	0	0	0	0	0	1	0	54	0
	0	65	0	69	0	0	1	67	0	0	1	255	0	0	0	0	0	66	0	61	0	0	66	0	0	66	0	0	0	66	0	0	0	0	69	58	0	0	57	0	0	0	0	0	0	1	0	54	0
	0	65	0	69	0	0	1	67	0	0	1	258	0	0	0	0	0	67	0	61	0	0	66	0	0	66	0	0	0	67	0	0	0	0	69	59	0	0	58	0	0	0	0	0	0	1	0	55	0
	0	65	0	69	0	0	1	67	0	0	1	259	0	0	0	0	0	68	0	61	0	0	66	0	0	67	0	0	0	68	0	0	0	0	70	59	0	0	58	0	0	0	0	0	0	1	0	56	0
	0	66	0	69	0	0	1	68	0	0	1	261	0	0	0	0	0	69	0	61	0	0	66	0	0	67	0	0	0	68	0	0	0	0	70	60	0	0	59	0	0	0	0	0	0	1	0	57	0
	0	66	0	70	0	0	1	69	0	0	1	263	0	0	0	0	0	70	0	61	0	0	66	0	0	67	0	0	0	68	0	0	0	0	70	61	0	0	60	0	0	0	0	0	0	1	0	58	0
	0	67	0	71	0	0	1	69	0	0	1	266	0	0	0	0	0	71	0	61	0	0	66	0	0	68	0	0	0	69	0	0	0	0	70	62	0	0	61	0	0	0	0	0	0	1	0	59	0
	0	68	0	72	0	0	1	69	0	0	1	268	0	0	0	0	0	72	0	61	0	0	67	0	0	69	0	0	0	69	0	0	0	0	70	62	0	0	62	0	0	0	0	0	0	1	0	59	0
	0	68	0	73	0	0	1	69	0	0	1	270	0	0	0	0	0	73	0	61	0	0	67	0	0	69	0	0	0	69	0	0	0	0	70	63	0	0	63	0	0	0	0	0	0	1	0	59	0
	0	68	0	74	0	0	1	70	0	0	1	271	0	0	0	0	0	73	0	61	0	0	68	0	0	70	0	0	0	69	0	0	0	0	71	63	0	0	64	0	0	0	0	0	0	1	0	60	0
	0	68	0	74	0	0	1	71	0	0	1	272	0	0	0	0	0	74	0	61	0	0	69	0	0	71	0	0	0	70	0	0	0	0	71	63	0	0	65	0	0	0	0	0	0	1	0	60	0
	0	68	0	74	0	0	1	71	0	0	1	274	0	0	0	0	0	75	0	61	0	0	69	0	0	71	0	0	0	70	0	0	0	0	71	64	0	0	65	0	0	0	0	0	0	1	0	61	0
	0	69	0	75	0	0	1	72	0	0	1	275	0	0	0	0	0	75	0	61	0	0	70	0	0	71	0	0	0	70	0	0	0	0	72	65	0	0	66	0	0	0	0	0	0	1	0	62	0
	0	69	0	75	0	0	1	72	0	0	1	276	0	0	0	0	0	76	0	62	0	0	71	0	0	71	0	0	0	70	0	0	0	0	73	65	0	0	66	0	0	0	0	0	0	1	0	63	0
	0	70	0	75	0	0	1	72	0	0	1	277	0	0	0	0	0	77	0	63	0	0	71	0	0	71	0	0	0	70	0	0	0	0	73	65	0	0	67	0	0	0	0	0	0	1	0	64	0
	0	71	0	76	0	0	1	72	0	0	1	280	0	0	0	0	0	78	0	64	0	0	71	0	0	71	0	0	0	71	0	0	0	0	74	65	0	0	67	0	0	0	0	0	0	1	0	65	0
	0	71	0	77	0	0	1	72	0	0	1	282	0	0	0	0	0	78	0	65	0	0	71	0	0	71	0	0	0	71	0	0	0	0	74	66	0	0	67	0	0	0	0	0	0	1	0	65	0
	0	72	0	78	0	0	1	72	0	0	1	283	0	0	0	0	0	79	0	65	0	0	71	0	0	71	0	0	0	72	0	0	0	0	75	66	0	0	68	0	0	0	0	0	0	1	0	65	0
	0	72	0	78	0	0	1	73	0	0	1	285	0	0	0	0	0	80	0	65	0	0	72	0	0	71	0	0	0	73	0	0	0	0	75	67	0	0	68	0	0	0	0	0	0	1	0	66	0
	0	73	0	78	0	0	1	74	0	0	1	287	0	0	0	0	0	81	0	66	0	0	73	0	0	72	0	0	0	73	0	0	0	0	75	67	0	0	69	0	0	0	0	0	0	1	0	67	0
	0	73	0	78	0	0	1	75	0	0	1	289	0	0	0	0	0	82	0	67	0	0	74	0	0	73	0	0	0	73	0	0	0	0	75	68	0	0	70	0	0	0	0	0	0	1	0	67	0
	0	73	0	78	0	0	1	76	0	0	1	290	0	0	0	0	0	83	0	67	0	0	75	0	0	74	0	0	0	73	0	0	0	0	75	68	0	0	71	0	0	0	0	0	0	1	0	67	0
	0	74	0	79	0	0	1	77	0	0	1	291	0	0	0	0	0	84	0	68	0	0	75	0	0	74	0	0	0	74	0	0	0	0	76	69	0	0	71	0	0	0	0	0	0	1	0	68	0
	0	74	0	79	0	0	1	78	0	0	1	292	0	0	0	0	0	85	0	69	0	0	75	0	0	75	0	0	0	75	0	0	0	0	77	70	0	0	72	0	0	0	0	0	0	1	0	69	0
	0	75	0	79	0	0	1	79	0	0	1	293	0	0	0	0	0	86	0	69	0	0	75	0	0	75	0	0	0	76	0	0	0	0	78	71	0	0	72	0	0	0	0	0	0	1	0	70	0
	0	76	0	79	0	0	1	80	0	0	1	295	0	0	0	0	0	86	0	69	0	0	76	0	0	76	0	0	0	76	0	0	0	0	79	71	0	0	73	0	0	0	0	0	0	1	0	71	0
	0	77	0	80	0	0	1	80	0	0	1	298	0	0	0	0	0	87	0	69	0	0	77	0	0	76	0	0	0	76	0	0	0	0	80	71	0	0	73	0	0	0	0	0	0	1	0	71	0
	0	77	0	81	0	0	1	80	0	0	1	301	0	0	0	0	0	87	0	70	0	0	77	0	0	76	0	0	0	76	0	0	0	0	81	72	0	0	73	0	0	0	0	0	0	1	0	71	0
	0	77	0	81	0	0	1	80	0	0	1	303	0	0	0	0	0	87	0	71	0	0	78	0	0	76	0	0	0	77	0	0	0	0	82	73	0	0	74	0	0	0	0	0	0	1	0	71	0
	0	78	0	81	0	0	1	81	0	0	1	304	0	0	0	0	0	87	0	72	0	0	78	0	0	77	0	0	0	77	0	0	0	0	83	74	0	0	75	0	0	0	0	0	0	1	0	72	0
	0	79	0	82	0	0	1	82	0	0	1	306	0	0	0	0	0	87	0	73	0	0	78	0	0	78	0	0	0	77	0	0	0	0	83	74	0	0	76	0	0	0	0	0	0	1	0	73	0
	0	79	0	83	0	0	1	82	0	0	1	307	0	0	0	0	0	87	0	73	0	0	78	0	0	78	0	0	0	77	0	0	0	0	83	74	0	0	77	0	0	0	0	0	0	1	0	74	0
	0	80	0	83	0	0	1	82	0	0	1	310	0	0	0	0	0	87	0	73	0	0	78	0	0	78	0	0	0	77	0	0	0	0	84	74	0	0	78	0	0	0	0	0	0	1	0	74	0
	0	81	0	83	0	0	1	82	0	0	1	311	0	0	0	0	0	87	0	73	0	0	78	0	0	79	0	0	0	78	0	0	0	0	85	75	0	0	79	0	0	0	0	0	0	1	0	75	0
	0	81	0	83	0	0	1	83	0	0	1	312	0	0	0	0	0	88	0	73	0	0	79	0	0	79	0	0	0	78	0	0	0	0	85	76	0	0	80	0	0	0	0	0	0	1	0	75	0
	0	81	0	83	0	0	1	84	0	0	1	313	0	0	0	0	0	88	0	74	0	0	79	0	0	80	0	0	0	79	0	0	0	0	85	77	0	0	80	0	0	0	0	0	0	1	0	76	0
	0	81	0	83	0	0	1	84	0	0	1	315	0	0	0	0	0	88	0	74	0	0	79	0	0	81	0	0	0	80	0	0	0	0	85	77	0	0	81	0	0	0	0	0	0	1	0	76	0
	0	81	0	83	0	0	1	85	0	0	1	316	0	0	0	0	0	88	0	74	0	0	80	0	0	82	0	0	0	80	0	0	0	0	86	77	0	0	82	0	0	0	0	0	0	1	0	76	0
	0	81	0	83	0	0	1	85	0	0	1	319	0	0	0	0	0	89	0	75	0	0	81	0	0	82	0	0	0	81	0	0	0	0	86	77	0	0	82	0	0	0	0	0	0	1	0	76	0
	0	82	0	84	0	0	1	85	0	0	1	320	0	0	0	0	0	90	0	76	0	0	81	0	0	83	0	0	0	81	0	0	0	0	87	77	0	0	83	0	0	0	0	0	0	1	0	77	0
	0	83	0	85	0	0	1	85	0	0	1	323	0	0	0	0	0	90	0	76	0	0	81	0	0	83	0	0	0	82	0	0	0	0	87	77	0	0	84	0	0	0	0	0	0	1	0	78	0
	0	83	0	85	0	0	1	85	0	0	1	325	0	0	0	0	0	90	0	77	0	0	82	0	0	83	0	0	0	83	0	0	0	0	87	77	0	0	84	0	0	0	0	0	0	1	0	79	0
	0	83	0	85	0	0	1	85	0	0	1	327	0	0	0	0	0	90	0	78	0	0	82	0	0	83	0	0	0	83	0	0	0	0	88	78	0	0	84	0	0	0	0	0	0	1	0	80	0
	0	83	0	86	0	0	1	85	0	0	1	329	0	0	0	0	0	91	0	79	0	0	83	0	0	84	0	0	0	83	0	0	0	0	88	78	0	0	84	0	0	0	0	0	0	1	0	81	0
	0	84	0	87	0	0	1	86	0	0	1	331	0	0	0	0	0	92	0	80	0	0	84	0	0	85	0	0	0	84	0	0	0	0	88	78	0	0	84	0	0	0	0	0	0	1	0	81	0
	0	85	0	87	0	0	1	87	0	0	1	334	0	0	0	0	0	92	0	80	0	0	84	0	0	86	0	0	0	85	0	0	0	0	88	79	0	0	85	0	0	0	0	0	0	1	0	81	0
	0	86	0	88	0	0	1	87	0	0	1	337	0	0	0	0	0	93	0	81	0	0	84	0	0	87	0	0	0	85	0	0	0	0	89	80	0	0	85	0	0	0	0	0	0	1	0	82	0
	0	87	0	88	0	0	1	87	0	0	1	339	0	0	0	0	0	93	0	81	0	0	85	0	0	87	0	0	0	86	0	0	0	0	89	80	0	0	85	0	0	0	0	0	0	1	0	83	0
	0	88	0	88	0	0	1	87	0	0	1	341	0	0	0	0	0	94	0	82	0	0	86	0	0	87	0	0	0	86	0	0	0	0	90	80	0	0	86	0	0	0	0	0	0	1	0	83	0
	0	89	0	88	0	0	1	87	0	0	1	343	0	0	0	0	0	95	0	82	0	0	87	0	0	88	0	0	0	86	0	0	0	0	91	80	0	0	86	0	0	0	0	0	0	1	0	84	0
	0	89	0	88	0	0	1	87	0	0	1	346	0	0	0	0	0	96	0	83	0	0	88	0	0	89	0	0	0	86	0	0	0	0	92	80	0	0	86	0	0	0	0	0	0	1	0	84	0
	0	89	0	89	0	0	1	87	0	0	1	348	0	0	0	0	0	96	0	83	0	0	89	0	0	90	0	0	0	86	0	0	0	0	93	80	0	0	87	0	0	0	0	0	0	1	0	85	0
	0	89	0	90	0	0	1	87	0	0	1	350	0	0	0	0	0	97	0	83	0	0	90	0	0	90	0	0	0	86	0	0	0	0	93	81	0	0	87	0	0	0	0	0	0	1	0	86	0
	0	90	0	90	0	0	1	88	0	0	1	352	0	0	0	0	0	97	0	83	0	0	91	0	0	91	0	0	0	87	0	0	0	0	93	82	0	0	87	0	0	0	0	0	0	1	0	87	0
	0	91	0	91	0	0	1	89	0	0	1	354	0	0	0	0	0	98	0	84	0	0	91	0	0	92	0	0	0	88	0	0	0	0	93	83	0	0	88	0	0	0	0	0	0	1	0	87	0
	0	92	0	91	0	0	1	89	0	0	1	356	0	0	0	0	0	99	0	84	0	0	91	0	0	92	0	0	0	89	0	0	0	0	93	84	0	0	89	0	0	0	0	0	0	1	0	88	0
	0	93	0	91	0	0	1	90	0	0	1	359	0	0	0	0	0	100	0	84	0	0	91	0	0	93	0	0	0	89	0	0	0	0	93	85	0	0	90	0	0	0	0	0	0	1	0	88	0
	0	93	0	91	0	0	1	90	0	0	1	362	0	0	0	0	0	100	0	85	0	0	92	0	0	94	0	0	0	90	0	0	0	0	94	85	0	0	90	0	0	0	0	0	0	1	0	88	0
	0	93	0	92	0	0	1	90	0	0	1	364	0	0	0	0	0	100	0	85	0	0	92	0	0	95	0	0	0	91	0	0	0	0	94	86	0	0	91	0	0	0	0	0	0	1	0	88	0
	0	94	0	93	0	0	1	90	0	0	1	366	0	0	0	0	0	100	0	85	0	0	93	0	0	95	0	0	0	91	0	0	0	0	95	87	0	0	92	0	0	0	0	0	0	1	0	89	0
	0	95	0	93	0	0	1	90	0	0	1	367	0	0	0	0	0	101	0	86	0	0	93	0	0	96	0	0	0	91	0	0	0	0	96	88	0	0	93	0	0	0	0	0	0	1	0	90	0
	0	95	0	94	0	0	1	90	0	0	1	370	0	0	0	0	0	102	0	87	0	0	94	0	0	97	0	0	0	91	0	0	0	0	97	88	0	0	94	0	0	0	0	0	0	1	0	90	0
	0	96	0	95	0	0	1	90	0	0	1	372	0	0	0	0	0	103	0	87	0	0	94	0	0	97	0	0	0	91	0	0	0	0	98	88	0	0	94	0	0	0	0	0	0	1	0	91	0
	0	97	0	96	0	0	1	90	0	0	1	374	0	0	0	0	0	104	0	87	0	0	95	0	0	98	0	0	0	92	0	0	0	0	99	89	0	0	94	0	0	0	0	0	0	1	0	91	0
	0	97	0	96	0	0	1	90	0	0	1	377	0	0	0	0	0	104	0	87	0	0	95	0	0	98	0	0	0	93	0	0	0	0	99	89	0	0	94	0	0	0	0	0	0	1	0	91	0
	0	97	0	96	0	0	1	91	0	0	1	379	0	0	0	0	0	104	0	87	0	0	95	0	0	99	0	0	0	93	0	0	0	0	100	90	0	0	94	0	0	0	0	0	0	1	0	91	0
	0	98	0	97	0	0	1	91	0	0	1	380	0	0	0	0	0	104	0	87	0	0	96	0	0	99	0	0	0	94	0	0	0	0	100	90	0	0	95	0	0	0	0	0	0	1	0	91	0
	0	99	0	97	0	0	1	92	0	0	1	381	0	0	0	0	0	104	0	87	0	0	97	0	0	99	0	0	0	94	0	0	0	0	100	91	0	0	96	0	0	0	0	0	0	1	0	91	0
	0	99	0	98	0	0	1	93	0	0	1	382	0	0	0	0	0	104	0	88	0	0	97	0	0	100	0	0	0	95	0	0	0	0	100	91	0	0	97	0	0	0	0	0	0	1	0	91	0
	0	100	0	99	0	0	1	94	0	0	1	383	0	0	0	0	0	105	0	88	0	0	98	0	0	100	0	0	0	96	0	0	0	0	100	92	0	0	98	0	0	0	0	0	0	1	0	91	0
	0	101	0	99	0	0	1	94	0	0	1	384	0	0	0	0	0	106	0	88	0	0	99	0	0	101	0	0	0	96	0	0	0	0	101	93	0	0	99	0	0	0	0	0	0	1	0	91	0
	0	101	0	100	0	0	1	94	0	0	1	386	0	0	0	0	0	106	0	88	0	0	99	0	0	101	0	0	0	96	0	0	0	0	102	93	0	0	100	0	0	0	0	0	0	1	0	92	0
	0	102	0	100	0	0	1	95	0	0	1	388	0	0	0	0	0	106	0	88	0	0	99	0	0	101	0	0	0	97	0	0	0	0	102	94	0	0	101	0	0	0	0	0	0	1	0	92	0
	0	103	0	100	0	0	1	95	0	0	1	390	0	0	0	0	0	106	0	88	0	0	99	0	0	101	0	0	0	98	0	0	0	0	103	94	0	0	102	0	0	0	0	0	0	1	0	92	0
	0	103	0	100	0	0	1	95	0	0	1	392	0	0	0	0	0	106	0	88	0	0	100	0	0	101	0	0	0	99	0	0	0	0	104	95	0	0	102	0	0	0	0	0	0	1	0	92	0
	0	104	0	101	0	0	1	95	0	0	1	395	0	0	0	0	0	106	0	89	0	0	101	0	0	101	0	0	0	99	0	0	0	0	105	95	0	0	103	0	0	0	0	0	0	1	0	93	0
	0	104	0	102	0	0	1	96	0	0	1	397	0	0	0	0	0	106	0	89	0	0	101	0	0	102	0	0	0	100	0	0	0	0	106	96	0	0	103	0	0	0	0	0	0	1	0	93	0
	0	104	0	103	0	0	1	97	0	0	1	400	0	0	0	0	0	106	0	89	0	0	102	0	0	102	0	0	0	101	0	0	0	0	106	96	0	0	103	0	0	0	0	0	0	1	0	94	0
	0	105	0	103	0	0	1	98	0	0	1	401	0	0	0	0	0	107	0	89	0	0	103	0	0	103	0	0	0	101	0	0	0	0	106	96	0	0	104	0	0	0	0	0	0	1	0	94	0
	0	106	0	103	0	0	1	98	0	0	1	404	0	0	0	0	0	108	0	89	0	0	104	0	0	104	0	0	0	101	0	0	0	0	107	96	0	0	104	0	0	0	0	0	0	1	0	94	0
	0	106	0	103	0	0	1	99	0	0	1	406	0	0	0	0	0	108	0	90	0	0	104	0	0	105	0	0	0	101	0	0	0	0	108	96	0	0	105	0	0	0	0	0	0	1	0	94	0
	0	106	0	104	0	0	1	99	0	0	1	407	0	0	0	0	0	109	0	90	0	0	105	0	0	105	0	0	0	101	0	0	0	0	108	97	0	0	106	0	0	0	0	0	0	1	0	95	0
	0	106	0	105	0	0	1	100	0	0	1	410	0	0	0	0	0	109	0	91	0	0	105	0	0	105	0	0	0	101	0	0	0	0	108	98	0	0	107	0	0	0	0	0	0	1	0	95	0
	0	106	0	105	0	0	1	100	0	0	1	412	0	0	0	0	0	109	0	91	0	0	105	0	0	106	0	0	0	101	0	0	0	0	109	99	0	0	108	0	0	0	0	0	0	1	0	95	0
	0	106	0	106	0	0	1	101	0	0	1	414	0	0	0	0	0	110	0	91	0	0	105	0	0	107	0	0	0	101	0	0	0	0	110	99	0	0	109	0	0	0	0	0	0	1	0	96	0
	0	106	0	106	0	0	1	102	0	0	1	417	0	0	0	0	0	111	0	91	0	0	105	0	0	108	0	0	0	102	0	0	0	0	110	99	0	0	110	0	0	0	0	0	0	1	0	96	0
	0	107	0	106	0	0	1	103	0	0	1	420	0	0	0	0	0	111	0	91	0	0	106	0	0	108	0	0	0	103	0	0	0	0	110	99	0	0	111	0	0	0	0	0	0	1	0	96	0
	0	108	0	107	0	0	1	103	0	0	1	421	0	0	0	0	0	112	0	91	0	0	107	0	0	108	0	0	0	103	0	0	0	0	110	100	0	0	112	0	0	0	0	0	0	1	0	97	0
	0	108	0	107	0	0	1	103	0	0	1	423	0	0	0	0	0	112	0	91	0	0	108	0	0	109	0	0	0	104	0	0	0	0	110	100	0	0	113	0	0	0	0	0	0	1	0	98	0
	0	109	0	108	0	0	1	103	0	0	1	424	0	0	0	0	0	113	0	92	0	0	108	0	0	109	0	0	0	104	0	0	0	0	110	100	0	0	113	0	0	0	0	0	0	1	0	98	0
	0	110	0	109	0	0	1	103	0	0	1	426	0	0	0	0	0	113	0	92	0	0	108	0	0	110	0	0	0	105	0	0	0	0	110	100	0	0	114	0	0	0	0	0	0	1	0	98	0
	0	110	0	109	0	0	1	103	0	0	1	428	0	0	0	0	0	113	0	93	0	0	109	0	0	111	0	0	0	106	0	0	0	0	111	100	0	0	115	0	0	0	0	0	0	1	0	98	0
	0	110	0	110	0	0	1	103	0	0	1	430	0	0	0	0	0	114	0	93	0	0	109	0	0	111	0	0	0	107	0	0	0	0	111	101	0	0	115	0	0	0	0	0	0	1	0	98	0
	0	110	0	110	0	0	1	104	0	0	1	431	0	0	0	0	0	115	0	94	0	0	110	0	0	112	0	0	0	108	0	0	0	0	112	101	0	0	115	0	0	0	0	0	0	1	0	98	0
	0	110	0	110	0	0	1	105	0	0	1	433	0	0	0	0	0	116	0	95	0	0	111	0	0	112	0	0	0	108	0	0	0	0	112	102	0	0	116	0	0	0	0	0	0	1	0	99	0
	0	111	0	110	0	0	1	106	0	0	1	436	0	0	0	0	0	116	0	96	0	0	111	0	0	112	0	0	0	109	0	0	0	0	113	102	0	0	117	0	0	0	0	0	0	1	0	100	0
	0	111	0	110	0	0	1	106	0	0	1	438	0	0	0	0	0	117	0	97	0	0	112	0	0	112	0	0	0	109	0	0	0	0	114	103	0	0	117	0	0	0	0	0	0	1	0	101	0
	0	112	0	110	0	0	1	107	0	0	1	439	0	0	0	0	0	117	0	97	0	0	113	0	0	113	0	0	0	110	0	0	0	0	115	104	0	0	117	0	0	0	0	0	0	1	0	102	0
	0	113	0	111	0	0	1	108	0	0	1	440	0	0	0	0	0	118	0	97	0	0	114	0	0	114	0	0	0	111	0	0	0	0	115	105	0	0	118	0	0	0	0	0	0	1	0	102	0
	0	114	0	112	0	0	1	109	0	0	1	443	0	0	0	0	0	118	0	98	0	0	114	0	0	115	0	0	0	111	0	0	0	0	116	106	0	0	118	0	0	0	0	0	0	1	0	103	0
	0	115	0	113	0	0	1	110	0	0	1	446	0	0	0	0	0	118	0	98	0	0	115	0	0	115	0	0	0	112	0	0	0	0	117	107	0	0	118	0	0	0	0	0	0	1	0	103	0
	0	115	0	114	0	0	1	111	0	0	1	448	0	0	0	0	0	119	0	99	0	0	116	0	0	115	0	0	0	112	0	0	0	0	118	108	0	0	119	0	0	0	0	0	0	1	0	103	0
	0	116	0	114	0	0	1	112	0	0	1	451	0	0	0	0	0	120	0	99	0	0	116	0	0	115	0	0	0	112	0	0	0	0	118	109	0	0	120	0	0	0	0	0	0	1	0	103	0
	0	116	0	114	0	0	1	113	0	0	1	452	0	0	0	0	0	121	0	99	0	0	116	0	0	115	0	0	0	113	0	0	0	0	118	110	0	0	121	0	0	0	0	0	0	1	0	104	0
	0	117	0	114	0	0	1	114	0	0	1	453	0	0	0	0	0	121	0	99	0	0	116	0	0	115	0	0	0	113	0	0	0	0	119	110	0	0	122	0	0	0	0	0	0	1	0	105	0
	0	117	0	115	0	0	1	114	0	0	1	454	0	0	0	0	0	122	0	100	0	0	117	0	0	116	0	0	0	114	0	0	0	0	119	111	0	0	122	0	0	0	0	0	0	1	0	106	0
	0	118	0	116	0	0	1	115	0	0	1	457	0	0	0	0	0	123	0	101	0	0	117	0	0	116	0	0	0	114	0	0	0	0	119	111	0	0	122	0	0	0	0	0	0	1	0	107	0
	0	119	0	117	0	0	1	116	0	0	1	459	0	0	0	0	0	124	0	102	0	0	118	0	0	117	0	0	0	114	0	0	0	0	119	111	0	0	123	0	0	0	0	0	0	1	0	108	0
	0	119	0	118	0	0	1	116	0	0	1	461	0	0	0	0	0	124	0	102	0	0	118	0	0	117	0	0	0	114	0	0	0	0	120	111	0	0	124	0	0	0	0	0	0	1	0	109	0
	0	120	0	119	0	0	1	117	0	0	1	462	0	0	0	0	0	125	0	102	0	0	118	0	0	118	0	0	0	115	0	0	0	0	120	112	0	0	125	0	0	0	0	0	0	1	0	110	0
	0	121	0	120	0	0	1	118	0	0	1	464	0	0	0	0	0	125	0	103	0	0	119	0	0	119	0	0	0	116	0	0	0	0	120	113	0	0	125	0	0	0	0	0	0	1	0	111	0
	0	122	0	121	0	0	1	119	0	0	1	466	0	0	0	0	0	125	0	104	0	0	119	0	0	119	0	0	0	117	0	0	0	0	121	114	0	0	126	0	0	0	0	0	0	1	0	111	0
	0	122	0	121	0	0	1	119	0	0	1	467	0	0	0	0	0	125	0	105	0	0	119	0	0	119	0	0	0	117	0	0	0	0	122	115	0	0	127	0	0	0	0	0	0	1	0	111	0
	0	122	0	121	0	0	1	119	0	0	1	469	0	0	0	0	0	126	0	105	0	0	120	0	0	119	0	0	0	117	0	0	0	0	122	116	0	0	127	0	0	0	0	0	0	1	0	112	0
	0	122	0	121	0	0	1	120	0	0	1	471	0	0	0	0	0	127	0	105	0	0	121	0	0	119	0	0	0	117	0	0	0	0	122	116	0	0	128	0	0	0	0	0	0	1	0	112	0
	0	122	0	122	0	0	1	120	0	0	1	472	0	0	0	0	0	128	0	105	0	0	122	0	0	120	0	0	0	118	0	0	0	0	123	117	0	0	129	0	0	0	0	0	0	1	0	112	0
	0	123	0	122	0	0	1	121	0	0	1	474	0	0	0	0	0	129	0	105	0	0	122	0	0	121	0	0	0	118	0	0	0	0	124	117	0	0	129	0	0	0	0	0	0	1	0	113	0
	0	123	0	123	0	0	1	122	0	0	1	475	0	0	0	0	0	129	0	106	0	0	122	0	0	122	0	0	0	119	0	0	0	0	125	118	0	0	129	0	0	0	0	0	0	1	0	114	0
	0	124	0	123	0	0	1	122	0	0	1	478	0	0	0	0	0	129	0	107	0	0	122	0	0	123	0	0	0	120	0	0	0	0	125	118	0	0	130	0	0	0	0	0	0	1	0	114	0
	0	125	0	123	0	0	1	123	0	0	1	480	0	0	0	0	0	129	0	107	0	0	122	0	0	124	0	0	0	121	0	0	0	0	126	119	0	0	130	0	0	0	0	0	0	1	0	115	0
	0	125	0	124	0	0	1	123	0	0	1	481	0	0	0	0	0	129	0	108	0	0	123	0	0	124	0	0	0	121	0	0	0	0	126	120	0	0	130	0	0	0	0	0	0	1	0	115	0
	0	125	0	124	0	0	1	123	0	0	1	484	0	0	0	0	0	130	0	108	0	0	124	0	0	125	0	0	0	122	0	0	0	0	127	120	0	0	130	0	0	0	0	0	0	1	0	115	0
	0	125	0	125	0	0	1	124	0	0	1	486	0	0	0	0	0	130	0	109	0	0	124	0	0	126	0	0	0	123	0	0	0	0	128	121	0	0	130	0	0	0	0	0	0	1	0	116	0
	0	126	0	125	0	0	1	125	0	0	1	488	0	0	0	0	0	131	0	110	0	0	124	0	0	127	0	0	0	124	0	0	0	0	128	121	0	0	130	0	0	0	0	0	0	1	0	117	0
	0	126	0	126	0	0	1	126	0	0	1	491	0	0	0	0	0	132	0	111	0	0	124	0	0	128	0	0	0	124	0	0	0	0	129	122	0	0	130	0	0	0	0	0	0	1	0	117	0
	0	127	0	127	0	0	1	126	0	0	1	494	0	0	0	0	0	132	0	112	0	0	124	0	0	128	0	0	0	124	0	0	0	0	129	123	0	0	131	0	0	0	0	0	0	1	0	117	0
	0	128	0	127	0	0	1	127	0	0	1	497	0	0	0	0	0	132	0	113	0	0	125	0	0	128	0	0	0	125	0	0	0	0	130	124	0	0	131	0	0	0	0	0	0	1	0	118	0
	0	129	0	128	0	0	1	128	0	0	1	500	0	0	0	0	0	133	0	114	0	0	126	0	0	129	0	0	0	126	0	0	0	0	130	124	0	0	132	0	0	0	0	0	0	1	0	119	0
	0	130	0	128	0	0	1	128	0	0	1	502	0	0	0	0	0	134	0	115	0	0	126	0	0	130	0	0	0	127	0	0	0	0	131	125	0	0	133	0	0	0	0	0	0	1	0	119	0
	0	130	0	129	0	0	1	128	0	0	1	503	0	0	0	0	0	134	0	116	0	0	126	0	0	130	0	0	0	128	0	0	0	0	131	125	0	0	134	0	0	0	0	0	0	1	0	120	0
	0	131	0	130	0	0	1	128	0	0	1	505	0	0	0	0	0	134	0	116	0	0	127	0	0	131	0	0	0	128	0	0	0	0	132	126	0	0	135	0	0	0	0	0	0	1	0	121	0
	0	132	0	130	0	0	1	128	0	0	1	506	0	0	0	0	0	134	0	117	0	0	127	0	0	131	0	0	0	128	0	0	0	0	133	126	0	0	136	0	0	0	0	0	0	1	0	121	0
	0	133	0	130	0	0	1	128	0	0	1	508	0	0	0	0	0	135	0	118	0	0	128	0	0	131	0	0	0	128	0	0	0	0	133	126	0	0	136	0	0	0	0	0	0	1	0	122	0
	0	133	0	130	0	0	1	128	0	0	1	509	0	0	0	0	0	136	0	119	0	0	128	0	0	132	0	0	0	128	0	0	0	0	133	126	0	0	137	0	0	0	0	0	0	1	0	122	0
	0	134	0	130	0	0	1	129	0	0	1	511	0	0	0	0	0	136	0	119	0	0	128	0	0	132	0	0	0	128	0	0	0	0	134	127	0	0	138	0	0	0	0	0	0	1	0	123	0
	0	134	0	131	0	0	1	130	0	0	1	512	0	0	0	0	0	137	0	119	0	0	129	0	0	133	0	0	0	129	0	0	0	0	134	128	0	0	139	0	0	0	0	0	0	1	0	123	0
	0	135	0	131	0	0	1	130	0	0	1	513	0	0	0	0	0	137	0	119	0	0	129	0	0	133	0	0	0	130	0	0	0	0	135	129	0	0	139	0	0	0	0	0	0	1	0	123	0
	0	136	0	131	0	0	1	130	0	0	1	514	0	0	0	0	0	137	0	119	0	0	130	0	0	134	0	0	0	131	0	0	0	0	136	130	0	0	140	0	0	0	0	0	0	1	0	123	0
	0	136	0	132	0	0	1	130	0	0	1	516	0	0	0	0	0	137	0	119	0	0	130	0	0	135	0	0	0	131	0	0	0	0	137	130	0	0	141	0	0	0	0	0	0	1	0	123	0
	0	136	0	132	0	0	1	130	0	0	1	518	0	0	0	0	0	137	0	120	0	0	130	0	0	135	0	0	0	131	0	0	0	0	138	131	0	0	142	0	0	0	0	0	0	1	0	123	0
	0	137	0	132	0	0	1	130	0	0	1	520	0	0	0	0	0	137	0	121	0	0	130	0	0	135	0	0	0	131	0	0	0	0	139	132	0	0	142	0	0	0	0	0	0	1	0	124	0
	0	138	0	133	0	0	1	130	0	0	1	522	0	0	0	0	0	137	0	121	0	0	131	0	0	135	0	0	0	131	0	0	0	0	140	132	0	0	143	0	0	0	0	0	0	1	0	125	0
	0	139	0	134	0	0	1	130	0	0	1	525	0	0	0	0	0	137	0	121	0	0	131	0	0	136	0	0	0	132	0	0	0	0	140	132	0	0	144	0	0	0	0	0	0	1	0	125	0
	0	140	0	135	0	0	1	130	0	0	1	528	0	0	0	0	0	138	0	122	0	0	131	0	0	137	0	0	0	133	0	0	0	0	141	133	0	0	144	0	0	0	0	0	0	1	0	125	0
	0	141	0	136	0	0	1	130	0	0	1	530	0	0	0	0	0	138	0	123	0	0	131	0	0	138	0	0	0	134	0	0	0	0	141	133	0	0	144	0	0	0	0	0	0	1	0	125	0
	0	142	0	137	0	0	1	131	0	0	1	533	0	0	0	0	0	139	0	124	0	0	131	0	0	139	0	0	0	135	0	0	0	0	142	133	0	0	144	0	0	0	0	0	0	1	0	125	0
	0	142	0	137	0	0	1	131	0	0	1	534	0	0	0	0	0	140	0	124	0	0	132	0	0	140	0	0	0	135	0	0	0	0	142	133	0	0	145	0	0	0	0	0	0	1	0	125	0
	0	143	0	137	0	0	1	132	0	0	1	536	0	0	0	0	0	141	0	124	0	0	132	0	0	140	0	0	0	135	0	0	0	0	143	134	0	0	145	0	0	0	0	0	0	1	0	126	0
	0	143	0	138	0	0	1	132	0	0	1	537	0	0	0	0	0	142	0	125	0	0	133	0	0	140	0	0	0	135	0	0	0	0	144	134	0	0	145	0	0	0	0	0	0	1	0	127	0
	0	144	0	138	0	0	1	133	0	0	1	538	0	0	0	0	0	142	0	125	0	0	134	0	0	140	0	0	0	135	0	0	0	0	144	135	0	0	146	0	0	0	0	0	0	1	0	127	0
	0	145	0	139	0	0	1	134	0	0	1	539	0	0	0	0	0	142	0	125	0	0	134	0	0	141	0	0	0	136	0	0	0	0	144	135	0	0	147	0	0	0	0	0	0	1	0	128	0
	0	146	0	140	0	0	1	135	0	0	1	540	0	0	0	0	0	142	0	125	0	0	135	0	0	141	0	0	0	136	0	0	0	0	145	136	0	0	148	0	0	0	0	0	0	1	0	129	0
	0	146	0	140	0	0	1	136	0	0	1	542	0	0	0	0	0	143	0	126	0	0	136	0	0	142	0	0	0	136	0	0	0	0	145	137	0	0	149	0	0	0	0	0	0	1	0	130	0
	0	147	0	140	0	0	1	137	0	0	1	543	0	0	0	0	0	143	0	127	0	0	136	0	0	142	0	0	0	136	0	0	0	0	146	137	0	0	149	0	0	0	0	0	0	1	0	130	0
	0	147	0	140	0	0	1	138	0	0	1	546	0	0	0	0	0	143	0	127	0	0	136	0	0	142	0	0	0	137	0	0	0	0	147	138	0	0	150	0	0	0	0	0	0	1	0	130	0
	0	148	0	141	0	0	1	139	0	0	1	548	0	0	0	0	0	143	0	127	0	0	136	0	0	142	0	0	0	137	0	0	0	0	147	138	0	0	151	0	0	0	0	0	0	1	0	130	0
	0	148	0	142	0	0	1	140	0	0	1	549	0	0	0	0	0	143	0	127	0	0	136	0	0	143	0	0	0	137	0	0	0	0	147	139	0	0	152	0	0	0	0	0	0	1	0	131	0
	0	149	0	143	0	0	1	141	0	0	1	550	0	0	0	0	0	143	0	128	0	0	137	0	0	143	0	0	0	138	0	0	0	0	147	139	0	0	153	0	0	0	0	0	0	1	0	131	0
	0	149	0	143	0	0	1	142	0	0	1	553	0	0	0	0	0	144	0	128	0	0	138	0	0	144	0	0	0	138	0	0	0	0	148	139	0	0	153	0	0	0	0	0	0	1	0	131	0
	0	149	0	144	0	0	1	143	0	0	1	556	0	0	0	0	0	144	0	128	0	0	138	0	0	144	0	0	0	138	0	0	0	0	149	139	0	0	153	0	0	0	0	0	0	1	0	131	0
	0	149	0	144	0	0	1	144	0	0	1	558	0	0	0	0	0	144	0	129	0	0	139	0	0	144	0	0	0	139	0	0	0	0	149	140	0	0	154	0	0	0	0	0	0	1	0	131	0
	0	149	0	144	0	0	1	144	0	0	1	561	0	0	0	0	0	144	0	130	0	0	140	0	0	145	0	0	0	139	0	0	0	0	150	140	0	0	155	0	0	0	0	0	0	1	0	131	0
	0	150	0	144	0	0	1	144	0	0	1	563	0	0	0	0	0	145	0	131	0	0	141	0	0	146	0	0	0	140	0	0	0	0	150	141	0	0	156	0	0	0	0	0	0	1	0	132	0
	0	150	0	144	0	0	1	144	0	0	1	566	0	0	0	0	0	145	0	132	0	0	142	0	0	147	0	0	0	141	0	0	0	0	151	141	0	0	156	0	0	0	0	0	0	1	0	133	0
	0	151	0	145	0	0	1	145	0	0	1	569	0	0	0	0	0	145	0	133	0	0	143	0	0	148	0	0	0	141	0	0	0	0	151	142	0	0	157	0	0	0	0	0	0	1	0	133	0
	0	151	0	146	0	0	1	145	0	0	1	570	0	0	0	0	0	146	0	133	0	0	143	0	0	148	0	0	0	142	0	0	0	0	151	142	0	0	157	0	0	0	0	0	0	1	0	134	0
	0	152	0	146	0	0	1	145	0	0	1	572	0	0	0	0	0	147	0	133	0	0	143	0	0	148	0	0	0	142	0	0	0	0	151	143	0	0	158	0	0	0	0	0	0	1	0	134	0
	0	153	0	146	0	0	1	145	0	0	1	574	0	0	0	0	0	148	0	134	0	0	143	0	0	148	0	0	0	142	0	0	0	0	151	144	0	0	158	0	0	0	0	0	0	1	0	135	0
	0	154	0	147	0	0	1	146	0	0	1	575	0	0	0	0	0	148	0	135	0	0	143	0	0	149	0	0	0	143	0	0	0	0	152	144	0	0	158	0	0	0	0	0	0	1	0	136	0
	0	155	0	147	0	0	1	146	0	0	1	576	0	0	0	0	0	148	0	135	0	0	143	0	0	150	0	0	0	144	0	0	0	0	153	145	0	0	158	0	0	0	0	0	0	1	0	136	0
	0	156	0	147	0	0	1	147	0	0	1	578	0	0	0	0	0	149	0	135	0	0	143	0	0	151	0	0	0	144	0	0	0	0	154	145	0	0	159	0	0	0	0	0	0	1	0	136	0
	0	157	0	148	0	0	1	148	0	0	1	581	0	0	0	0	0	149	0	136	0	0	143	0	0	152	0	0	0	144	0	0	0	0	155	146	0	0	159	0	0	0	0	0	0	1	0	137	0
	0	157	0	148	0	0	1	149	0	0	1	583	0	0	0	0	0	149	0	137	0	0	144	0	0	153	0	0	0	144	0	0	0	0	155	147	0	0	159	0	0	0	0	0	0	1	0	138	0
	0	157	0	148	0	0	1	149	0	0	1	584	0	0	0	0	0	150	0	137	0	0	144	0	0	154	0	0	0	144	0	0	0	0	156	147	0	0	159	0	0	0	0	0	0	1	0	139	0
	0	158	0	148	0	0	1	149	0	0	1	585	0	0	0	0	0	151	0	138	0	0	144	0	0	154	0	0	0	145	0	0	0	0	156	148	0	0	160	0	0	0	0	0	0	1	0	140	0
	0	158	0	148	0	0	1	149	0	0	1	586	0	0	0	0	0	152	0	138	0	0	144	0	0	154	0	0	0	145	0	0	0	0	156	148	0	0	160	0	0	0	0	0	0	1	0	141	0
	0	158	0	148	0	0	1	149	0	0	1	589	0	0	0	0	0	152	0	139	0	0	144	0	0	154	0	0	0	146	0	0	0	0	157	149	0	0	161	0	0	0	0	0	0	1	0	142	0
	0	159	0	149	0	0	1	149	0	0	1	592	0	0	0	0	0	152	0	139	0	0	145	0	0	155	0	0	0	147	0	0	0	0	157	149	0	0	161	0	0	0	0	0	0	1	0	142	0
	0	159	0	149	0	0	1	150	0	0	1	593	0	0	0	0	0	153	0	139	0	0	146	0	0	156	0	0	0	147	0	0	0	0	158	150	0	0	161	0	0	0	0	0	0	1	0	143	0
	0	160	0	150	0	0	1	151	0	0	1	596	0	0	0	0	0	153	0	139	0	0	147	0	0	156	0	0	0	147	0	0	0	0	158	151	0	0	161	0	0	0	0	0	0	1	0	144	0
	0	160	0	150	0	0	1	151	0	0	1	597	0	0	0	0	0	153	0	140	0	0	148	0	0	156	0	0	0	147	0	0	0	0	159	151	0	0	161	0	0	0	0	0	0	1	0	145	0
	0	161	0	151	0	0	1	152	0	0	1	599	0	0	0	0	0	153	0	141	0	0	149	0	0	157	0	0	0	148	0	0	0	0	159	152	0	0	162	0	0	0	0	0	0	1	0	145	0
	0	162	0	152	0	0	1	153	0	0	1	600	0	0	0	0	0	153	0	142	0	0	149	0	0	157	0	0	0	148	0	0	0	0	160	153	0	0	163	0	0	0	0	0	0	1	0	146	0
	0	162	0	153	0	0	1	154	0	0	1	602	0	0	0	0	0	154	0	142	0	0	149	0	0	158	0	0	0	149	0	0	0	0	161	153	0	0	164	0	0	0	0	0	0	1	0	146	0
	0	162	0	154	0	0	1	154	0	0	1	605	0	0	0	0	0	154	0	143	0	0	149	0	0	158	0	0	0	149	0	0	0	0	161	153	0	0	164	0	0	0	0	0	0	1	0	146	0
	0	162	0	154	0	0	1	155	0	0	1	608	0	0	0	0	0	155	0	143	0	0	150	0	0	158	0	0	0	149	0	0	0	0	161	153	0	0	165	0	0	0	0	0	0	1	0	146	0
	0	162	0	155	0	0	1	155	0	0	1	610	0	0	0	0	0	156	0	143	0	0	150	0	0	158	0	0	0	150	0	0	0	0	162	153	0	0	165	0	0	0	0	0	0	1	0	147	0
	0	162	0	156	0	0	1	156	0	0	1	613	0	0	0	0	0	156	0	144	0	0	151	0	0	158	0	0	0	150	0	0	0	0	163	154	0	0	165	0	0	0	0	0	0	1	0	147	0
	0	163	0	157	0	0	1	157	0	0	1	615	0	0	0	0	0	157	0	145	0	0	151	0	0	158	0	0	0	151	0	0	0	0	164	154	0	0	165	0	0	0	0	0	0	1	0	147	0
	0	163	0	158	0	0	1	157	0	0	1	618	0	0	0	0	0	158	0	146	0	0	151	0	0	158	0	0	0	152	0	0	0	0	165	155	0	0	166	0	0	0	0	0	0	1	0	148	0
	0	164	0	158	0	0	1	157	0	0	1	620	0	0	0	0	0	158	0	146	0	0	151	0	0	158	0	0	0	152	0	0	0	0	166	155	0	0	166	0	0	0	0	0	0	1	0	148	0
	0	164	0	159	0	0	1	157	0	0	1	622	0	0	0	0	0	159	0	146	0	0	152	0	0	158	0	0	0	152	0	0	0	0	166	156	0	0	166	0	0	0	0	0	0	1	0	149	0
	0	165	0	160	0	0	1	158	0	0	1	625	0	0	0	0	0	160	0	146	0	0	153	0	0	159	0	0	0	153	0	0	0	0	166	156	0	0	166	0	0	0	0	0	0	1	0	149	0
	0	166	0	161	0	0	1	159	0	0	1	627	0	0	0	0	0	161	0	146	0	0	154	0	0	160	0	0	0	154	0	0	0	0	166	156	0	0	167	0	0	0	0	0	0	1	0	150	0
	0	167	0	161	0	0	1	160	0	0	1	629	0	0	0	0	0	162	0	147	0	0	154	0	0	161	0	0	0	154	0	0	0	0	167	156	0	0	167	0	0	0	0	0	0	1	0	151	0
	0	168	0	161	0	0	1	161	0	0	1	632	0	0	0	0	0	163	0	147	0	0	154	0	0	162	0	0	0	155	0	0	0	0	168	156	0	0	168	0	0	0	0	0	0	1	0	151	0
	0	168	0	161	0	0	1	162	0	0	1	633	0	0	0	0	0	163	0	147	0	0	154	0	0	163	0	0	0	156	0	0	0	0	168	156	0	0	169	0	0	0	0	0	0	1	0	151	0
	0	168	0	162	0	0	1	162	0	0	1	634	0	0	0	0	0	164	0	148	0	0	155	0	0	163	0	0	0	157	0	0	0	0	169	157	0	0	169	0	0	0	0	0	0	1	0	151	0
	0	168	0	163	0	0	1	163	0	0	1	635	0	0	0	0	0	164	0	149	0	0	155	0	0	163	0	0	0	158	0	0	0	0	169	158	0	0	170	0	0	0	0	0	0	1	0	151	0
	0	168	0	163	0	0	1	163	0	0	1	637	0	0	0	0	0	164	0	150	0	0	155	0	0	164	0	0	0	158	0	0	0	0	170	158	0	0	170	0	0	0	0	0	0	1	0	151	0
	0	169	0	164	0	0	1	164	0	0	1	638	0	0	0	0	0	164	0	150	0	0	155	0	0	165	0	0	0	159	0	0	0	0	171	159	0	0	170	0	0	0	0	0	0	1	0	151	0
	0	170	0	165	0	0	1	164	0	0	1	640	0	0	0	0	0	164	0	151	0	0	156	0	0	165	0	0	0	159	0	0	0	0	171	160	0	0	171	0	0	0	0	0	0	1	0	151	0
	0	170	0	165	0	0	1	165	0	0	1	642	0	0	0	0	0	165	0	152	0	0	156	0	0	165	0	0	0	160	0	0	0	0	171	160	0	0	171	0	0	0	0	0	0	1	0	151	0
	0	170	0	166	0	0	1	166	0	0	1	644	0	0	0	0	0	166	0	152	0	0	157	0	0	165	0	0	0	160	0	0	0	0	171	161	0	0	171	0	0	0	0	0	0	1	0	151	0
	0	170	0	167	0	0	1	167	0	0	1	645	0	0	0	0	0	166	0	153	0	0	158	0	0	166	0	0	0	161	0	0	0	0	171	161	0	0	172	0	0	0	0	0	0	1	0	152	0
	0	171	0	167	0	0	1	168	0	0	1	646	0	0	0	0	0	167	0	153	0	0	158	0	0	166	0	0	0	162	0	0	0	0	171	162	0	0	173	0	0	0	0	0	0	1	0	152	0
	0	172	0	168	0	0	1	169	0	0	1	648	0	0	0	0	0	168	0	154	0	0	159	0	0	166	0	0	0	162	0	0	0	0	171	163	0	0	174	0	0	0	0	0	0	1	0	152	0
	0	173	0	168	0	0	1	170	0	0	1	649	0	0	0	0	0	168	0	155	0	0	160	0	0	166	0	0	0	163	0	0	0	0	171	163	0	0	175	0	0	0	0	0	0	1	0	153	0
	0	173	0	168	0	0	1	171	0	0	1	652	0	0	0	0	0	169	0	156	0	0	160	0	0	166	0	0	0	163	0	0	0	0	171	163	0	0	175	0	0	0	0	0	0	1	0	153	0
	0	174	0	169	0	0	1	172	0	0	1	654	0	0	0	0	0	170	0	156	0	0	160	0	0	166	0	0	0	163	0	0	0	0	171	164	0	0	176	0	0	0	0	0	0	1	0	154	0
	0	174	0	170	0	0	1	172	0	0	1	656	0	0	0	0	0	170	0	157	0	0	161	0	0	167	0	0	0	164	0	0	0	0	171	164	0	0	176	0	0	0	0	0	0	1	0	155	0
	0	174	0	171	0	0	1	172	0	0	1	658	0	0	0	0	0	171	0	157	0	0	161	0	0	167	0	0	0	165	0	0	0	0	172	165	0	0	176	0	0	0	0	0	0	1	0	156	0
	0	174	0	171	0	0	1	172	0	0	1	660	0	0	0	0	0	172	0	158	0	0	161	0	0	167	0	0	0	165	0	0	0	0	172	165	0	0	177	0	0	0	0	0	0	1	0	157	0
	0	175	0	172	0	0	1	172	0	0	1	662	0	0	0	0	0	173	0	159	0	0	161	0	0	168	0	0	0	166	0	0	0	0	173	166	0	0	177	0	0	0	0	0	0	1	0	158	0
	0	175	0	173	0	0	1	173	0	0	1	663	0	0	0	0	0	174	0	159	0	0	161	0	0	168	0	0	0	167	0	0	0	0	173	167	0	0	177	0	0	0	0	0	0	1	0	158	0
	0	175	0	173	0	0	1	174	0	0	1	665	0	0	0	0	0	174	0	160	0	0	161	0	0	168	0	0	0	168	0	0	0	0	174	167	0	0	178	0	0	0	0	0	0	1	0	159	0
	0	176	0	173	0	0	1	175	0	0	1	667	0	0	0	0	0	175	0	161	0	0	161	0	0	168	0	0	0	168	0	0	0	0	174	167	0	0	179	0	0	0	0	0	0	1	0	159	0
	0	177	0	173	0	0	1	176	0	0	1	669	0	0	0	0	0	176	0	162	0	0	161	0	0	169	0	0	0	169	0	0	0	0	174	167	0	0	180	0	0	0	0	0	0	1	0	160	0
	0	177	0	173	0	0	1	177	0	0	1	671	0	0	0	0	0	177	0	163	0	0	162	0	0	170	0	0	0	169	0	0	0	0	175	168	0	0	180	0	0	0	0	0	0	1	0	160	0
	0	177	0	174	0	0	1	177	0	0	1	673	0	0	0	0	0	178	0	164	0	0	163	0	0	171	0	0	0	170	0	0	0	0	175	168	0	0	180	0	0	0	0	0	0	1	0	160	0
	0	177	0	174	0	0	1	178	0	0	1	675	0	0	0	0	0	179	0	165	0	0	164	0	0	171	0	0	0	171	0	0	0	0	175	169	0	0	180	0	0	0	0	0	0	1	0	161	0
	0	177	0	175	0	0	1	179	0	0	1	677	0	0	0	0	0	179	0	165	0	0	164	0	0	171	0	0	0	171	0	0	0	0	176	169	0	0	180	0	0	0	0	0	0	1	0	162	0
	0	177	0	175	0	0	1	179	0	0	1	679	0	0	0	0	0	179	0	166	0	0	165	0	0	172	0	0	0	172	0	0	0	0	176	170	0	0	180	0	0	0	0	0	0	1	0	163	0
	0	178	0	176	0	0	1	179	0	0	1	680	0	0	0	0	0	179	0	166	0	0	166	0	0	173	0	0	0	173	0	0	0	0	177	171	0	0	180	0	0	0	0	0	0	1	0	163	0
	0	178	0	177	0	0	1	180	0	0	1	682	0	0	0	0	0	179	0	167	0	0	167	0	0	174	0	0	0	174	0	0	0	0	178	172	0	0	181	0	0	0	0	0	0	1	0	164	0
	0	179	0	178	0	0	1	180	0	0	1	684	0	0	0	0	0	180	0	167	0	0	168	0	0	175	0	0	0	175	0	0	0	0	178	172	0	0	182	0	0	0	0	0	0	1	0	165	0
	0	180	0	179	0	0	1	181	0	0	1	686	0	0	0	0	0	181	0	167	0	0	169	0	0	175	0	0	0	175	0	0	0	0	179	172	0	0	182	0	0	0	0	0	0	1	0	166	0
	0	180	0	179	0	0	1	182	0	0	1	687	0	0	0	0	0	182	0	167	0	0	170	0	0	175	0	0	0	176	0	0	0	0	180	173	0	0	183	0	0	0	0	0	0	1	0	167	0
	0	180	0	179	0	0	1	182	0	0	1	688	0	0	0	0	0	182	0	168	0	0	171	0	0	176	0	0	0	177	0	0	0	0	180	173	0	0	184	0	0	0	0	0	0	1	0	167	0
	0	180	0	180	0	0	1	182	0	0	1	689	0	0	0	0	0	183	0	169	0	0	172	0	0	177	0	0	0	178	0	0	0	0	181	174	0	0	185	0	0	0	0	0	0	1	0	167	0
	0	181	0	181	0	0	1	183	0	0	1	690	0	0	0	0	0	183	0	170	0	0	172	0	0	177	0	0	0	178	0	0	0	0	181	175	0	0	185	0	0	0	0	0	0	1	0	168	0
	0	182	0	182	0	0	1	183	0	0	1	691	0	0	0	0	0	183	0	171	0	0	172	0	0	177	0	0	0	178	0	0	0	0	182	176	0	0	186	0	0	0	0	0	0	1	0	168	0
	0	182	0	182	0	0	1	184	0	0	1	693	0	0	0	0	0	183	0	171	0	0	172	0	0	178	0	0	0	179	0	0	0	0	182	177	0	0	186	0	0	0	0	0	0	1	0	168	0
	0	183	0	182	0	0	1	184	0	0	1	695	0	0	0	0	0	184	0	172	0	0	173	0	0	178	0	0	0	179	0	0	0	0	182	178	0	0	186	0	0	0	0	0	0	1	0	168	0
	0	183	0	183	0	0	1	184	0	0	1	697	0	0	0	0	0	184	0	173	0	0	173	0	0	178	0	0	0	180	0	0	0	0	183	178	0	0	186	0	0	0	0	0	0	1	0	168	0
	0	184	0	184	0	0	1	185	0	0	1	699	0	0	0	0	0	185	0	173	0	0	173	0	0	178	0	0	0	180	0	0	0	0	184	179	0	0	187	0	0	0	0	0	0	1	0	168	0
	0	184	0	184	0	0	1	186	0	0	1	702	0	0	0	0	0	186	0	174	0	0	174	0	0	179	0	0	0	180	0	0	0	0	185	179	0	0	187	0	0	0	0	0	0	1	0	169	0
	0	185	0	184	0	0	1	186	0	0	1	705	0	0	0	0	0	187	0	175	0	0	174	0	0	180	0	0	0	180	0	0	0	0	186	180	0	0	188	0	0	0	0	0	0	1	0	170	0
	0	186	0	185	0	0	1	187	0	0	1	707	0	0	0	0	0	187	0	175	0	0	175	0	0	180	0	0	0	181	0	0	0	0	186	181	0	0	189	0	0	0	0	0	0	1	0	171	0
	0	187	0	186	0	0	1	187	0	0	1	709	0	0	0	0	0	188	0	175	0	0	176	0	0	181	0	0	0	181	0	0	0	0	186	182	0	0	190	0	0	0	0	0	0	1	0	171	0
	0	187	0	187	0	0	1	187	0	0	1	710	0	0	0	0	0	188	0	176	0	0	176	0	0	182	0	0	0	181	0	0	0	0	187	183	0	0	190	0	0	0	0	0	0	1	0	171	0
	0	187	0	188	0	0	1	187	0	0	1	712	0	0	0	0	0	189	0	176	0	0	176	0	0	182	0	0	0	182	0	0	0	0	188	184	0	0	191	0	0	0	0	0	0	1	0	171	0
	0	188	0	189	0	0	1	188	0	0	1	714	0	0	0	0	0	190	0	176	0	0	176	0	0	183	0	0	0	182	0	0	0	0	189	185	0	0	192	0	0	0	0	0	0	1	0	171	0
	0	188	0	190	0	0	1	189	0	0	1	716	0	0	0	0	0	191	0	177	0	0	177	0	0	184	0	0	0	182	0	0	0	0	189	185	0	0	193	0	0	0	0	0	0	1	0	171	0
	0	188	0	190	0	0	1	189	0	0	1	718	0	0	0	0	0	191	0	177	0	0	178	0	0	185	0	0	0	183	0	0	0	0	190	185	0	0	194	0	0	0	0	0	0	1	0	172	0
	0	189	0	191	0	0	1	189	0	0	1	719	0	0	0	0	0	191	0	177	0	0	178	0	0	185	0	0	0	183	0	0	0	0	190	185	0	0	194	0	0	0	0	0	0	1	0	172	0
	0	189	0	191	0	0	1	190	0	0	1	721	0	0	0	0	0	192	0	178	0	0	178	0	0	185	0	0	0	184	0	0	0	0	190	185	0	0	195	0	0	0	0	0	0	1	0	172	0
	0	189	0	192	0	0	1	190	0	0	1	724	0	0	0	0	0	192	0	178	0	0	178	0	0	185	0	0	0	185	0	0	0	0	190	186	0	0	196	0	0	0	0	0	0	1	0	173	0
	0	190	0	193	0	0	1	190	0	0	1	725	0	0	0	0	0	192	0	178	0	0	178	0	0	186	0	0	0	185	0	0	0	0	191	187	0	0	196	0	0	0	0	0	0	1	0	173	0
	0	191	0	193	0	0	1	191	0	0	1	726	0	0	0	0	0	192	0	178	0	0	178	0	0	187	0	0	0	186	0	0	0	0	191	188	0	0	196	0	0	0	0	0	0	1	0	173	0
	0	192	0	194	0	0	1	192	0	0	1	727	0	0	0	0	0	193	0	178	0	0	179	0	0	187	0	0	0	186	0	0	0	0	191	189	0	0	197	0	0	0	0	0	0	1	0	173	0
	0	192	0	195	0	0	1	192	0	0	1	730	0	0	0	0	0	193	0	178	0	0	179	0	0	188	0	0	0	187	0	0	0	0	191	189	0	0	197	0	0	0	0	0	0	1	0	173	0
	0	192	0	195	0	0	1	192	0	0	1	732	0	0	0	0	0	194	0	178	0	0	180	0	0	188	0	0	0	187	0	0	0	0	192	190	0	0	197	0	0	0	0	0	0	1	0	173	0
	0	193	0	196	0	0	1	192	0	0	1	735	0	0	0	0	0	194	0	178	0	0	180	0	0	189	0	0	0	188	0	0	0	0	193	191	0	0	198	0	0	0	0	0	0	1	0	173	0
	0	193	0	196	0	0	1	192	0	0	1	737	0	0	0	0	0	195	0	178	0	0	180	0	0	189	0	0	0	188	0	0	0	0	194	191	0	0	199	0	0	0	0	0	0	1	0	174	0
	0	194	0	197	0	0	1	193	0	0	1	739	0	0	0	0	0	195	0	179	0	0	181	0	0	189	0	0	0	189	0	0	0	0	194	192	0	0	200	0	0	0	0	0	0	1	0	175	0
	0	194	0	197	0	0	1	193	0	0	1	742	0	0	0	0	0	195	0	180	0	0	181	0	0	190	0	0	0	189	0	0	0	0	194	193	0	0	201	0	0	0	0	0	0	1	0	175	0
	0	195	0	198	0	0	1	193	0	0	1	745	0	0	0	0	0	196	0	180	0	0	181	0	0	191	0	0	0	190	0	0	0	0	194	193	0	0	201	0	0	0	0	0	0	1	0	176	0
	0	195	0	198	0	0	1	193	0	0	1	747	0	0	0	0	0	197	0	180	0	0	181	0	0	192	0	0	0	190	0	0	0	0	194	193	0	0	201	0	0	0	0	0	0	1	0	177	0
	0	195	0	198	0	0	1	193	0	0	1	750	0	0	0	0	0	197	0	181	0	0	181	0	0	192	0	0	0	191	0	0	0	0	195	193	0	0	201	0	0	0	0	0	0	1	0	177	0
	0	196	0	199	0	0	1	194	0	0	1	751	0	0	0	0	0	198	0	181	0	0	182	0	0	192	0	0	0	192	0	0	0	0	195	193	0	0	202	0	0	0	0	0	0	1	0	177	0
	0	197	0	200	0	0	1	194	0	0	1	753	0	0	0	0	0	199	0	182	0	0	183	0	0	192	0	0	0	193	0	0	0	0	196	193	0	0	203	0	0	0	0	0	0	1	0	178	0
	0	198	0	201	0	0	1	195	0	0	1	755	0	0	0	0	0	199	0	183	0	0	184	0	0	192	0	0	0	193	0	0	0	0	197	193	0	0	203	0	0	0	0	0	0	1	0	178	0
	0	198	0	202	0	0	1	196	0	0	1	756	0	0	0	0	0	200	0	183	0	0	185	0	0	192	0	0	0	193	0	0	0	0	198	194	0	0	204	0	0	0	0	0	0	1	0	178	0
	0	198	0	202	0	0	1	197	0	0	1	758	0	0	0	0	0	201	0	184	0	0	185	0	0	193	0	0	0	193	0	0	0	0	198	194	0	0	204	0	0	0	0	0	0	1	0	179	0
	0	199	0	203	0	0	1	198	0	0	1	761	0	0	0	0	0	202	0	184	0	0	185	0	0	194	0	0	0	193	0	0	0	0	198	195	0	0	205	0	0	0	0	0	0	1	0	179	0
	0	200	0	204	0	0	1	199	0	0	1	762	0	0	0	0	0	202	0	184	0	0	186	0	0	194	0	0	0	193	0	0	0	0	199	195	0	0	206	0	0	0	0	0	0	1	0	179	0
	0	200	0	204	0	0	1	199	0	0	1	764	0	0	0	0	0	203	0	184	0	0	186	0	0	194	0	0	0	194	0	0	0	0	199	196	0	0	206	0	0	0	0	0	0	1	0	179	0
	0	201	0	205	0	0	1	199	0	0	1	767	0	0	0	0	0	204	0	184	0	0	186	0	0	195	0	0	0	195	0	0	0	0	199	196	0	0	207	0	0	0	0	0	0	1	0	179	0
	0	202	0	205	0	0	1	199	0	0	1	770	0	0	0	0	0	205	0	184	0	0	187	0	0	196	0	0	0	196	0	0	0	0	199	196	0	0	207	0	0	0	0	0	0	1	0	179	0
	0	202	0	205	0	0	1	199	0	0	1	772	0	0	0	0	0	206	0	184	0	0	187	0	0	197	0	0	0	197	0	0	0	0	199	197	0	0	207	0	0	0	0	0	0	1	0	179	0
	0	202	0	205	0	0	1	199	0	0	1	774	0	0	0	0	0	207	0	184	0	0	188	0	0	197	0	0	0	197	0	0	0	0	200	197	0	0	208	0	0	0	0	0	0	1	0	180	0
	0	203	0	205	0	0	1	199	0	0	1	777	0	0	0	0	0	208	0	185	0	0	189	0	0	198	0	0	0	198	0	0	0	0	200	197	0	0	208	0	0	0	0	0	0	1	0	181	0
	0	204	0	205	0	0	1	199	0	0	1	778	0	0	0	0	0	209	0	185	0	0	189	0	0	198	0	0	0	199	0	0	0	0	201	198	0	0	208	0	0	0	0	0	0	1	0	181	0
	0	205	0	205	0	0	1	200	0	0	1	779	0	0	0	0	0	209	0	186	0	0	190	0	0	199	0	0	0	199	0	0	0	0	202	198	0	0	209	0	0	0	0	0	0	1	0	181	0
	0	206	0	205	0	0	1	201	0	0	1	781	0	0	0	0	0	210	0	187	0	0	190	0	0	200	0	0	0	199	0	0	0	0	203	198	0	0	209	0	0	0	0	0	0	1	0	181	0
	0	206	0	205	0	0	1	201	0	0	1	782	0	0	0	0	0	210	0	187	0	0	190	0	0	200	0	0	0	199	0	0	0	0	203	199	0	0	209	0	0	0	0	0	0	1	0	182	0
	0	207	0	205	0	0	1	202	0	0	1	783	0	0	0	0	0	210	0	187	0	0	190	0	0	201	0	0	0	200	0	0	0	0	203	200	0	0	209	0	0	0	0	0	0	1	0	183	0
	0	207	0	206	0	0	1	203	0	0	1	784	0	0	0	0	0	210	0	187	0	0	190	0	0	201	0	0	0	201	0	0	0	0	203	200	0	0	210	0	0	0	0	0	0	1	0	184	0
	0	207	0	207	0	0	1	204	0	0	1	785	0	0	0	0	0	210	0	188	0	0	190	0	0	202	0	0	0	202	0	0	0	0	203	201	0	0	210	0	0	0	0	0	0	1	0	184	0
	0	207	0	207	0	0	1	205	0	0	1	787	0	0	0	0	0	211	0	188	0	0	190	0	0	202	0	0	0	202	0	0	0	0	204	202	0	0	210	0	0	0	0	0	0	1	0	185	0
	0	207	0	208	0	0	1	206	0	0	1	789	0	0	0	0	0	211	0	188	0	0	191	0	0	203	0	0	0	203	0	0	0	0	204	202	0	0	210	0	0	0	0	0	0	1	0	185	0
	0	208	0	209	0	0	1	207	0	0	1	790	0	0	0	0	0	211	0	189	0	0	192	0	0	204	0	0	0	204	0	0	0	0	204	203	0	0	211	0	0	0	0	0	0	1	0	186	0
	0	209	0	209	0	0	1	208	0	0	1	791	0	0	0	0	0	211	0	190	0	0	192	0	0	205	0	0	0	204	0	0	0	0	205	203	0	0	212	0	0	0	0	0	0	1	0	186	0
	0	210	0	210	0	0	1	208	0	0	1	792	0	0	0	0	0	211	0	191	0	0	192	0	0	205	0	0	0	205	0	0	0	0	206	203	0	0	212	0	0	0	0	0	0	1	0	187	0
	0	210	0	211	0	0	1	208	0	0	1	795	0	0	0	0	0	212	0	192	0	0	193	0	0	206	0	0	0	205	0	0	0	0	207	204	0	0	213	0	0	0	0	0	0	1	0	188	0
	0	211	0	212	0	0	1	209	0	0	1	797	0	0	0	0	0	212	0	192	0	0	193	0	0	206	0	0	0	206	0	0	0	0	208	205	0	0	213	0	0	0	0	0	0	1	0	189	0
	0	212	0	213	0	0	1	209	0	0	1	799	0	0	0	0	0	212	0	193	0	0	193	0	0	207	0	0	0	207	0	0	0	0	209	206	0	0	213	0	0	0	0	0	0	1	0	190	0
	0	212	0	214	0	0	1	209	0	0	1	800	0	0	0	0	0	213	0	193	0	0	194	0	0	207	0	0	0	208	0	0	0	0	209	207	0	0	213	0	0	0	0	0	0	1	0	190	0
	0	213	0	214	0	0	1	209	0	0	1	803	0	0	0	0	0	213	0	194	0	0	194	0	0	208	0	0	0	208	0	0	0	0	209	208	0	0	213	0	0	0	0	0	0	1	0	190	0
	0	213	0	215	0	0	1	210	0	0	1	804	0	0	0	0	0	213	0	195	0	0	195	0	0	208	0	0	0	209	0	0	0	0	209	209	0	0	214	0	0	0	0	0	0	1	0	191	0
	0	214	0	215	0	0	1	210	0	0	1	807	0	0	0	0	0	213	0	195	0	0	195	0	0	208	0	0	0	209	0	0	0	0	210	210	0	0	214	0	0	0	0	0	0	1	0	191	0
	0	215	0	215	0	0	1	210	0	0	1	810	0	0	0	0	0	213	0	195	0	0	195	0	0	208	0	0	0	210	0	0	0	0	210	211	0	0	214	0	0	0	0	0	0	1	0	191	0
	0	215	0	216	0	0	1	211	0	0	1	812	0	0	0	0	0	213	0	196	0	0	196	0	0	208	0	0	0	211	0	0	0	0	210	212	0	0	215	0	0	0	0	0	0	1	0	192	0
	0	215	0	217	0	0	1	212	0	0	1	814	0	0	0	0	0	213	0	196	0	0	197	0	0	209	0	0	0	212	0	0	0	0	211	213	0	0	215	0	0	0	0	0	0	1	0	193	0
	0	216	0	217	0	0	1	212	0	0	1	816	0	0	0	0	0	213	0	196	0	0	198	0	0	209	0	0	0	212	0	0	0	0	211	213	0	0	215	0	0	0	0	0	0	1	0	193	0
	0	216	0	217	0	0	1	213	0	0	1	818	0	0	0	0	0	213	0	196	0	0	198	0	0	210	0	0	0	213	0	0	0	0	212	214	0	0	216	0	0	0	0	0	0	1	0	193	0
	0	216	0	218	0	0	1	213	0	0	1	819	0	0	0	0	0	213	0	197	0	0	198	0	0	210	0	0	0	214	0	0	0	0	213	215	0	0	216	0	0	0	0	0	0	1	0	193	0
	0	216	0	218	0	0	1	213	0	0	1	822	0	0	0	0	0	214	0	197	0	0	198	0	0	210	0	0	0	214	0	0	0	0	213	215	0	0	217	0	0	0	0	0	0	1	0	194	0
	0	216	0	218	0	0	1	214	0	0	1	824	0	0	0	0	0	214	0	198	0	0	199	0	0	211	0	0	0	215	0	0	0	0	213	215	0	0	218	0	0	0	0	0	0	1	0	195	0
	0	217	0	219	0	0	1	214	0	0	1	826	0	0	0	0	0	215	0	199	0	0	199	0	0	212	0	0	0	216	0	0	0	0	213	216	0	0	218	0	0	0	0	0	0	1	0	195	0
	0	218	0	220	0	0	1	215	0	0	1	827	0	0	0	0	0	216	0	199	0	0	200	0	0	213	0	0	0	216	0	0	0	0	214	217	0	0	218	0	0	0	0	0	0	1	0	196	0
	0	219	0	221	0	0	1	215	0	0	1	830	0	0	0	0	0	216	0	199	0	0	200	0	0	214	0	0	0	217	0	0	0	0	214	218	0	0	219	0	0	0	0	0	0	1	0	196	0
	0	220	0	221	0	0	1	215	0	0	1	833	0	0	0	0	0	217	0	199	0	0	201	0	0	214	0	0	0	217	0	0	0	0	214	219	0	0	220	0	0	0	0	0	0	1	0	197	0
	0	220	0	221	0	0	1	215	0	0	1	836	0	0	0	0	0	217	0	200	0	0	201	0	0	215	0	0	0	217	0	0	0	0	215	220	0	0	220	0	0	0	0	0	0	1	0	198	0
	0	220	0	222	0	0	1	216	0	0	1	838	0	0	0	0	0	218	0	200	0	0	202	0	0	216	0	0	0	217	0	0	0	0	215	221	0	0	220	0	0	0	0	0	0	1	0	198	0
	0	221	0	222	0	0	1	217	0	0	1	841	0	0	0	0	0	219	0	201	0	0	202	0	0	217	0	0	0	218	0	0	0	0	216	221	0	0	221	0	0	0	0	0	0	1	0	199	0
	0	222	0	222	0	0	1	217	0	0	1	843	0	0	0	0	0	219	0	201	0	0	202	0	0	217	0	0	0	218	0	0	0	0	217	221	0	0	221	0	0	0	0	0	0	1	0	200	0
	0	222	0	222	0	0	1	217	0	0	1	845	0	0	0	0	0	219	0	202	0	0	202	0	0	217	0	0	0	218	0	0	0	0	218	221	0	0	222	0	0	0	0	0	0	1	0	201	0
	0	222	0	223	0	0	1	217	0	0	1	848	0	0	0	0	0	220	0	203	0	0	202	0	0	218	0	0	0	218	0	0	0	0	219	222	0	0	222	0	0	0	0	0	0	1	0	201	0
	0	222	0	224	0	0	1	218	0	0	1	850	0	0	0	0	0	220	0	204	0	0	203	0	0	219	0	0	0	218	0	0	0	0	219	222	0	0	223	0	0	0	0	0	0	1	0	202	0
	0	222	0	225	0	0	1	218	0	0	1	852	0	0	0	0	0	220	0	205	0	0	204	0	0	219	0	0	0	219	0	0	0	0	219	223	0	0	224	0	0	0	0	0	0	1	0	202	0
	0	222	0	226	0	0	1	218	0	0	1	855	0	0	0	0	0	221	0	205	0	0	204	0	0	220	0	0	0	219	0	0	0	0	220	223	0	0	225	0	0	0	0	0	0	1	0	202	0
	0	222	0	226	0	0	1	219	0	0	1	857	0	0	0	0	0	221	0	206	0	0	205	0	0	221	0	0	0	219	0	0	0	0	220	223	0	0	225	0	0	0	0	0	0	1	0	202	0
	0	223	0	227	0	0	1	219	0	0	1	858	0	0	0	0	0	221	0	206	0	0	206	0	0	221	0	0	0	220	0	0	0	0	221	224	0	0	226	0	0	0	0	0	0	1	0	203	0
	0	223	0	228	0	0	1	219	0	0	1	860	0	0	0	0	0	221	0	207	0	0	206	0	0	221	0	0	0	221	0	0	0	0	221	224	0	0	226	0	0	0	0	0	0	1	0	204	0
	0	223	0	229	0	0	1	219	0	0	1	862	0	0	0	0	0	222	0	208	0	0	206	0	0	222	0	0	0	221	0	0	0	0	221	225	0	0	226	0	0	0	0	0	0	1	0	205	0
	0	224	0	230	0	0	1	220	0	0	1	864	0	0	0	0	0	223	0	208	0	0	206	0	0	223	0	0	0	221	0	0	0	0	222	226	0	0	226	0	0	0	0	0	0	1	0	206	0
	0	225	0	231	0	0	1	220	0	0	1	866	0	0	0	0	0	223	0	208	0	0	206	0	0	223	0	0	0	221	0	0	0	0	222	227	0	0	226	0	0	0	0	0	0	1	0	207	0
	0	226	0	231	0	0	1	221	0	0	1	868	0	0	0	0	0	223	0	209	0	0	207	0	0	224	0	0	0	221	0	0	0	0	222	228	0	0	226	0	0	0	0	0	0	1	0	208	0
	0	226	0	231	0	0	1	222	0	0	1	871	0	0	0	0	0	223	0	210	0	0	208	0	0	224	0	0	0	221	0	0	0	0	223	229	0	0	226	0	0	0	0	0	0	1	0	209	0
	0	226	0	232	0	0	1	223	0	0	1	873	0	0	0	0	0	224	0	211	0	0	208	0	0	225	0	0	0	221	0	0	0	0	223	229	0	0	227	0	0	0	0	0	0	1	0	210	0
	0	226	0	233	0	0	1	224	0	0	1	874	0	0	0	0	0	225	0	212	0	0	209	0	0	225	0	0	0	221	0	0	0	0	223	230	0	0	227	0	0	0	0	0	0	1	0	210	0
	0	226	0	233	0	0	1	225	0	0	1	876	0	0	0	0	0	225	0	212	0	0	210	0	0	225	0	0	0	222	0	0	0	0	224	230	0	0	228	0	0	0	0	0	0	1	0	210	0
	0	226	0	233	0	0	1	226	0	0	1	878	0	0	0	0	0	226	0	212	0	0	211	0	0	225	0	0	0	223	0	0	0	0	224	230	0	0	228	0	0	0	0	0	0	1	0	211	0
	0	226	0	234	0	0	1	226	0	0	1	881	0	0	0	0	0	227	0	213	0	0	211	0	0	225	0	0	0	224	0	0	0	0	225	231	0	0	228	0	0	0	0	0	0	1	0	212	0
	0	226	0	234	0	0	1	227	0	0	1	883	0	0	0	0	0	227	0	214	0	0	212	0	0	225	0	0	0	225	0	0	0	0	225	231	0	0	229	0	0	0	0	0	0	1	0	212	0
	0	226	0	234	0	0	1	227	0	0	1	885	0	0	0	0	0	227	0	215	0	0	213	0	0	225	0	0	0	226	0	0	0	0	226	232	0	0	230	0	0	0	0	0	0	1	0	213	0
	0	226	0	234	0	0	1	228	0	0	1	886	0	0	0	0	0	228	0	215	0	0	213	0	0	225	0	0	0	227	0	0	0	0	227	233	0	0	231	0	0	0	0	0	0	1	0	214	0
	0	226	0	234	0	0	1	229	0	0	1	887	0	0	0	0	0	229	0	216	0	0	213	0	0	225	0	0	0	228	0	0	0	0	228	234	0	0	231	0	0	0	0	0	0	1	0	215	0
	0	226	0	234	0	0	1	229	0	0	1	888	0	0	0	0	0	230	0	217	0	0	213	0	0	226	0	0	0	229	0	0	0	0	228	235	0	0	231	0	0	0	0	0	0	1	0	216	0
	0	227	0	235	0	0	1	230	0	0	1	889	0	0	0	0	0	231	0	218	0	0	214	0	0	226	0	0	0	229	0	0	0	0	229	236	0	0	231	0	0	0	0	0	0	1	0	216	0
	0	228	0	236	0	0	1	230	0	0	1	891	0	0	0	0	0	231	0	219	0	0	214	0	0	226	0	0	0	229	0	0	0	0	229	236	0	0	231	0	0	0	0	0	0	1	0	217	0
	0	228	0	237	0	0	1	230	0	0	1	894	0	0	0	0	0	231	0	219	0	0	214	0	0	226	0	0	0	229	0	0	0	0	230	236	0	0	232	0	0	0	0	0	0	1	0	218	0
	0	229	0	238	0	0	1	230	0	0	1	896	0	0	0	0	0	231	0	219	0	0	214	0	0	226	0	0	0	230	0	0	0	0	230	237	0	0	233	0	0	0	0	0	0	1	0	218	0
	0	229	0	239	0	0	1	230	0	0	1	898	0	0	0	0	0	231	0	219	0	0	215	0	0	227	0	0	0	231	0	0	0	0	230	238	0	0	234	0	0	0	0	0	0	1	0	219	0
	0	229	0	239	0	0	1	231	0	0	1	900	0	0	0	0	0	232	0	220	0	0	216	0	0	228	0	0	0	231	0	0	0	0	230	238	0	0	234	0	0	0	0	0	0	1	0	220	0
	0	230	0	240	0	0	1	231	0	0	1	903	0	0	0	0	0	233	0	221	0	0	216	0	0	229	0	0	0	232	0	0	0	0	230	239	0	0	234	0	0	0	0	0	0	1	0	220	0
	0	230	0	241	0	0	1	232	0	0	1	904	0	0	0	0	0	234	0	222	0	0	217	0	0	229	0	0	0	232	0	0	0	0	231	239	0	0	235	0	0	0	0	0	0	1	0	221	0
	0	231	0	241	0	0	1	233	0	0	1	906	0	0	0	0	0	235	0	223	0	0	218	0	0	229	0	0	0	232	0	0	0	0	232	240	0	0	235	0	0	0	0	0	0	1	0	221	0
	0	231	0	241	0	0	1	234	0	0	1	908	0	0	0	0	0	235	0	223	0	0	218	0	0	230	0	0	0	232	0	0	0	0	232	240	0	0	235	0	0	0	0	0	0	1	0	221	0
	0	231	0	241	0	0	1	234	0	0	1	910	0	0	0	0	0	235	0	223	0	0	219	0	0	230	0	0	0	232	0	0	0	0	233	241	0	0	235	0	0	0	0	0	0	1	0	221	0
	0	232	0	242	0	0	1	235	0	0	1	913	0	0	0	0	0	235	0	223	0	0	219	0	0	231	0	0	0	232	0	0	0	0	233	242	0	0	235	0	0	0	0	0	0	1	0	222	0
	0	233	0	242	0	0	1	236	0	0	1	914	0	0	0	0	0	236	0	224	0	0	220	0	0	232	0	0	0	233	0	0	0	0	233	243	0	0	235	0	0	0	0	0	0	1	0	222	0
	0	233	0	242	0	0	1	236	0	0	1	915	0	0	0	0	0	237	0	224	0	0	221	0	0	233	0	0	0	234	0	0	0	0	233	243	0	0	235	0	0	0	0	0	0	1	0	223	0
	0	233	0	243	0	0	1	237	0	0	1	918	0	0	0	0	0	237	0	225	0	0	221	0	0	233	0	0	0	235	0	0	0	0	233	244	0	0	235	0	0	0	0	0	0	1	0	223	0
	0	234	0	243	0	0	1	238	0	0	1	921	0	0	0	0	0	237	0	226	0	0	222	0	0	233	0	0	0	236	0	0	0	0	233	245	0	0	235	0	0	0	0	0	0	1	0	223	0
	0	234	0	243	0	0	1	239	0	0	1	924	0	0	0	0	0	237	0	226	0	0	223	0	0	234	0	0	0	236	0	0	0	0	233	246	0	0	235	0	0	0	0	0	0	1	0	224	0
	0	234	0	244	0	0	1	240	0	0	1	927	0	0	0	0	0	237	0	227	0	0	224	0	0	235	0	0	0	236	0	0	0	0	234	247	0	0	235	0	0	0	0	0	0	1	0	224	0
	0	234	0	245	0	0	1	240	0	0	1	929	0	0	0	0	0	237	0	228	0	0	225	0	0	235	0	0	0	236	0	0	0	0	235	247	0	0	235	0	0	0	0	0	0	1	0	225	0
	0	234	0	246	0	0	1	241	0	0	1	930	0	0	0	0	0	238	0	229	0	0	226	0	0	235	0	0	0	236	0	0	0	0	235	248	0	0	236	0	0	0	0	0	0	1	0	226	0
	0	234	0	247	0	0	1	242	0	0	1	933	0	0	0	0	0	239	0	229	0	0	226	0	0	235	0	0	0	236	0	0	0	0	236	249	0	0	237	0	0	0	0	0	0	1	0	227	0
	0	235	0	248	0	0	1	243	0	0	1	935	0	0	0	0	0	240	0	229	0	0	227	0	0	236	0	0	0	237	0	0	0	0	237	249	0	0	237	0	0	0	0	0	0	1	0	228	0
	0	236	0	249	0	0	1	243	0	0	1	936	0	0	0	0	0	240	0	229	0	0	228	0	0	237	0	0	0	238	0	0	0	0	237	250	0	0	238	0	0	0	0	0	0	1	0	229	0
	0	237	0	250	0	0	1	243	0	0	1	939	0	0	0	0	0	241	0	229	0	0	228	0	0	237	0	0	0	238	0	0	0	0	238	251	0	0	239	0	0	0	0	0	0	1	0	230	0
	0	237	0	251	0	0	1	243	0	0	1	942	0	0	0	0	0	241	0	230	0	0	228	0	0	238	0	0	0	238	0	0	0	0	239	252	0	0	239	0	0	0	0	0	0	1	0	230	0
	0	238	0	252	0	0	1	243	0	0	1	943	0	0	0	0	0	242	0	231	0	0	228	0	0	239	0	0	0	238	0	0	0	0	240	252	0	0	239	0	0	0	0	0	0	1	0	231	0
	0	239	0	252	0	0	1	244	0	0	1	945	0	0	0	0	0	243	0	231	0	0	229	0	0	239	0	0	0	238	0	0	0	0	241	252	0	0	239	0	0	0	0	0	0	1	0	232	0
	0	239	0	253	0	0	1	245	0	0	1	947	0	0	0	0	0	243	0	232	0	0	229	0	0	240	0	0	0	239	0	0	0	0	241	252	0	0	240	0	0	0	0	0	0	1	0	232	0
	0	240	0	254	0	0	1	245	0	0	1	948	0	0	0	0	0	244	0	233	0	0	229	0	0	240	0	0	0	239	0	0	0	0	241	252	0	0	240	0	0	0	0	0	0	1	0	233	0
	0	241	0	254	0	0	1	246	0	0	1	951	0	0	0	0	0	244	0	234	0	0	230	0	0	241	0	0	0	240	0	0	0	0	242	252	0	0	240	0	0	0	0	0	0	1	0	233	0
	0	242	0	255	0	0	1	246	0	0	1	952	0	0	0	0	0	244	0	235	0	0	231	0	0	242	0	0	0	241	0	0	0	0	243	252	0	0	240	0	0	0	0	0	0	1	0	233	0
	0	243	0	256	0	0	1	247	0	0	1	955	0	0	0	0	0	244	0	236	0	0	232	0	0	243	0	0	0	242	0	0	0	0	243	252	0	0	240	0	0	0	0	0	0	1	0	234	0
	0	244	0	257	0	0	1	248	0	0	1	957	0	0	0	0	0	244	0	237	0	0	232	0	0	244	0	0	0	243	0	0	0	0	244	252	0	0	240	0	0	0	0	0	0	1	0	235	0
	0	244	0	258	0	0	1	248	0	0	1	958	0	0	0	0	0	245	0	237	0	0	232	0	0	245	0	0	0	243	0	0	0	0	245	253	0	0	241	0	0	0	0	0	0	1	0	235	0
	0	245	0	259	0	0	1	248	0	0	1	960	0	0	0	0	0	246	0	237	0	0	232	0	0	246	0	0	0	243	0	0	0	0	245	254	0	0	241	0	0	0	0	0	0	1	0	235	0
	0	246	0	260	0	0	1	249	0	0	1	961	0	0	0	0	0	246	0	237	0	0	233	0	0	247	0	0	0	243	0	0	0	0	246	254	0	0	242	0	0	0	0	0	0	1	0	235	0
	0	246	0	261	0	0	1	249	0	0	1	963	0	0	0	0	0	246	0	237	0	0	234	0	0	247	0	0	0	243	0	0	0	0	246	254	0	0	243	0	0	0	0	0	0	1	0	236	0
	0	246	0	261	0	0	1	249	0	0	1	964	0	0	0	0	0	246	0	238	0	0	235	0	0	248	0	0	0	244	0	0	0	0	247	255	0	0	244	0	0	0	0	0	0	1	0	236	0
	0	246	0	261	0	0	1	250	0	0	1	967	0	0	0	0	0	247	0	239	0	0	236	0	0	248	0	0	0	245	0	0	0	0	248	256	0	0	245	0	0	0	0	0	0	1	0	236	0
	0	247	0	261	0	0	1	250	0	0	1	968	0	0	0	0	0	247	0	239	0	0	237	0	0	249	0	0	0	246	0	0	0	0	248	257	0	0	245	0	0	0	0	0	0	1	0	236	0
	0	247	0	262	0	0	1	250	0	0	1	969	0	0	0	0	0	248	0	240	0	0	238	0	0	250	0	0	0	247	0	0	0	0	249	258	0	0	246	0	0	0	0	0	0	1	0	237	0
	0	247	0	262	0	0	1	250	0	0	1	971	0	0	0	0	0	249	0	240	0	0	239	0	0	251	0	0	0	247	0	0	0	0	249	259	0	0	247	0	0	0	0	0	0	1	0	237	0
	0	248	0	262	0	0	1	250	0	0	1	972	0	0	0	0	0	250	0	241	0	0	240	0	0	252	0	0	0	248	0	0	0	0	249	259	0	0	248	0	0	0	0	0	0	1	0	238	0
	0	248	0	263	0	0	1	251	0	0	1	975	0	0	0	0	0	250	0	242	0	0	241	0	0	253	0	0	0	249	0	0	0	0	249	259	0	0	249	0	0	0	0	0	0	1	0	239	0
	0	249	0	263	0	0	1	252	0	0	1	976	0	0	0	0	0	251	0	243	0	0	242	0	0	254	0	0	0	250	0	0	0	0	249	259	0	0	250	0	0	0	0	0	0	1	0	239	0
	0	249	0	264	0	0	1	252	0	0	1	978	0	0	0	0	0	251	0	244	0	0	243	0	0	255	0	0	0	251	0	0	0	0	250	260	0	0	250	0	0	0	0	0	0	1	0	240	0
	0	249	0	264	0	0	1	253	0	0	1	980	0	0	0	0	0	251	0	245	0	0	243	0	0	255	0	0	0	251	0	0	0	0	251	261	0	0	250	0	0	0	0	0	0	1	0	240	0
	0	250	0	264	0	0	1	253	0	0	1	983	0	0	0	0	0	252	0	246	0	0	244	0	0	255	0	0	0	251	0	0	0	0	251	262	0	0	251	0	0	0	0	0	0	1	0	240	0
	0	251	0	264	0	0	1	254	0	0	1	984	0	0	0	0	0	252	0	247	0	0	245	0	0	256	0	0	0	251	0	0	0	0	252	262	0	0	251	0	0	0	0	0	0	1	0	240	0
	0	252	0	265	0	0	1	255	0	0	1	985	0	0	0	0	0	253	0	248	0	0	245	0	0	256	0	0	0	252	0	0	0	0	253	262	0	0	252	0	0	0	0	0	0	1	0	240	0
	0	253	0	265	0	0	1	255	0	0	1	988	0	0	0	0	0	254	0	248	0	0	245	0	0	256	0	0	0	252	0	0	0	0	253	263	0	0	252	0	0	0	0	0	0	1	0	240	0
	0	253	0	265	0	0	1	256	0	0	1	991	0	0	0	0	0	255	0	249	0	0	246	0	0	257	0	0	0	253	0	0	0	0	253	264	0	0	253	0	0	0	0	0	0	1	0	240	0
	0	254	0	266	0	0	1	257	0	0	1	993	0	0	0	0	0	256	0	249	0	0	247	0	0	257	0	0	0	253	0	0	0	0	253	265	0	0	253	0	0	0	0	0	0	1	0	241	0
	0	254	0	267	0	0	1	257	0	0	1	995	0	0	0	0	0	257	0	250	0	0	247	0	0	258	0	0	0	254	0	0	0	0	253	265	0	0	254	0	0	0	0	0	0	1	0	242	0
	0	255	0	267	0	0	1	257	0	0	1	996	0	0	0	0	0	257	0	251	0	0	247	0	0	258	0	0	0	255	0	0	0	0	254	266	0	0	255	0	0	0	0	0	0	1	0	242	0
	0	255	0	268	0	0	1	258	0	0	1	999	0	0	0	0	0	257	0	252	0	0	248	0	0	258	0	0	0	256	0	0	0	0	254	267	0	0	255	0	0	0	0	0	0	1	0	242	0
	0	255	0	268	0	0	1	259	0	0	1	1001	0	0	0	0	0	257	0	252	0	0	249	0	0	258	0	0	0	257	0	0	0	0	254	267	0	0	255	0	0	0	0	0	0	1	0	243	0
	0	255	0	269	0	0	1	259	0	0	1	1003	0	0	0	0	0	258	0	252	0	0	249	0	0	259	0	0	0	258	0	0	0	0	255	267	0	0	256	0	0	0	0	0	0	1	0	244	0
	0	256	0	269	0	0	1	259	0	0	1	1005	0	0	0	0	0	259	0	252	0	0	249	0	0	259	0	0	0	259	0	0	0	0	256	268	0	0	257	0	0	0	0	0	0	1	0	245	0
	0	256	0	270	0	0	1	260	0	0	1	1007	0	0	0	0	0	259	0	252	0	0	249	0	0	260	0	0	0	260	0	0	0	0	256	269	0	0	258	0	0	0	0	0	0	1	0	246	0
	0	257	0	270	0	0	1	261	0	0	1	1009	0	0	0	0	0	260	0	253	0	0	249	0	0	260	0	0	0	260	0	0	0	0	257	269	0	0	259	0	0	0	0	0	0	1	0	247	0
	0	258	0	270	0	0	1	261	0	0	1	1011	0	0	0	0	0	260	0	254	0	0	249	0	0	260	0	0	0	261	0	0	0	0	258	270	0	0	260	0	0	0	0	0	0	1	0	248	0
	0	259	0	271	0	0	1	262	0	0	1	1013	0	0	0	0	0	260	0	254	0	0	250	0	0	261	0	0	0	261	0	0	0	0	258	270	0	0	260	0	0	0	0	0	0	1	0	248	0
	0	259	0	271	0	0	1	262	0	0	1	1016	0	0	0	0	0	261	0	254	0	0	251	0	0	262	0	0	0	261	0	0	0	0	258	270	0	0	261	0	0	0	0	0	0	1	0	249	0
	0	259	0	272	0	0	1	262	0	0	1	1017	0	0	0	0	0	262	0	255	0	0	252	0	0	262	0	0	0	262	0	0	0	0	258	270	0	0	262	0	0	0	0	0	0	1	0	249	0
	0	259	0	272	0	0	1	263	0	0	1	1019	0	0	0	0	0	262	0	256	0	0	252	0	0	262	0	0	0	262	0	0	0	0	259	270	0	0	262	0	0	0	0	0	0	1	0	250	0
	0	259	0	273	0	0	1	264	0	0	1	1021	0	0	0	0	0	262	0	257	0	0	253	0	0	263	0	0	0	263	0	0	0	0	259	270	0	0	263	0	0	0	0	0	0	1	0	251	0
	0	260	0	273	0	0	1	265	0	0	1	1023	0	0	0	0	0	263	0	257	0	0	253	0	0	264	0	0	0	263	0	0	0	0	260	271	0	0	264	0	0	0	0	0	0	1	0	251	0
	0	260	0	273	0	0	1	265	0	0	1	1025	0	0	0	0	0	263	0	257	0	0	254	0	0	265	0	0	0	264	0	0	0	0	261	272	0	0	265	0	0	0	0	0	0	1	0	252	0
	0	260	0	274	0	0	1	265	0	0	1	1026	0	0	0	0	0	263	0	257	0	0	255	0	0	265	0	0	0	264	0	0	0	0	261	272	0	0	266	0	0	0	0	0	0	1	0	252	0
	0	260	0	275	0	0	1	266	0	0	1	1029	0	0	0	0	0	263	0	257	0	0	256	0	0	266	0	0	0	265	0	0	0	0	262	272	0	0	266	0	0	0	0	0	0	1	0	252	0
	0	260	0	276	0	0	1	266	0	0	1	1032	0	0	0	0	0	263	0	257	0	0	257	0	0	267	0	0	0	265	0	0	0	0	262	273	0	0	267	0	0	0	0	0	0	1	0	252	0
	0	261	0	277	0	0	1	267	0	0	1	1035	0	0	0	0	0	263	0	257	0	0	257	0	0	267	0	0	0	265	0	0	0	0	262	273	0	0	267	0	0	0	0	0	0	1	0	253	0
	0	262	0	278	0	0	1	268	0	0	1	1036	0	0	0	0	0	264	0	257	0	0	258	0	0	268	0	0	0	266	0	0	0	0	263	274	0	0	267	0	0	0	0	0	0	1	0	253	0
	0	262	0	279	0	0	1	268	0	0	1	1038	0	0	0	0	0	264	0	257	0	0	259	0	0	268	0	0	0	267	0	0	0	0	264	275	0	0	267	0	0	0	0	0	0	1	0	253	0
	0	262	0	280	0	0	1	268	0	0	1	1040	0	0	0	0	0	265	0	258	0	0	260	0	0	268	0	0	0	267	0	0	0	0	264	275	0	0	267	0	0	0	0	0	0	1	0	253	0
	0	263	0	280	0	0	1	269	0	0	1	1042	0	0	0	0	0	266	0	259	0	0	260	0	0	269	0	0	0	268	0	0	0	0	265	276	0	0	267	0	0	0	0	0	0	1	0	254	0
	0	264	0	281	0	0	1	269	0	0	1	1044	0	0	0	0	0	267	0	259	0	0	260	0	0	269	0	0	0	268	0	0	0	0	266	276	0	0	267	0	0	0	0	0	0	1	0	254	0
	0	265	0	281	0	0	1	270	0	0	1	1047	0	0	0	0	0	267	0	260	0	0	260	0	0	270	0	0	0	268	0	0	0	0	266	277	0	0	268	0	0	0	0	0	0	1	0	254	0
	0	266	0	282	0	0	1	270	0	0	1	1049	0	0	0	0	0	268	0	260	0	0	261	0	0	270	0	0	0	268	0	0	0	0	267	277	0	0	269	0	0	0	0	0	0	1	0	255	0
	0	267	0	282	0	0	1	271	0	0	1	1051	0	0	0	0	0	269	0	260	0	0	261	0	0	271	0	0	0	268	0	0	0	0	268	278	0	0	269	0	0	0	0	0	0	1	0	255	0
	0	268	0	282	0	0	1	272	0	0	1	1053	0	0	0	0	0	270	0	260	0	0	262	0	0	271	0	0	0	268	0	0	0	0	268	279	0	0	270	0	0	0	0	0	0	1	0	256	0
	0	269	0	282	0	0	1	273	0	0	1	1056	0	0	0	0	0	271	0	261	0	0	262	0	0	271	0	0	0	269	0	0	0	0	269	280	0	0	270	0	0	0	0	0	0	1	0	256	0
	0	269	0	283	0	0	1	274	0	0	1	1058	0	0	0	0	0	271	0	261	0	0	262	0	0	271	0	0	0	269	0	0	0	0	269	281	0	0	271	0	0	0	0	0	0	1	0	257	0
	0	269	0	283	0	0	1	275	0	0	1	1060	0	0	0	0	0	271	0	262	0	0	263	0	0	272	0	0	0	269	0	0	0	0	270	281	0	0	271	0	0	0	0	0	0	1	0	257	0
	0	269	0	283	0	0	1	276	0	0	1	1063	0	0	0	0	0	272	0	263	0	0	263	0	0	272	0	0	0	270	0	0	0	0	270	281	0	0	272	0	0	0	0	0	0	1	0	257	0
	0	270	0	284	0	0	1	276	0	0	1	1066	0	0	0	0	0	272	0	264	0	0	263	0	0	272	0	0	0	270	0	0	0	0	270	281	0	0	273	0	0	0	0	0	0	1	0	257	0
	0	271	0	285	0	0	1	276	0	0	1	1067	0	0	0	0	0	273	0	264	0	0	264	0	0	272	0	0	0	270	0	0	0	0	271	282	0	0	274	0	0	0	0	0	0	1	0	258	0
	0	271	0	285	0	0	1	276	0	0	1	1068	0	0	0	0	0	273	0	265	0	0	265	0	0	273	0	0	0	271	0	0	0	0	272	283	0	0	274	0	0	0	0	0	0	1	0	258	0
	0	272	0	286	0	0	1	277	0	0	1	1071	0	0	0	0	0	274	0	265	0	0	265	0	0	274	0	0	0	271	0	0	0	0	272	284	0	0	275	0	0	0	0	0	0	1	0	259	0
	0	272	0	287	0	0	1	277	0	0	1	1073	0	0	0	0	0	275	0	265	0	0	265	0	0	274	0	0	0	272	0	0	0	0	272	285	0	0	275	0	0	0	0	0	0	1	0	260	0
	0	272	0	287	0	0	1	277	0	0	1	1075	0	0	0	0	0	276	0	265	0	0	266	0	0	275	0	0	0	272	0	0	0	0	272	286	0	0	276	0	0	0	0	0	0	1	0	260	0
	0	273	0	287	0	0	1	277	0	0	1	1077	0	0	0	0	0	276	0	266	0	0	266	0	0	275	0	0	0	273	0	0	0	0	273	286	0	0	276	0	0	0	0	0	0	1	0	261	0
		271.25		285.5				276.5										273.875		264.625						273.375
		1.281739889		1.511857892				0.534522484										1.642080562		0.916125381						1.302470181
[truncated: 1 more columns]
