# Supplementary material for: Towards social autonomous vehicles: Efficient collision avoidance scheme using Richardson’s arms race model
Source: PLoS One. 2017 Oct 17;12(10):e0186103. doi: 10.1371/journal.pone.0186103 (PMC5645089; doi:10.1371/journal.pone.0186103)
Supplement: S9 Text — (CSV) [file pone.0186103.s009.csv]

BehaviorSpace results (NetLogo 5.3.1)
whole scenarios.nlogo
experiment1_social_70both_30 speed_safetydistance1
10/26/2016 18:50:09:397 +0500
min-pxcor	max-pxcor	min-pycor	max-pycor
-30	30	-20	20
[run number]	1	2	3	4	5	6	7	8	9	10	11	12	13	14	15	16	17	18	19	20	21	22	23	24	25	26	27	28	29	30	31	32	33	34	35	36	37	38	39	40	41	42	43	44	45	46	47	48	49
min_velocity	0.3	0.3	0.3	0.3	0.3	0.3	0.3	0.3	0.3	0.3	0.3	0.3	0.3	0.3	0.3	0.3	0.3	0.3	0.3	0.3	0.3	0.3	0.3	0.3	0.3	0.3	0.3	0.3	0.3	0.3	0.3	0.3	0.3	0.3	0.3	0.3	0.3	0.3	0.3	0.3	0.3	0.3	0.3	0.3	0.3	0.3	0.3	0.3	0.3
max_velocity	0.3	0.3	0.3	0.3	0.3	0.3	0.3	0.3	0.3	0.3	0.3	0.3	0.3	0.3	0.3	0.3	0.3	0.3	0.3	0.3	0.3	0.3	0.3	0.3	0.3	0.3	0.3	0.3	0.3	0.3	0.3	0.3	0.3	0.3	0.3	0.3	0.3	0.3	0.3	0.3	0.3	0.3	0.3	0.3	0.3	0.3	0.3	0.3	0.3
No_of_Red_AVs	70	70	70	70	70	70	70	70	70	70	70	70	70	70	70	70	70	70	70	70	70	70	70	70	70	70	70	70	70	70	70	70	70	70	70	70	70	70	70	70	70	70	70	70	70	70	70	70	70
No_of_Black_AVs	70	70	70	70	70	70	70	70	70	70	70	70	70	70	70	70	70	70	70	70	70	70	70	70	70	70	70	70	70	70	70	70	70	70	70	70	70	70	70	70	70	70	70	70	70	70	70	70	70
Sonar_Range	2.5	2.5	2.5	2.5	2.5	2.5	2.5	2.5	2.5	2.5	2.5	2.5	2.5	2.5	2.5	2.5	2.5	2.5	2.5	2.5	2.5	2.5	2.5	2.5	2.5	2.5	2.5	2.5	2.5	2.5	2.5	2.5	2.5	2.5	2.5	2.5	2.5	2.5	2.5	2.5	2.5	2.5	2.5	2.5	2.5	2.5	2.5	2.5	2.5
max_acceleration	0.1	0.1	0.1	0.1	0.1	0.1	0.1	0.1	0.1	0.1	0.1	0.1	0.1	0.1	0.1	0.1	0.1	0.1	0.1	0.1	0.1	0.1	0.1	0.1	0.1	0.1	0.1	0.1	0.1	0.1	0.1	0.1	0.1	0.1	0.1	0.1	0.1	0.1	0.1	0.1	0.1	0.1	0.1	0.1	0.1	0.1	0.1	0.1	0.1
deceleration	0.1	0.1	0.1	0.1	0.1	0.1	0.1	0.1	0.1	0.1	0.1	0.1	0.1	0.1	0.1	0.1	0.1	0.1	0.1	0.1	0.1	0.1	0.1	0.1	0.1	0.1	0.1	0.1	0.1	0.1	0.1	0.1	0.1	0.1	0.1	0.1	0.1	0.1	0.1	0.1	0.1	0.1	0.1	0.1	0.1	0.1	0.1	0.1	0.1
scenarios	"AllSocialAVs"	"AllSocialAVs"	"AllSocialAVs"	"AllSocialAVs"	"AllSocialAVs"	"AllSocialAVs"	"AllSocialAVs"	"AllSocialAVs"	"AllSocialAVs"	"AllSocialAVs"	"AllSocialAVs"	"AllSocialAVs"	"AllSocialAVs"	"AllSocialAVs"	"AllSocialAVs"	"AllSocialAVs"	"AllSocialAVs"	"AllSocialAVs"	"AllSocialAVs"	"AllSocialAVs"	"AllSocialAVs"	"AllSocialAVs"	"AllSocialAVs"	"AllSocialAVs"	"AllSocialAVs"	"AllSocialAVs"	"AllSocialAVs"	"AllSocialAVs"	"AllSocialAVs"	"AllSocialAVs"	"AllSocialAVs"	"AllSocialAVs"	"AllSocialAVs"	"AllSocialAVs"	"AllSocialAVs"	"AllSocialAVs"	"AllSocialAVs"	"AllSocialAVs"	"AllSocialAVs"	"AllSocialAVs"	"AllSocialAVs"	"AllSocialAVs"	"AllSocialAVs"	"AllSocialAVs"	"AllSocialAVs"	"AllSocialAVs"	"AllSocialAVs"	"AllSocialAVs"	"AllSocialAVs"
minimum-safety_distance	1	1	1	1	1	1	1	1	1	1	1	1	1	1	1	1	1	1	1	1	1	1	1	1	1	1	1	1	1	1	1	1	1	1	1	1	1	1	1	1	1	1	1	1	1	1	1	1	1
Time_Window	10	10	10	10	10	10	10	10	10	10	10	10	10	10	10	10	10	10	10	10	10	10	10	10	10	10	10	10	10	10	10	10	10	10	10	10	10	10	10	10	10	10	10	10	10	10	10	10	10
[reporter]	sum [no-of-collisions] of turtles	sum [no-of-collisions] of turtles	sum [no-of-collisions] of turtles	sum [no-of-collisions] of turtles	sum [no-of-collisions] of turtles	sum [no-of-collisions] of turtles	sum [no-of-collisions] of turtles	sum [no-of-collisions] of turtles	sum [no-of-collisions] of turtles	sum [no-of-collisions] of turtles	sum [no-of-collisions] of turtles	sum [no-of-collisions] of turtles	sum [no-of-collisions] of turtles	sum [no-of-collisions] of turtles	sum [no-of-collisions] of turtles	sum [no-of-collisions] of turtles	sum [no-of-collisions] of turtles	sum [no-of-collisions] of turtles	sum [no-of-collisions] of turtles	sum [no-of-collisions] of turtles	sum [no-of-collisions] of turtles	sum [no-of-collisions] of turtles	sum [no-of-collisions] of turtles	sum [no-of-collisions] of turtles	sum [no-of-collisions] of turtles	sum [no-of-collisions] of turtles	sum [no-of-collisions] of turtles	sum [no-of-collisions] of turtles	sum [no-of-collisions] of turtles	sum [no-of-collisions] of turtles	sum [no-of-collisions] of turtles	sum [no-of-collisions] of turtles	sum [no-of-collisions] of turtles	sum [no-of-collisions] of turtles	sum [no-of-collisions] of turtles	sum [no-of-collisions] of turtles	sum [no-of-collisions] of turtles	sum [no-of-collisions] of turtles	sum [no-of-collisions] of turtles	sum [no-of-collisions] of turtles	sum [no-of-collisions] of turtles	sum [no-of-collisions] of turtles	sum [no-of-collisions] of turtles	sum [no-of-collisions] of turtles	sum [no-of-collisions] of turtles	sum [no-of-collisions] of turtles	sum [no-of-collisions] of turtles	sum [no-of-collisions] of turtles	sum [no-of-collisions] of turtles
[final]	0	812	0	293	0	0	788	0	551	0	0	0	0	0	0	1380	0	0	258	551	290	0	551	0	253	0	0	270	551	0	0	551	0	283	0	273	0	0	1	0	267	262	0	822	569	271	270	275	551
[min]	0	0	0	0	0	0	0	0	0	0	0	0	0	0	0	0	0	0	0	0	0	0	0	0	0	0	0	0	0	0	0	0	0	0	0	0	0	0	0	0	0	0	0	0	0	0	0	0	0
[max]	0	812	0	293	0	0	788	0	551	0	0	0	0	0	0	1380	0	0	258	551	290	0	551	0	253	0	0	270	551	0	0	551	0	283	0	273	0	0	1	0	267	262	0	822	569	271	270	275	551
[mean]	0	409.8949275	0	140.3442029	0	0	396.0108696	0	275.5	0	0	0	0	0	0	689.240942	0	0	129.8695652	275.5	149.4728261	0	275.5	0	128.3188406	0	0	138.7028986	273.6286232	0	0	275.5	0	142.9275362	0	137.3061594	0	0	0.998188406	0	134.4637681	130.2753623	0	410.4873188	286.8568841	139.9583333	132.9637681	141.7862319	275.5
[steps]	551	551	551	551	551	551	551	551	551	551	551	551	551	551	551	551	551	551	551	551	551	551	551	551	551	551	551	551	551	551	551	551	551	551	551	551	551	551	551	551	551	551	551	551	551	551	551	551	551
[all run data]	sum [no-of-collisions] of turtles	sum [no-of-collisions] of turtles	sum [no-of-collisions] of turtles	sum [no-of-collisions] of turtles	sum [no-of-collisions] of turtles	sum [no-of-collisions] of turtles	sum [no-of-collisions] of turtles	sum [no-of-collisions] of turtles	sum [no-of-collisions] of turtles	sum [no-of-collisions] of turtles	sum [no-of-collisions] of turtles	sum [no-of-collisions] of turtles	sum [no-of-collisions] of turtles	sum [no-of-collisions] of turtles	sum [no-of-collisions] of turtles	sum [no-of-collisions] of turtles	sum [no-of-collisions] of turtles	sum [no-of-collisions] of turtles	sum [no-of-collisions] of turtles	sum [no-of-collisions] of turtles	sum [no-of-collisions] of turtles	sum [no-of-collisions] of turtles	sum [no-of-collisions] of turtles	sum [no-of-collisions] of turtles	sum [no-of-collisions] of turtles	sum [no-of-collisions] of turtles	sum [no-of-collisions] of turtles	sum [no-of-collisions] of turtles	sum [no-of-collisions] of turtles	sum [no-of-collisions] of turtles	sum [no-of-collisions] of turtles	sum [no-of-collisions] of turtles	sum [no-of-collisions] of turtles	sum [no-of-collisions] of turtles	sum [no-of-collisions] of turtles	sum [no-of-collisions] of turtles	sum [no-of-collisions] of turtles	sum [no-of-collisions] of turtles	sum [no-of-collisions] of turtles	sum [no-of-collisions] of turtles	sum [no-of-collisions] of turtles	sum [no-of-collisions] of turtles	sum [no-of-collisions] of turtles	sum [no-of-collisions] of turtles	sum [no-of-collisions] of turtles	sum [no-of-collisions] of turtles	sum [no-of-collisions] of turtles	sum [no-of-collisions] of turtles	sum [no-of-collisions] of turtles
	0	0	0	0	0	0	0	0	0	0	0	0	0	0	0	0	0	0	0	0	0	0	0	0	0	0	0	0	0	0	0	0	0	0	0	0	0	0	0	0	0	0	0	0	0	0	0	0	0
	0	2	0	0	0	0	1	0	1	0	0	0	0	0	0	3	0	0	0	1	0	0	1	0	1	0	0	0	0	0	0	1	0	1	0	0	0	0	1	0	1	1	0	2	0	1	0	1	1
	0	3	0	0	0	0	3	0	2	0	0	0	0	0	0	6	0	0	0	2	1	0	2	0	2	0	0	1	0	0	0	2	0	1	0	1	0	0	1	0	1	2	0	3	1	1	0	2	2
	0	5	0	1	0	0	6	0	3	0	0	0	0	0	0	8	0	0	1	3	2	0	3	0	3	0	0	2	2	0	0	3	0	2	0	2	0	0	1	0	1	2	0	5	2	1	0	2	3
	0	6	0	2	0	0	6	0	4	0	0	0	0	0	0	11	0	0	2	4	3	0	4	0	3	0	0	3	3	0	0	4	0	3	0	2	0	0	1	0	2	2	0	6	3	2	1	3	4
	0	8	0	3	0	0	8	0	5	0	0	0	0	0	0	13	0	0	2	5	4	0	5	0	3	0	0	3	4	0	0	5	0	4	0	3	0	0	1	0	2	3	0	8	5	2	1	4	5
	0	10	0	3	0	0	9	0	6	0	0	0	0	0	0	15	0	0	3	6	4	0	6	0	3	0	0	4	4	0	0	6	0	4	0	4	0	0	1	0	3	4	0	9	7	2	2	5	6
	0	11	0	4	0	0	11	0	7	0	0	0	0	0	0	18	0	0	4	7	5	0	7	0	4	0	0	4	5	0	0	7	0	4	0	5	0	0	1	0	3	4	0	11	7	2	3	6	7
	0	12	0	4	0	0	12	0	8	0	0	0	0	0	0	20	0	0	5	8	5	0	8	0	5	0	0	5	6	0	0	8	0	5	0	5	0	0	1	0	4	5	0	13	8	3	4	7	8
	0	13	0	5	0	0	13	0	9	0	0	0	0	0	0	22	0	0	5	9	6	0	9	0	6	0	0	6	7	0	0	9	0	6	0	5	0	0	1	0	5	5	0	15	8	4	5	8	9
	0	14	0	6	0	0	13	0	10	0	0	0	0	0	0	24	0	0	5	10	7	0	10	0	6	0	0	7	7	0	0	10	0	7	0	5	0	0	1	0	6	6	0	16	9	4	6	9	10
	0	15	0	7	0	0	15	0	11	0	0	0	0	0	0	26	0	0	6	11	8	0	11	0	6	0	0	7	8	0	0	11	0	7	0	5	0	0	1	0	7	6	0	18	10	5	6	9	11
	0	17	0	8	0	0	18	0	12	0	0	0	0	0	0	29	0	0	6	12	9	0	12	0	7	0	0	8	9	0	0	12	0	7	0	6	0	0	1	0	8	6	0	19	12	6	6	10	12
	0	18	0	8	0	0	19	0	13	0	0	0	0	0	0	31	0	0	6	13	9	0	13	0	8	0	0	9	10	0	0	13	0	8	0	6	0	0	1	0	9	6	0	21	14	6	6	10	13
	0	20	0	8	0	0	21	0	14	0	0	0	0	0	0	34	0	0	7	14	10	0	14	0	8	0	0	10	10	0	0	14	0	8	0	6	0	0	1	0	9	6	0	22	16	7	6	10	14
	0	21	0	9	0	0	22	0	15	0	0	0	0	0	0	37	0	0	8	15	11	0	15	0	8	0	0	10	10	0	0	15	0	9	0	7	0	0	1	0	10	7	0	24	18	7	7	10	15
	0	22	0	9	0	0	25	0	16	0	0	0	0	0	0	40	0	0	8	16	11	0	16	0	8	0	0	11	11	0	0	16	0	10	0	8	0	0	1	0	10	8	0	25	20	8	7	11	16
	0	24	0	10	0	0	27	0	17	0	0	0	0	0	0	42	0	0	8	17	12	0	17	0	8	0	0	12	11	0	0	17	0	11	0	9	0	0	1	0	11	9	0	27	20	9	7	11	17
	0	26	0	10	0	0	29	0	18	0	0	0	0	0	0	45	0	0	8	18	12	0	18	0	8	0	0	13	13	0	0	18	0	12	0	10	0	0	1	0	11	9	0	28	21	9	7	11	18
	0	27	0	10	0	0	30	0	19	0	0	0	0	0	0	48	0	0	9	19	12	0	19	0	8	0	0	13	14	0	0	19	0	12	0	11	0	0	1	0	12	9	0	29	21	9	7	12	19
	0	28	0	11	0	0	31	0	20	0	0	0	0	0	0	51	0	0	10	20	13	0	20	0	9	0	0	14	15	0	0	20	0	12	0	12	0	0	1	0	12	10	0	30	23	10	7	12	20
	0	30	0	11	0	0	33	0	21	0	0	0	0	0	0	54	0	0	10	21	14	0	21	0	10	0	0	15	16	0	0	21	0	13	0	13	0	0	1	0	13	10	0	32	23	11	7	12	21
	0	31	0	11	0	0	35	0	22	0	0	0	0	0	0	56	0	0	10	22	15	0	22	0	11	0	0	15	17	0	0	22	0	14	0	13	0	0	1	0	14	10	0	33	23	12	7	13	22
	0	32	0	12	0	0	36	0	23	0	0	0	0	0	0	59	0	0	10	23	16	0	23	0	11	0	0	16	19	0	0	23	0	15	0	14	0	0	1	0	14	11	0	35	24	12	7	14	23
	0	34	0	13	0	0	38	0	24	0	0	0	0	0	0	62	0	0	11	24	17	0	24	0	12	0	0	17	19	0	0	24	0	16	0	14	0	0	1	0	15	12	0	37	24	12	7	15	24
	0	36	0	14	0	0	39	0	25	0	0	0	0	0	0	64	0	0	11	25	18	0	25	0	13	0	0	18	20	0	0	25	0	17	0	15	0	0	1	0	16	13	0	38	25	12	8	15	25
	0	37	0	15	0	0	41	0	26	0	0	0	0	0	0	66	0	0	12	26	19	0	26	0	13	0	0	19	21	0	0	26	0	18	0	15	0	0	1	0	16	14	0	39	26	12	8	16	26
	0	39	0	15	0	0	41	0	27	0	0	0	0	0	0	68	0	0	12	27	20	0	27	0	14	0	0	20	22	0	0	27	0	19	0	16	0	0	1	0	17	15	0	41	28	13	9	16	27
	0	40	0	15	0	0	43	0	28	0	0	0	0	0	0	70	0	0	12	28	21	0	28	0	14	0	0	21	23	0	0	28	0	20	0	17	0	0	1	0	17	15	0	43	28	14	9	16	28
	0	41	0	16	0	0	45	0	29	0	0	0	0	0	0	73	0	0	13	29	21	0	29	0	14	0	0	21	24	0	0	29	0	21	0	17	0	0	1	0	18	16	0	44	28	15	10	16	29
	0	43	0	17	0	0	47	0	30	0	0	0	0	0	0	76	0	0	14	30	21	0	30	0	15	0	0	21	25	0	0	30	0	22	0	18	0	0	1	0	18	16	0	45	30	16	10	16	30
	0	45	0	18	0	0	49	0	31	0	0	0	0	0	0	79	0	0	14	31	22	0	31	0	16	0	0	22	25	0	0	31	0	23	0	19	0	0	1	0	18	16	0	46	31	16	11	17	31
	0	46	0	18	0	0	50	0	32	0	0	0	0	0	0	81	0	0	15	32	22	0	32	0	17	0	0	22	26	0	0	32	0	23	0	20	0	0	1	0	19	16	0	48	32	17	12	18	32
	0	48	0	18	0	0	51	0	33	0	0	0	0	0	0	83	0	0	16	33	22	0	33	0	18	0	0	23	27	0	0	33	0	23	0	20	0	0	1	0	19	16	0	50	33	18	12	18	33
	0	50	0	18	0	0	51	0	34	0	0	0	0	0	0	86	0	0	16	34	22	0	34	0	18	0	0	24	28	0	0	34	0	23	0	20	0	0	1	0	20	16	0	51	34	18	13	19	34
	0	52	0	19	0	0	52	0	35	0	0	0	0	0	0	88	0	0	16	35	22	0	35	0	18	0	0	25	29	0	0	35	0	24	0	20	0	0	1	0	20	16	0	53	35	19	13	19	35
	0	53	0	19	0	0	54	0	36	0	0	0	0	0	0	91	0	0	17	36	23	0	36	0	19	0	0	25	29	0	0	36	0	24	0	20	0	0	1	0	20	17	0	54	37	20	13	19	36
	0	54	0	19	0	0	57	0	37	0	0	0	0	0	0	93	0	0	18	37	23	0	37	0	20	0	0	26	29	0	0	37	0	25	0	20	0	0	1	0	20	17	0	56	39	21	13	20	37
	0	55	0	19	0	0	58	0	38	0	0	0	0	0	0	95	0	0	19	38	23	0	38	0	20	0	0	27	31	0	0	38	0	25	0	20	0	0	1	0	21	18	0	58	41	22	14	20	38
	0	56	0	20	0	0	59	0	39	0	0	0	0	0	0	97	0	0	19	39	23	0	39	0	20	0	0	28	32	0	0	39	0	25	0	20	0	0	1	0	21	19	0	60	42	22	14	21	39
	0	58	0	20	0	0	60	0	40	0	0	0	0	0	0	99	0	0	19	40	24	0	40	0	21	0	0	28	33	0	0	40	0	26	0	21	0	0	1	0	21	19	0	62	44	22	15	22	40
	0	60	0	20	0	0	63	0	41	0	0	0	0	0	0	102	0	0	20	41	25	0	41	0	21	0	0	28	34	0	0	41	0	26	0	21	0	0	1	0	22	19	0	63	44	22	15	23	41
	0	62	0	20	0	0	63	0	42	0	0	0	0	0	0	105	0	0	21	42	26	0	42	0	22	0	0	28	35	0	0	42	0	27	0	22	0	0	1	0	22	19	0	65	45	22	15	24	42
	0	63	0	21	0	0	64	0	43	0	0	0	0	0	0	108	0	0	22	43	27	0	43	0	22	0	0	29	36	0	0	43	0	28	0	23	0	0	1	0	23	20	0	66	46	22	15	25	43
	0	64	0	22	0	0	65	0	44	0	0	0	0	0	0	110	0	0	23	44	28	0	44	0	23	0	0	30	38	0	0	44	0	28	0	24	0	0	1	0	23	21	0	67	46	23	16	25	44
	0	66	0	22	0	0	65	0	45	0	0	0	0	0	0	112	0	0	24	45	28	0	45	0	23	0	0	31	39	0	0	45	0	28	0	24	0	0	1	0	24	21	0	69	47	23	17	25	45
	0	67	0	23	0	0	66	0	46	0	0	0	0	0	0	115	0	0	24	46	28	0	46	0	24	0	0	32	40	0	0	46	0	29	0	24	0	0	1	0	25	21	0	70	48	24	17	25	46
	0	69	0	24	0	0	68	0	47	0	0	0	0	0	0	117	0	0	24	47	28	0	47	0	24	0	0	32	40	0	0	47	0	30	0	24	0	0	1	0	26	22	0	72	49	25	17	26	47
	0	70	0	24	0	0	68	0	48	0	0	0	0	0	0	119	0	0	25	48	28	0	48	0	25	0	0	33	41	0	0	48	0	31	0	25	0	0	1	0	26	22	0	73	50	26	17	27	48
	0	72	0	25	0	0	70	0	49	0	0	0	0	0	0	121	0	0	25	49	29	0	49	0	25	0	0	33	42	0	0	49	0	31	0	25	0	0	1	0	26	22	0	75	52	26	17	27	49
	0	74	0	25	0	0	71	0	50	0	0	0	0	0	0	124	0	0	25	50	30	0	50	0	26	0	0	33	43	0	0	50	0	32	0	25	0	0	1	0	27	23	0	77	53	26	18	27	50
	0	75	0	26	0	0	71	0	51	0	0	0	0	0	0	127	0	0	25	51	31	0	51	0	27	0	0	33	44	0	0	51	0	33	0	26	0	0	1	0	27	23	0	78	55	26	19	27	51
	0	77	0	27	0	0	73	0	52	0	0	0	0	0	0	129	0	0	26	52	31	0	52	0	27	0	0	33	44	0	0	52	0	33	0	27	0	0	1	0	28	24	0	79	55	27	19	27	52
	0	79	0	28	0	0	76	0	53	0	0	0	0	0	0	132	0	0	27	53	32	0	53	0	28	0	0	33	45	0	0	53	0	34	0	28	0	0	1	0	28	24	0	80	57	28	20	28	53
	0	81	0	28	0	0	76	0	54	0	0	0	0	0	0	134	0	0	27	54	33	0	54	0	29	0	0	33	46	0	0	54	0	35	0	28	0	0	1	0	28	24	0	81	58	29	20	29	54
	0	82	0	29	0	0	76	0	55	0	0	0	0	0	0	137	0	0	27	55	34	0	55	0	29	0	0	34	48	0	0	55	0	36	0	28	0	0	1	0	28	24	0	82	60	30	20	30	55
	0	83	0	30	0	0	78	0	56	0	0	0	0	0	0	140	0	0	27	56	34	0	56	0	29	0	0	34	49	0	0	56	0	36	0	28	0	0	1	0	29	25	0	83	62	30	20	31	56
	0	85	0	31	0	0	79	0	57	0	0	0	0	0	0	142	0	0	27	57	35	0	57	0	29	0	0	35	50	0	0	57	0	37	0	29	0	0	1	0	30	25	0	84	62	31	21	32	57
	0	86	0	32	0	0	82	0	58	0	0	0	0	0	0	144	0	0	28	58	36	0	58	0	29	0	0	36	50	0	0	58	0	37	0	29	0	0	1	0	31	26	0	86	63	31	22	33	58
	0	88	0	32	0	0	84	0	59	0	0	0	0	0	0	146	0	0	28	59	36	0	59	0	29	0	0	36	51	0	0	59	0	38	0	29	0	0	1	0	32	26	0	87	63	31	22	33	59
	0	90	0	32	0	0	84	0	60	0	0	0	0	0	0	149	0	0	28	60	37	0	60	0	30	0	0	36	52	0	0	60	0	38	0	30	0	0	1	0	32	26	0	88	64	32	23	33	60
	0	92	0	32	0	0	87	0	61	0	0	0	0	0	0	151	0	0	29	61	38	0	61	0	30	0	0	37	53	0	0	61	0	39	0	31	0	0	1	0	32	26	0	90	65	32	24	34	61
	0	94	0	32	0	0	89	0	62	0	0	0	0	0	0	154	0	0	30	62	38	0	62	0	31	0	0	37	54	0	0	62	0	39	0	32	0	0	1	0	32	27	0	91	65	32	24	34	62
	0	96	0	33	0	0	90	0	63	0	0	0	0	0	0	157	0	0	30	63	39	0	63	0	32	0	0	37	55	0	0	63	0	40	0	33	0	0	1	0	33	27	0	93	66	32	24	34	63
	0	98	0	33	0	0	91	0	64	0	0	0	0	0	0	160	0	0	30	64	39	0	64	0	32	0	0	38	56	0	0	64	0	40	0	33	0	0	1	0	34	27	0	94	68	32	25	34	64
	0	99	0	34	0	0	92	0	65	0	0	0	0	0	0	163	0	0	31	65	39	0	65	0	32	0	0	38	57	0	0	65	0	41	0	34	0	0	1	0	35	27	0	96	70	33	26	35	65
	0	100	0	35	0	0	94	0	66	0	0	0	0	0	0	165	0	0	32	66	40	0	66	0	33	0	0	38	57	0	0	66	0	42	0	35	0	0	1	0	36	28	0	97	71	34	27	35	66
	0	102	0	36	0	0	96	0	67	0	0	0	0	0	0	167	0	0	32	67	41	0	67	0	33	0	0	39	58	0	0	67	0	42	0	36	0	0	1	0	36	29	0	98	72	35	27	35	67
	0	103	0	36	0	0	98	0	68	0	0	0	0	0	0	169	0	0	32	68	41	0	68	0	33	0	0	39	59	0	0	68	0	42	0	36	0	0	1	0	37	30	0	99	73	35	27	35	68
	0	104	0	37	0	0	99	0	69	0	0	0	0	0	0	172	0	0	32	69	42	0	69	0	33	0	0	39	61	0	0	69	0	43	0	36	0	0	1	0	38	30	0	101	74	35	28	36	69
	0	105	0	38	0	0	101	0	70	0	0	0	0	0	0	174	0	0	33	70	42	0	70	0	34	0	0	40	62	0	0	70	0	43	0	37	0	0	1	0	38	31	0	102	75	36	29	36	70
	0	107	0	38	0	0	102	0	71	0	0	0	0	0	0	177	0	0	33	71	43	0	71	0	35	0	0	41	63	0	0	71	0	43	0	37	0	0	1	0	38	31	0	104	76	37	30	37	71
	0	108	0	39	0	0	103	0	72	0	0	0	0	0	0	179	0	0	33	72	44	0	72	0	36	0	0	41	64	0	0	72	0	43	0	37	0	0	1	0	38	32	0	105	78	38	31	38	72
	0	110	0	39	0	0	104	0	73	0	0	0	0	0	0	182	0	0	34	73	44	0	73	0	36	0	0	42	65	0	0	73	0	44	0	37	0	0	1	0	39	33	0	106	80	39	32	38	73
	0	111	0	39	0	0	106	0	74	0	0	0	0	0	0	184	0	0	35	74	45	0	74	0	36	0	0	43	67	0	0	74	0	44	0	38	0	0	1	0	40	33	0	107	81	40	33	38	74
	0	113	0	39	0	0	106	0	75	0	0	0	0	0	0	187	0	0	35	75	45	0	75	0	37	0	0	43	68	0	0	75	0	44	0	39	0	0	1	0	41	34	0	109	83	40	33	39	75
	0	114	0	39	0	0	108	0	76	0	0	0	0	0	0	190	0	0	36	76	45	0	76	0	38	0	0	43	70	0	0	76	0	45	0	40	0	0	1	0	41	34	0	111	84	41	33	39	76
	0	115	0	40	0	0	108	0	77	0	0	0	0	0	0	193	0	0	36	77	45	0	77	0	38	0	0	44	70	0	0	77	0	45	0	41	0	0	1	0	41	35	0	112	85	41	33	39	77
	0	116	0	41	0	0	109	0	78	0	0	0	0	0	0	196	0	0	36	78	46	0	78	0	39	0	0	44	71	0	0	78	0	45	0	42	0	0	1	0	41	36	0	114	85	42	34	39	78
	0	118	0	41	0	0	110	0	79	0	0	0	0	0	0	199	0	0	36	79	47	0	79	0	40	0	0	44	72	0	0	79	0	45	0	43	0	0	1	0	41	37	0	115	87	43	34	39	79
	0	119	0	42	0	0	113	0	80	0	0	0	0	0	0	201	0	0	37	80	48	0	80	0	41	0	0	45	73	0	0	80	0	45	0	43	0	0	1	0	42	38	0	117	89	43	34	40	80
	0	121	0	42	0	0	115	0	81	0	0	0	0	0	0	204	0	0	37	81	49	0	81	0	42	0	0	45	74	0	0	81	0	45	0	43	0	0	1	0	43	38	0	118	91	43	34	41	81
	0	122	0	43	0	0	117	0	82	0	0	0	0	0	0	207	0	0	37	82	49	0	82	0	42	0	0	45	75	0	0	82	0	45	0	44	0	0	1	0	43	39	0	120	91	43	35	42	82
	0	123	0	44	0	0	117	0	83	0	0	0	0	0	0	210	0	0	38	83	50	0	83	0	42	0	0	45	77	0	0	83	0	45	0	45	0	0	1	0	43	39	0	122	92	44	36	42	83
	0	124	0	45	0	0	120	0	84	0	0	0	0	0	0	212	0	0	38	84	50	0	84	0	42	0	0	45	78	0	0	84	0	46	0	45	0	0	1	0	43	39	0	124	92	44	36	42	84
	0	125	0	45	0	0	121	0	85	0	0	0	0	0	0	214	0	0	38	85	50	0	85	0	42	0	0	45	80	0	0	85	0	47	0	46	0	0	1	0	43	39	0	126	93	44	37	43	85
	0	126	0	45	0	0	123	0	86	0	0	0	0	0	0	217	0	0	39	86	51	0	86	0	42	0	0	46	80	0	0	86	0	47	0	46	0	0	1	0	43	39	0	127	93	44	37	44	86
	0	127	0	46	0	0	125	0	87	0	0	0	0	0	0	220	0	0	40	87	52	0	87	0	42	0	0	47	81	0	0	87	0	47	0	47	0	0	1	0	43	40	0	129	94	45	38	44	87
	0	129	0	47	0	0	127	0	88	0	0	0	0	0	0	222	0	0	41	88	52	0	88	0	42	0	0	47	83	0	0	88	0	48	0	48	0	0	1	0	44	40	0	130	96	45	39	44	88
	0	130	0	47	0	0	128	0	89	0	0	0	0	0	0	225	0	0	41	89	53	0	89	0	43	0	0	47	84	0	0	89	0	48	0	48	0	0	1	0	45	41	0	132	97	45	39	45	89
	0	131	0	48	0	0	129	0	90	0	0	0	0	0	0	228	0	0	42	90	54	0	90	0	44	0	0	47	85	0	0	90	0	48	0	48	0	0	1	0	46	42	0	133	97	46	39	46	90
	0	132	0	49	0	0	130	0	91	0	0	0	0	0	0	230	0	0	42	91	54	0	91	0	44	0	0	47	86	0	0	91	0	48	0	49	0	0	1	0	47	42	0	134	97	46	39	47	91
	0	134	0	49	0	0	131	0	92	0	0	0	0	0	0	232	0	0	42	92	54	0	92	0	45	0	0	47	86	0	0	92	0	49	0	49	0	0	1	0	48	42	0	135	99	46	40	47	92
	0	135	0	50	0	0	132	0	93	0	0	0	0	0	0	234	0	0	43	93	55	0	93	0	46	0	0	47	87	0	0	93	0	49	0	50	0	0	1	0	49	43	0	137	99	46	41	48	93
	0	136	0	50	0	0	133	0	94	0	0	0	0	0	0	237	0	0	44	94	55	0	94	0	47	0	0	48	88	0	0	94	0	50	0	51	0	0	1	0	49	43	0	138	100	47	41	49	94
	0	137	0	51	0	0	133	0	95	0	0	0	0	0	0	239	0	0	44	95	55	0	95	0	47	0	0	48	88	0	0	95	0	51	0	51	0	0	1	0	50	44	0	140	102	48	41	50	95
	0	139	0	51	0	0	135	0	96	0	0	0	0	0	0	241	0	0	45	96	55	0	96	0	48	0	0	49	90	0	0	96	0	51	0	52	0	0	1	0	51	45	0	141	103	48	42	50	96
	0	141	0	51	0	0	136	0	97	0	0	0	0	0	0	243	0	0	45	97	56	0	97	0	49	0	0	49	91	0	0	97	0	52	0	53	0	0	1	0	52	45	0	143	103	49	43	50	97
	0	143	0	51	0	0	137	0	98	0	0	0	0	0	0	245	0	0	45	98	56	0	98	0	50	0	0	49	91	0	0	98	0	53	0	54	0	0	1	0	53	45	0	145	104	50	43	50	98
	0	145	0	51	0	0	140	0	99	0	0	0	0	0	0	247	0	0	46	99	56	0	99	0	50	0	0	50	92	0	0	99	0	54	0	54	0	0	1	0	54	45	0	146	105	51	44	50	99
	0	147	0	52	0	0	140	0	100	0	0	0	0	0	0	250	0	0	46	100	56	0	100	0	51	0	0	50	93	0	0	100	0	54	0	55	0	0	1	0	55	45	0	148	106	52	45	50	100
	0	149	0	52	0	0	142	0	101	0	0	0	0	0	0	253	0	0	47	101	57	0	101	0	52	0	0	50	95	0	0	101	0	54	0	56	0	0	1	0	55	45	0	150	106	53	45	50	101
	0	151	0	53	0	0	143	0	102	0	0	0	0	0	0	255	0	0	48	102	58	0	102	0	52	0	0	51	95	0	0	102	0	54	0	57	0	0	1	0	56	46	0	152	108	54	46	50	102
	0	153	0	53	0	0	145	0	103	0	0	0	0	0	0	258	0	0	48	103	58	0	103	0	53	0	0	51	97	0	0	103	0	55	0	57	0	0	1	0	56	46	0	154	108	54	46	51	103
	0	155	0	54	0	0	147	0	104	0	0	0	0	0	0	260	0	0	48	104	59	0	104	0	54	0	0	52	99	0	0	104	0	55	0	57	0	0	1	0	57	46	0	156	110	55	46	51	104
	0	157	0	55	0	0	148	0	105	0	0	0	0	0	0	262	0	0	48	105	60	0	105	0	55	0	0	52	101	0	0	105	0	55	0	57	0	0	1	0	57	47	0	157	111	55	46	52	105
	0	158	0	56	0	0	149	0	106	0	0	0	0	0	0	264	0	0	48	106	61	0	106	0	55	0	0	53	101	0	0	106	0	56	0	58	0	0	1	0	58	47	0	159	111	56	46	52	106
	0	160	0	56	0	0	149	0	107	0	0	0	0	0	0	266	0	0	48	107	61	0	107	0	56	0	0	54	102	0	0	107	0	57	0	59	0	0	1	0	59	47	0	160	113	57	47	53	107
	0	161	0	57	0	0	151	0	108	0	0	0	0	0	0	268	0	0	49	108	61	0	108	0	57	0	0	55	103	0	0	108	0	58	0	60	0	0	1	0	59	48	0	162	114	58	47	53	108
	0	163	0	57	0	0	153	0	109	0	0	0	0	0	0	270	0	0	49	109	62	0	109	0	58	0	0	56	104	0	0	109	0	58	0	61	0	0	1	0	59	48	0	163	115	58	48	53	109
	0	164	0	57	0	0	154	0	110	0	0	0	0	0	0	273	0	0	50	110	63	0	110	0	59	0	0	56	106	0	0	110	0	59	0	62	0	0	1	0	59	49	0	164	116	58	48	54	110
	0	165	0	58	0	0	156	0	111	0	0	0	0	0	0	275	0	0	50	111	63	0	111	0	59	0	0	57	107	0	0	111	0	60	0	63	0	0	1	0	60	50	0	165	116	58	48	54	111
	0	167	0	59	0	0	157	0	112	0	0	0	0	0	0	277	0	0	50	112	63	0	112	0	60	0	0	57	108	0	0	112	0	61	0	63	0	0	1	0	61	50	0	167	116	59	48	54	112
	0	169	0	59	0	0	159	0	113	0	0	0	0	0	0	279	0	0	50	113	64	0	113	0	61	0	0	57	110	0	0	113	0	62	0	63	0	0	1	0	62	51	0	168	118	59	49	55	113
	0	171	0	60	0	0	161	0	114	0	0	0	0	0	0	281	0	0	51	114	65	0	114	0	61	0	0	58	111	0	0	114	0	62	0	63	0	0	1	0	62	52	0	170	119	60	49	55	114
	0	172	0	60	0	0	164	0	115	0	0	0	0	0	0	284	0	0	51	115	66	0	115	0	61	0	0	59	112	0	0	115	0	62	0	64	0	0	1	0	63	53	0	172	120	61	49	56	115
	0	173	0	60	0	0	164	0	116	0	0	0	0	0	0	287	0	0	51	116	67	0	116	0	61	0	0	60	113	0	0	116	0	62	0	65	0	0	1	0	64	53	0	174	121	61	49	57	116
	0	175	0	60	0	0	164	0	117	0	0	0	0	0	0	289	0	0	52	117	67	0	117	0	61	0	0	61	114	0	0	117	0	63	0	65	0	0	1	0	64	53	0	175	123	61	49	58	117
	0	177	0	61	0	0	165	0	118	0	0	0	0	0	0	291	0	0	52	118	67	0	118	0	62	0	0	61	114	0	0	118	0	64	0	66	0	0	1	0	64	53	0	176	124	61	49	58	118
	0	179	0	62	0	0	165	0	119	0	0	0	0	0	0	294	0	0	53	119	67	0	119	0	63	0	0	61	115	0	0	119	0	64	0	66	0	0	1	0	64	54	0	178	126	61	49	59	119
	0	181	0	63	0	0	166	0	120	0	0	0	0	0	0	296	0	0	54	120	68	0	120	0	64	0	0	62	117	0	0	120	0	65	0	66	0	0	1	0	65	54	0	180	126	62	49	60	120
	0	183	0	63	0	0	166	0	121	0	0	0	0	0	0	298	0	0	55	121	68	0	121	0	65	0	0	63	118	0	0	121	0	66	0	66	0	0	1	0	65	55	0	181	126	63	50	60	121
	0	184	0	64	0	0	167	0	122	0	0	0	0	0	0	300	0	0	56	122	69	0	122	0	65	0	0	63	119	0	0	122	0	67	0	67	0	0	1	0	65	55	0	183	127	63	51	61	122
	0	186	0	65	0	0	168	0	123	0	0	0	0	0	0	303	0	0	56	123	69	0	123	0	66	0	0	63	120	0	0	123	0	67	0	67	0	0	1	0	65	56	0	184	128	63	52	62	123
	0	187	0	65	0	0	171	0	124	0	0	0	0	0	0	306	0	0	57	124	70	0	124	0	67	0	0	63	121	0	0	124	0	68	0	67	0	0	1	0	65	56	0	185	128	64	52	62	124
	0	189	0	66	0	0	173	0	125	0	0	0	0	0	0	309	0	0	58	125	71	0	125	0	67	0	0	63	123	0	0	125	0	68	0	67	0	0	1	0	66	57	0	186	128	65	53	63	125
	0	190	0	67	0	0	175	0	126	0	0	0	0	0	0	311	0	0	59	126	71	0	126	0	67	0	0	64	124	0	0	126	0	68	0	67	0	0	1	0	67	57	0	187	128	65	53	64	126
	0	191	0	67	0	0	176	0	127	0	0	0	0	0	0	314	0	0	59	127	71	0	127	0	68	0	0	65	125	0	0	127	0	68	0	67	0	0	1	0	67	57	0	189	129	66	54	65	127
	0	192	0	68	0	0	179	0	128	0	0	0	0	0	0	317	0	0	59	128	71	0	128	0	68	0	0	66	126	0	0	128	0	68	0	68	0	0	1	0	67	57	0	190	131	67	55	66	128
	0	193	0	69	0	0	180	0	129	0	0	0	0	0	0	319	0	0	60	129	72	0	129	0	68	0	0	66	127	0	0	129	0	68	0	69	0	0	1	0	68	58	0	191	132	68	55	66	129
	0	194	0	70	0	0	182	0	130	0	0	0	0	0	0	321	0	0	60	130	73	0	130	0	68	0	0	66	127	0	0	130	0	68	0	70	0	0	1	0	69	59	0	193	134	68	56	67	130
	0	195	0	70	0	0	185	0	131	0	0	0	0	0	0	323	0	0	61	131	73	0	131	0	68	0	0	66	129	0	0	131	0	69	0	70	0	0	1	0	70	59	0	194	135	68	56	67	131
	0	196	0	71	0	0	186	0	132	0	0	0	0	0	0	325	0	0	62	132	74	0	132	0	68	0	0	67	130	0	0	132	0	69	0	70	0	0	1	0	71	59	0	195	137	69	56	68	132
	0	197	0	72	0	0	187	0	133	0	0	0	0	0	0	327	0	0	63	133	74	0	133	0	69	0	0	67	131	0	0	133	0	70	0	70	0	0	1	0	71	59	0	197	137	70	57	69	133
	0	199	0	72	0	0	188	0	134	0	0	0	0	0	0	329	0	0	63	134	74	0	134	0	70	0	0	68	132	0	0	134	0	71	0	71	0	0	1	0	72	59	0	199	138	71	58	70	134
	0	201	0	73	0	0	189	0	135	0	0	0	0	0	0	332	0	0	64	135	74	0	135	0	70	0	0	68	133	0	0	135	0	72	0	72	0	0	1	0	72	60	0	201	138	72	58	70	135
	0	203	0	74	0	0	191	0	136	0	0	0	0	0	0	335	0	0	64	136	75	0	136	0	70	0	0	69	135	0	0	136	0	72	0	73	0	0	1	0	73	61	0	202	139	72	59	71	136
	0	204	0	75	0	0	193	0	137	0	0	0	0	0	0	337	0	0	64	137	76	0	137	0	71	0	0	70	135	0	0	137	0	73	0	73	0	0	1	0	73	62	0	203	140	73	59	72	137
	0	206	0	75	0	0	194	0	138	0	0	0	0	0	0	339	0	0	64	138	76	0	138	0	72	0	0	71	136	0	0	138	0	74	0	73	0	0	1	0	74	63	0	204	142	74	60	73	138
	0	208	0	76	0	0	195	0	139	0	0	0	0	0	0	341	0	0	65	139	76	0	139	0	72	0	0	72	136	0	0	139	0	75	0	74	0	0	1	0	74	63	0	205	142	74	60	74	139
	0	210	0	76	0	0	197	0	140	0	0	0	0	0	0	344	0	0	66	140	77	0	140	0	72	0	0	72	137	0	0	140	0	76	0	74	0	0	1	0	75	63	0	206	143	74	61	75	140
	0	212	0	76	0	0	199	0	141	0	0	0	0	0	0	346	0	0	67	141	77	0	141	0	72	0	0	73	139	0	0	141	0	76	0	75	0	0	1	0	76	63	0	208	143	75	61	76	141
	0	213	0	76	0	0	201	0	142	0	0	0	0	0	0	348	0	0	68	142	78	0	142	0	73	0	0	74	139	0	0	142	0	76	0	75	0	0	1	0	76	63	0	210	144	75	62	76	142
	0	214	0	76	0	0	202	0	143	0	0	0	0	0	0	351	0	0	69	143	79	0	143	0	73	0	0	75	140	0	0	143	0	77	0	75	0	0	1	0	76	63	0	212	145	75	62	76	143
	0	215	0	76	0	0	204	0	144	0	0	0	0	0	0	353	0	0	70	144	80	0	144	0	73	0	0	76	141	0	0	144	0	78	0	75	0	0	1	0	76	64	0	214	146	75	63	76	144
	0	217	0	77	0	0	205	0	145	0	0	0	0	0	0	356	0	0	71	145	81	0	145	0	74	0	0	76	141	0	0	145	0	78	0	76	0	0	1	0	76	65	0	216	147	75	63	77	145
	0	218	0	77	0	0	206	0	146	0	0	0	0	0	0	359	0	0	72	146	82	0	146	0	75	0	0	77	142	0	0	146	0	79	0	76	0	0	1	0	76	65	0	218	148	76	64	78	146
	0	219	0	77	0	0	207	0	147	0	0	0	0	0	0	362	0	0	72	147	83	0	147	0	75	0	0	77	142	0	0	147	0	80	0	76	0	0	1	0	76	65	0	219	149	76	65	79	147
	0	221	0	77	0	0	208	0	148	0	0	0	0	0	0	364	0	0	72	148	83	0	148	0	75	0	0	78	143	0	0	148	0	80	0	76	0	0	1	0	76	65	0	221	151	77	66	80	148
	0	223	0	77	0	0	209	0	149	0	0	0	0	0	0	366	0	0	72	149	83	0	149	0	76	0	0	79	144	0	0	149	0	80	0	76	0	0	1	0	76	66	0	222	151	78	66	80	149
	0	225	0	78	0	0	209	0	150	0	0	0	0	0	0	369	0	0	73	150	84	0	150	0	76	0	0	80	145	0	0	150	0	81	0	76	0	0	1	0	76	67	0	223	151	79	67	80	150
	0	227	0	78	0	0	210	0	151	0	0	0	0	0	0	372	0	0	73	151	84	0	151	0	77	0	0	81	146	0	0	151	0	81	0	76	0	0	1	0	76	68	0	224	152	80	67	80	151
	0	228	0	78	0	0	213	0	152	0	0	0	0	0	0	375	0	0	74	152	84	0	152	0	78	0	0	82	146	0	0	152	0	81	0	76	0	0	1	0	77	69	0	225	153	81	68	80	152
	0	230	0	78	0	0	214	0	153	0	0	0	0	0	0	377	0	0	75	153	85	0	153	0	78	0	0	82	147	0	0	153	0	82	0	76	0	0	1	0	77	69	0	226	154	81	68	80	153
	0	232	0	78	0	0	215	0	154	0	0	0	0	0	0	380	0	0	76	154	85	0	154	0	78	0	0	82	148	0	0	154	0	83	0	77	0	0	1	0	77	69	0	227	155	81	69	81	154
	0	234	0	78	0	0	216	0	155	0	0	0	0	0	0	382	0	0	76	155	86	0	155	0	79	0	0	83	149	0	0	155	0	84	0	77	0	0	1	0	77	69	0	229	156	82	69	81	155
	0	235	0	78	0	0	217	0	156	0	0	0	0	0	0	385	0	0	77	156	87	0	156	0	80	0	0	83	149	0	0	156	0	84	0	77	0	0	1	0	78	70	0	231	158	82	70	81	156
	0	237	0	79	0	0	217	0	157	0	0	0	0	0	0	388	0	0	78	157	88	0	157	0	81	0	0	84	150	0	0	157	0	84	0	77	0	0	1	0	78	71	0	232	160	83	70	82	157
	0	238	0	79	0	0	218	0	158	0	0	0	0	0	0	390	0	0	78	158	88	0	158	0	82	0	0	84	151	0	0	158	0	85	0	78	0	0	1	0	78	72	0	234	162	84	70	82	158
	0	239	0	80	0	0	219	0	159	0	0	0	0	0	0	392	0	0	78	159	89	0	159	0	82	0	0	84	151	0	0	159	0	85	0	78	0	0	1	0	78	73	0	236	163	85	70	83	159
	0	241	0	81	0	0	221	0	160	0	0	0	0	0	0	394	0	0	78	160	90	0	160	0	82	0	0	84	152	0	0	160	0	85	0	79	0	0	1	0	79	73	0	237	165	85	71	84	160
	0	242	0	81	0	0	222	0	161	0	0	0	0	0	0	396	0	0	79	161	91	0	161	0	83	0	0	85	153	0	0	161	0	86	0	80	0	0	1	0	80	74	0	238	166	86	72	85	161
	0	244	0	81	0	0	224	0	162	0	0	0	0	0	0	399	0	0	80	162	91	0	162	0	83	0	0	85	154	0	0	162	0	86	0	80	0	0	1	0	81	74	0	239	168	86	72	86	162
	0	245	0	82	0	0	227	0	163	0	0	0	0	0	0	401	0	0	80	163	92	0	163	0	84	0	0	86	155	0	0	163	0	87	0	80	0	0	1	0	81	74	0	240	169	87	72	86	163
	0	247	0	82	0	0	228	0	164	0	0	0	0	0	0	403	0	0	80	164	92	0	164	0	84	0	0	86	155	0	0	164	0	87	0	81	0	0	1	0	81	75	0	242	171	88	72	87	164
	0	248	0	83	0	0	229	0	165	0	0	0	0	0	0	406	0	0	80	165	93	0	165	0	85	0	0	87	155	0	0	165	0	88	0	81	0	0	1	0	81	76	0	243	172	88	72	88	165
	0	250	0	83	0	0	231	0	166	0	0	0	0	0	0	409	0	0	81	166	94	0	166	0	85	0	0	87	157	0	0	166	0	89	0	82	0	0	1	0	82	77	0	245	172	88	73	88	166
	0	252	0	83	0	0	232	0	167	0	0	0	0	0	0	411	0	0	81	167	95	0	167	0	86	0	0	87	159	0	0	167	0	89	0	82	0	0	1	0	82	77	0	247	173	89	73	88	167
	0	254	0	83	0	0	232	0	168	0	0	0	0	0	0	413	0	0	82	168	96	0	168	0	86	0	0	87	160	0	0	168	0	90	0	82	0	0	1	0	82	77	0	249	174	89	74	88	168
	0	256	0	84	0	0	233	0	169	0	0	0	0	0	0	416	0	0	83	169	97	0	169	0	86	0	0	88	161	0	0	169	0	91	0	82	0	0	1	0	83	77	0	251	175	90	74	88	169
	0	258	0	84	0	0	234	0	170	0	0	0	0	0	0	418	0	0	83	170	98	0	170	0	87	0	0	89	163	0	0	170	0	92	0	82	0	0	1	0	83	78	0	253	177	90	75	89	170
	0	259	0	85	0	0	234	0	171	0	0	0	0	0	0	420	0	0	83	171	99	0	171	0	87	0	0	90	165	0	0	171	0	92	0	82	0	0	1	0	83	79	0	255	179	91	76	90	171
	0	261	0	85	0	0	235	0	172	0	0	0	0	0	0	423	0	0	84	172	100	0	172	0	87	0	0	91	165	0	0	172	0	93	0	83	0	0	1	0	84	79	0	256	180	92	76	91	172
	0	262	0	86	0	0	238	0	173	0	0	0	0	0	0	426	0	0	84	173	101	0	173	0	87	0	0	92	166	0	0	173	0	93	0	84	0	0	1	0	84	79	0	257	182	92	77	91	173
	0	263	0	86	0	0	240	0	174	0	0	0	0	0	0	429	0	0	85	174	102	0	174	0	87	0	0	93	167	0	0	174	0	94	0	84	0	0	1	0	84	79	0	258	183	92	77	91	174
	0	265	0	87	0	0	242	0	175	0	0	0	0	0	0	432	0	0	85	175	103	0	175	0	87	0	0	93	168	0	0	175	0	94	0	84	0	0	1	0	85	80	0	260	184	92	78	91	175
	0	266	0	88	0	0	243	0	176	0	0	0	0	0	0	434	0	0	85	176	103	0	176	0	87	0	0	93	169	0	0	176	0	95	0	84	0	0	1	0	86	80	0	261	185	92	79	91	176
	0	267	0	88	0	0	245	0	177	0	0	0	0	0	0	436	0	0	86	177	103	0	177	0	87	0	0	94	171	0	0	177	0	95	0	84	0	0	1	0	86	81	0	262	185	92	80	92	177
	0	268	0	88	0	0	247	0	178	0	0	0	0	0	0	439	0	0	86	178	103	0	178	0	87	0	0	95	172	0	0	178	0	96	0	85	0	0	1	0	86	81	0	264	185	93	81	93	178
	0	270	0	89	0	0	248	0	179	0	0	0	0	0	0	441	0	0	86	179	104	0	179	0	87	0	0	95	174	0	0	179	0	96	0	85	0	0	1	0	86	81	0	265	186	94	82	94	179
	0	272	0	89	0	0	249	0	180	0	0	0	0	0	0	444	0	0	86	180	105	0	180	0	87	0	0	95	176	0	0	180	0	96	0	85	0	0	1	0	87	81	0	266	186	94	83	94	180
	0	273	0	89	0	0	250	0	181	0	0	0	0	0	0	447	0	0	86	181	106	0	181	0	88	0	0	95	177	0	0	181	0	97	0	86	0	0	1	0	87	82	0	268	187	94	84	94	181
	0	275	0	89	0	0	251	0	182	0	0	0	0	0	0	450	0	0	87	182	107	0	182	0	89	0	0	96	178	0	0	182	0	98	0	87	0	0	1	0	88	83	0	269	188	95	85	94	182
	0	277	0	89	0	0	253	0	183	0	0	0	0	0	0	453	0	0	87	183	108	0	183	0	89	0	0	96	179	0	0	183	0	98	0	87	0	0	1	0	89	84	0	270	189	96	85	95	183
	0	279	0	90	0	0	255	0	184	0	0	0	0	0	0	455	0	0	88	184	108	0	184	0	89	0	0	96	181	0	0	184	0	98	0	88	0	0	1	0	89	85	0	272	191	97	85	95	184
	0	280	0	90	0	0	257	0	185	0	0	0	0	0	0	458	0	0	89	185	108	0	185	0	89	0	0	97	182	0	0	185	0	98	0	89	0	0	1	0	90	85	0	273	192	98	86	96	185
	0	281	0	90	0	0	258	0	186	0	0	0	0	0	0	461	0	0	89	186	109	0	186	0	90	0	0	98	183	0	0	186	0	99	0	90	0	0	1	0	91	86	0	274	194	98	87	97	186
	0	283	0	90	0	0	260	0	187	0	0	0	0	0	0	464	0	0	90	187	110	0	187	0	91	0	0	99	185	0	0	187	0	99	0	90	0	0	1	0	92	86	0	275	194	98	88	98	187
	0	284	0	91	0	0	263	0	188	0	0	0	0	0	0	466	0	0	91	188	110	0	188	0	92	0	0	99	187	0	0	188	0	99	0	91	0	0	1	0	92	86	0	276	196	99	89	98	188
	0	286	0	92	0	0	265	0	189	0	0	0	0	0	0	468	0	0	91	189	111	0	189	0	93	0	0	100	188	0	0	189	0	100	0	92	0	0	1	0	93	86	0	277	197	99	89	98	189
	0	288	0	92	0	0	267	0	190	0	0	0	0	0	0	470	0	0	91	190	111	0	190	0	93	0	0	101	189	0	0	190	0	100	0	92	0	0	1	0	93	86	0	279	198	99	90	98	190
	0	290	0	92	0	0	268	0	191	0	0	0	0	0	0	473	0	0	92	191	111	0	191	0	93	0	0	101	190	0	0	191	0	101	0	93	0	0	1	0	94	87	0	281	198	100	91	99	191
	0	292	0	92	0	0	270	0	192	0	0	0	0	0	0	475	0	0	93	192	112	0	192	0	93	0	0	101	191	0	0	192	0	102	0	93	0	0	1	0	95	88	0	282	200	101	92	100	192
	0	294	0	93	0	0	272	0	193	0	0	0	0	0	0	477	0	0	94	193	113	0	193	0	93	0	0	102	192	0	0	193	0	103	0	93	0	0	1	0	96	88	0	283	202	101	92	100	193
	0	295	0	93	0	0	274	0	194	0	0	0	0	0	0	480	0	0	95	194	113	0	194	0	93	0	0	102	193	0	0	194	0	104	0	93	0	0	1	0	97	88	0	285	203	102	93	100	194
	0	296	0	93	0	0	275	0	195	0	0	0	0	0	0	482	0	0	96	195	113	0	195	0	94	0	0	102	194	0	0	195	0	105	0	93	0	0	1	0	97	88	0	286	204	102	94	101	195
	0	297	0	94	0	0	278	0	196	0	0	0	0	0	0	484	0	0	96	196	113	0	196	0	94	0	0	103	195	0	0	196	0	105	0	93	0	0	1	0	98	89	0	287	204	103	95	101	196
	0	299	0	94	0	0	279	0	197	0	0	0	0	0	0	487	0	0	96	197	114	0	197	0	94	0	0	103	195	0	0	197	0	106	0	94	0	0	1	0	98	89	0	288	206	103	96	102	197
	0	300	0	94	0	0	282	0	198	0	0	0	0	0	0	490	0	0	97	198	115	0	198	0	95	0	0	104	197	0	0	198	0	107	0	95	0	0	1	0	99	89	0	290	208	103	97	103	198
	0	302	0	95	0	0	283	0	199	0	0	0	0	0	0	492	0	0	97	199	116	0	199	0	95	0	0	105	198	0	0	199	0	107	0	96	0	0	1	0	100	90	0	292	209	104	98	104	199
	0	304	0	95	0	0	283	0	200	0	0	0	0	0	0	494	0	0	98	200	116	0	200	0	95	0	0	105	199	0	0	200	0	107	0	97	0	0	1	0	101	90	0	294	209	105	99	105	200
	0	306	0	96	0	0	285	0	201	0	0	0	0	0	0	497	0	0	99	201	116	0	201	0	95	0	0	105	199	0	0	201	0	108	0	98	0	0	1	0	102	90	0	295	210	105	100	106	201
	0	308	0	97	0	0	287	0	202	0	0	0	0	0	0	500	0	0	100	202	116	0	202	0	96	0	0	106	200	0	0	202	0	109	0	98	0	0	1	0	103	91	0	296	211	105	101	106	202
	0	310	0	97	0	0	289	0	203	0	0	0	0	0	0	503	0	0	100	203	117	0	203	0	97	0	0	107	201	0	0	203	0	109	0	98	0	0	1	0	104	91	0	298	212	106	101	107	203
	0	311	0	97	0	0	291	0	204	0	0	0	0	0	0	505	0	0	100	204	118	0	204	0	97	0	0	107	202	0	0	204	0	109	0	98	0	0	1	0	104	91	0	299	213	107	101	108	204
	0	312	0	98	0	0	293	0	205	0	0	0	0	0	0	507	0	0	100	205	118	0	205	0	97	0	0	107	204	0	0	205	0	110	0	99	0	0	1	0	105	92	0	300	214	107	102	108	205
	0	314	0	98	0	0	295	0	206	0	0	0	0	0	0	510	0	0	100	206	119	0	206	0	97	0	0	108	205	0	0	206	0	110	0	100	0	0	1	0	106	92	0	302	215	108	103	108	206
	0	315	0	99	0	0	297	0	207	0	0	0	0	0	0	512	0	0	100	207	120	0	207	0	97	0	0	108	205	0	0	207	0	110	0	101	0	0	1	0	107	92	0	304	216	108	104	109	207
	0	316	0	100	0	0	298	0	208	0	0	0	0	0	0	515	0	0	100	208	120	0	208	0	98	0	0	108	206	0	0	208	0	111	0	102	0	0	1	0	108	93	0	305	217	109	105	110	208
	0	317	0	101	0	0	299	0	209	0	0	0	0	0	0	517	0	0	100	209	121	0	209	0	99	0	0	108	206	0	0	209	0	112	0	103	0	0	1	0	109	94	0	306	219	109	106	111	209
	0	318	0	102	0	0	299	0	210	0	0	0	0	0	0	520	0	0	101	210	121	0	210	0	100	0	0	108	206	0	0	210	0	112	0	104	0	0	1	0	109	94	0	308	220	109	106	112	210
	0	319	0	103	0	0	300	0	211	0	0	0	0	0	0	522	0	0	102	211	121	0	211	0	101	0	0	109	207	0	0	211	0	113	0	105	0	0	1	0	110	94	0	310	220	109	106	112	211
	0	321	0	104	0	0	301	0	212	0	0	0	0	0	0	524	0	0	102	212	122	0	212	0	101	0	0	109	209	0	0	212	0	113	0	105	0	0	1	0	111	94	0	312	222	109	107	112	212
	0	323	0	104	0	0	302	0	213	0	0	0	0	0	0	526	0	0	102	213	123	0	213	0	102	0	0	110	210	0	0	213	0	114	0	105	0	0	1	0	111	94	0	313	224	110	107	112	213
	0	325	0	104	0	0	304	0	214	0	0	0	0	0	0	529	0	0	102	214	123	0	214	0	103	0	0	110	210	0	0	214	0	115	0	105	0	0	1	0	111	94	0	315	225	111	108	112	214
	0	327	0	104	0	0	306	0	215	0	0	0	0	0	0	532	0	0	103	215	123	0	215	0	104	0	0	110	211	0	0	215	0	115	0	106	0	0	1	0	111	95	0	316	226	112	108	113	215
	0	328	0	104	0	0	307	0	216	0	0	0	0	0	0	534	0	0	103	216	124	0	216	0	104	0	0	111	213	0	0	216	0	115	0	106	0	0	1	0	111	96	0	317	228	112	109	114	216
	0	329	0	105	0	0	307	0	217	0	0	0	0	0	0	537	0	0	103	217	124	0	217	0	104	0	0	112	214	0	0	217	0	115	0	107	0	0	1	0	111	96	0	319	230	113	109	114	217
	0	330	0	105	0	0	309	0	218	0	0	0	0	0	0	540	0	0	103	218	125	0	218	0	104	0	0	112	216	0	0	218	0	116	0	107	0	0	1	0	111	96	0	321	231	113	110	115	218
	0	332	0	105	0	0	310	0	219	0	0	0	0	0	0	543	0	0	103	219	125	0	219	0	104	0	0	113	218	0	0	219	0	116	0	107	0	0	1	0	111	96	0	323	232	114	110	115	219
	0	334	0	106	0	0	311	0	220	0	0	0	0	0	0	545	0	0	104	220	125	0	220	0	104	0	0	113	219	0	0	220	0	116	0	108	0	0	1	0	112	96	0	324	233	115	110	115	220
	0	335	0	107	0	0	311	0	221	0	0	0	0	0	0	547	0	0	105	221	125	0	221	0	104	0	0	113	220	0	0	221	0	116	0	108	0	0	1	0	112	96	0	326	235	116	111	115	221
	0	336	0	107	0	0	313	0	222	0	0	0	0	0	0	550	0	0	106	222	125	0	222	0	104	0	0	114	221	0	0	222	0	116	0	108	0	0	1	0	112	97	0	327	236	117	112	116	222
	0	338	0	107	0	0	315	0	223	0	0	0	0	0	0	553	0	0	106	223	126	0	223	0	104	0	0	114	222	0	0	223	0	117	0	108	0	0	1	0	113	98	0	329	236	117	112	116	223
	0	340	0	108	0	0	318	0	224	0	0	0	0	0	0	555	0	0	107	224	126	0	224	0	105	0	0	115	223	0	0	224	0	118	0	108	0	0	1	0	114	99	0	330	237	118	112	117	224
	0	342	0	109	0	0	320	0	225	0	0	0	0	0	0	557	0	0	107	225	127	0	225	0	106	0	0	115	225	0	0	225	0	118	0	109	0	0	1	0	115	100	0	331	237	118	113	118	225
	0	343	0	110	0	0	321	0	226	0	0	0	0	0	0	560	0	0	108	226	128	0	226	0	106	0	0	115	226	0	0	226	0	118	0	109	0	0	1	0	116	100	0	333	239	119	114	118	226
	0	344	0	110	0	0	321	0	227	0	0	0	0	0	0	563	0	0	108	227	129	0	227	0	107	0	0	116	226	0	0	227	0	118	0	109	0	0	1	0	116	101	0	334	241	119	115	118	227
	0	345	0	111	0	0	324	0	228	0	0	0	0	0	0	566	0	0	109	228	129	0	228	0	107	0	0	116	226	0	0	228	0	119	0	110	0	0	1	0	117	102	0	335	241	120	115	119	228
	0	347	0	111	0	0	325	0	229	0	0	0	0	0	0	569	0	0	110	229	130	0	229	0	108	0	0	116	227	0	0	229	0	119	0	111	0	0	1	0	118	103	0	336	243	120	116	120	229
	0	348	0	112	0	0	327	0	230	0	0	0	0	0	0	572	0	0	110	230	130	0	230	0	108	0	0	117	227	0	0	230	0	119	0	111	0	0	1	0	119	103	0	338	244	121	117	121	230
	0	349	0	112	0	0	329	0	231	0	0	0	0	0	0	575	0	0	110	231	130	0	231	0	109	0	0	117	228	0	0	231	0	120	0	111	0	0	1	0	119	103	0	340	246	122	117	122	231
	0	351	0	112	0	0	331	0	232	0	0	0	0	0	0	577	0	0	111	232	131	0	232	0	110	0	0	118	229	0	0	232	0	121	0	112	0	0	1	0	119	103	0	341	248	123	117	122	232
	0	352	0	113	0	0	332	0	233	0	0	0	0	0	0	580	0	0	111	233	132	0	233	0	110	0	0	119	230	0	0	233	0	121	0	112	0	0	1	0	119	104	0	342	249	123	117	123	233
	0	354	0	114	0	0	333	0	234	0	0	0	0	0	0	583	0	0	112	234	133	0	234	0	110	0	0	120	230	0	0	234	0	122	0	113	0	0	1	0	119	105	0	343	249	124	117	123	234
	0	355	0	114	0	0	333	0	235	0	0	0	0	0	0	585	0	0	113	235	133	0	235	0	110	0	0	120	231	0	0	235	0	122	0	114	0	0	1	0	119	105	0	344	251	125	118	124	235
	0	356	0	115	0	0	333	0	236	0	0	0	0	0	0	587	0	0	113	236	133	0	236	0	110	0	0	120	232	0	0	236	0	123	0	115	0	0	1	0	120	106	0	345	251	126	118	124	236
	0	358	0	116	0	0	334	0	237	0	0	0	0	0	0	589	0	0	114	237	134	0	237	0	111	0	0	121	233	0	0	237	0	124	0	116	0	0	1	0	120	107	0	346	252	126	118	124	237
	0	359	0	117	0	0	335	0	238	0	0	0	0	0	0	592	0	0	114	238	134	0	238	0	111	0	0	122	234	0	0	238	0	124	0	117	0	0	1	0	121	108	0	348	254	126	118	125	238
	0	360	0	117	0	0	338	0	239	0	0	0	0	0	0	594	0	0	115	239	134	0	239	0	111	0	0	123	235	0	0	239	0	124	0	117	0	0	1	0	121	108	0	350	255	126	118	125	239
	0	362	0	118	0	0	340	0	240	0	0	0	0	0	0	597	0	0	115	240	134	0	240	0	112	0	0	123	237	0	0	240	0	125	0	118	0	0	1	0	122	109	0	351	256	126	118	126	240
	0	363	0	118	0	0	341	0	241	0	0	0	0	0	0	599	0	0	115	241	135	0	241	0	112	0	0	124	237	0	0	241	0	125	0	119	0	0	1	0	123	110	0	353	257	126	118	127	241
	0	364	0	118	0	0	343	0	242	0	0	0	0	0	0	602	0	0	115	242	136	0	242	0	113	0	0	125	238	0	0	242	0	126	0	120	0	0	1	0	123	110	0	355	259	127	119	128	242
	0	366	0	118	0	0	344	0	243	0	0	0	0	0	0	604	0	0	116	243	136	0	243	0	113	0	0	125	239	0	0	243	0	127	0	120	0	0	1	0	123	110	0	356	260	128	119	129	243
	0	367	0	118	0	0	345	0	244	0	0	0	0	0	0	606	0	0	116	244	136	0	244	0	114	0	0	126	240	0	0	244	0	128	0	120	0	0	1	0	123	111	0	358	261	129	120	130	244
	0	368	0	119	0	0	347	0	245	0	0	0	0	0	0	608	0	0	116	245	136	0	245	0	115	0	0	126	241	0	0	245	0	128	0	121	0	0	1	0	123	111	0	360	261	129	120	130	245
	0	370	0	119	0	0	350	0	246	0	0	0	0	0	0	611	0	0	117	246	137	0	246	0	116	0	0	127	242	0	0	246	0	128	0	122	0	0	1	0	123	111	0	361	263	130	120	131	246
	0	372	0	119	0	0	353	0	247	0	0	0	0	0	0	613	0	0	118	247	138	0	247	0	117	0	0	128	243	0	0	247	0	129	0	122	0	0	1	0	124	111	0	363	264	131	120	131	247
	0	373	0	119	0	0	355	0	248	0	0	0	0	0	0	616	0	0	118	248	138	0	248	0	117	0	0	128	245	0	0	248	0	130	0	123	0	0	1	0	124	111	0	364	265	132	120	131	248
	0	374	0	120	0	0	357	0	249	0	0	0	0	0	0	619	0	0	118	249	139	0	249	0	117	0	0	128	247	0	0	249	0	131	0	123	0	0	1	0	125	112	0	365	266	133	121	132	249
	0	375	0	120	0	0	358	0	250	0	0	0	0	0	0	622	0	0	119	250	139	0	250	0	117	0	0	128	248	0	0	250	0	131	0	123	0	0	1	0	126	113	0	367	266	133	122	133	250
	0	376	0	120	0	0	360	0	251	0	0	0	0	0	0	625	0	0	119	251	139	0	251	0	117	0	0	129	250	0	0	251	0	131	0	124	0	0	1	0	126	113	0	369	268	134	122	133	251
	0	377	0	120	0	0	360	0	252	0	0	0	0	0	0	627	0	0	120	252	140	0	252	0	118	0	0	129	251	0	0	252	0	132	0	124	0	0	1	0	127	113	0	371	269	134	123	134	252
	0	379	0	120	0	0	362	0	253	0	0	0	0	0	0	630	0	0	120	253	140	0	253	0	118	0	0	129	252	0	0	253	0	132	0	125	0	0	1	0	128	113	0	373	270	134	123	135	253
	0	381	0	120	0	0	364	0	254	0	0	0	0	0	0	633	0	0	120	254	140	0	254	0	119	0	0	130	253	0	0	254	0	132	0	125	0	0	1	0	129	114	0	374	271	134	123	136	254
	0	383	0	120	0	0	365	0	255	0	0	0	0	0	0	635	0	0	121	255	141	0	255	0	119	0	0	131	254	0	0	255	0	132	0	126	0	0	1	0	130	115	0	376	273	135	123	136	255
	0	385	0	120	0	0	367	0	256	0	0	0	0	0	0	637	0	0	122	256	142	0	256	0	120	0	0	132	255	0	0	256	0	132	0	126	0	0	1	0	130	116	0	377	273	135	124	136	256
	0	386	0	120	0	0	368	0	257	0	0	0	0	0	0	640	0	0	123	257	142	0	257	0	121	0	0	133	256	0	0	257	0	132	0	127	0	0	1	0	130	117	0	379	274	136	125	137	257
	0	388	0	121	0	0	369	0	258	0	0	0	0	0	0	642	0	0	124	258	143	0	258	0	122	0	0	133	256	0	0	258	0	133	0	127	0	0	1	0	130	118	0	381	274	137	125	138	258
	0	390	0	122	0	0	369	0	259	0	0	0	0	0	0	645	0	0	125	259	143	0	259	0	122	0	0	134	257	0	0	259	0	134	0	127	0	0	1	0	130	118	0	382	275	138	126	138	259
	0	391	0	123	0	0	372	0	260	0	0	0	0	0	0	648	0	0	126	260	143	0	260	0	123	0	0	134	258	0	0	260	0	135	0	127	0	0	1	0	130	119	0	384	276	139	126	139	260
	0	392	0	124	0	0	374	0	261	0	0	0	0	0	0	650	0	0	126	261	143	0	261	0	123	0	0	135	259	0	0	261	0	136	0	127	0	0	1	0	131	120	0	385	276	139	126	139	261
	0	393	0	125	0	0	376	0	262	0	0	0	0	0	0	652	0	0	126	262	144	0	262	0	124	0	0	136	260	0	0	262	0	136	0	127	0	0	1	0	132	121	0	386	278	140	126	139	262
	0	394	0	125	0	0	378	0	263	0	0	0	0	0	0	654	0	0	126	263	144	0	263	0	125	0	0	136	261	0	0	263	0	136	0	127	0	0	1	0	132	121	0	388	279	141	127	139	263
	0	396	0	126	0	0	378	0	264	0	0	0	0	0	0	656	0	0	126	264	144	0	264	0	126	0	0	137	262	0	0	264	0	137	0	128	0	0	1	0	132	122	0	389	280	142	127	140	264
	0	397	0	127	0	0	380	0	265	0	0	0	0	0	0	659	0	0	126	265	144	0	265	0	126	0	0	137	263	0	0	265	0	138	0	128	0	0	1	0	133	122	0	391	280	143	128	141	265
	0	398	0	128	0	0	382	0	266	0	0	0	0	0	0	661	0	0	127	266	144	0	266	0	126	0	0	138	264	0	0	266	0	139	0	129	0	0	1	0	133	123	0	392	282	144	128	142	266
	0	399	0	129	0	0	384	0	267	0	0	0	0	0	0	664	0	0	127	267	145	0	267	0	127	0	0	139	265	0	0	267	0	140	0	130	0	0	1	0	133	123	0	393	284	144	128	142	267
	0	400	0	130	0	0	385	0	268	0	0	0	0	0	0	667	0	0	127	268	145	0	268	0	128	0	0	140	266	0	0	268	0	140	0	130	0	0	1	0	134	124	0	394	286	144	129	143	268
	0	402	0	130	0	0	388	0	269	0	0	0	0	0	0	670	0	0	128	269	146	0	269	0	129	0	0	141	267	0	0	269	0	140	0	131	0	0	1	0	134	124	0	396	288	145	129	143	269
	0	404	0	130	0	0	390	0	270	0	0	0	0	0	0	673	0	0	128	270	147	0	270	0	129	0	0	142	268	0	0	270	0	141	0	132	0	0	1	0	134	125	0	397	290	146	129	143	270
	0	406	0	131	0	0	391	0	271	0	0	0	0	0	0	676	0	0	128	271	148	0	271	0	129	0	0	142	269	0	0	271	0	141	0	133	0	0	1	0	135	126	0	399	290	146	130	144	271
	0	408	0	131	0	0	393	0	272	0	0	0	0	0	0	678	0	0	128	272	149	0	272	0	129	0	0	142	269	0	0	272	0	142	0	134	0	0	1	0	135	127	0	400	292	146	130	145	272
	0	409	0	131	0	0	395	0	273	0	0	0	0	0	0	681	0	0	129	273	149	0	273	0	130	0	0	142	270	0	0	273	0	143	0	134	0	0	1	0	135	128	0	402	293	147	131	146	273
	0	411	0	132	0	0	397	0	274	0	0	0	0	0	0	683	0	0	130	274	150	0	274	0	130	0	0	142	272	0	0	274	0	143	0	135	0	0	1	0	135	128	0	404	293	148	132	147	274
	0	413	0	132	0	0	399	0	275	0	0	0	0	0	0	685	0	0	130	275	150	0	275	0	131	0	0	143	272	0	0	275	0	144	0	136	0	0	1	0	135	128	0	405	295	149	132	147	275
	0	414	0	133	0	0	401	0	276	0	0	0	0	0	0	688	0	0	130	276	150	0	276	0	131	0	0	144	272	0	0	276	0	145	0	137	0	0	1	0	136	129	0	406	296	150	132	148	276
	0	416	0	133	0	0	403	0	277	0	0	0	0	0	0	691	0	0	131	277	150	0	277	0	131	0	0	144	274	0	0	277	0	145	0	138	0	0	1	0	136	129	0	408	296	150	132	148	277
	0	417	0	134	0	0	404	0	278	0	0	0	0	0	0	693	0	0	131	278	151	0	278	0	132	0	0	144	275	0	0	278	0	146	0	139	0	0	1	0	137	130	0	410	297	151	133	149	278
	0	418	0	135	0	0	405	0	279	0	0	0	0	0	0	696	0	0	132	279	151	0	279	0	132	0	0	144	277	0	0	279	0	147	0	139	0	0	1	0	137	130	0	412	298	151	134	150	279
	0	420	0	135	0	0	406	0	280	0	0	0	0	0	0	699	0	0	133	280	151	0	280	0	132	0	0	145	277	0	0	280	0	147	0	139	0	0	1	0	137	130	0	413	300	152	134	151	280
	0	422	0	136	0	0	408	0	281	0	0	0	0	0	0	702	0	0	133	281	152	0	281	0	132	0	0	145	278	0	0	281	0	148	0	139	0	0	1	0	137	131	0	414	301	153	135	151	281
	0	423	0	137	0	0	409	0	282	0	0	0	0	0	0	704	0	0	134	282	153	0	282	0	132	0	0	146	279	0	0	282	0	148	0	139	0	0	1	0	137	131	0	416	302	154	136	151	282
	0	424	0	137	0	0	411	0	283	0	0	0	0	0	0	707	0	0	134	283	153	0	283	0	132	0	0	146	281	0	0	283	0	149	0	140	0	0	1	0	138	131	0	417	302	154	137	151	283
	0	425	0	137	0	0	412	0	284	0	0	0	0	0	0	710	0	0	134	284	154	0	284	0	133	0	0	147	282	0	0	284	0	150	0	141	0	0	1	0	138	132	0	418	303	154	137	152	284
	0	427	0	137	0	0	414	0	285	0	0	0	0	0	0	712	0	0	135	285	154	0	285	0	133	0	0	147	282	0	0	285	0	150	0	141	0	0	1	0	139	133	0	420	304	154	138	153	285
	0	428	0	137	0	0	415	0	286	0	0	0	0	0	0	715	0	0	135	286	154	0	286	0	133	0	0	147	283	0	0	286	0	151	0	141	0	0	1	0	139	133	0	421	304	155	138	153	286
	0	430	0	138	0	0	416	0	287	0	0	0	0	0	0	718	0	0	136	287	155	0	287	0	133	0	0	148	284	0	0	287	0	152	0	142	0	0	1	0	140	134	0	423	306	156	139	153	287
	0	432	0	138	0	0	418	0	288	0	0	0	0	0	0	721	0	0	136	288	156	0	288	0	134	0	0	149	284	0	0	288	0	152	0	142	0	0	1	0	140	135	0	425	307	156	140	153	288
	0	433	0	138	0	0	419	0	289	0	0	0	0	0	0	723	0	0	136	289	157	0	289	0	135	0	0	150	286	0	0	289	0	152	0	142	0	0	1	0	140	135	0	426	308	157	140	154	289
	0	435	0	139	0	0	420	0	290	0	0	0	0	0	0	726	0	0	136	290	158	0	290	0	135	0	0	151	287	0	0	290	0	153	0	142	0	0	1	0	140	135	0	428	309	157	140	154	290
	0	437	0	140	0	0	421	0	291	0	0	0	0	0	0	729	0	0	137	291	158	0	291	0	136	0	0	152	288	0	0	291	0	154	0	143	0	0	1	0	141	136	0	430	310	157	140	154	291
	0	438	0	141	0	0	422	0	292	0	0	0	0	0	0	732	0	0	137	292	159	0	292	0	137	0	0	153	289	0	0	292	0	155	0	144	0	0	1	0	141	137	0	432	312	158	141	154	292
	0	440	0	142	0	0	422	0	293	0	0	0	0	0	0	735	0	0	137	293	160	0	293	0	137	0	0	153	290	0	0	293	0	155	0	144	0	0	1	0	141	137	0	434	313	159	142	154	293
	0	441	0	143	0	0	424	0	294	0	0	0	0	0	0	738	0	0	137	294	161	0	294	0	137	0	0	153	290	0	0	294	0	155	0	144	0	0	1	0	141	138	0	436	314	159	143	155	294
	0	443	0	144	0	0	426	0	295	0	0	0	0	0	0	740	0	0	138	295	162	0	295	0	138	0	0	154	291	0	0	295	0	155	0	144	0	0	1	0	141	138	0	438	314	159	143	155	295
	0	444	0	144	0	0	428	0	296	0	0	0	0	0	0	743	0	0	138	296	162	0	296	0	138	0	0	154	292	0	0	296	0	156	0	144	0	0	1	0	141	138	0	440	314	160	143	156	296
	0	446	0	144	0	0	430	0	297	0	0	0	0	0	0	746	0	0	138	297	162	0	297	0	138	0	0	155	293	0	0	297	0	157	0	144	0	0	1	0	141	138	0	441	316	160	144	157	297
	0	447	0	144	0	0	431	0	298	0	0	0	0	0	0	749	0	0	138	298	162	0	298	0	138	0	0	155	294	0	0	298	0	157	0	145	0	0	1	0	142	139	0	443	318	160	145	158	298
	0	448	0	144	0	0	434	0	299	0	0	0	0	0	0	751	0	0	139	299	162	0	299	0	139	0	0	155	294	0	0	299	0	158	0	146	0	0	1	0	142	140	0	445	318	160	146	159	299
	0	449	0	145	0	0	436	0	300	0	0	0	0	0	0	754	0	0	140	300	162	0	300	0	139	0	0	155	295	0	0	300	0	159	0	147	0	0	1	0	143	140	0	447	320	160	146	160	300
	0	450	0	145	0	0	436	0	301	0	0	0	0	0	0	756	0	0	140	301	162	0	301	0	139	0	0	155	296	0	0	301	0	159	0	147	0	0	1	0	143	141	0	448	321	160	146	160	301
	0	451	0	146	0	0	438	0	302	0	0	0	0	0	0	759	0	0	141	302	163	0	302	0	140	0	0	155	297	0	0	302	0	159	0	148	0	0	1	0	144	141	0	449	322	160	147	160	302
	0	452	0	146	0	0	440	0	303	0	0	0	0	0	0	762	0	0	142	303	163	0	303	0	140	0	0	155	298	0	0	303	0	160	0	148	0	0	1	0	145	142	0	451	322	161	147	161	303
	0	453	0	147	0	0	442	0	304	0	0	0	0	0	0	765	0	0	143	304	163	0	304	0	140	0	0	156	300	0	0	304	0	160	0	149	0	0	1	0	145	142	0	452	323	161	147	162	304
	0	455	0	147	0	0	444	0	305	0	0	0	0	0	0	768	0	0	143	305	163	0	305	0	141	0	0	156	301	0	0	305	0	161	0	149	0	0	1	0	145	142	0	454	324	161	148	163	305
	0	456	0	148	0	0	445	0	306	0	0	0	0	0	0	770	0	0	144	306	163	0	306	0	141	0	0	156	302	0	0	306	0	162	0	149	0	0	1	0	146	143	0	456	325	161	148	164	306
	0	458	0	148	0	0	446	0	307	0	0	0	0	0	0	772	0	0	144	307	164	0	307	0	142	0	0	157	304	0	0	307	0	162	0	149	0	0	1	0	146	144	0	457	326	161	148	164	307
	0	460	0	149	0	0	448	0	308	0	0	0	0	0	0	775	0	0	144	308	164	0	308	0	143	0	0	157	305	0	0	308	0	162	0	149	0	0	1	0	146	145	0	458	328	161	149	165	308
	0	461	0	150	0	0	451	0	309	0	0	0	0	0	0	778	0	0	145	309	165	0	309	0	143	0	0	158	306	0	0	309	0	163	0	149	0	0	1	0	146	145	0	459	328	162	149	165	309
	0	462	0	150	0	0	453	0	310	0	0	0	0	0	0	780	0	0	146	310	165	0	310	0	143	0	0	159	307	0	0	310	0	164	0	150	0	0	1	0	146	146	0	461	329	163	149	165	310
	0	463	0	150	0	0	454	0	311	0	0	0	0	0	0	782	0	0	147	311	165	0	311	0	143	0	0	160	308	0	0	311	0	165	0	151	0	0	1	0	146	147	0	462	330	164	150	166	311
	0	464	0	150	0	0	455	0	312	0	0	0	0	0	0	784	0	0	148	312	166	0	312	0	143	0	0	161	310	0	0	312	0	165	0	152	0	0	1	0	147	147	0	463	331	164	151	166	312
	0	466	0	150	0	0	455	0	313	0	0	0	0	0	0	786	0	0	148	313	167	0	313	0	144	0	0	162	311	0	0	313	0	166	0	152	0	0	1	0	147	148	0	464	331	165	151	166	313
	0	468	0	151	0	0	456	0	314	0	0	0	0	0	0	789	0	0	148	314	168	0	314	0	144	0	0	162	312	0	0	314	0	166	0	152	0	0	1	0	147	148	0	465	333	165	152	166	314
	0	470	0	151	0	0	458	0	315	0	0	0	0	0	0	792	0	0	149	315	169	0	315	0	144	0	0	162	313	0	0	315	0	167	0	153	0	0	1	0	148	148	0	467	334	165	152	167	315
	0	471	0	152	0	0	459	0	316	0	0	0	0	0	0	795	0	0	150	316	169	0	316	0	145	0	0	163	314	0	0	316	0	168	0	153	0	0	1	0	149	149	0	469	335	165	153	167	316
	0	472	0	153	0	0	459	0	317	0	0	0	0	0	0	798	0	0	151	317	169	0	317	0	146	0	0	163	315	0	0	317	0	169	0	154	0	0	1	0	149	150	0	471	335	165	153	168	317
	0	474	0	154	0	0	460	0	318	0	0	0	0	0	0	801	0	0	152	318	169	0	318	0	147	0	0	163	316	0	0	318	0	169	0	155	0	0	1	0	149	150	0	472	337	165	154	168	318
	0	476	0	154	0	0	461	0	319	0	0	0	0	0	0	804	0	0	152	319	169	0	319	0	147	0	0	163	317	0	0	319	0	169	0	156	0	0	1	0	149	151	0	473	338	166	154	168	319
	0	477	0	154	0	0	462	0	320	0	0	0	0	0	0	807	0	0	152	320	170	0	320	0	148	0	0	164	319	0	0	320	0	170	0	156	0	0	1	0	149	152	0	475	339	166	154	168	320
	0	478	0	155	0	0	464	0	321	0	0	0	0	0	0	809	0	0	152	321	171	0	321	0	148	0	0	164	320	0	0	321	0	171	0	157	0	0	1	0	150	152	0	476	341	166	154	168	321
	0	480	0	156	0	0	465	0	322	0	0	0	0	0	0	812	0	0	153	322	172	0	322	0	148	0	0	165	321	0	0	322	0	171	0	157	0	0	1	0	151	152	0	478	341	166	154	169	322
	0	481	0	156	0	0	467	0	323	0	0	0	0	0	0	814	0	0	153	323	172	0	323	0	149	0	0	165	321	0	0	323	0	171	0	158	0	0	1	0	152	152	0	480	342	166	154	170	323
	0	482	0	157	0	0	470	0	324	0	0	0	0	0	0	816	0	0	153	324	173	0	324	0	150	0	0	165	323	0	0	324	0	171	0	158	0	0	1	0	153	153	0	481	344	166	154	171	324
	0	484	0	158	0	0	473	0	325	0	0	0	0	0	0	819	0	0	153	325	173	0	325	0	150	0	0	166	325	0	0	325	0	172	0	159	0	0	1	0	154	154	0	483	346	167	154	172	325
	0	486	0	158	0	0	475	0	326	0	0	0	0	0	0	821	0	0	154	326	173	0	326	0	150	0	0	167	326	0	0	326	0	173	0	160	0	0	1	0	155	155	0	485	346	167	154	173	326
	0	487	0	159	0	0	476	0	327	0	0	0	0	0	0	823	0	0	155	327	174	0	327	0	150	0	0	168	327	0	0	327	0	173	0	160	0	0	1	0	156	155	0	486	347	167	154	174	327
	0	488	0	160	0	0	478	0	328	0	0	0	0	0	0	826	0	0	156	328	174	0	328	0	151	0	0	168	328	0	0	328	0	174	0	160	0	0	1	0	157	156	0	488	348	167	155	174	328
	0	489	0	160	0	0	479	0	329	0	0	0	0	0	0	829	0	0	156	329	175	0	329	0	152	0	0	168	329	0	0	329	0	174	0	160	0	0	1	0	157	157	0	490	349	167	155	175	329
	0	491	0	161	0	0	480	0	330	0	0	0	0	0	0	831	0	0	156	330	176	0	330	0	152	0	0	168	330	0	0	330	0	175	0	161	0	0	1	0	158	157	0	492	350	168	155	176	330
	0	493	0	162	0	0	482	0	331	0	0	0	0	0	0	834	0	0	156	331	177	0	331	0	152	0	0	169	331	0	0	331	0	175	0	162	0	0	1	0	159	157	0	494	350	168	155	176	331
	0	495	0	162	0	0	483	0	332	0	0	0	0	0	0	836	0	0	157	332	178	0	332	0	153	0	0	169	331	0	0	332	0	175	0	163	0	0	1	0	159	157	0	495	351	169	156	177	332
	0	497	0	163	0	0	483	0	333	0	0	0	0	0	0	838	0	0	158	333	178	0	333	0	153	0	0	170	332	0	0	333	0	176	0	163	0	0	1	0	160	158	0	497	351	169	157	178	333
	0	498	0	164	0	0	485	0	334	0	0	0	0	0	0	840	0	0	158	334	178	0	334	0	154	0	0	170	334	0	0	334	0	177	0	164	0	0	1	0	160	159	0	498	353	169	158	179	334
	0	500	0	165	0	0	486	0	335	0	0	0	0	0	0	843	0	0	158	335	178	0	335	0	154	0	0	171	334	0	0	335	0	178	0	165	0	0	1	0	161	159	0	499	355	170	159	179	335
	0	502	0	166	0	0	487	0	336	0	0	0	0	0	0	845	0	0	159	336	178	0	336	0	154	0	0	171	335	0	0	336	0	178	0	166	0	0	1	0	162	159	0	501	356	170	160	180	336
	0	504	0	166	0	0	489	0	337	0	0	0	0	0	0	847	0	0	159	337	179	0	337	0	155	0	0	172	336	0	0	337	0	178	0	167	0	0	1	0	162	159	0	503	356	170	160	181	337
	0	506	0	166	0	0	491	0	338	0	0	0	0	0	0	849	0	0	160	338	180	0	338	0	155	0	0	172	338	0	0	338	0	178	0	167	0	0	1	0	162	159	0	505	358	170	161	182	338
	0	507	0	167	0	0	493	0	339	0	0	0	0	0	0	852	0	0	160	339	181	0	339	0	156	0	0	172	340	0	0	339	0	178	0	167	0	0	1	0	163	160	0	507	358	171	162	183	339
	0	508	0	168	0	0	494	0	340	0	0	0	0	0	0	854	0	0	160	340	182	0	340	0	156	0	0	172	341	0	0	340	0	178	0	167	0	0	1	0	164	160	0	509	358	171	163	184	340
	0	509	0	169	0	0	496	0	341	0	0	0	0	0	0	856	0	0	161	341	183	0	341	0	157	0	0	172	341	0	0	341	0	179	0	168	0	0	1	0	164	161	0	510	358	172	164	184	341
	0	511	0	169	0	0	498	0	342	0	0	0	0	0	0	858	0	0	161	342	183	0	342	0	158	0	0	172	342	0	0	342	0	179	0	169	0	0	1	0	164	161	0	512	359	172	165	184	342
	0	512	0	169	0	0	500	0	343	0	0	0	0	0	0	860	0	0	162	343	184	0	343	0	158	0	0	172	342	0	0	343	0	179	0	170	0	0	1	0	165	161	0	513	359	173	166	184	343
	0	513	0	170	0	0	503	0	344	0	0	0	0	0	0	863	0	0	162	344	185	0	344	0	158	0	0	172	343	0	0	344	0	179	0	171	0	0	1	0	165	162	0	515	361	174	166	184	344
	0	515	0	171	0	0	505	0	345	0	0	0	0	0	0	865	0	0	163	345	186	0	345	0	158	0	0	172	344	0	0	345	0	179	0	172	0	0	1	0	165	163	0	517	363	174	166	185	345
	0	517	0	172	0	0	506	0	346	0	0	0	0	0	0	867	0	0	163	346	187	0	346	0	159	0	0	173	344	0	0	346	0	180	0	173	0	0	1	0	166	163	0	518	365	174	166	185	346
	0	519	0	173	0	0	508	0	347	0	0	0	0	0	0	869	0	0	164	347	188	0	347	0	159	0	0	174	345	0	0	347	0	181	0	174	0	0	1	0	166	164	0	520	366	175	166	185	347
	0	521	0	174	0	0	509	0	348	0	0	0	0	0	0	871	0	0	165	348	188	0	348	0	160	0	0	175	345	0	0	348	0	182	0	175	0	0	1	0	167	165	0	521	367	175	166	186	348
	0	523	0	175	0	0	510	0	349	0	0	0	0	0	0	873	0	0	165	349	188	0	349	0	161	0	0	175	346	0	0	349	0	183	0	175	0	0	1	0	168	165	0	522	368	176	166	186	349
	0	524	0	175	0	0	511	0	350	0	0	0	0	0	0	875	0	0	165	350	188	0	350	0	162	0	0	175	347	0	0	350	0	183	0	175	0	0	1	0	168	166	0	523	369	177	167	186	350
	0	525	0	175	0	0	512	0	351	0	0	0	0	0	0	877	0	0	165	351	189	0	351	0	163	0	0	175	349	0	0	351	0	183	0	176	0	0	1	0	168	166	0	525	370	178	167	186	351
	0	527	0	176	0	0	513	0	352	0	0	0	0	0	0	879	0	0	165	352	190	0	352	0	163	0	0	176	350	0	0	352	0	183	0	176	0	0	1	0	169	167	0	527	371	179	168	186	352
	0	528	0	176	0	0	515	0	353	0	0	0	0	0	0	882	0	0	165	353	191	0	353	0	164	0	0	177	351	0	0	353	0	183	0	176	0	0	1	0	170	167	0	528	373	179	168	186	353
	0	530	0	177	0	0	516	0	354	0	0	0	0	0	0	884	0	0	166	354	192	0	354	0	164	0	0	178	352	0	0	354	0	184	0	177	0	0	1	0	171	168	0	530	374	179	169	186	354
	0	531	0	177	0	0	516	0	355	0	0	0	0	0	0	886	0	0	166	355	192	0	355	0	165	0	0	179	353	0	0	355	0	184	0	178	0	0	1	0	171	168	0	532	375	179	170	187	355
	0	532	0	177	0	0	518	0	356	0	0	0	0	0	0	888	0	0	166	356	192	0	356	0	165	0	0	179	354	0	0	356	0	184	0	179	0	0	1	0	171	169	0	534	376	180	171	187	356
	0	533	0	178	0	0	520	0	357	0	0	0	0	0	0	890	0	0	166	357	192	0	357	0	166	0	0	179	356	0	0	357	0	184	0	180	0	0	1	0	171	170	0	535	377	181	171	187	357
	0	535	0	178	0	0	521	0	358	0	0	0	0	0	0	893	0	0	167	358	192	0	358	0	167	0	0	180	357	0	0	358	0	184	0	181	0	0	1	0	172	171	0	537	378	182	172	187	358
	0	536	0	179	0	0	521	0	359	0	0	0	0	0	0	896	0	0	168	359	192	0	359	0	167	0	0	180	358	0	0	359	0	184	0	181	0	0	1	0	172	172	0	538	378	183	173	188	359
	0	537	0	179	0	0	522	0	360	0	0	0	0	0	0	899	0	0	168	360	193	0	360	0	167	0	0	181	359	0	0	360	0	185	0	181	0	0	1	0	173	173	0	540	378	183	173	189	360
	0	538	0	180	0	0	524	0	361	0	0	0	0	0	0	901	0	0	168	361	193	0	361	0	168	0	0	181	361	0	0	361	0	185	0	181	0	0	1	0	173	173	0	541	379	184	173	189	361
	0	539	0	181	0	0	525	0	362	0	0	0	0	0	0	904	0	0	168	362	194	0	362	0	168	0	0	181	362	0	0	362	0	185	0	181	0	0	1	0	173	173	0	543	379	185	173	189	362
	0	540	0	181	0	0	525	0	363	0	0	0	0	0	0	906	0	0	168	363	195	0	363	0	168	0	0	181	362	0	0	363	0	185	0	181	0	0	1	0	173	174	0	545	379	185	174	190	363
	0	541	0	182	0	0	527	0	364	0	0	0	0	0	0	908	0	0	169	364	195	0	364	0	168	0	0	181	363	0	0	364	0	186	0	182	0	0	1	0	174	175	0	546	380	186	174	190	364
	0	542	0	182	0	0	527	0	365	0	0	0	0	0	0	911	0	0	169	365	196	0	365	0	168	0	0	181	364	0	0	365	0	186	0	183	0	0	1	0	175	176	0	548	382	186	174	190	365
	0	544	0	182	0	0	529	0	366	0	0	0	0	0	0	914	0	0	169	366	196	0	366	0	168	0	0	182	365	0	0	366	0	187	0	183	0	0	1	0	176	176	0	550	383	186	174	191	366
	0	545	0	183	0	0	530	0	367	0	0	0	0	0	0	917	0	0	170	367	196	0	367	0	169	0	0	182	366	0	0	367	0	188	0	183	0	0	1	0	176	176	0	552	384	186	175	192	367
	0	547	0	183	0	0	531	0	368	0	0	0	0	0	0	919	0	0	170	368	196	0	368	0	170	0	0	182	367	0	0	368	0	189	0	184	0	0	1	0	177	176	0	553	385	186	176	193	368
	0	548	0	184	0	0	533	0	369	0	0	0	0	0	0	921	0	0	170	369	197	0	369	0	170	0	0	182	368	0	0	369	0	189	0	185	0	0	1	0	178	176	0	555	386	187	177	193	369
	0	550	0	184	0	0	535	0	370	0	0	0	0	0	0	924	0	0	171	370	197	0	370	0	170	0	0	182	369	0	0	370	0	189	0	185	0	0	1	0	178	177	0	557	388	187	178	194	370
	0	551	0	184	0	0	537	0	371	0	0	0	0	0	0	927	0	0	171	371	197	0	371	0	171	0	0	183	370	0	0	371	0	189	0	185	0	0	1	0	178	178	0	558	389	187	179	195	371
	0	552	0	184	0	0	538	0	372	0	0	0	0	0	0	930	0	0	172	372	197	0	372	0	171	0	0	184	371	0	0	372	0	189	0	185	0	0	1	0	179	179	0	559	389	188	180	195	372
	0	554	0	185	0	0	540	0	373	0	0	0	0	0	0	933	0	0	173	373	198	0	373	0	171	0	0	185	372	0	0	373	0	190	0	185	0	0	1	0	180	180	0	561	390	189	180	196	373
	0	555	0	185	0	0	541	0	374	0	0	0	0	0	0	936	0	0	173	374	199	0	374	0	172	0	0	185	374	0	0	374	0	190	0	186	0	0	1	0	180	181	0	562	392	190	181	197	374
	0	557	0	186	0	0	542	0	375	0	0	0	0	0	0	939	0	0	174	375	199	0	375	0	172	0	0	185	375	0	0	375	0	191	0	187	0	0	1	0	180	182	0	564	392	190	181	197	375
	0	559	0	186	0	0	543	0	376	0	0	0	0	0	0	942	0	0	174	376	200	0	376	0	172	0	0	186	376	0	0	376	0	192	0	187	0	0	1	0	180	183	0	566	392	190	181	198	376
	0	560	0	186	0	0	545	0	377	0	0	0	0	0	0	945	0	0	174	377	200	0	377	0	173	0	0	186	376	0	0	377	0	193	0	187	0	0	1	0	180	184	0	567	392	191	182	198	377
	0	561	0	187	0	0	547	0	378	0	0	0	0	0	0	947	0	0	175	378	200	0	378	0	174	0	0	186	377	0	0	378	0	193	0	187	0	0	1	0	180	184	0	569	393	192	183	198	378
	0	562	0	188	0	0	549	0	379	0	0	0	0	0	0	950	0	0	176	379	200	0	379	0	175	0	0	187	377	0	0	379	0	193	0	187	0	0	1	0	181	184	0	570	394	193	183	198	379
	0	563	0	189	0	0	552	0	380	0	0	0	0	0	0	952	0	0	177	380	201	0	380	0	175	0	0	187	378	0	0	380	0	193	0	188	0	0	1	0	182	185	0	571	395	194	184	198	380
	0	564	0	189	0	0	553	0	381	0	0	0	0	0	0	955	0	0	178	381	201	0	381	0	175	0	0	188	379	0	0	381	0	193	0	188	0	0	1	0	183	186	0	572	396	195	184	198	381
	0	566	0	190	0	0	554	0	382	0	0	0	0	0	0	958	0	0	179	382	202	0	382	0	175	0	0	189	380	0	0	382	0	194	0	189	0	0	1	0	184	187	0	573	397	195	184	199	382
	0	567	0	190	0	0	556	0	383	0	0	0	0	0	0	961	0	0	179	383	203	0	383	0	175	0	0	189	381	0	0	383	0	195	0	189	0	0	1	0	184	188	0	575	397	195	184	200	383
	0	568	0	191	0	0	556	0	384	0	0	0	0	0	0	963	0	0	180	384	204	0	384	0	175	0	0	190	381	0	0	384	0	196	0	190	0	0	1	0	185	189	0	577	398	195	184	201	384
	0	569	0	192	0	0	558	0	385	0	0	0	0	0	0	966	0	0	181	385	204	0	385	0	176	0	0	190	381	0	0	385	0	196	0	191	0	0	1	0	186	190	0	579	398	195	185	201	385
	0	570	0	193	0	0	560	0	386	0	0	0	0	0	0	968	0	0	181	386	204	0	386	0	177	0	0	190	382	0	0	386	0	196	0	192	0	0	1	0	186	190	0	580	399	196	186	202	386
	0	571	0	193	0	0	562	0	387	0	0	0	0	0	0	971	0	0	181	387	205	0	387	0	178	0	0	191	384	0	0	387	0	196	0	193	0	0	1	0	186	190	0	582	400	197	187	202	387
	0	572	0	194	0	0	564	0	388	0	0	0	0	0	0	974	0	0	182	388	206	0	388	0	178	0	0	192	385	0	0	388	0	196	0	194	0	0	1	0	186	191	0	584	401	197	188	203	388
	0	573	0	195	0	0	566	0	389	0	0	0	0	0	0	976	0	0	183	389	206	0	389	0	178	0	0	192	386	0	0	389	0	197	0	194	0	0	1	0	186	191	0	585	402	197	189	204	389
	0	574	0	195	0	0	567	0	390	0	0	0	0	0	0	979	0	0	183	390	207	0	390	0	179	0	0	193	387	0	0	390	0	198	0	195	0	0	1	0	186	191	0	586	403	198	190	205	390
	0	576	0	196	0	0	568	0	391	0	0	0	0	0	0	982	0	0	183	391	207	0	391	0	180	0	0	193	388	0	0	391	0	198	0	195	0	0	1	0	186	191	0	587	404	198	190	205	391
	0	577	0	197	0	0	569	0	392	0	0	0	0	0	0	985	0	0	184	392	207	0	392	0	180	0	0	194	389	0	0	392	0	199	0	196	0	0	1	0	187	192	0	589	405	198	190	205	392
	0	579	0	197	0	0	572	0	393	0	0	0	0	0	0	988	0	0	184	393	208	0	393	0	180	0	0	195	390	0	0	393	0	200	0	197	0	0	1	0	188	192	0	591	405	199	191	205	393
	0	580	0	198	0	0	573	0	394	0	0	0	0	0	0	991	0	0	185	394	209	0	394	0	181	0	0	196	392	0	0	394	0	201	0	198	0	0	1	0	188	192	0	592	405	200	191	205	394
	0	582	0	198	0	0	576	0	395	0	0	0	0	0	0	993	0	0	186	395	210	0	395	0	181	0	0	196	393	0	0	395	0	201	0	199	0	0	1	0	188	193	0	593	406	200	191	205	395
	0	584	0	198	0	0	578	0	396	0	0	0	0	0	0	996	0	0	187	396	211	0	396	0	181	0	0	196	395	0	0	396	0	202	0	199	0	0	1	0	188	193	0	594	408	200	192	205	396
	0	585	0	198	0	0	580	0	397	0	0	0	0	0	0	998	0	0	188	397	211	0	397	0	181	0	0	197	397	0	0	397	0	202	0	200	0	0	1	0	188	193	0	596	409	200	193	206	397
	0	587	0	198	0	0	581	0	398	0	0	0	0	0	0	1000	0	0	189	398	211	0	398	0	182	0	0	198	398	0	0	398	0	203	0	201	0	0	1	0	189	193	0	598	410	200	194	206	398
	0	588	0	199	0	0	582	0	399	0	0	0	0	0	0	1002	0	0	190	399	212	0	399	0	183	0	0	198	398	0	0	399	0	203	0	202	0	0	1	0	190	193	0	600	411	201	194	206	399
	0	590	0	200	0	0	583	0	400	0	0	0	0	0	0	1005	0	0	191	400	213	0	400	0	184	0	0	198	400	0	0	400	0	203	0	202	0	0	1	0	191	193	0	602	412	202	194	206	400
	0	592	0	201	0	0	584	0	401	0	0	0	0	0	0	1008	0	0	192	401	214	0	401	0	185	0	0	199	401	0	0	401	0	204	0	202	0	0	1	0	192	194	0	603	413	202	195	206	401
	0	593	0	202	0	0	586	0	402	0	0	0	0	0	0	1011	0	0	192	402	214	0	402	0	185	0	0	199	402	0	0	402	0	204	0	203	0	0	1	0	192	195	0	604	415	202	196	207	402
	0	594	0	203	0	0	587	0	403	0	0	0	0	0	0	1014	0	0	192	403	214	0	403	0	185	0	0	199	403	0	0	403	0	204	0	204	0	0	1	0	192	196	0	605	417	202	196	208	403
	0	595	0	204	0	0	588	0	404	0	0	0	0	0	0	1016	0	0	192	404	214	0	404	0	186	0	0	199	405	0	0	404	0	205	0	204	0	0	1	0	193	197	0	607	419	203	197	208	404
	0	597	0	205	0	0	589	0	405	0	0	0	0	0	0	1018	0	0	192	405	215	0	405	0	186	0	0	199	406	0	0	405	0	206	0	204	0	0	1	0	194	197	0	608	421	204	197	208	405
	0	599	0	205	0	0	591	0	406	0	0	0	0	0	0	1020	0	0	193	406	216	0	406	0	187	0	0	200	408	0	0	406	0	206	0	204	0	0	1	0	194	197	0	610	421	204	198	208	406
	0	600	0	206	0	0	592	0	407	0	0	0	0	0	0	1023	0	0	194	407	217	0	407	0	187	0	0	200	409	0	0	407	0	207	0	205	0	0	1	0	195	197	0	611	423	204	199	209	407
	0	601	0	207	0	0	594	0	408	0	0	0	0	0	0	1026	0	0	194	408	218	0	408	0	187	0	0	200	409	0	0	408	0	207	0	205	0	0	1	0	196	197	0	612	423	204	200	209	408
	0	602	0	208	0	0	596	0	409	0	0	0	0	0	0	1029	0	0	194	409	219	0	409	0	187	0	0	201	410	0	0	409	0	208	0	205	0	0	1	0	196	197	0	613	424	204	200	210	409
	0	604	0	209	0	0	597	0	410	0	0	0	0	0	0	1031	0	0	194	410	219	0	410	0	188	0	0	202	411	0	0	410	0	208	0	206	0	0	1	0	197	198	0	615	426	204	201	211	410
	0	606	0	210	0	0	598	0	411	0	0	0	0	0	0	1034	0	0	194	411	220	0	411	0	188	0	0	203	411	0	0	411	0	209	0	206	0	0	1	0	198	198	0	616	427	205	201	212	411
	0	608	0	211	0	0	599	0	412	0	0	0	0	0	0	1036	0	0	194	412	221	0	412	0	188	0	0	203	413	0	0	412	0	210	0	207	0	0	1	0	199	198	0	618	429	205	202	212	412
	0	610	0	212	0	0	600	0	413	0	0	0	0	0	0	1039	0	0	194	413	221	0	413	0	188	0	0	203	413	0	0	413	0	210	0	207	0	0	1	0	200	198	0	619	429	205	203	212	413
	0	612	0	212	0	0	602	0	414	0	0	0	0	0	0	1041	0	0	194	414	222	0	414	0	189	0	0	204	414	0	0	414	0	211	0	208	0	0	1	0	200	198	0	620	429	205	203	212	414
	0	614	0	213	0	0	604	0	415	0	0	0	0	0	0	1043	0	0	195	415	223	0	415	0	190	0	0	204	415	0	0	415	0	211	0	209	0	0	1	0	200	198	0	621	431	206	204	212	415
	0	615	0	213	0	0	607	0	416	0	0	0	0	0	0	1045	0	0	195	416	224	0	416	0	191	0	0	204	416	0	0	416	0	211	0	210	0	0	1	0	201	199	0	622	432	206	205	212	416
	0	616	0	214	0	0	609	0	417	0	0	0	0	0	0	1047	0	0	195	417	224	0	417	0	192	0	0	205	417	0	0	417	0	212	0	210	0	0	1	0	202	199	0	624	432	207	206	212	417
	0	618	0	215	0	0	610	0	418	0	0	0	0	0	0	1049	0	0	196	418	225	0	418	0	193	0	0	206	419	0	0	418	0	212	0	211	0	0	1	0	203	199	0	625	432	208	207	212	418
	0	620	0	216	0	0	612	0	419	0	0	0	0	0	0	1051	0	0	196	419	226	0	419	0	194	0	0	206	419	0	0	419	0	212	0	212	0	0	1	0	204	199	0	627	433	208	208	212	419
	0	621	0	217	0	0	613	0	420	0	0	0	0	0	0	1054	0	0	196	420	226	0	420	0	194	0	0	207	420	0	0	420	0	212	0	213	0	0	1	0	204	200	0	628	434	208	209	212	420
	0	623	0	217	0	0	615	0	421	0	0	0	0	0	0	1056	0	0	196	421	226	0	421	0	194	0	0	208	421	0	0	421	0	212	0	213	0	0	1	0	204	200	0	630	435	208	209	212	421
	0	625	0	217	0	0	616	0	422	0	0	0	0	0	0	1059	0	0	197	422	226	0	422	0	194	0	0	209	421	0	0	422	0	212	0	213	0	0	1	0	205	201	0	632	436	209	210	213	422
	0	626	0	218	0	0	617	0	423	0	0	0	0	0	0	1062	0	0	198	423	226	0	423	0	195	0	0	209	422	0	0	423	0	212	0	214	0	0	1	0	205	202	0	634	437	210	210	213	423
	0	627	0	219	0	0	619	0	424	0	0	0	0	0	0	1064	0	0	198	424	227	0	424	0	196	0	0	209	423	0	0	424	0	212	0	214	0	0	1	0	206	202	0	636	438	211	211	214	424
	0	628	0	220	0	0	619	0	425	0	0	0	0	0	0	1067	0	0	198	425	228	0	425	0	196	0	0	209	425	0	0	425	0	212	0	214	0	0	1	0	207	203	0	637	439	211	212	214	425
	0	630	0	220	0	0	620	0	426	0	0	0	0	0	0	1070	0	0	198	426	228	0	426	0	196	0	0	209	425	0	0	426	0	213	0	214	0	0	1	0	207	203	0	638	439	211	213	215	426
	0	632	0	221	0	0	622	0	427	0	0	0	0	0	0	1073	0	0	199	427	229	0	427	0	197	0	0	209	426	0	0	427	0	213	0	214	0	0	1	0	207	204	0	639	441	212	214	215	427
	0	634	0	222	0	0	623	0	428	0	0	0	0	0	0	1076	0	0	200	428	230	0	428	0	197	0	0	210	427	0	0	428	0	213	0	215	0	0	1	0	208	204	0	641	442	212	214	215	428
	0	636	0	223	0	0	625	0	429	0	0	0	0	0	0	1079	0	0	200	429	230	0	429	0	197	0	0	210	429	0	0	429	0	214	0	216	0	0	1	0	208	205	0	642	443	212	215	216	429
	0	638	0	224	0	0	626	0	430	0	0	0	0	0	0	1081	0	0	201	430	230	0	430	0	197	0	0	210	430	0	0	430	0	215	0	216	0	0	1	0	209	206	0	643	443	212	215	216	430
	0	639	0	225	0	0	626	0	431	0	0	0	0	0	0	1083	0	0	202	431	231	0	431	0	198	0	0	211	432	0	0	431	0	215	0	216	0	0	1	0	209	207	0	644	445	213	216	217	431
	0	641	0	226	0	0	628	0	432	0	0	0	0	0	0	1085	0	0	203	432	232	0	432	0	198	0	0	212	433	0	0	432	0	215	0	216	0	0	1	0	210	208	0	645	447	213	216	218	432
	0	642	0	227	0	0	630	0	433	0	0	0	0	0	0	1087	0	0	204	433	233	0	433	0	199	0	0	213	434	0	0	433	0	216	0	216	0	0	1	0	211	209	0	647	447	213	217	218	433
	0	644	0	228	0	0	631	0	434	0	0	0	0	0	0	1090	0	0	204	434	233	0	434	0	200	0	0	213	435	0	0	434	0	216	0	217	0	0	1	0	211	210	0	648	448	214	218	218	434
	0	645	0	228	0	0	632	0	435	0	0	0	0	0	0	1093	0	0	204	435	234	0	435	0	200	0	0	214	435	0	0	435	0	216	0	217	0	0	1	0	211	210	0	649	449	214	218	219	435
	0	646	0	229	0	0	634	0	436	0	0	0	0	0	0	1096	0	0	204	436	235	0	436	0	200	0	0	214	436	0	0	436	0	216	0	217	0	0	1	0	211	210	0	650	450	215	218	220	436
	0	647	0	229	0	0	635	0	437	0	0	0	0	0	0	1099	0	0	205	437	236	0	437	0	201	0	0	214	437	0	0	437	0	217	0	217	0	0	1	0	211	210	0	652	451	216	218	221	437
	0	649	0	230	0	0	638	0	438	0	0	0	0	0	0	1102	0	0	206	438	237	0	438	0	201	0	0	215	437	0	0	438	0	217	0	218	0	0	1	0	212	210	0	653	452	216	218	221	438
	0	650	0	230	0	0	639	0	439	0	0	0	0	0	0	1104	0	0	207	439	237	0	439	0	201	0	0	215	438	0	0	439	0	218	0	219	0	0	1	0	212	211	0	654	452	216	218	221	439
	0	652	0	231	0	0	641	0	440	0	0	0	0	0	0	1106	0	0	207	440	238	0	440	0	202	0	0	216	439	0	0	440	0	218	0	219	0	0	1	0	213	212	0	655	453	217	219	221	440
	0	653	0	231	0	0	643	0	441	0	0	0	0	0	0	1109	0	0	207	441	238	0	441	0	202	0	0	216	439	0	0	441	0	218	0	219	0	0	1	0	213	213	0	657	454	217	219	221	441
	0	654	0	231	0	0	644	0	442	0	0	0	0	0	0	1112	0	0	207	442	238	0	442	0	202	0	0	217	440	0	0	442	0	219	0	220	0	0	1	0	213	214	0	659	454	217	220	222	442
	0	656	0	232	0	0	646	0	443	0	0	0	0	0	0	1114	0	0	207	443	238	0	443	0	203	0	0	218	441	0	0	443	0	219	0	221	0	0	1	0	213	215	0	661	454	217	221	222	443
	0	658	0	233	0	0	647	0	444	0	0	0	0	0	0	1117	0	0	207	444	239	0	444	0	203	0	0	219	442	0	0	444	0	220	0	221	0	0	1	0	213	215	0	663	455	218	222	222	444
	0	659	0	233	0	0	647	0	445	0	0	0	0	0	0	1119	0	0	207	445	239	0	445	0	203	0	0	219	443	0	0	445	0	221	0	222	0	0	1	0	214	216	0	665	457	218	223	223	445
	0	660	0	234	0	0	647	0	446	0	0	0	0	0	0	1121	0	0	208	446	240	0	446	0	204	0	0	219	444	0	0	446	0	221	0	223	0	0	1	0	214	216	0	666	459	219	224	223	446
	0	661	0	235	0	0	648	0	447	0	0	0	0	0	0	1124	0	0	208	447	241	0	447	0	204	0	0	219	445	0	0	447	0	221	0	224	0	0	1	0	215	217	0	667	461	219	224	224	447
	0	662	0	236	0	0	651	0	448	0	0	0	0	0	0	1126	0	0	209	448	241	0	448	0	204	0	0	219	446	0	0	448	0	222	0	224	0	0	1	0	215	218	0	669	462	220	225	225	448
	0	664	0	237	0	0	652	0	449	0	0	0	0	0	0	1128	0	0	209	449	241	0	449	0	204	0	0	219	448	0	0	449	0	223	0	225	0	0	1	0	215	218	0	670	464	220	225	226	449
	0	665	0	238	0	0	652	0	450	0	0	0	0	0	0	1131	0	0	210	450	241	0	450	0	205	0	0	220	449	0	0	450	0	224	0	226	0	0	1	0	215	219	0	671	465	220	225	227	450
	0	667	0	238	0	0	653	0	451	0	0	0	0	0	0	1134	0	0	210	451	242	0	451	0	206	0	0	221	450	0	0	451	0	225	0	227	0	0	1	0	215	220	0	673	465	221	225	227	451
	0	668	0	239	0	0	654	0	452	0	0	0	0	0	0	1137	0	0	211	452	243	0	452	0	206	0	0	222	451	0	0	452	0	226	0	227	0	0	1	0	215	220	0	674	465	222	226	228	452
	0	670	0	240	0	0	657	0	453	0	0	0	0	0	0	1140	0	0	211	453	243	0	453	0	206	0	0	223	452	0	0	453	0	226	0	228	0	0	1	0	216	220	0	675	465	222	226	228	453
	0	672	0	240	0	0	657	0	454	0	0	0	0	0	0	1142	0	0	212	454	244	0	454	0	206	0	0	223	453	0	0	454	0	226	0	228	0	0	1	0	217	220	0	677	466	223	226	229	454
	0	674	0	240	0	0	657	0	455	0	0	0	0	0	0	1144	0	0	212	455	245	0	455	0	206	0	0	224	455	0	0	455	0	227	0	228	0	0	1	0	218	220	0	679	468	223	227	229	455
	0	675	0	241	0	0	659	0	456	0	0	0	0	0	0	1146	0	0	212	456	246	0	456	0	206	0	0	224	456	0	0	456	0	228	0	229	0	0	1	0	218	221	0	680	468	223	228	229	456
	0	677	0	241	0	0	661	0	457	0	0	0	0	0	0	1149	0	0	213	457	247	0	457	0	207	0	0	224	458	0	0	457	0	228	0	229	0	0	1	0	218	222	0	682	468	224	229	229	457
	0	679	0	241	0	0	661	0	458	0	0	0	0	0	0	1152	0	0	213	458	247	0	458	0	207	0	0	225	458	0	0	458	0	229	0	230	0	0	1	0	219	222	0	683	469	225	230	229	458
	0	681	0	241	0	0	662	0	459	0	0	0	0	0	0	1154	0	0	213	459	247	0	459	0	207	0	0	226	459	0	0	459	0	230	0	230	0	0	1	0	219	222	0	685	471	226	231	229	459
	0	683	0	241	0	0	663	0	460	0	0	0	0	0	0	1156	0	0	213	460	247	0	460	0	207	0	0	227	461	0	0	460	0	231	0	231	0	0	1	0	219	222	0	686	471	226	232	229	460
	0	684	0	241	0	0	664	0	461	0	0	0	0	0	0	1158	0	0	214	461	247	0	461	0	207	0	0	228	462	0	0	461	0	232	0	231	0	0	1	0	219	223	0	688	473	226	232	229	461
	0	686	0	242	0	0	666	0	462	0	0	0	0	0	0	1160	0	0	215	462	248	0	462	0	207	0	0	228	463	0	0	462	0	233	0	232	0	0	1	0	220	224	0	689	475	226	232	229	462
	0	688	0	242	0	0	667	0	463	0	0	0	0	0	0	1163	0	0	215	463	248	0	463	0	207	0	0	229	463	0	0	463	0	234	0	232	0	0	1	0	221	224	0	690	476	227	232	230	463
	0	689	0	243	0	0	668	0	464	0	0	0	0	0	0	1165	0	0	216	464	248	0	464	0	208	0	0	229	464	0	0	464	0	234	0	232	0	0	1	0	221	225	0	692	477	227	232	230	464
	0	691	0	243	0	0	669	0	465	0	0	0	0	0	0	1168	0	0	217	465	248	0	465	0	209	0	0	230	466	0	0	465	0	235	0	233	0	0	1	0	222	226	0	693	477	227	232	231	465
	0	693	0	244	0	0	671	0	466	0	0	0	0	0	0	1171	0	0	218	466	249	0	466	0	209	0	0	230	468	0	0	466	0	235	0	233	0	0	1	0	222	226	0	695	478	228	233	231	466
	0	694	0	245	0	0	672	0	467	0	0	0	0	0	0	1173	0	0	219	467	249	0	467	0	210	0	0	231	470	0	0	467	0	236	0	233	0	0	1	0	222	226	0	697	478	228	234	231	467
	0	696	0	246	0	0	674	0	468	0	0	0	0	0	0	1176	0	0	220	468	249	0	468	0	210	0	0	232	471	0	0	468	0	237	0	233	0	0	1	0	222	227	0	698	478	228	234	232	468
	0	697	0	246	0	0	675	0	469	0	0	0	0	0	0	1178	0	0	220	469	250	0	469	0	210	0	0	233	472	0	0	469	0	237	0	234	0	0	1	0	223	227	0	700	480	229	235	233	469
	0	698	0	247	0	0	675	0	470	0	0	0	0	0	0	1180	0	0	221	470	250	0	470	0	211	0	0	233	473	0	0	470	0	238	0	234	0	0	1	0	224	227	0	702	482	230	236	234	470
	0	699	0	248	0	0	676	0	471	0	0	0	0	0	0	1182	0	0	222	471	251	0	471	0	212	0	0	233	474	0	0	471	0	239	0	234	0	0	1	0	224	227	0	704	484	231	236	235	471
	0	700	0	249	0	0	676	0	472	0	0	0	0	0	0	1185	0	0	222	472	252	0	472	0	212	0	0	234	474	0	0	472	0	239	0	235	0	0	1	0	225	227	0	706	484	231	236	235	472
	0	701	0	250	0	0	676	0	473	0	0	0	0	0	0	1188	0	0	223	473	253	0	473	0	213	0	0	235	475	0	0	473	0	240	0	236	0	0	1	0	225	228	0	708	486	232	236	236	473
	0	702	0	251	0	0	678	0	474	0	0	0	0	0	0	1191	0	0	223	474	254	0	474	0	214	0	0	235	477	0	0	474	0	241	0	236	0	0	1	0	225	229	0	709	487	232	236	237	474
	0	703	0	251	0	0	678	0	475	0	0	0	0	0	0	1193	0	0	224	475	255	0	475	0	214	0	0	235	478	0	0	475	0	242	0	236	0	0	1	0	225	230	0	711	488	233	236	237	475
	0	705	0	252	0	0	679	0	476	0	0	0	0	0	0	1195	0	0	224	476	255	0	476	0	214	0	0	235	479	0	0	476	0	243	0	236	0	0	1	0	226	230	0	713	488	233	237	238	476
	0	706	0	252	0	0	681	0	477	0	0	0	0	0	0	1197	0	0	224	477	256	0	477	0	214	0	0	235	479	0	0	477	0	243	0	236	0	0	1	0	227	231	0	714	488	234	237	238	477
	0	708	0	252	0	0	682	0	478	0	0	0	0	0	0	1199	0	0	225	478	257	0	478	0	215	0	0	235	480	0	0	478	0	244	0	236	0	0	1	0	227	231	0	716	489	235	238	239	478
	0	709	0	252	0	0	682	0	479	0	0	0	0	0	0	1201	0	0	226	479	257	0	479	0	216	0	0	236	481	0	0	479	0	245	0	237	0	0	1	0	228	232	0	718	489	235	238	240	479
	0	710	0	253	0	0	683	0	480	0	0	0	0	0	0	1203	0	0	226	480	258	0	480	0	217	0	0	236	483	0	0	480	0	245	0	238	0	0	1	0	229	232	0	719	491	236	239	240	480
	0	712	0	253	0	0	684	0	481	0	0	0	0	0	0	1206	0	0	227	481	258	0	481	0	218	0	0	236	485	0	0	481	0	246	0	238	0	0	1	0	229	233	0	721	492	236	240	241	481
	0	713	0	254	0	0	686	0	482	0	0	0	0	0	0	1208	0	0	227	482	258	0	482	0	219	0	0	236	487	0	0	482	0	246	0	239	0	0	1	0	229	234	0	722	492	236	240	242	482
	0	714	0	254	0	0	687	0	483	0	0	0	0	0	0	1210	0	0	228	483	258	0	483	0	219	0	0	237	488	0	0	483	0	246	0	239	0	0	1	0	230	234	0	723	494	237	240	243	483
	0	715	0	255	0	0	688	0	484	0	0	0	0	0	0	1212	0	0	229	484	259	0	484	0	219	0	0	237	489	0	0	484	0	247	0	239	0	0	1	0	230	234	0	725	495	237	240	243	484
	0	716	0	255	0	0	689	0	485	0	0	0	0	0	0	1215	0	0	230	485	260	0	485	0	220	0	0	237	490	0	0	485	0	247	0	240	0	0	1	0	231	234	0	726	497	238	240	243	485
	0	718	0	256	0	0	691	0	486	0	0	0	0	0	0	1217	0	0	230	486	261	0	486	0	221	0	0	237	491	0	0	486	0	247	0	240	0	0	1	0	232	235	0	727	498	239	240	243	486
	0	720	0	257	0	0	692	0	487	0	0	0	0	0	0	1219	0	0	230	487	261	0	487	0	221	0	0	238	491	0	0	487	0	248	0	240	0	0	1	0	233	235	0	729	500	240	240	244	487
	0	721	0	257	0	0	695	0	488	0	0	0	0	0	0	1222	0	0	231	488	262	0	488	0	222	0	0	238	492	0	0	488	0	249	0	240	0	0	1	0	233	235	0	730	501	241	240	244	488
	0	723	0	258	0	0	697	0	489	0	0	0	0	0	0	1225	0	0	231	489	262	0	489	0	222	0	0	239	494	0	0	489	0	250	0	241	0	0	1	0	234	236	0	732	502	241	240	244	489
	0	725	0	258	0	0	697	0	490	0	0	0	0	0	0	1227	0	0	231	490	262	0	490	0	222	0	0	240	495	0	0	490	0	250	0	241	0	0	1	0	235	236	0	734	502	242	241	244	490
	0	727	0	258	0	0	699	0	491	0	0	0	0	0	0	1230	0	0	232	491	262	0	491	0	222	0	0	240	497	0	0	491	0	251	0	241	0	0	1	0	235	236	0	735	504	243	241	245	491
	0	728	0	258	0	0	699	0	492	0	0	0	0	0	0	1233	0	0	232	492	263	0	492	0	222	0	0	240	499	0	0	492	0	251	0	242	0	0	1	0	236	236	0	737	505	243	241	246	492
	0	729	0	259	0	0	700	0	493	0	0	0	0	0	0	1236	0	0	233	493	263	0	493	0	222	0	0	240	500	0	0	493	0	252	0	243	0	0	1	0	236	236	0	739	507	243	241	246	493
	0	731	0	260	0	0	702	0	494	0	0	0	0	0	0	1238	0	0	234	494	264	0	494	0	223	0	0	241	501	0	0	494	0	252	0	243	0	0	1	0	237	237	0	740	507	244	241	246	494
	0	732	0	260	0	0	704	0	495	0	0	0	0	0	0	1241	0	0	234	495	264	0	495	0	224	0	0	241	501	0	0	495	0	253	0	244	0	0	1	0	237	237	0	742	508	245	241	247	495
	0	734	0	261	0	0	706	0	496	0	0	0	0	0	0	1243	0	0	234	496	264	0	496	0	224	0	0	242	503	0	0	496	0	254	0	244	0	0	1	0	237	238	0	744	508	246	241	247	496
	0	735	0	262	0	0	707	0	497	0	0	0	0	0	0	1246	0	0	235	497	264	0	497	0	224	0	0	242	504	0	0	497	0	254	0	244	0	0	1	0	238	239	0	746	509	246	242	247	497
	0	736	0	263	0	0	708	0	498	0	0	0	0	0	0	1249	0	0	235	498	264	0	498	0	224	0	0	242	505	0	0	498	0	255	0	245	0	0	1	0	239	239	0	747	510	247	243	247	498
	0	737	0	263	0	0	711	0	499	0	0	0	0	0	0	1251	0	0	236	499	264	0	499	0	224	0	0	242	506	0	0	499	0	255	0	246	0	0	1	0	240	240	0	749	512	248	244	248	499
	0	739	0	263	0	0	712	0	500	0	0	0	0	0	0	1254	0	0	236	500	265	0	500	0	225	0	0	242	507	0	0	500	0	255	0	246	0	0	1	0	240	240	0	750	514	249	244	249	500
	0	741	0	264	0	0	715	0	501	0	0	0	0	0	0	1257	0	0	237	501	265	0	501	0	226	0	0	243	508	0	0	501	0	255	0	246	0	0	1	0	240	241	0	751	516	250	244	250	501
	0	742	0	265	0	0	717	0	502	0	0	0	0	0	0	1259	0	0	238	502	265	0	502	0	227	0	0	243	509	0	0	502	0	256	0	246	0	0	1	0	241	241	0	752	516	251	245	251	502
	0	743	0	266	0	0	720	0	503	0	0	0	0	0	0	1261	0	0	239	503	265	0	503	0	228	0	0	244	510	0	0	503	0	257	0	247	0	0	1	0	242	241	0	754	517	252	245	252	503
	0	745	0	267	0	0	722	0	504	0	0	0	0	0	0	1263	0	0	239	504	265	0	504	0	229	0	0	244	511	0	0	504	0	257	0	248	0	0	1	0	243	242	0	755	517	252	246	252	504
	0	747	0	268	0	0	724	0	505	0	0	0	0	0	0	1266	0	0	239	505	266	0	505	0	229	0	0	244	512	0	0	505	0	257	0	249	0	0	1	0	243	243	0	756	517	253	247	252	505
	0	748	0	269	0	0	727	0	506	0	0	0	0	0	0	1268	0	0	239	506	266	0	506	0	229	0	0	245	512	0	0	506	0	258	0	250	0	0	1	0	244	244	0	758	518	254	248	252	506
	0	750	0	270	0	0	727	0	507	0	0	0	0	0	0	1270	0	0	240	507	267	0	507	0	230	0	0	246	513	0	0	507	0	259	0	251	0	0	1	0	245	244	0	760	520	254	249	253	507
	0	752	0	271	0	0	729	0	508	0	0	0	0	0	0	1273	0	0	240	508	267	0	508	0	231	0	0	247	514	0	0	508	0	260	0	251	0	0	1	0	245	244	0	761	520	254	250	253	508
	0	753	0	271	0	0	730	0	509	0	0	0	0	0	0	1276	0	0	241	509	267	0	509	0	231	0	0	247	515	0	0	509	0	260	0	252	0	0	1	0	246	244	0	762	521	254	251	254	509
	0	754	0	272	0	0	732	0	510	0	0	0	0	0	0	1279	0	0	241	510	268	0	510	0	231	0	0	247	516	0	0	510	0	261	0	253	0	0	1	0	246	245	0	764	523	254	251	254	510
	0	756	0	273	0	0	734	0	511	0	0	0	0	0	0	1282	0	0	241	511	268	0	511	0	232	0	0	247	516	0	0	511	0	261	0	254	0	0	1	0	246	245	0	765	523	254	252	255	511
	0	758	0	273	0	0	735	0	512	0	0	0	0	0	0	1284	0	0	241	512	268	0	512	0	232	0	0	248	518	0	0	512	0	262	0	254	0	0	1	0	246	246	0	766	525	254	252	256	512
	0	760	0	274	0	0	737	0	513	0	0	0	0	0	0	1286	0	0	241	513	269	0	513	0	233	0	0	249	520	0	0	513	0	263	0	255	0	0	1	0	247	247	0	768	526	255	252	256	513
	0	761	0	274	0	0	738	0	514	0	0	0	0	0	0	1288	0	0	242	514	269	0	514	0	234	0	0	249	521	0	0	514	0	264	0	255	0	0	1	0	248	248	0	769	527	256	252	256	514
	0	762	0	275	0	0	738	0	515	0	0	0	0	0	0	1291	0	0	242	515	270	0	515	0	234	0	0	250	522	0	0	515	0	264	0	255	0	0	1	0	249	249	0	770	529	256	252	256	515
	0	763	0	275	0	0	739	0	516	0	0	0	0	0	0	1294	0	0	242	516	270	0	516	0	234	0	0	250	523	0	0	516	0	265	0	255	0	0	1	0	250	250	0	772	530	256	253	256	516
	0	764	0	276	0	0	741	0	517	0	0	0	0	0	0	1297	0	0	242	517	271	0	517	0	235	0	0	251	524	0	0	517	0	266	0	256	0	0	1	0	250	250	0	773	531	256	254	256	517
	0	766	0	277	0	0	743	0	518	0	0	0	0	0	0	1299	0	0	243	518	271	0	518	0	235	0	0	252	525	0	0	518	0	267	0	256	0	0	1	0	250	250	0	774	532	256	255	257	518
	0	768	0	278	0	0	745	0	519	0	0	0	0	0	0	1302	0	0	243	519	272	0	519	0	235	0	0	253	526	0	0	519	0	268	0	257	0	0	1	0	251	251	0	776	532	256	256	257	519
	0	770	0	278	0	0	746	0	520	0	0	0	0	0	0	1305	0	0	244	520	273	0	520	0	236	0	0	253	527	0	0	520	0	268	0	258	0	0	1	0	252	252	0	777	534	257	256	257	520
	0	772	0	278	0	0	748	0	521	0	0	0	0	0	0	1307	0	0	244	521	273	0	521	0	237	0	0	253	527	0	0	521	0	268	0	258	0	0	1	0	252	252	0	779	534	257	256	257	521
	0	773	0	278	0	0	749	0	522	0	0	0	0	0	0	1309	0	0	244	522	274	0	522	0	238	0	0	253	528	0	0	522	0	268	0	259	0	0	1	0	253	252	0	780	536	257	257	257	522
	0	774	0	278	0	0	750	0	523	0	0	0	0	0	0	1312	0	0	244	523	275	0	523	0	239	0	0	254	529	0	0	523	0	269	0	260	0	0	1	0	254	252	0	781	538	257	257	258	523
	0	776	0	278	0	0	752	0	524	0	0	0	0	0	0	1315	0	0	245	524	276	0	524	0	239	0	0	255	529	0	0	524	0	269	0	261	0	0	1	0	254	253	0	782	538	258	257	259	524
	0	778	0	279	0	0	755	0	525	0	0	0	0	0	0	1318	0	0	246	525	277	0	525	0	239	0	0	256	530	0	0	525	0	269	0	262	0	0	1	0	254	253	0	784	539	258	257	260	525
	0	779	0	279	0	0	757	0	526	0	0	0	0	0	0	1320	0	0	246	526	278	0	526	0	239	0	0	256	531	0	0	526	0	270	0	263	0	0	1	0	254	253	0	786	540	259	257	260	526
	0	781	0	279	0	0	759	0	527	0	0	0	0	0	0	1322	0	0	247	527	278	0	527	0	239	0	0	256	532	0	0	527	0	270	0	263	0	0	1	0	254	254	0	788	541	259	258	260	527
	0	782	0	280	0	0	760	0	528	0	0	0	0	0	0	1325	0	0	248	528	278	0	528	0	240	0	0	257	532	0	0	528	0	271	0	264	0	0	1	0	255	254	0	789	542	259	259	261	528
	0	783	0	281	0	0	762	0	529	0	0	0	0	0	0	1327	0	0	248	529	279	0	529	0	241	0	0	257	534	0	0	529	0	272	0	264	0	0	1	0	256	254	0	790	544	259	260	262	529
	0	784	0	281	0	0	763	0	530	0	0	0	0	0	0	1329	0	0	248	530	279	0	530	0	241	0	0	258	536	0	0	530	0	272	0	264	0	0	1	0	256	255	0	792	545	259	260	262	530
	0	786	0	282	0	0	764	0	531	0	0	0	0	0	0	1331	0	0	249	531	279	0	531	0	241	0	0	259	537	0	0	531	0	272	0	264	0	0	1	0	256	255	0	793	546	260	260	263	531
	0	787	0	283	0	0	766	0	532	0	0	0	0	0	0	1333	0	0	250	532	279	0	532	0	241	0	0	259	538	0	0	532	0	272	0	265	0	0	1	0	256	255	0	795	547	261	261	264	532
	0	788	0	284	0	0	767	0	533	0	0	0	0	0	0	1336	0	0	250	533	280	0	533	0	242	0	0	260	539	0	0	533	0	272	0	265	0	0	1	0	256	255	0	796	548	262	261	265	533
	0	789	0	285	0	0	768	0	534	0	0	0	0	0	0	1339	0	0	251	534	281	0	534	0	243	0	0	260	540	0	0	534	0	273	0	266	0	0	1	0	256	256	0	797	550	263	261	265	534
	0	790	0	286	0	0	770	0	535	0	0	0	0	0	0	1342	0	0	251	535	282	0	535	0	244	0	0	261	541	0	0	535	0	273	0	267	0	0	1	0	257	256	0	798	551	263	261	266	535
	0	791	0	287	0	0	770	0	536	0	0	0	0	0	0	1344	0	0	251	536	282	0	536	0	244	0	0	261	542	0	0	536	0	274	0	268	0	0	1	0	258	256	0	799	553	264	262	267	536
	0	793	0	287	0	0	771	0	537	0	0	0	0	0	0	1347	0	0	251	537	283	0	537	0	245	0	0	261	542	0	0	537	0	274	0	269	0	0	1	0	259	256	0	801	555	265	263	268	537
	0	795	0	288	0	0	771	0	538	0	0	0	0	0	0	1349	0	0	251	538	283	0	538	0	246	0	0	261	543	0	0	538	0	275	0	270	0	0	1	0	260	257	0	803	556	266	264	269	538
	0	796	0	288	0	0	771	0	539	0	0	0	0	0	0	1351	0	0	251	539	284	0	539	0	247	0	0	262	543	0	0	539	0	276	0	270	0	0	1	0	260	258	0	804	557	267	264	270	539
	0	797	0	288	0	0	774	0	540	0	0	0	0	0	0	1353	0	0	252	540	285	0	540	0	248	0	0	263	544	0	0	540	0	276	0	270	0	0	1	0	260	259	0	806	557	267	264	270	540
	0	798	0	288	0	0	775	0	541	0	0	0	0	0	0	1355	0	0	253	541	285	0	541	0	249	0	0	263	544	0	0	541	0	277	0	271	0	0	1	0	260	259	0	807	558	268	265	271	541
	0	799	0	288	0	0	778	0	542	0	0	0	0	0	0	1357	0	0	254	542	285	0	542	0	249	0	0	264	545	0	0	542	0	278	0	271	0	0	1	0	261	259	0	808	558	268	265	271	542
	0	801	0	288	0	0	779	0	543	0	0	0	0	0	0	1359	0	0	254	543	286	0	543	0	249	0	0	265	546	0	0	543	0	279	0	271	0	0	1	0	261	259	0	809	560	269	265	272	543
	0	803	0	289	0	0	781	0	544	0	0	0	0	0	0	1361	0	0	255	544	287	0	544	0	250	0	0	265	547	0	0	544	0	280	0	272	0	0	1	0	262	259	0	811	560	269	266	273	544
	0	804	0	290	0	0	782	0	545	0	0	0	0	0	0	1363	0	0	256	545	287	0	545	0	251	0	0	265	547	0	0	545	0	281	0	272	0	0	1	0	263	259	0	812	560	269	267	274	545
	0	805	0	291	0	0	782	0	546	0	0	0	0	0	0	1366	0	0	256	546	288	0	546	0	251	0	0	266	548	0	0	546	0	281	0	272	0	0	1	0	264	259	0	814	561	270	267	275	546
	0	806	0	291	0	0	784	0	547	0	0	0	0	0	0	1369	0	0	256	547	288	0	547	0	251	0	0	267	549	0	0	547	0	282	0	272	0	0	1	0	265	260	0	815	562	270	267	275	547
	0	808	0	291	0	0	785	0	548	0	0	0	0	0	0	1372	0	0	257	548	289	0	548	0	251	0	0	268	549	0	0	548	0	283	0	273	0	0	1	0	266	261	0	817	564	271	268	275	548
	0	810	0	292	0	0	787	0	549	0	0	0	0	0	0	1375	0	0	257	549	289	0	549	0	252	0	0	268	550	0	0	549	0	283	0	273	0	0	1	0	267	261	0	819	566	271	269	275	549
	0	811	0	293	0	0	788	0	550	0	0	0	0	0	0	1378	0	0	257	550	289	0	550	0	252	0	0	269	550	0	0	550	0	283	0	273	0	0	1	0	267	261	0	821	568	271	270	275	550
	0	812	0	293	0	0	788	0	551	0	0	0	0	0	0	1380	0	0	258	551	290	0	551	0	253	0	0	270	551	0	0	551	0	283	0	273	0	0	1	0	267	262	0	822	569	271	270	275	551
				291.25															256.5		288.375				251.375			267.25						282
				1.38873015															0.9258201		1.060660172				0.916125381			1.832250763						1.195228609
[truncated: 1 more columns]
