# Supplementary material for: Towards social autonomous vehicles: Efficient collision avoidance scheme using Richardson’s arms race model
Source: PLoS One. 2017 Oct 17;12(10):e0186103. doi: 10.1371/journal.pone.0186103 (PMC5645089; doi:10.1371/journal.pone.0186103)
Supplement: S10 Text — (CSV) [file pone.0186103.s010.csv]

BehaviorSpace results (NetLogo 5.3.1)
whole scenarios.nlogo
experiment1_social_80both_30 speed_safetydistance1
10/26/2016 18:55:20:987 +0500
min-pxcor	max-pxcor	min-pycor	max-pycor
-30	30	-20	20
[run number]	1	2	3	4	5	6	7	8	9	10	11	12	13	14	15	16	17	18	19	20	21	22	23	24	25	26	27	28	29	30	31	32	33	34	35	36	37	38	39	40	41	42	43	44	45	46	47	48	49
min_velocity	0.3	0.3	0.3	0.3	0.3	0.3	0.3	0.3	0.3	0.3	0.3	0.3	0.3	0.3	0.3	0.3	0.3	0.3	0.3	0.3	0.3	0.3	0.3	0.3	0.3	0.3	0.3	0.3	0.3	0.3	0.3	0.3	0.3	0.3	0.3	0.3	0.3	0.3	0.3	0.3	0.3	0.3	0.3	0.3	0.3	0.3	0.3	0.3	0.3
max_velocity	0.3	0.3	0.3	0.3	0.3	0.3	0.3	0.3	0.3	0.3	0.3	0.3	0.3	0.3	0.3	0.3	0.3	0.3	0.3	0.3	0.3	0.3	0.3	0.3	0.3	0.3	0.3	0.3	0.3	0.3	0.3	0.3	0.3	0.3	0.3	0.3	0.3	0.3	0.3	0.3	0.3	0.3	0.3	0.3	0.3	0.3	0.3	0.3	0.3
No_of_Red_AVs	80	80	80	80	80	80	80	80	80	80	80	80	80	80	80	80	80	80	80	80	80	80	80	80	80	80	80	80	80	80	80	80	80	80	80	80	80	80	80	80	80	80	80	80	80	80	80	80	80
No_of_Black_AVs	80	80	80	80	80	80	80	80	80	80	80	80	80	80	80	80	80	80	80	80	80	80	80	80	80	80	80	80	80	80	80	80	80	80	80	80	80	80	80	80	80	80	80	80	80	80	80	80	80
Sonar_Range	2.5	2.5	2.5	2.5	2.5	2.5	2.5	2.5	2.5	2.5	2.5	2.5	2.5	2.5	2.5	2.5	2.5	2.5	2.5	2.5	2.5	2.5	2.5	2.5	2.5	2.5	2.5	2.5	2.5	2.5	2.5	2.5	2.5	2.5	2.5	2.5	2.5	2.5	2.5	2.5	2.5	2.5	2.5	2.5	2.5	2.5	2.5	2.5	2.5
max_acceleration	0.1	0.1	0.1	0.1	0.1	0.1	0.1	0.1	0.1	0.1	0.1	0.1	0.1	0.1	0.1	0.1	0.1	0.1	0.1	0.1	0.1	0.1	0.1	0.1	0.1	0.1	0.1	0.1	0.1	0.1	0.1	0.1	0.1	0.1	0.1	0.1	0.1	0.1	0.1	0.1	0.1	0.1	0.1	0.1	0.1	0.1	0.1	0.1	0.1
deceleration	0.1	0.1	0.1	0.1	0.1	0.1	0.1	0.1	0.1	0.1	0.1	0.1	0.1	0.1	0.1	0.1	0.1	0.1	0.1	0.1	0.1	0.1	0.1	0.1	0.1	0.1	0.1	0.1	0.1	0.1	0.1	0.1	0.1	0.1	0.1	0.1	0.1	0.1	0.1	0.1	0.1	0.1	0.1	0.1	0.1	0.1	0.1	0.1	0.1
scenarios	"AllSocialAVs"	"AllSocialAVs"	"AllSocialAVs"	"AllSocialAVs"	"AllSocialAVs"	"AllSocialAVs"	"AllSocialAVs"	"AllSocialAVs"	"AllSocialAVs"	"AllSocialAVs"	"AllSocialAVs"	"AllSocialAVs"	"AllSocialAVs"	"AllSocialAVs"	"AllSocialAVs"	"AllSocialAVs"	"AllSocialAVs"	"AllSocialAVs"	"AllSocialAVs"	"AllSocialAVs"	"AllSocialAVs"	"AllSocialAVs"	"AllSocialAVs"	"AllSocialAVs"	"AllSocialAVs"	"AllSocialAVs"	"AllSocialAVs"	"AllSocialAVs"	"AllSocialAVs"	"AllSocialAVs"	"AllSocialAVs"	"AllSocialAVs"	"AllSocialAVs"	"AllSocialAVs"	"AllSocialAVs"	"AllSocialAVs"	"AllSocialAVs"	"AllSocialAVs"	"AllSocialAVs"	"AllSocialAVs"	"AllSocialAVs"	"AllSocialAVs"	"AllSocialAVs"	"AllSocialAVs"	"AllSocialAVs"	"AllSocialAVs"	"AllSocialAVs"	"AllSocialAVs"	"AllSocialAVs"
minimum-safety_distance	1	1	1	1	1	1	1	1	1	1	1	1	1	1	1	1	1	1	1	1	1	1	1	1	1	1	1	1	1	1	1	1	1	1	1	1	1	1	1	1	1	1	1	1	1	1	1	1	1
Time_Window	10	10	10	10	10	10	10	10	10	10	10	10	10	10	10	10	10	10	10	10	10	10	10	10	10	10	10	10	10	10	10	10	10	10	10	10	10	10	10	10	10	10	10	10	10	10	10	10	10
[reporter]	sum [no-of-collisions] of turtles	sum [no-of-collisions] of turtles	sum [no-of-collisions] of turtles	sum [no-of-collisions] of turtles	sum [no-of-collisions] of turtles	sum [no-of-collisions] of turtles	sum [no-of-collisions] of turtles	sum [no-of-collisions] of turtles	sum [no-of-collisions] of turtles	sum [no-of-collisions] of turtles	sum [no-of-collisions] of turtles	sum [no-of-collisions] of turtles	sum [no-of-collisions] of turtles	sum [no-of-collisions] of turtles	sum [no-of-collisions] of turtles	sum [no-of-collisions] of turtles	sum [no-of-collisions] of turtles	sum [no-of-collisions] of turtles	sum [no-of-collisions] of turtles	sum [no-of-collisions] of turtles	sum [no-of-collisions] of turtles	sum [no-of-collisions] of turtles	sum [no-of-collisions] of turtles	sum [no-of-collisions] of turtles	sum [no-of-collisions] of turtles	sum [no-of-collisions] of turtles	sum [no-of-collisions] of turtles	sum [no-of-collisions] of turtles	sum [no-of-collisions] of turtles	sum [no-of-collisions] of turtles	sum [no-of-collisions] of turtles	sum [no-of-collisions] of turtles	sum [no-of-collisions] of turtles	sum [no-of-collisions] of turtles	sum [no-of-collisions] of turtles	sum [no-of-collisions] of turtles	sum [no-of-collisions] of turtles	sum [no-of-collisions] of turtles	sum [no-of-collisions] of turtles	sum [no-of-collisions] of turtles	sum [no-of-collisions] of turtles	sum [no-of-collisions] of turtles	sum [no-of-collisions] of turtles	sum [no-of-collisions] of turtles	sum [no-of-collisions] of turtles	sum [no-of-collisions] of turtles	sum [no-of-collisions] of turtles	sum [no-of-collisions] of turtles	sum [no-of-collisions] of turtles
[final]	0	0	0	268	796	0	271	262	0	276	0	283	285	552	572	0	272	276	827	270	0	0	533	0	0	1	1	0	591	260	0	280	0	0	278	0	0	580	278	0	270	0	1	0	0	538	279	0	551
[min]	0	0	0	0	0	0	0	0	0	0	0	0	0	0	0	0	0	0	0	0	0	0	0	0	0	0	0	0	0	0	0	0	0	0	0	0	0	0	0	0	0	0	0	0	0	0	0	0	0
[max]	0	0	0	268	796	0	271	262	0	276	0	283	285	552	572	0	272	276	827	270	0	0	533	0	0	1	1	0	591	260	0	280	0	0	278	0	0	580	278	0	270	0	1	0	0	538	279	0	551
[mean]	0	0	0	128.9710145	399.8115942	0	132.4456522	128.384058	0	139.0271739	0	139.6358696	142.0597826	265.4583333	280.3713768	0	137.2735507	143.6775362	412.875	132.9221014	0	0	273.4384058	0	0	0.998188406	0.998188406	0	295.0054348	127.682971	0	139.8097826	0	0	137.8623188	0	0	294.3115942	130.307971	0	135.9293478	0	0.998188406	0	0	267.2663043	136.3985507	0	275.5
[steps]	551	551	551	551	551	551	551	551	551	551	551	551	551	551	551	551	551	551	551	551	551	551	551	551	551	551	551	551	551	551	551	551	551	551	551	551	551	551	551	551	551	551	551	551	551	551	551	551	551
[all run data]	sum [no-of-collisions] of turtles	sum [no-of-collisions] of turtles	sum [no-of-collisions] of turtles	sum [no-of-collisions] of turtles	sum [no-of-collisions] of turtles	sum [no-of-collisions] of turtles	sum [no-of-collisions] of turtles	sum [no-of-collisions] of turtles	sum [no-of-collisions] of turtles	sum [no-of-collisions] of turtles	sum [no-of-collisions] of turtles	sum [no-of-collisions] of turtles	sum [no-of-collisions] of turtles	sum [no-of-collisions] of turtles	sum [no-of-collisions] of turtles	sum [no-of-collisions] of turtles	sum [no-of-collisions] of turtles	sum [no-of-collisions] of turtles	sum [no-of-collisions] of turtles	sum [no-of-collisions] of turtles	sum [no-of-collisions] of turtles	sum [no-of-collisions] of turtles	sum [no-of-collisions] of turtles	sum [no-of-collisions] of turtles	sum [no-of-collisions] of turtles	sum [no-of-collisions] of turtles	sum [no-of-collisions] of turtles	sum [no-of-collisions] of turtles	sum [no-of-collisions] of turtles	sum [no-of-collisions] of turtles	sum [no-of-collisions] of turtles	sum [no-of-collisions] of turtles	sum [no-of-collisions] of turtles	sum [no-of-collisions] of turtles	sum [no-of-collisions] of turtles	sum [no-of-collisions] of turtles	sum [no-of-collisions] of turtles	sum [no-of-collisions] of turtles	sum [no-of-collisions] of turtles	sum [no-of-collisions] of turtles	sum [no-of-collisions] of turtles	sum [no-of-collisions] of turtles	sum [no-of-collisions] of turtles	sum [no-of-collisions] of turtles	sum [no-of-collisions] of turtles	sum [no-of-collisions] of turtles	sum [no-of-collisions] of turtles	sum [no-of-collisions] of turtles	sum [no-of-collisions] of turtles
	0	0	0	0	0	0	0	0	0	0	0	0	0	0	0	0	0	0	0	0	0	0	0	0	0	0	0	0	0	0	0	0	0	0	0	0	0	0	0	0	0	0	0	0	0	0	0	0	0
	0	0	0	0	1	0	1	0	0	1	0	1	1	1	0	0	1	1	1	0	0	0	2	0	0	1	1	0	2	1	0	1	0	0	0	0	0	2	0	0	0	0	1	0	0	2	1	0	1
	0	0	0	0	3	0	2	0	0	1	0	2	2	3	0	0	2	2	3	0	0	0	2	0	0	1	1	0	3	1	0	2	0	0	1	0	0	2	1	0	0	0	1	0	0	4	1	0	2
	0	0	0	1	4	0	2	1	0	1	0	3	3	4	0	0	3	2	4	0	0	0	3	0	0	1	1	0	3	1	0	2	0	0	2	0	0	3	2	0	0	0	1	0	0	4	2	0	3
	0	0	0	2	6	0	2	2	0	2	0	3	4	6	2	0	4	3	6	1	0	0	3	0	0	1	1	0	4	2	0	3	0	0	2	0	0	5	3	0	0	0	1	0	0	5	2	0	4
	0	0	0	3	8	0	3	2	0	2	0	4	4	6	2	0	5	3	7	1	0	0	5	0	0	1	1	0	6	3	0	4	0	0	2	0	0	7	4	0	0	0	1	0	0	5	2	0	5
	0	0	0	3	10	0	3	2	0	2	0	4	5	8	2	0	5	4	8	2	0	0	5	0	0	1	1	0	7	3	0	5	0	0	2	0	0	7	5	0	1	0	1	0	0	6	2	0	6
	0	0	0	3	11	0	3	3	0	2	0	4	6	9	3	0	5	5	10	3	0	0	6	0	0	1	1	0	8	4	0	6	0	0	2	0	0	9	5	0	2	0	1	0	0	6	3	0	7
	0	0	0	3	13	0	3	4	0	3	0	5	7	10	5	0	6	5	12	3	0	0	7	0	0	1	1	0	8	4	0	6	0	0	3	0	0	9	6	0	3	0	1	0	0	7	4	0	8
	0	0	0	3	14	0	4	4	0	4	0	5	8	10	6	0	7	6	13	4	0	0	8	0	0	1	1	0	9	4	0	7	0	0	3	0	0	10	6	0	4	0	1	0	0	8	5	0	9
	0	0	0	4	15	0	4	4	0	5	0	6	8	11	6	0	8	6	15	4	0	0	8	0	0	1	1	0	10	5	0	8	0	0	3	0	0	11	6	0	4	0	1	0	0	9	6	0	10
	0	0	0	4	16	0	4	4	0	5	0	7	9	13	8	0	8	6	16	4	0	0	8	0	0	1	1	0	11	5	0	8	0	0	4	0	0	11	7	0	5	0	1	0	0	9	6	0	11
	0	0	0	4	18	0	5	4	0	5	0	7	10	14	9	0	8	7	18	5	0	0	8	0	0	1	1	0	12	5	0	9	0	0	5	0	0	11	7	0	6	0	1	0	0	10	6	0	12
	0	0	0	5	19	0	6	5	0	6	0	7	11	14	11	0	8	7	19	5	0	0	9	0	0	1	1	0	14	5	0	9	0	0	6	0	0	12	8	0	6	0	1	0	0	10	7	0	13
	0	0	0	6	21	0	7	6	0	7	0	8	12	14	13	0	9	7	20	5	0	0	9	0	0	1	1	0	15	6	0	9	0	0	6	0	0	12	8	0	6	0	1	0	0	11	8	0	14
	0	0	0	6	23	0	7	7	0	8	0	9	13	14	13	0	9	8	22	5	0	0	11	0	0	1	1	0	17	7	0	9	0	0	7	0	0	13	8	0	7	0	1	0	0	12	9	0	15
	0	0	0	6	24	0	7	7	0	9	0	10	13	14	14	0	10	8	23	6	0	0	12	0	0	1	1	0	18	8	0	9	0	0	8	0	0	14	9	0	7	0	1	0	0	13	10	0	16
	0	0	0	7	26	0	8	8	0	10	0	10	13	14	15	0	10	9	24	7	0	0	14	0	0	1	1	0	19	9	0	10	0	0	9	0	0	15	9	0	7	0	1	0	0	14	11	0	17
	0	0	0	7	27	0	8	9	0	10	0	11	13	14	15	0	10	10	26	7	0	0	15	0	0	1	1	0	19	9	0	11	0	0	10	0	0	16	9	0	8	0	1	0	0	16	11	0	18
	0	0	0	7	29	0	9	9	0	11	0	11	13	16	17	0	10	10	27	8	0	0	15	0	0	1	1	0	20	10	0	12	0	0	10	0	0	16	10	0	8	0	1	0	0	17	11	0	19
	0	0	0	7	30	0	10	9	0	11	0	11	13	16	17	0	10	11	28	8	0	0	17	0	0	1	1	0	21	10	0	13	0	0	10	0	0	17	11	0	8	0	1	0	0	18	11	0	20
	0	0	0	7	32	0	11	10	0	11	0	11	14	18	18	0	10	12	30	8	0	0	19	0	0	1	1	0	22	11	0	13	0	0	10	0	0	17	11	0	9	0	1	0	0	19	12	0	21
	0	0	0	7	34	0	11	11	0	12	0	12	14	20	18	0	11	12	31	8	0	0	20	0	0	1	1	0	24	11	0	14	0	0	10	0	0	17	11	0	9	0	1	0	0	19	12	0	22
	0	0	0	8	36	0	12	12	0	13	0	13	15	20	19	0	11	13	33	8	0	0	21	0	0	1	1	0	26	12	0	15	0	0	11	0	0	19	12	0	10	0	1	0	0	20	12	0	23
	0	0	0	8	38	0	13	12	0	14	0	13	15	20	20	0	11	14	35	9	0	0	23	0	0	1	1	0	27	13	0	15	0	0	11	0	0	21	13	0	10	0	1	0	0	21	12	0	24
	0	0	0	9	39	0	13	13	0	15	0	13	15	20	21	0	12	14	36	9	0	0	25	0	0	1	1	0	28	13	0	15	0	0	12	0	0	22	14	0	10	0	1	0	0	21	12	0	25
	0	0	0	9	41	0	13	14	0	16	0	14	16	22	23	0	13	15	37	9	0	0	27	0	0	1	1	0	29	13	0	15	0	0	13	0	0	24	14	0	10	0	1	0	0	22	13	0	26
	0	0	0	10	42	0	14	14	0	16	0	15	16	24	24	0	13	15	39	9	0	0	28	0	0	1	1	0	30	13	0	16	0	0	14	0	0	24	14	0	11	0	1	0	0	24	13	0	27
	0	0	0	11	43	0	15	14	0	16	0	15	16	25	26	0	14	15	41	10	0	0	29	0	0	1	1	0	32	14	0	16	0	0	14	0	0	25	14	0	12	0	1	0	0	25	14	0	28
	0	0	0	11	44	0	15	14	0	16	0	16	16	25	28	0	14	15	42	11	0	0	29	0	0	1	1	0	33	14	0	16	0	0	14	0	0	27	15	0	12	0	1	0	0	25	15	0	29
	0	0	0	12	46	0	15	15	0	17	0	16	17	26	28	0	14	15	44	12	0	0	31	0	0	1	1	0	35	14	0	17	0	0	15	0	0	27	16	0	12	0	1	0	0	26	15	0	30
	0	0	0	13	47	0	16	15	0	18	0	16	18	27	29	0	14	16	46	13	0	0	32	0	0	1	1	0	36	15	0	18	0	0	16	0	0	29	16	0	13	0	1	0	0	26	16	0	31
	0	0	0	13	49	0	16	16	0	18	0	17	18	28	31	0	15	17	48	14	0	0	34	0	0	1	1	0	38	16	0	18	0	0	16	0	0	30	16	0	14	0	1	0	0	26	17	0	32
	0	0	0	14	51	0	16	17	0	19	0	18	18	30	33	0	15	18	50	14	0	0	34	0	0	1	1	0	39	16	0	18	0	0	17	0	0	30	16	0	14	0	1	0	0	27	18	0	33
	0	0	0	14	53	0	16	18	0	19	0	19	19	31	33	0	16	19	52	14	0	0	36	0	0	1	1	0	40	17	0	18	0	0	17	0	0	31	17	0	14	0	1	0	0	29	19	0	34
	0	0	0	15	55	0	17	18	0	20	0	20	19	31	33	0	17	20	54	15	0	0	38	0	0	1	1	0	42	17	0	19	0	0	18	0	0	31	17	0	15	0	1	0	0	29	20	0	35
	0	0	0	15	57	0	18	18	0	20	0	21	19	32	34	0	18	21	55	16	0	0	39	0	0	1	1	0	42	18	0	19	0	0	19	0	0	32	17	0	15	0	1	0	0	31	20	0	36
	0	0	0	16	58	0	18	18	0	20	0	21	19	32	35	0	19	22	56	17	0	0	41	0	0	1	1	0	44	18	0	20	0	0	19	0	0	34	18	0	15	0	1	0	0	32	20	0	37
	0	0	0	16	59	0	18	18	0	21	0	21	20	34	36	0	19	22	58	18	0	0	43	0	0	1	1	0	46	18	0	20	0	0	20	0	0	34	19	0	15	0	1	0	0	33	20	0	38
	0	0	0	17	61	0	18	18	0	21	0	22	20	36	36	0	19	23	59	18	0	0	44	0	0	1	1	0	47	18	0	20	0	0	21	0	0	36	19	0	15	0	1	0	0	34	21	0	39
	0	0	0	17	62	0	18	18	0	22	0	22	20	38	36	0	19	23	61	18	0	0	45	0	0	1	1	0	48	18	0	20	0	0	21	0	0	38	20	0	15	0	1	0	0	34	22	0	40
	0	0	0	18	63	0	19	19	0	23	0	23	20	38	36	0	19	24	63	18	0	0	45	0	0	1	1	0	48	19	0	20	0	0	22	0	0	39	21	0	16	0	1	0	0	36	22	0	41
	0	0	0	18	65	0	19	19	0	23	0	23	21	38	37	0	19	24	65	19	0	0	46	0	0	1	1	0	50	19	0	20	0	0	22	0	0	39	21	0	16	0	1	0	0	38	23	0	42
	0	0	0	18	67	0	20	19	0	23	0	24	22	39	38	0	20	24	66	19	0	0	46	0	0	1	1	0	51	19	0	20	0	0	22	0	0	41	22	0	17	0	1	0	0	39	23	0	43
	0	0	0	18	68	0	20	20	0	23	0	24	23	41	39	0	21	24	67	19	0	0	47	0	0	1	1	0	52	19	0	21	0	0	23	0	0	41	22	0	18	0	1	0	0	40	23	0	44
	0	0	0	19	70	0	21	20	0	23	0	24	23	42	40	0	22	24	69	19	0	0	48	0	0	1	1	0	53	19	0	21	0	0	24	0	0	41	23	0	19	0	1	0	0	41	23	0	45
	0	0	0	20	71	0	21	21	0	23	0	25	24	43	41	0	23	25	70	19	0	0	49	0	0	1	1	0	53	19	0	21	0	0	24	0	0	42	24	0	20	0	1	0	0	41	24	0	46
	0	0	0	21	72	0	22	22	0	24	0	25	25	44	41	0	23	25	71	19	0	0	51	0	0	1	1	0	54	19	0	21	0	0	25	0	0	44	24	0	20	0	1	0	0	43	24	0	47
	0	0	0	21	74	0	23	22	0	25	0	26	26	45	43	0	24	25	73	19	0	0	53	0	0	1	1	0	55	20	0	22	0	0	25	0	0	46	24	0	21	0	1	0	0	45	24	0	48
	0	0	0	22	75	0	23	22	0	25	0	27	27	46	44	0	25	26	74	19	0	0	53	0	0	1	1	0	57	21	0	22	0	0	26	0	0	48	25	0	22	0	1	0	0	47	24	0	49
	0	0	0	23	76	0	23	23	0	25	0	27	27	48	44	0	25	27	75	20	0	0	55	0	0	1	1	0	59	22	0	22	0	0	27	0	0	50	26	0	22	0	1	0	0	48	24	0	50
	0	0	0	23	77	0	23	23	0	25	0	27	27	50	45	0	25	28	76	21	0	0	55	0	0	1	1	0	61	23	0	23	0	0	28	0	0	51	26	0	23	0	1	0	0	49	24	0	51
	0	0	0	23	79	0	24	24	0	26	0	28	28	52	45	0	25	28	78	21	0	0	55	0	0	1	1	0	63	23	0	24	0	0	28	0	0	53	27	0	23	0	1	0	0	51	24	0	52
	0	0	0	24	81	0	25	25	0	27	0	28	28	54	46	0	25	28	79	22	0	0	56	0	0	1	1	0	63	23	0	25	0	0	28	0	0	55	27	0	23	0	1	0	0	52	25	0	53
	0	0	0	24	83	0	25	26	0	28	0	28	29	55	47	0	26	28	80	23	0	0	57	0	0	1	1	0	65	24	0	25	0	0	28	0	0	56	28	0	24	0	1	0	0	53	26	0	54
	0	0	0	25	84	0	26	27	0	29	0	28	30	56	47	0	26	28	81	24	0	0	58	0	0	1	1	0	67	24	0	25	0	0	29	0	0	57	28	0	25	0	1	0	0	54	26	0	55
	0	0	0	25	86	0	27	27	0	30	0	28	31	57	49	0	27	29	83	25	0	0	59	0	0	1	1	0	68	25	0	25	0	0	30	0	0	58	29	0	26	0	1	0	0	54	27	0	56
	0	0	0	25	87	0	28	27	0	31	0	28	31	59	50	0	28	30	85	25	0	0	60	0	0	1	1	0	70	25	0	26	0	0	30	0	0	60	29	0	26	0	1	0	0	55	28	0	57
	0	0	0	25	88	0	28	27	0	32	0	28	32	61	50	0	28	30	86	25	0	0	62	0	0	1	1	0	71	26	0	27	0	0	31	0	0	61	29	0	27	0	1	0	0	55	28	0	58
	0	0	0	25	90	0	29	27	0	32	0	28	32	62	50	0	29	31	88	25	0	0	63	0	0	1	1	0	71	26	0	28	0	0	32	0	0	61	29	0	27	0	1	0	0	56	28	0	59
	0	0	0	25	92	0	30	27	0	32	0	29	33	62	51	0	29	31	89	26	0	0	65	0	0	1	1	0	73	27	0	28	0	0	32	0	0	63	29	0	28	0	1	0	0	57	28	0	60
	0	0	0	26	94	0	30	28	0	33	0	29	34	63	53	0	30	31	91	27	0	0	66	0	0	1	1	0	74	27	0	29	0	0	32	0	0	64	29	0	28	0	1	0	0	58	28	0	61
	0	0	0	27	96	0	30	28	0	34	0	29	34	63	55	0	30	31	93	27	0	0	68	0	0	1	1	0	76	27	0	30	0	0	32	0	0	66	29	0	28	0	1	0	0	59	29	0	62
	0	0	0	27	98	0	31	28	0	35	0	29	34	65	55	0	31	32	94	27	0	0	68	0	0	1	1	0	77	28	0	30	0	0	32	0	0	68	29	0	28	0	1	0	0	60	29	0	63
	0	0	0	28	100	0	31	28	0	35	0	29	34	66	56	0	32	33	95	27	0	0	68	0	0	1	1	0	78	29	0	31	0	0	33	0	0	70	29	0	29	0	1	0	0	60	30	0	64
	0	0	0	28	101	0	31	28	0	36	0	30	35	67	57	0	32	33	97	28	0	0	69	0	0	1	1	0	79	29	0	31	0	0	33	0	0	72	29	0	30	0	1	0	0	61	31	0	65
	0	0	0	29	102	0	31	29	0	36	0	30	35	68	59	0	33	34	98	29	0	0	69	0	0	1	1	0	79	29	0	32	0	0	33	0	0	73	29	0	30	0	1	0	0	62	31	0	66
	0	0	0	30	103	0	32	30	0	36	0	31	35	69	60	0	33	35	100	29	0	0	71	0	0	1	1	0	79	29	0	33	0	0	34	0	0	73	30	0	30	0	1	0	0	64	31	0	67
	0	0	0	30	104	0	33	30	0	36	0	31	35	70	61	0	34	36	101	29	0	0	73	0	0	1	1	0	81	29	0	33	0	0	35	0	0	73	30	0	30	0	1	0	0	66	32	0	68
	0	0	0	30	106	0	34	31	0	37	0	32	35	71	63	0	35	37	103	29	0	0	74	0	0	1	1	0	82	30	0	33	0	0	35	0	0	74	30	0	30	0	1	0	0	67	33	0	69
	0	0	0	30	107	0	34	31	0	38	0	32	36	72	65	0	36	38	105	30	0	0	76	0	0	1	1	0	83	31	0	33	0	0	36	0	0	75	30	0	31	0	1	0	0	68	34	0	70
	0	0	0	30	108	0	35	31	0	39	0	33	36	72	66	0	36	39	106	31	0	0	77	0	0	1	1	0	83	31	0	34	0	0	37	0	0	76	30	0	31	0	1	0	0	69	34	0	71
	0	0	0	30	109	0	36	31	0	39	0	34	36	72	68	0	37	39	107	31	0	0	78	0	0	1	1	0	85	32	0	35	0	0	38	0	0	77	30	0	31	0	1	0	0	70	35	0	72
	0	0	0	30	111	0	36	31	0	39	0	35	37	73	69	0	37	40	109	31	0	0	79	0	0	1	1	0	86	32	0	36	0	0	38	0	0	77	31	0	32	0	1	0	0	70	36	0	73
	0	0	0	31	112	0	36	32	0	40	0	35	37	73	71	0	38	41	110	31	0	0	80	0	0	1	1	0	87	33	0	37	0	0	38	0	0	79	31	0	32	0	1	0	0	71	36	0	74
	0	0	0	31	113	0	36	33	0	40	0	35	38	73	72	0	39	42	111	31	0	0	81	0	0	1	1	0	89	34	0	38	0	0	38	0	0	80	32	0	33	0	1	0	0	72	37	0	75
	0	0	0	32	114	0	37	34	0	41	0	35	38	73	73	0	39	42	112	31	0	0	81	0	0	1	1	0	90	35	0	38	0	0	39	0	0	80	32	0	34	0	1	0	0	74	38	0	76
	0	0	0	33	115	0	37	34	0	42	0	36	39	73	73	0	39	42	114	31	0	0	83	0	0	1	1	0	90	35	0	38	0	0	40	0	0	81	32	0	35	0	1	0	0	75	39	0	77
	0	0	0	33	117	0	37	35	0	43	0	36	39	75	74	0	40	43	116	32	0	0	85	0	0	1	1	0	91	35	0	39	0	0	41	0	0	82	32	0	35	0	1	0	0	75	39	0	78
	0	0	0	34	119	0	37	35	0	44	0	36	40	77	75	0	41	43	117	33	0	0	86	0	0	1	1	0	92	36	0	39	0	0	42	0	0	83	33	0	36	0	1	0	0	76	39	0	79
	0	0	0	35	120	0	38	35	0	45	0	37	41	79	76	0	42	43	118	33	0	0	88	0	0	1	1	0	92	37	0	39	0	0	42	0	0	84	33	0	37	0	1	0	0	77	39	0	80
	0	0	0	35	121	0	38	36	0	46	0	37	41	79	77	0	42	44	120	33	0	0	88	0	0	1	1	0	93	37	0	40	0	0	43	0	0	85	33	0	37	0	1	0	0	77	39	0	81
	0	0	0	35	122	0	38	37	0	46	0	37	41	79	78	0	43	45	121	34	0	0	89	0	0	1	1	0	93	37	0	41	0	0	44	0	0	86	34	0	38	0	1	0	0	79	39	0	82
	0	0	0	35	123	0	39	37	0	47	0	37	42	81	80	0	44	46	123	34	0	0	91	0	0	1	1	0	95	37	0	42	0	0	44	0	0	88	35	0	38	0	1	0	0	81	39	0	83
	0	0	0	35	125	0	40	37	0	47	0	38	43	81	81	0	44	47	125	34	0	0	92	0	0	1	1	0	97	38	0	42	0	0	45	0	0	90	36	0	38	0	1	0	0	82	39	0	84
	0	0	0	36	127	0	41	37	0	47	0	38	44	82	81	0	45	47	127	35	0	0	94	0	0	1	1	0	98	39	0	42	0	0	46	0	0	92	37	0	38	0	1	0	0	84	40	0	85
	0	0	0	36	128	0	41	37	0	47	0	39	44	83	82	0	46	48	128	36	0	0	95	0	0	1	1	0	100	40	0	42	0	0	46	0	0	93	37	0	38	0	1	0	0	85	41	0	86
	0	0	0	37	129	0	42	38	0	48	0	39	45	85	82	0	46	49	130	37	0	0	95	0	0	1	1	0	100	40	0	43	0	0	46	0	0	94	37	0	38	0	1	0	0	86	42	0	87
	0	0	0	38	130	0	43	39	0	48	0	39	45	87	83	0	46	49	131	37	0	0	96	0	0	1	1	0	101	41	0	43	0	0	46	0	0	95	37	0	39	0	1	0	0	87	43	0	88
	0	0	0	39	132	0	43	39	0	48	0	39	46	87	84	0	46	49	132	37	0	0	96	0	0	1	1	0	102	42	0	44	0	0	47	0	0	97	38	0	40	0	1	0	0	89	43	0	89
	0	0	0	39	133	0	44	39	0	49	0	40	46	88	85	0	47	50	134	37	0	0	96	0	0	1	1	0	104	42	0	44	0	0	47	0	0	98	38	0	41	0	1	0	0	90	44	0	90
	0	0	0	40	134	0	45	40	0	49	0	41	47	89	87	0	48	51	135	38	0	0	96	0	0	1	1	0	105	42	0	45	0	0	47	0	0	98	39	0	42	0	1	0	0	90	45	0	91
	0	0	0	41	136	0	46	40	0	50	0	41	48	91	88	0	48	51	136	38	0	0	98	0	0	1	1	0	105	43	0	46	0	0	47	0	0	98	39	0	43	0	1	0	0	92	45	0	92
	0	0	0	41	138	0	46	40	0	51	0	42	49	92	89	0	49	51	137	38	0	0	99	0	0	1	1	0	105	43	0	46	0	0	47	0	0	99	39	0	44	0	1	0	0	93	46	0	93
	0	0	0	41	139	0	46	40	0	52	0	42	49	92	90	0	50	51	139	39	0	0	99	0	0	1	1	0	106	43	0	47	0	0	48	0	0	100	39	0	45	0	1	0	0	95	47	0	94
	0	0	0	41	140	0	46	41	0	53	0	42	50	94	91	0	50	52	140	40	0	0	99	0	0	1	1	0	108	43	0	48	0	0	48	0	0	101	39	0	46	0	1	0	0	96	47	0	95
	0	0	0	42	141	0	46	41	0	54	0	43	51	95	93	0	51	52	142	40	0	0	100	0	0	1	1	0	110	43	0	48	0	0	49	0	0	102	39	0	47	0	1	0	0	97	47	0	96
	0	0	0	42	143	0	47	41	0	55	0	44	52	95	94	0	52	52	143	40	0	0	101	0	0	1	1	0	112	43	0	48	0	0	49	0	0	103	40	0	48	0	1	0	0	99	48	0	97
	0	0	0	42	144	0	48	41	0	55	0	45	52	95	94	0	52	52	145	41	0	0	102	0	0	1	1	0	114	43	0	49	0	0	49	0	0	104	41	0	48	0	1	0	0	100	49	0	98
	0	0	0	43	146	0	48	41	0	56	0	45	52	96	95	0	52	53	146	42	0	0	102	0	0	1	1	0	115	43	0	49	0	0	49	0	0	105	41	0	48	0	1	0	0	100	50	0	99
	0	0	0	43	147	0	48	41	0	56	0	46	53	98	96	0	53	54	148	42	0	0	103	0	0	1	1	0	117	44	0	50	0	0	49	0	0	107	41	0	48	0	1	0	0	101	50	0	100
	0	0	0	43	149	0	48	42	0	57	0	47	53	98	96	0	54	55	149	43	0	0	105	0	0	1	1	0	118	44	0	51	0	0	49	0	0	108	42	0	48	0	1	0	0	102	51	0	101
	0	0	0	43	150	0	48	43	0	57	0	47	53	100	97	0	55	55	151	44	0	0	107	0	0	1	1	0	119	44	0	52	0	0	49	0	0	110	43	0	49	0	1	0	0	103	51	0	102
	0	0	0	44	151	0	48	43	0	57	0	47	54	102	98	0	56	56	153	45	0	0	108	0	0	1	1	0	121	44	0	52	0	0	49	0	0	111	44	0	50	0	1	0	0	104	52	0	103
	0	0	0	44	152	0	48	44	0	57	0	48	55	102	98	0	56	57	154	46	0	0	110	0	0	1	1	0	123	45	0	53	0	0	49	0	0	112	45	0	50	0	1	0	0	104	53	0	104
	0	0	0	44	154	0	48	44	0	58	0	49	55	103	99	0	57	57	156	47	0	0	111	0	0	1	1	0	123	46	0	53	0	0	49	0	0	114	45	0	50	0	1	0	0	104	54	0	105
	0	0	0	44	155	0	48	45	0	59	0	50	55	103	100	0	58	58	157	48	0	0	113	0	0	1	1	0	125	46	0	54	0	0	50	0	0	115	45	0	50	0	1	0	0	104	55	0	106
	0	0	0	45	156	0	48	45	0	59	0	51	55	104	102	0	59	59	159	49	0	0	114	0	0	1	1	0	125	46	0	54	0	0	50	0	0	117	45	0	51	0	1	0	0	105	55	0	107
	0	0	0	45	157	0	48	46	0	59	0	51	56	105	102	0	59	60	161	49	0	0	114	0	0	1	1	0	125	46	0	55	0	0	50	0	0	118	45	0	51	0	1	0	0	106	55	0	108
	0	0	0	46	159	0	48	47	0	60	0	51	56	105	103	0	59	61	163	50	0	0	114	0	0	1	1	0	125	47	0	56	0	0	50	0	0	119	45	0	52	0	1	0	0	108	55	0	109
	0	0	0	46	161	0	48	48	0	61	0	52	56	107	103	0	59	62	164	51	0	0	115	0	0	1	1	0	126	47	0	56	0	0	50	0	0	121	46	0	53	0	1	0	0	109	55	0	110
	0	0	0	47	163	0	49	48	0	62	0	53	57	108	103	0	59	63	165	52	0	0	116	0	0	1	1	0	127	47	0	57	0	0	51	0	0	122	47	0	54	0	1	0	0	110	55	0	111
	0	0	0	47	164	0	50	49	0	62	0	54	57	109	104	0	60	64	167	53	0	0	118	0	0	1	1	0	129	48	0	57	0	0	52	0	0	123	48	0	55	0	1	0	0	110	56	0	112
	0	0	0	48	166	0	50	50	0	62	0	55	58	109	106	0	60	64	169	54	0	0	119	0	0	1	1	0	130	49	0	58	0	0	53	0	0	124	49	0	55	0	1	0	0	111	56	0	113
	0	0	0	48	168	0	50	50	0	62	0	56	59	109	108	0	61	64	170	55	0	0	120	0	0	1	1	0	132	50	0	59	0	0	54	0	0	125	49	0	55	0	1	0	0	113	56	0	114
	0	0	0	48	169	0	50	50	0	63	0	56	59	109	110	0	62	64	172	55	0	0	120	0	0	1	1	0	134	51	0	60	0	0	54	0	0	126	49	0	55	0	1	0	0	114	57	0	115
	0	0	0	48	171	0	50	50	0	63	0	57	60	109	111	0	62	65	174	55	0	0	121	0	0	1	1	0	135	51	0	61	0	0	55	0	0	126	50	0	56	0	1	0	0	115	57	0	116
	0	0	0	48	172	0	50	50	0	64	0	58	61	111	113	0	62	66	176	56	0	0	121	0	0	1	1	0	136	52	0	61	0	0	56	0	0	127	51	0	57	0	1	0	0	117	57	0	117
	0	0	0	48	174	0	51	51	0	65	0	58	62	111	113	0	63	66	177	57	0	0	123	0	0	1	1	0	137	52	0	61	0	0	57	0	0	128	51	0	58	0	1	0	0	119	57	0	118
	0	0	0	49	175	0	52	52	0	66	0	58	63	112	115	0	64	66	179	57	0	0	125	0	0	1	1	0	138	52	0	61	0	0	57	0	0	128	51	0	59	0	1	0	0	120	57	0	119
	0	0	0	49	177	0	52	52	0	66	0	59	63	113	115	0	64	67	181	58	0	0	126	0	0	1	1	0	139	53	0	61	0	0	57	0	0	128	52	0	60	0	1	0	0	122	58	0	120
	0	0	0	50	178	0	52	52	0	66	0	60	63	113	117	0	64	67	182	58	0	0	128	0	0	1	1	0	140	54	0	61	0	0	57	0	0	128	52	0	60	0	1	0	0	124	58	0	121
	0	0	0	51	180	0	53	52	0	67	0	60	63	114	118	0	64	68	183	59	0	0	129	0	0	1	1	0	142	54	0	62	0	0	57	0	0	128	52	0	61	0	1	0	0	125	59	0	122
	0	0	0	52	181	0	53	52	0	68	0	61	63	115	119	0	64	68	184	59	0	0	129	0	0	1	1	0	143	55	0	63	0	0	57	0	0	129	53	0	62	0	1	0	0	126	60	0	123
	0	0	0	52	182	0	53	52	0	69	0	62	63	116	119	0	64	68	186	59	0	0	130	0	0	1	1	0	143	56	0	63	0	0	57	0	0	129	53	0	63	0	1	0	0	127	61	0	124
	0	0	0	53	184	0	53	52	0	70	0	63	64	117	121	0	65	69	187	59	0	0	131	0	0	1	1	0	144	56	0	64	0	0	58	0	0	131	54	0	64	0	1	0	0	128	62	0	125
	0	0	0	53	185	0	54	53	0	70	0	63	64	117	123	0	66	69	188	59	0	0	132	0	0	1	1	0	146	56	0	64	0	0	59	0	0	133	54	0	65	0	1	0	0	128	62	0	126
	0	0	0	53	187	0	55	54	0	71	0	63	65	119	124	0	66	70	189	59	0	0	133	0	0	1	1	0	147	57	0	65	0	0	59	0	0	134	55	0	65	0	1	0	0	129	62	0	127
	0	0	0	53	189	0	56	54	0	72	0	63	65	120	126	0	66	70	190	59	0	0	134	0	0	1	1	0	149	57	0	65	0	0	59	0	0	135	56	0	66	0	1	0	0	130	63	0	128
	0	0	0	54	191	0	57	54	0	73	0	64	65	120	127	0	67	71	191	60	0	0	134	0	0	1	1	0	150	58	0	66	0	0	59	0	0	137	56	0	66	0	1	0	0	131	64	0	129
	0	0	0	54	193	0	58	54	0	73	0	64	65	120	127	0	68	72	192	61	0	0	135	0	0	1	1	0	151	58	0	67	0	0	60	0	0	138	56	0	66	0	1	0	0	131	64	0	130
	0	0	0	55	195	0	58	55	0	73	0	65	65	121	127	0	68	72	193	62	0	0	137	0	0	1	1	0	151	58	0	67	0	0	60	0	0	140	57	0	67	0	1	0	0	133	64	0	131
	0	0	0	55	196	0	58	56	0	74	0	65	65	122	129	0	68	72	195	63	0	0	138	0	0	1	1	0	152	58	0	68	0	0	60	0	0	141	58	0	67	0	1	0	0	134	64	0	132
	0	0	0	56	197	0	59	56	0	74	0	66	66	122	131	0	68	72	196	64	0	0	139	0	0	1	1	0	152	59	0	68	0	0	61	0	0	141	58	0	68	0	1	0	0	136	65	0	133
	0	0	0	56	199	0	60	57	0	75	0	67	67	123	132	0	68	72	198	64	0	0	140	0	0	1	1	0	154	59	0	68	0	0	61	0	0	142	58	0	68	0	1	0	0	138	65	0	134
	0	0	0	56	201	0	61	57	0	76	0	68	67	124	132	0	69	73	199	64	0	0	141	0	0	1	1	0	155	60	0	68	0	0	61	0	0	143	59	0	69	0	1	0	0	138	65	0	135
	0	0	0	56	202	0	62	57	0	76	0	69	68	125	132	0	70	73	201	65	0	0	142	0	0	1	1	0	155	61	0	69	0	0	61	0	0	143	59	0	69	0	1	0	0	138	65	0	136
	0	0	0	57	203	0	62	57	0	76	0	69	68	126	133	0	70	74	202	66	0	0	144	0	0	1	1	0	157	62	0	70	0	0	62	0	0	144	60	0	70	0	1	0	0	139	65	0	137
	0	0	0	57	204	0	62	57	0	77	0	69	69	128	134	0	70	75	204	66	0	0	145	0	0	1	1	0	157	62	0	70	0	0	62	0	0	146	60	0	71	0	1	0	0	140	65	0	138
	0	0	0	57	206	0	63	58	0	78	0	70	69	128	136	0	71	76	205	66	0	0	146	0	0	1	1	0	158	62	0	71	0	0	62	0	0	148	61	0	71	0	1	0	0	140	65	0	139
	0	0	0	58	208	0	63	58	0	79	0	71	69	130	137	0	71	77	206	66	0	0	148	0	0	1	1	0	160	62	0	71	0	0	62	0	0	150	61	0	71	0	1	0	0	140	66	0	140
	0	0	0	59	210	0	63	58	0	79	0	71	70	132	139	0	71	77	207	67	0	0	150	0	0	1	1	0	161	63	0	71	0	0	63	0	0	152	62	0	71	0	1	0	0	141	67	0	141
	0	0	0	59	212	0	64	59	0	79	0	72	70	132	140	0	72	78	209	68	0	0	152	0	0	1	1	0	162	64	0	71	0	0	64	0	0	152	63	0	72	0	1	0	0	142	67	0	142
	0	0	0	60	214	0	64	59	0	80	0	73	71	133	141	0	72	79	211	69	0	0	153	0	0	1	1	0	163	64	0	72	0	0	64	0	0	152	64	0	73	0	1	0	0	143	67	0	143
	0	0	0	61	215	0	65	60	0	80	0	74	72	134	142	0	72	80	212	69	0	0	155	0	0	1	1	0	164	65	0	73	0	0	64	0	0	152	64	0	74	0	1	0	0	143	68	0	144
	0	0	0	62	216	0	65	61	0	80	0	74	72	135	144	0	73	81	213	69	0	0	156	0	0	1	1	0	164	66	0	73	0	0	65	0	0	154	64	0	75	0	1	0	0	144	69	0	145
	0	0	0	63	217	0	66	61	0	80	0	74	72	135	145	0	74	82	215	69	0	0	157	0	0	1	1	0	166	67	0	74	0	0	66	0	0	155	64	0	76	0	1	0	0	146	69	0	146
	0	0	0	63	218	0	67	61	0	81	0	74	73	135	147	0	74	83	216	69	0	0	159	0	0	1	1	0	168	68	0	74	0	0	66	0	0	157	65	0	77	0	1	0	0	147	70	0	147
	0	0	0	63	219	0	67	62	0	81	0	74	73	135	147	0	74	83	217	69	0	0	160	0	0	1	1	0	168	69	0	74	0	0	66	0	0	158	65	0	78	0	1	0	0	148	71	0	148
	0	0	0	64	220	0	68	63	0	82	0	75	74	136	147	0	74	84	219	69	0	0	161	0	0	1	1	0	169	69	0	74	0	0	67	0	0	159	66	0	79	0	1	0	0	149	71	0	149
	0	0	0	65	222	0	69	63	0	82	0	75	74	137	149	0	74	85	221	69	0	0	161	0	0	1	1	0	169	69	0	74	0	0	67	0	0	160	66	0	79	0	1	0	0	149	72	0	150
	0	0	0	66	223	0	70	63	0	82	0	75	75	137	150	0	74	86	223	70	0	0	161	0	0	1	1	0	170	69	0	74	0	0	67	0	0	161	67	0	79	0	1	0	0	151	72	0	151
	0	0	0	67	224	0	70	64	0	83	0	75	76	138	151	0	75	86	224	70	0	0	162	0	0	1	1	0	170	69	0	75	0	0	68	0	0	163	67	0	80	0	1	0	0	152	72	0	152
	0	0	0	68	225	0	71	64	0	83	0	76	77	140	152	0	75	86	225	70	0	0	164	0	0	1	1	0	170	69	0	76	0	0	68	0	0	165	67	0	81	0	1	0	0	153	72	0	153
	0	0	0	69	227	0	72	65	0	84	0	76	77	142	153	0	75	87	227	70	0	0	164	0	0	1	1	0	170	69	0	76	0	0	68	0	0	167	67	0	81	0	1	0	0	155	72	0	154
	0	0	0	69	229	0	72	66	0	84	0	76	78	144	154	0	75	88	229	70	0	0	166	0	0	1	1	0	171	70	0	76	0	0	68	0	0	168	68	0	82	0	1	0	0	155	73	0	155
	0	0	0	69	231	0	72	67	0	85	0	76	79	145	155	0	75	88	230	70	0	0	167	0	0	1	1	0	172	70	0	76	0	0	68	0	0	169	69	0	83	0	1	0	0	156	73	0	156
	0	0	0	70	232	0	72	67	0	85	0	76	79	146	156	0	76	89	232	71	0	0	169	0	0	1	1	0	173	71	0	76	0	0	69	0	0	171	70	0	84	0	1	0	0	156	73	0	157
	0	0	0	71	233	0	72	68	0	86	0	76	79	147	157	0	76	89	233	72	0	0	170	0	0	1	1	0	175	71	0	77	0	0	69	0	0	172	70	0	85	0	1	0	0	158	74	0	158
	0	0	0	71	235	0	73	69	0	86	0	77	80	148	158	0	76	90	235	73	0	0	170	0	0	1	1	0	175	71	0	78	0	0	69	0	0	173	71	0	85	0	1	0	0	159	75	0	159
	0	0	0	72	236	0	73	70	0	86	0	78	80	148	159	0	77	91	236	73	0	0	171	0	0	1	1	0	176	71	0	79	0	0	70	0	0	174	72	0	85	0	1	0	0	160	75	0	160
	0	0	0	73	238	0	74	71	0	87	0	78	81	148	160	0	77	92	238	74	0	0	172	0	0	1	1	0	178	72	0	79	0	0	71	0	0	175	72	0	85	0	1	0	0	162	76	0	161
	0	0	0	74	240	0	74	72	0	88	0	79	82	148	160	0	78	93	240	75	0	0	174	0	0	1	1	0	179	73	0	80	0	0	71	0	0	175	73	0	85	0	1	0	0	163	77	0	162
	0	0	0	75	241	0	75	73	0	88	0	79	82	149	162	0	79	93	242	75	0	0	175	0	0	1	1	0	180	74	0	81	0	0	71	0	0	177	73	0	85	0	1	0	0	164	78	0	163
	0	0	0	75	242	0	75	73	0	89	0	79	83	150	163	0	80	93	244	76	0	0	175	0	0	1	1	0	180	74	0	81	0	0	72	0	0	179	73	0	85	0	1	0	0	165	78	0	164
	0	0	0	76	244	0	76	73	0	90	0	80	84	152	163	0	81	94	246	77	0	0	176	0	0	1	1	0	182	74	0	81	0	0	73	0	0	180	74	0	85	0	1	0	0	167	78	0	165
	0	0	0	77	245	0	76	74	0	90	0	81	85	153	163	0	82	95	247	78	0	0	178	0	0	1	1	0	183	74	0	81	0	0	74	0	0	181	75	0	85	0	1	0	0	168	79	0	166
	0	0	0	77	246	0	76	75	0	91	0	82	86	154	165	0	82	95	249	78	0	0	180	0	0	1	1	0	184	74	0	81	0	0	75	0	0	183	75	0	85	0	1	0	0	168	80	0	167
	0	0	0	77	247	0	76	76	0	91	0	83	87	155	166	0	83	96	251	79	0	0	181	0	0	1	1	0	184	75	0	81	0	0	76	0	0	185	76	0	86	0	1	0	0	169	80	0	168
	0	0	0	78	249	0	76	77	0	91	0	84	88	157	168	0	84	97	252	80	0	0	182	0	0	1	1	0	184	75	0	82	0	0	77	0	0	187	76	0	86	0	1	0	0	170	81	0	169
	0	0	0	78	251	0	76	77	0	91	0	85	88	159	169	0	84	97	254	81	0	0	182	0	0	1	1	0	186	75	0	83	0	0	77	0	0	189	77	0	86	0	1	0	0	172	82	0	170
	0	0	0	79	252	0	76	77	0	91	0	86	89	159	170	0	84	97	255	81	0	0	183	0	0	1	1	0	187	75	0	84	0	0	77	0	0	190	77	0	86	0	1	0	0	173	83	0	171
	0	0	0	80	254	0	76	78	0	91	0	86	89	161	172	0	84	97	256	81	0	0	183	0	0	1	1	0	189	76	0	85	0	0	77	0	0	191	78	0	86	0	1	0	0	173	83	0	172
	0	0	0	80	256	0	77	78	0	91	0	87	90	162	173	0	84	97	258	81	0	0	184	0	0	1	1	0	190	76	0	86	0	0	78	0	0	191	79	0	86	0	1	0	0	174	84	0	173
	0	0	0	81	257	0	78	78	0	91	0	87	91	163	174	0	84	97	260	82	0	0	186	0	0	1	1	0	191	76	0	86	0	0	78	0	0	192	79	0	86	0	1	0	0	174	84	0	174
	0	0	0	82	259	0	78	79	0	92	0	87	92	163	176	0	85	98	261	82	0	0	187	0	0	1	1	0	192	77	0	87	0	0	78	0	0	193	79	0	86	0	1	0	0	176	85	0	175
	0	0	0	82	260	0	79	79	0	92	0	88	93	165	177	0	85	98	263	83	0	0	188	0	0	1	1	0	192	78	0	87	0	0	79	0	0	193	79	0	87	0	1	0	0	177	86	0	176
	0	0	0	83	261	0	79	79	0	93	0	89	94	165	179	0	85	98	264	83	0	0	188	0	0	1	1	0	194	78	0	88	0	0	79	0	0	194	79	0	88	0	1	0	0	177	87	0	177
	0	0	0	84	262	0	79	80	0	93	0	90	94	166	181	0	85	99	266	84	0	0	189	0	0	1	1	0	195	79	0	89	0	0	80	0	0	195	79	0	89	0	1	0	0	178	88	0	178
	0	0	0	85	264	0	79	80	0	94	0	90	95	167	181	0	85	99	268	85	0	0	189	0	0	1	1	0	196	79	0	90	0	0	80	0	0	197	80	0	90	0	1	0	0	180	89	0	179
	0	0	0	85	265	0	80	80	0	95	0	90	96	169	182	0	85	99	270	85	0	0	190	0	0	1	1	0	197	79	0	90	0	0	80	0	0	197	81	0	90	0	1	0	0	181	89	0	180
	0	0	0	86	267	0	81	80	0	96	0	91	96	169	183	0	85	100	272	85	0	0	191	0	0	1	1	0	198	80	0	90	0	0	80	0	0	197	82	0	91	0	1	0	0	182	89	0	181
	0	0	0	87	268	0	82	81	0	97	0	91	96	171	183	0	85	100	273	85	0	0	193	0	0	1	1	0	199	80	0	91	0	0	81	0	0	199	83	0	92	0	1	0	0	182	90	0	182
	0	0	0	88	269	0	82	81	0	97	0	92	97	173	185	0	85	100	275	85	0	0	193	0	0	1	1	0	200	81	0	91	0	0	81	0	0	200	83	0	93	0	1	0	0	183	91	0	183
	0	0	0	89	270	0	82	81	0	97	0	93	98	173	186	0	86	101	277	86	0	0	194	0	0	1	1	0	202	82	0	91	0	0	81	0	0	202	84	0	94	0	1	0	0	184	91	0	184
	0	0	0	89	271	0	83	82	0	98	0	93	99	175	187	0	87	102	278	87	0	0	195	0	0	1	1	0	204	83	0	91	0	0	82	0	0	203	84	0	94	0	1	0	0	185	92	0	185
	0	0	0	90	273	0	84	82	0	99	0	94	100	175	188	0	87	102	279	88	0	0	197	0	0	1	1	0	205	83	0	91	0	0	83	0	0	204	84	0	94	0	1	0	0	185	92	0	186
	0	0	0	90	275	0	85	82	0	100	0	95	100	175	190	0	87	103	281	89	0	0	199	0	0	1	1	0	205	83	0	91	0	0	84	0	0	205	84	0	94	0	1	0	0	185	92	0	187
	0	0	0	90	277	0	86	82	0	100	0	95	101	175	192	0	87	104	283	89	0	0	199	0	0	1	1	0	207	83	0	92	0	0	85	0	0	207	85	0	94	0	1	0	0	187	92	0	188
	0	0	0	91	279	0	87	83	0	101	0	96	101	176	194	0	88	105	285	90	0	0	200	0	0	1	1	0	207	84	0	93	0	0	86	0	0	208	85	0	94	0	1	0	0	189	93	0	189
	0	0	0	92	281	0	87	83	0	102	0	97	101	177	195	0	89	106	286	90	0	0	201	0	0	1	1	0	208	84	0	93	0	0	86	0	0	209	85	0	94	0	1	0	0	190	94	0	190
	0	0	0	93	283	0	88	84	0	102	0	98	101	178	197	0	90	107	287	90	0	0	202	0	0	1	1	0	210	84	0	93	0	0	87	0	0	210	86	0	95	0	1	0	0	192	95	0	191
	0	0	0	93	284	0	89	85	0	103	0	99	101	179	198	0	91	108	288	90	0	0	203	0	0	1	1	0	212	85	0	94	0	0	87	0	0	211	86	0	95	0	1	0	0	192	95	0	192
	0	0	0	93	285	0	89	85	0	104	0	100	102	180	200	0	92	108	289	91	0	0	204	0	0	1	1	0	213	86	0	95	0	0	88	0	0	212	87	0	95	0	1	0	0	194	95	0	193
	0	0	0	93	286	0	90	86	0	104	0	100	103	181	202	0	92	108	290	91	0	0	204	0	0	1	1	0	214	87	0	96	0	0	89	0	0	213	88	0	96	0	1	0	0	196	95	0	194
	0	0	0	94	287	0	90	86	0	104	0	100	104	182	204	0	93	108	291	91	0	0	206	0	0	1	1	0	216	88	0	97	0	0	90	0	0	215	88	0	97	0	1	0	0	197	95	0	195
	0	0	0	94	289	0	91	87	0	104	0	100	105	183	205	0	93	108	292	92	0	0	207	0	0	1	1	0	216	89	0	98	0	0	91	0	0	215	88	0	98	0	1	0	0	198	95	0	196
	0	0	0	94	291	0	92	88	0	104	0	101	105	185	206	0	93	108	294	93	0	0	208	0	0	1	1	0	216	90	0	99	0	0	92	0	0	216	89	0	99	0	1	0	0	199	95	0	197
	0	0	0	95	293	0	92	89	0	104	0	101	105	187	207	0	94	109	295	93	0	0	208	0	0	1	1	0	216	90	0	100	0	0	93	0	0	217	89	0	100	0	1	0	0	199	95	0	198
	0	0	0	96	294	0	92	90	0	104	0	102	106	189	208	0	94	109	296	93	0	0	209	0	0	1	1	0	217	90	0	100	0	0	94	0	0	218	89	0	100	0	1	0	0	201	95	0	199
	0	0	0	97	295	0	93	91	0	104	0	103	107	191	208	0	94	109	297	93	0	0	209	0	0	1	1	0	218	90	0	100	0	0	95	0	0	219	89	0	101	0	1	0	0	202	95	0	200
	0	0	0	98	296	0	93	91	0	104	0	104	107	192	209	0	95	109	298	94	0	0	209	0	0	1	1	0	219	91	0	101	0	0	96	0	0	219	90	0	102	0	1	0	0	202	96	0	201
	0	0	0	99	297	0	94	92	0	105	0	105	108	192	210	0	95	110	300	95	0	0	210	0	0	1	1	0	221	91	0	101	0	0	96	0	0	220	90	0	102	0	1	0	0	203	96	0	202
	0	0	0	100	299	0	94	92	0	106	0	105	109	192	211	0	95	111	302	95	0	0	212	0	0	1	1	0	222	92	0	101	0	0	97	0	0	220	90	0	102	0	1	0	0	204	96	0	203
	0	0	0	100	301	0	94	92	0	106	0	105	110	192	213	0	95	112	304	95	0	0	212	0	0	1	1	0	223	93	0	102	0	0	97	0	0	221	91	0	102	0	1	0	0	206	96	0	204
	0	0	0	100	303	0	95	92	0	107	0	106	110	193	214	0	96	113	305	95	0	0	212	0	0	1	1	0	223	94	0	102	0	0	98	0	0	222	91	0	103	0	1	0	0	206	96	0	205
	0	0	0	101	304	0	95	92	0	107	0	107	111	194	216	0	96	113	307	95	0	0	214	0	0	1	1	0	223	95	0	102	0	0	99	0	0	224	91	0	103	0	1	0	0	207	97	0	206
	0	0	0	101	306	0	95	92	0	108	0	108	111	194	217	0	97	114	308	95	0	0	215	0	0	1	1	0	224	95	0	102	0	0	100	0	0	226	92	0	103	0	1	0	0	208	98	0	207
	0	0	0	102	307	0	95	92	0	108	0	109	111	195	218	0	97	115	310	95	0	0	216	0	0	1	1	0	225	95	0	103	0	0	100	0	0	228	93	0	104	0	1	0	0	210	98	0	208
	0	0	0	102	308	0	95	93	0	109	0	110	112	196	218	0	98	116	311	96	0	0	217	0	0	1	1	0	226	95	0	104	0	0	100	0	0	230	94	0	104	0	1	0	0	210	99	0	209
	0	0	0	102	309	0	95	94	0	109	0	110	112	197	220	0	98	117	312	97	0	0	217	0	0	1	1	0	226	96	0	105	0	0	101	0	0	231	94	0	104	0	1	0	0	210	99	0	210
	0	0	0	102	310	0	96	94	0	110	0	110	112	198	220	0	99	118	313	98	0	0	217	0	0	1	1	0	228	97	0	106	0	0	102	0	0	231	94	0	105	0	1	0	0	212	99	0	211
	0	0	0	103	311	0	97	94	0	110	0	110	113	199	221	0	99	118	314	98	0	0	217	0	0	1	1	0	229	97	0	107	0	0	102	0	0	232	95	0	105	0	1	0	0	213	100	0	212
	0	0	0	104	312	0	98	94	0	110	0	111	113	201	222	0	100	119	315	98	0	0	218	0	0	1	1	0	230	98	0	107	0	0	103	0	0	233	96	0	105	0	1	0	0	213	100	0	213
	0	0	0	104	313	0	98	95	0	111	0	111	113	201	223	0	101	119	316	99	0	0	219	0	0	1	1	0	231	98	0	108	0	0	104	0	0	233	97	0	106	0	1	0	0	214	100	0	214
	0	0	0	104	314	0	98	96	0	112	0	112	114	202	224	0	102	119	318	99	0	0	220	0	0	1	1	0	231	98	0	108	0	0	104	0	0	234	98	0	106	0	1	0	0	215	101	0	215
	0	0	0	105	316	0	99	96	0	112	0	112	114	203	225	0	103	119	319	100	0	0	221	0	0	1	1	0	232	98	0	108	0	0	105	0	0	234	99	0	107	0	1	0	0	215	101	0	216
	0	0	0	106	318	0	100	97	0	113	0	113	114	204	225	0	103	119	321	100	0	0	223	0	0	1	1	0	234	99	0	108	0	0	106	0	0	236	99	0	108	0	1	0	0	215	102	0	217
	0	0	0	106	319	0	100	98	0	114	0	113	114	205	225	0	103	119	323	100	0	0	223	0	0	1	1	0	236	100	0	108	0	0	106	0	0	238	99	0	108	0	1	0	0	215	103	0	218
	0	0	0	106	320	0	101	99	0	114	0	113	115	207	226	0	104	119	325	100	0	0	224	0	0	1	1	0	236	101	0	108	0	0	106	0	0	239	99	0	108	0	1	0	0	215	104	0	219
	0	0	0	106	322	0	101	99	0	114	0	114	116	208	228	0	105	119	327	101	0	0	224	0	0	1	1	0	238	101	0	108	0	0	107	0	0	239	99	0	109	0	1	0	0	216	104	0	220
	0	0	0	106	323	0	101	100	0	115	0	114	116	209	228	0	105	119	328	102	0	0	226	0	0	1	1	0	239	101	0	109	0	0	108	0	0	240	100	0	110	0	1	0	0	216	105	0	221
	0	0	0	107	324	0	102	101	0	115	0	114	117	211	229	0	105	120	330	103	0	0	227	0	0	1	1	0	240	102	0	109	0	0	108	0	0	241	100	0	111	0	1	0	0	216	105	0	222
	0	0	0	107	326	0	102	101	0	115	0	114	118	212	230	0	105	121	331	103	0	0	228	0	0	1	1	0	241	103	0	110	0	0	108	0	0	242	100	0	112	0	1	0	0	218	106	0	223
	0	0	0	107	328	0	103	102	0	115	0	114	119	212	230	0	106	121	333	104	0	0	230	0	0	1	1	0	242	103	0	110	0	0	108	0	0	244	101	0	112	0	1	0	0	220	106	0	224
	0	0	0	108	329	0	104	103	0	115	0	115	120	213	232	0	106	121	335	104	0	0	232	0	0	1	1	0	242	104	0	111	0	0	109	0	0	245	101	0	112	0	1	0	0	220	107	0	225
	0	0	0	108	331	0	104	103	0	116	0	115	121	213	232	0	107	122	336	104	0	0	232	0	0	1	1	0	244	105	0	111	0	0	110	0	0	246	101	0	113	0	1	0	0	220	107	0	226
	0	0	0	109	332	0	105	103	0	117	0	116	122	214	233	0	108	122	338	105	0	0	234	0	0	1	1	0	245	106	0	111	0	0	110	0	0	247	102	0	113	0	1	0	0	221	107	0	227
	0	0	0	109	334	0	106	104	0	118	0	116	122	216	235	0	108	122	340	106	0	0	234	0	0	1	1	0	245	107	0	112	0	0	110	0	0	247	102	0	114	0	1	0	0	221	107	0	228
	0	0	0	110	336	0	106	104	0	119	0	117	123	217	236	0	108	122	341	106	0	0	236	0	0	1	1	0	246	107	0	113	0	0	111	0	0	248	103	0	115	0	1	0	0	223	107	0	229
	0	0	0	111	338	0	107	104	0	119	0	118	123	219	236	0	109	123	343	106	0	0	236	0	0	1	1	0	247	107	0	114	0	0	112	0	0	248	103	0	116	0	1	0	0	224	107	0	230
	0	0	0	112	340	0	107	105	0	120	0	118	123	221	236	0	110	124	344	107	0	0	238	0	0	1	1	0	247	108	0	115	0	0	113	0	0	248	104	0	117	0	1	0	0	224	107	0	231
	0	0	0	113	341	0	108	106	0	120	0	119	123	222	237	0	110	124	345	107	0	0	240	0	0	1	1	0	249	108	0	115	0	0	114	0	0	249	105	0	118	0	1	0	0	224	108	0	232
	0	0	0	114	342	0	109	106	0	121	0	119	124	224	238	0	110	125	346	107	0	0	242	0	0	1	1	0	249	109	0	116	0	0	114	0	0	250	105	0	119	0	1	0	0	225	108	0	233
	0	0	0	115	343	0	110	106	0	121	0	120	125	225	239	0	111	126	348	107	0	0	243	0	0	1	1	0	249	110	0	117	0	0	115	0	0	250	106	0	120	0	1	0	0	226	109	0	234
	0	0	0	116	345	0	110	106	0	121	0	121	126	226	239	0	111	127	349	108	0	0	244	0	0	1	1	0	250	110	0	118	0	0	116	0	0	250	107	0	121	0	1	0	0	227	109	0	235
	0	0	0	116	347	0	110	107	0	121	0	121	126	227	239	0	112	128	351	109	0	0	244	0	0	1	1	0	250	111	0	119	0	0	116	0	0	251	108	0	122	0	1	0	0	228	110	0	236
	0	0	0	117	349	0	111	108	0	121	0	122	126	227	240	0	113	129	353	110	0	0	245	0	0	1	1	0	251	111	0	119	0	0	117	0	0	253	109	0	122	0	1	0	0	228	110	0	237
	0	0	0	117	350	0	112	108	0	122	0	122	126	229	240	0	113	130	355	111	0	0	245	0	0	1	1	0	251	112	0	120	0	0	117	0	0	254	109	0	123	0	1	0	0	229	111	0	238
	0	0	0	117	351	0	113	108	0	122	0	123	127	229	242	0	114	130	357	111	0	0	247	0	0	1	1	0	251	113	0	120	0	0	118	0	0	256	109	0	123	0	1	0	0	229	112	0	239
	0	0	0	118	353	0	114	108	0	123	0	124	127	230	243	0	115	131	358	111	0	0	248	0	0	1	1	0	251	114	0	121	0	0	118	0	0	257	109	0	123	0	1	0	0	231	112	0	240
	0	0	0	119	355	0	115	108	0	123	0	125	127	232	245	0	116	131	359	111	0	0	249	0	0	1	1	0	252	115	0	121	0	0	119	0	0	259	110	0	124	0	1	0	0	231	113	0	241
	0	0	0	119	356	0	115	108	0	123	0	126	128	232	245	0	117	131	361	112	0	0	250	0	0	1	1	0	253	115	0	122	0	0	120	0	0	260	110	0	125	0	1	0	0	232	114	0	242
	0	0	0	119	357	0	115	108	0	124	0	126	128	233	246	0	118	132	362	112	0	0	250	0	0	1	1	0	253	115	0	122	0	0	120	0	0	262	110	0	126	0	1	0	0	233	114	0	243
	0	0	0	119	359	0	116	109	0	124	0	127	128	233	247	0	119	132	364	112	0	0	250	0	0	1	1	0	253	116	0	123	0	0	120	0	0	264	111	0	126	0	1	0	0	234	115	0	244
	0	0	0	120	361	0	116	109	0	125	0	127	128	234	248	0	119	133	365	113	0	0	251	0	0	1	1	0	253	116	0	123	0	0	120	0	0	266	112	0	126	0	1	0	0	234	116	0	245
	0	0	0	121	363	0	116	110	0	126	0	128	128	234	249	0	119	134	367	113	0	0	252	0	0	1	1	0	254	116	0	123	0	0	120	0	0	268	113	0	127	0	1	0	0	235	116	0	246
	0	0	0	122	364	0	117	110	0	127	0	129	128	235	249	0	120	135	368	113	0	0	252	0	0	1	1	0	255	116	0	124	0	0	120	0	0	269	113	0	128	0	1	0	0	237	117	0	247
	0	0	0	122	365	0	117	110	0	128	0	130	129	237	249	0	121	136	370	114	0	0	252	0	0	1	1	0	256	117	0	125	0	0	121	0	0	270	114	0	129	0	1	0	0	238	117	0	248
	0	0	0	122	366	0	118	110	0	128	0	131	129	239	250	0	122	137	371	114	0	0	252	0	0	1	1	0	257	117	0	125	0	0	122	0	0	271	115	0	129	0	1	0	0	238	117	0	249
	0	0	0	123	367	0	119	111	0	128	0	131	129	240	251	0	123	138	373	114	0	0	252	0	0	1	1	0	257	117	0	125	0	0	123	0	0	272	115	0	129	0	1	0	0	238	118	0	250
	0	0	0	123	368	0	119	112	0	129	0	131	130	240	251	0	124	138	375	115	0	0	252	0	0	1	1	0	259	117	0	126	0	0	123	0	0	273	116	0	129	0	1	0	0	239	119	0	251
	0	0	0	124	369	0	120	112	0	129	0	131	130	240	252	0	125	138	377	115	0	0	254	0	0	1	1	0	260	117	0	126	0	0	124	0	0	273	117	0	130	0	1	0	0	240	119	0	252
	0	0	0	125	371	0	120	113	0	130	0	132	130	241	253	0	126	138	379	115	0	0	255	0	0	1	1	0	261	117	0	127	0	0	125	0	0	275	117	0	130	0	1	0	0	242	120	0	253
	0	0	0	125	372	0	120	114	0	130	0	133	131	242	254	0	127	139	380	115	0	0	255	0	0	1	1	0	263	117	0	127	0	0	125	0	0	277	117	0	130	0	1	0	0	242	120	0	254
	0	0	0	125	373	0	120	114	0	131	0	133	132	243	255	0	127	139	382	116	0	0	255	0	0	1	1	0	264	117	0	127	0	0	126	0	0	277	117	0	131	0	1	0	0	244	120	0	255
	0	0	0	126	374	0	120	114	0	131	0	134	132	244	256	0	128	139	384	117	0	0	257	0	0	1	1	0	266	118	0	127	0	0	126	0	0	279	118	0	131	0	1	0	0	246	120	0	256
	0	0	0	126	375	0	120	115	0	132	0	134	132	245	257	0	129	140	386	117	0	0	258	0	0	1	1	0	268	118	0	128	0	0	127	0	0	279	118	0	132	0	1	0	0	247	121	0	257
	0	0	0	126	377	0	121	116	0	133	0	134	132	247	258	0	130	141	387	118	0	0	259	0	0	1	1	0	270	118	0	128	0	0	127	0	0	280	118	0	133	0	1	0	0	247	122	0	258
	0	0	0	126	378	0	122	116	0	133	0	134	132	247	259	0	131	142	388	119	0	0	259	0	0	1	1	0	272	119	0	129	0	0	127	0	0	280	118	0	133	0	1	0	0	247	123	0	259
	0	0	0	126	380	0	122	117	0	133	0	134	132	247	260	0	132	142	390	120	0	0	261	0	0	1	1	0	273	119	0	129	0	0	128	0	0	282	118	0	133	0	1	0	0	249	124	0	260
	0	0	0	127	381	0	123	117	0	134	0	135	132	247	262	0	132	143	392	121	0	0	262	0	0	1	1	0	275	119	0	130	0	0	129	0	0	283	118	0	133	0	1	0	0	250	125	0	261
	0	0	0	127	383	0	124	118	0	134	0	135	133	247	263	0	132	143	394	122	0	0	264	0	0	1	1	0	276	119	0	130	0	0	130	0	0	284	119	0	134	0	1	0	0	251	126	0	262
	0	0	0	127	385	0	125	119	0	134	0	135	134	249	263	0	132	143	396	123	0	0	266	0	0	1	1	0	277	119	0	131	0	0	131	0	0	285	119	0	134	0	1	0	0	251	127	0	263
	0	0	0	128	386	0	126	120	0	135	0	136	134	250	263	0	133	143	397	123	0	0	267	0	0	1	1	0	278	119	0	132	0	0	131	0	0	286	120	0	134	0	1	0	0	253	127	0	264
	0	0	0	128	387	0	127	121	0	136	0	136	134	251	264	0	134	143	399	123	0	0	267	0	0	1	1	0	280	120	0	132	0	0	131	0	0	287	120	0	135	0	1	0	0	253	127	0	265
	0	0	0	128	389	0	128	122	0	136	0	137	135	253	264	0	135	143	401	124	0	0	268	0	0	1	1	0	280	120	0	132	0	0	132	0	0	289	121	0	136	0	1	0	0	253	127	0	266
	0	0	0	129	390	0	128	123	0	136	0	137	135	255	265	0	136	143	402	124	0	0	270	0	0	1	1	0	281	120	0	132	0	0	132	0	0	291	122	0	136	0	1	0	0	255	128	0	267
	0	0	0	130	392	0	128	124	0	137	0	138	136	256	266	0	136	144	403	125	0	0	270	0	0	1	1	0	281	121	0	132	0	0	132	0	0	293	123	0	136	0	1	0	0	255	128	0	268
	0	0	0	130	394	0	129	125	0	138	0	139	137	257	267	0	136	144	405	126	0	0	272	0	0	1	1	0	282	122	0	133	0	0	133	0	0	293	123	0	136	0	1	0	0	255	129	0	269
	0	0	0	130	395	0	130	125	0	138	0	139	137	257	269	0	137	145	406	127	0	0	273	0	0	1	1	0	284	123	0	133	0	0	133	0	0	293	124	0	136	0	1	0	0	257	129	0	270
	0	0	0	130	397	0	131	125	0	138	0	140	137	258	270	0	137	146	408	127	0	0	274	0	0	1	1	0	285	124	0	133	0	0	134	0	0	293	125	0	137	0	1	0	0	259	129	0	271
	0	0	0	131	398	0	132	125	0	138	0	141	137	259	270	0	137	146	410	127	0	0	274	0	0	1	1	0	285	124	0	133	0	0	135	0	0	294	126	0	137	0	1	0	0	260	130	0	272
	0	0	0	131	399	0	132	125	0	139	0	142	138	259	271	0	138	146	412	127	0	0	274	0	0	1	1	0	286	125	0	134	0	0	136	0	0	295	127	0	137	0	1	0	0	261	130	0	273
	0	0	0	132	400	0	132	126	0	139	0	142	139	260	273	0	139	147	413	128	0	0	275	0	0	1	1	0	286	125	0	135	0	0	137	0	0	297	127	0	137	0	1	0	0	261	130	0	274
	0	0	0	132	401	0	133	127	0	140	0	143	139	261	275	0	139	148	415	129	0	0	277	0	0	1	1	0	287	126	0	136	0	0	137	0	0	298	127	0	138	0	1	0	0	262	131	0	275
	0	0	0	133	403	0	133	128	0	140	0	144	139	262	276	0	139	148	417	129	0	0	278	0	0	1	1	0	288	126	0	137	0	0	138	0	0	300	128	0	139	0	1	0	0	262	131	0	276
	0	0	0	133	404	0	133	128	0	141	0	144	139	263	278	0	140	149	418	130	0	0	279	0	0	1	1	0	289	126	0	138	0	0	138	0	0	300	128	0	140	0	1	0	0	262	132	0	277
	0	0	0	133	405	0	133	128	0	141	0	144	140	264	279	0	140	149	419	130	0	0	279	0	0	1	1	0	291	127	0	138	0	0	139	0	0	302	128	0	141	0	1	0	0	262	132	0	278
	0	0	0	133	406	0	133	128	0	142	0	144	140	265	280	0	141	149	420	131	0	0	280	0	0	1	1	0	293	127	0	139	0	0	140	0	0	303	128	0	142	0	1	0	0	263	133	0	279
	0	0	0	134	407	0	134	128	0	143	0	144	141	266	281	0	142	149	422	132	0	0	281	0	0	1	1	0	293	127	0	139	0	0	140	0	0	304	128	0	143	0	1	0	0	263	133	0	280
	0	0	0	134	408	0	135	129	0	143	0	144	142	267	281	0	143	149	423	133	0	0	281	0	0	1	1	0	295	128	0	140	0	0	140	0	0	305	128	0	143	0	1	0	0	263	133	0	281
	0	0	0	134	410	0	135	129	0	143	0	144	142	268	282	0	143	149	425	134	0	0	281	0	0	1	1	0	295	129	0	140	0	0	140	0	0	307	129	0	144	0	1	0	0	264	133	0	282
	0	0	0	134	411	0	136	129	0	144	0	144	143	269	284	0	143	149	427	135	0	0	283	0	0	1	1	0	295	129	0	140	0	0	141	0	0	308	130	0	144	0	1	0	0	265	133	0	283
	0	0	0	134	412	0	136	130	0	144	0	144	144	270	285	0	143	150	428	135	0	0	285	0	0	1	1	0	296	130	0	141	0	0	141	0	0	310	131	0	144	0	1	0	0	265	134	0	284
	0	0	0	134	413	0	136	131	0	144	0	145	145	271	285	0	143	150	430	136	0	0	286	0	0	1	1	0	297	130	0	141	0	0	141	0	0	312	131	0	145	0	1	0	0	266	135	0	285
	0	0	0	135	415	0	136	131	0	145	0	145	145	273	287	0	144	151	431	137	0	0	286	0	0	1	1	0	298	131	0	142	0	0	142	0	0	312	131	0	146	0	1	0	0	268	135	0	286
	0	0	0	135	417	0	136	132	0	146	0	145	146	274	289	0	144	152	433	138	0	0	287	0	0	1	1	0	299	132	0	143	0	0	143	0	0	313	132	0	147	0	1	0	0	269	135	0	287
	0	0	0	135	419	0	137	132	0	147	0	146	147	276	289	0	145	153	434	138	0	0	288	0	0	1	1	0	300	132	0	144	0	0	144	0	0	314	132	0	148	0	1	0	0	270	135	0	288
	0	0	0	135	420	0	137	132	0	148	0	147	147	277	290	0	146	154	435	139	0	0	290	0	0	1	1	0	302	133	0	145	0	0	144	0	0	316	133	0	148	0	1	0	0	270	136	0	289
	0	0	0	136	421	0	138	132	0	149	0	148	148	277	290	0	146	155	437	140	0	0	290	0	0	1	1	0	304	134	0	146	0	0	145	0	0	316	133	0	148	0	1	0	0	272	137	0	290
	0	0	0	136	423	0	138	132	0	149	0	149	148	277	291	0	147	156	439	140	0	0	291	0	0	1	1	0	306	135	0	146	0	0	145	0	0	316	133	0	148	0	1	0	0	273	138	0	291
	0	0	0	136	425	0	139	133	0	150	0	149	149	279	292	0	148	156	441	141	0	0	292	0	0	1	1	0	307	136	0	147	0	0	146	0	0	318	133	0	149	0	1	0	0	274	139	0	292
	0	0	0	136	426	0	140	133	0	150	0	149	149	280	294	0	149	156	442	142	0	0	292	0	0	1	1	0	307	137	0	148	0	0	147	0	0	318	134	0	149	0	1	0	0	276	139	0	293
	0	0	0	136	427	0	140	133	0	151	0	150	149	281	294	0	149	157	444	142	0	0	294	0	0	1	1	0	307	137	0	149	0	0	148	0	0	320	135	0	150	0	1	0	0	276	139	0	294
	0	0	0	136	428	0	141	133	0	151	0	151	150	282	296	0	149	157	446	142	0	0	294	0	0	1	1	0	308	138	0	150	0	0	149	0	0	320	135	0	151	0	1	0	0	276	140	0	295
	0	0	0	137	429	0	142	134	0	151	0	151	151	283	297	0	150	158	447	142	0	0	295	0	0	1	1	0	309	138	0	151	0	0	149	0	0	321	136	0	151	0	1	0	0	278	141	0	296
	0	0	0	137	430	0	142	135	0	151	0	152	152	284	299	0	151	159	448	143	0	0	295	0	0	1	1	0	311	139	0	152	0	0	149	0	0	321	137	0	151	0	1	0	0	279	142	0	297
	0	0	0	137	432	0	143	136	0	151	0	153	153	285	300	0	152	159	449	143	0	0	295	0	0	1	1	0	311	139	0	153	0	0	150	0	0	321	138	0	151	0	1	0	0	281	142	0	298
	0	0	0	137	434	0	144	136	0	152	0	153	154	285	302	0	153	160	450	144	0	0	296	0	0	1	1	0	311	140	0	154	0	0	151	0	0	322	139	0	151	0	1	0	0	281	143	0	299
	0	0	0	137	435	0	144	136	0	152	0	153	154	285	303	0	153	161	452	145	0	0	297	0	0	1	1	0	313	140	0	155	0	0	152	0	0	322	140	0	152	0	1	0	0	282	143	0	300
	0	0	0	138	437	0	144	136	0	152	0	154	155	286	303	0	153	161	453	146	0	0	298	0	0	1	1	0	315	140	0	155	0	0	153	0	0	322	140	0	152	0	1	0	0	283	144	0	301
	0	0	0	138	438	0	145	136	0	152	0	154	156	288	304	0	153	162	454	146	0	0	299	0	0	1	1	0	316	141	0	155	0	0	154	0	0	322	140	0	152	0	1	0	0	285	145	0	302
	0	0	0	138	439	0	146	137	0	152	0	155	157	290	305	0	154	163	456	147	0	0	299	0	0	1	1	0	317	141	0	155	0	0	155	0	0	323	141	0	152	0	1	0	0	285	146	0	303
	0	0	0	139	440	0	146	137	0	152	0	155	157	292	307	0	155	164	458	147	0	0	300	0	0	1	1	0	317	142	0	155	0	0	156	0	0	324	141	0	152	0	1	0	0	287	147	0	304
	0	0	0	140	442	0	147	138	0	153	0	155	158	293	307	0	155	164	459	147	0	0	300	0	0	1	1	0	318	143	0	155	0	0	156	0	0	325	142	0	153	0	1	0	0	287	148	0	305
	0	0	0	141	444	0	147	138	0	154	0	155	158	295	308	0	155	165	460	147	0	0	301	0	0	1	1	0	320	143	0	156	0	0	156	0	0	325	143	0	154	0	1	0	0	289	148	0	306
	0	0	0	142	445	0	147	138	0	154	0	155	158	296	310	0	156	165	462	148	0	0	301	0	0	1	1	0	321	143	0	157	0	0	156	0	0	325	144	0	154	0	1	0	0	290	148	0	307
	0	0	0	142	446	0	148	139	0	155	0	156	159	296	311	0	157	165	464	148	0	0	301	0	0	1	1	0	322	143	0	158	0	0	156	0	0	326	144	0	154	0	1	0	0	291	149	0	308
	0	0	0	142	447	0	149	140	0	156	0	157	159	298	312	0	157	165	466	149	0	0	303	0	0	1	1	0	322	143	0	158	0	0	156	0	0	327	145	0	155	0	1	0	0	292	149	0	309
	0	0	0	142	449	0	150	140	0	156	0	158	160	299	313	0	157	165	468	149	0	0	303	0	0	1	1	0	324	144	0	158	0	0	157	0	0	328	145	0	156	0	1	0	0	294	150	0	310
	0	0	0	143	450	0	150	141	0	156	0	158	161	300	314	0	158	165	469	150	0	0	304	0	0	1	1	0	326	144	0	159	0	0	157	0	0	330	145	0	157	0	1	0	0	295	151	0	311
	0	0	0	143	452	0	150	142	0	156	0	159	161	300	314	0	159	165	471	151	0	0	306	0	0	1	1	0	328	144	0	159	0	0	158	0	0	332	145	0	158	0	1	0	0	296	151	0	312
	0	0	0	143	453	0	150	143	0	156	0	160	161	301	315	0	160	166	472	152	0	0	307	0	0	1	1	0	329	144	0	160	0	0	158	0	0	333	145	0	158	0	1	0	0	297	151	0	313
	0	0	0	143	455	0	151	143	0	157	0	161	162	301	317	0	160	167	474	152	0	0	307	0	0	1	1	0	330	145	0	161	0	0	159	0	0	334	145	0	159	0	1	0	0	297	151	0	314
	0	0	0	144	456	0	151	144	0	158	0	162	162	303	318	0	161	167	475	153	0	0	308	0	0	1	1	0	331	146	0	162	0	0	160	0	0	335	145	0	160	0	1	0	0	297	151	0	315
	0	0	0	145	457	0	151	144	0	158	0	162	162	304	318	0	162	168	476	154	0	0	310	0	0	1	1	0	332	146	0	162	0	0	160	0	0	335	145	0	161	0	1	0	0	298	152	0	316
	0	0	0	145	458	0	152	144	0	159	0	162	163	304	319	0	162	169	478	154	0	0	311	0	0	1	1	0	332	147	0	162	0	0	160	0	0	335	146	0	161	0	1	0	0	300	152	0	317
	0	0	0	146	460	0	152	145	0	159	0	163	163	304	319	0	162	170	480	155	0	0	312	0	0	1	1	0	334	147	0	163	0	0	161	0	0	337	147	0	162	0	1	0	0	301	152	0	318
	0	0	0	147	462	0	152	146	0	160	0	163	164	305	321	0	162	171	482	155	0	0	313	0	0	1	1	0	336	147	0	164	0	0	161	0	0	339	148	0	163	0	1	0	0	302	153	0	319
	0	0	0	147	463	0	152	146	0	161	0	163	165	307	321	0	162	171	483	155	0	0	315	0	0	1	1	0	338	148	0	165	0	0	162	0	0	339	149	0	163	0	1	0	0	303	153	0	320
	0	0	0	147	465	0	152	147	0	161	0	164	166	308	323	0	163	171	485	156	0	0	315	0	0	1	1	0	339	148	0	166	0	0	163	0	0	341	149	0	163	0	1	0	0	303	154	0	321
	0	0	0	147	467	0	153	147	0	162	0	165	166	308	323	0	163	172	486	157	0	0	316	0	0	1	1	0	340	149	0	166	0	0	164	0	0	343	150	0	163	0	1	0	0	304	155	0	322
	0	0	0	148	468	0	153	147	0	163	0	166	166	309	324	0	163	172	488	158	0	0	318	0	0	1	1	0	340	149	0	166	0	0	165	0	0	343	151	0	163	0	1	0	0	305	156	0	323
	0	0	0	148	469	0	153	148	0	163	0	167	167	310	325	0	164	172	490	158	0	0	319	0	0	1	1	0	342	149	0	166	0	0	166	0	0	345	151	0	164	0	1	0	0	305	156	0	324
	0	0	0	149	470	0	153	148	0	164	0	168	168	310	327	0	165	173	492	158	0	0	320	0	0	1	1	0	343	149	0	167	0	0	167	0	0	345	151	0	165	0	1	0	0	306	157	0	325
	0	0	0	149	471	0	154	149	0	165	0	168	169	311	327	0	165	174	494	158	0	0	322	0	0	1	1	0	344	149	0	168	0	0	168	0	0	346	151	0	166	0	1	0	0	307	157	0	326
	0	0	0	149	473	0	155	150	0	165	0	169	170	311	328	0	166	175	496	158	0	0	323	0	0	1	1	0	346	149	0	169	0	0	168	0	0	348	151	0	166	0	1	0	0	307	158	0	327
	0	0	0	150	474	0	156	151	0	165	0	169	171	311	328	0	167	175	498	158	0	0	323	0	0	1	1	0	347	149	0	169	0	0	169	0	0	348	152	0	166	0	1	0	0	308	159	0	328
	0	0	0	151	476	0	156	151	0	166	0	169	171	313	329	0	168	176	499	159	0	0	325	0	0	1	1	0	348	150	0	169	0	0	169	0	0	348	153	0	166	0	1	0	0	309	159	0	329
	0	0	0	152	478	0	156	152	0	166	0	170	171	313	329	0	168	176	500	160	0	0	327	0	0	1	1	0	349	150	0	169	0	0	170	0	0	349	154	0	166	0	1	0	0	310	160	0	330
	0	0	0	153	480	0	156	153	0	166	0	170	172	313	330	0	168	176	502	160	0	0	327	0	0	1	1	0	350	150	0	169	0	0	170	0	0	349	155	0	167	0	1	0	0	311	161	0	331
	0	0	0	154	482	0	157	153	0	166	0	170	173	314	332	0	169	177	504	161	0	0	328	0	0	1	1	0	351	151	0	169	0	0	170	0	0	350	155	0	168	0	1	0	0	312	161	0	332
	0	0	0	155	483	0	157	154	0	167	0	171	173	314	334	0	169	178	505	161	0	0	329	0	0	1	1	0	352	152	0	170	0	0	170	0	0	351	156	0	168	0	1	0	0	314	161	0	333
	0	0	0	155	485	0	157	155	0	167	0	171	173	316	335	0	169	179	506	161	0	0	330	0	0	1	1	0	353	152	0	171	0	0	170	0	0	352	156	0	168	0	1	0	0	315	162	0	334
	0	0	0	155	487	0	158	155	0	167	0	171	173	316	336	0	170	180	508	162	0	0	331	0	0	1	1	0	354	153	0	172	0	0	170	0	0	353	156	0	168	0	1	0	0	315	163	0	335
	0	0	0	156	488	0	158	155	0	167	0	172	173	316	337	0	171	181	509	162	0	0	331	0	0	1	1	0	355	154	0	173	0	0	171	0	0	354	157	0	169	0	1	0	0	316	164	0	336
	0	0	0	156	490	0	159	156	0	168	0	173	174	317	337	0	171	181	511	163	0	0	333	0	0	1	1	0	356	154	0	173	0	0	171	0	0	355	158	0	169	0	1	0	0	318	165	0	337
	0	0	0	157	491	0	159	157	0	168	0	173	174	319	338	0	172	182	512	164	0	0	334	0	0	1	1	0	357	154	0	173	0	0	172	0	0	356	158	0	169	0	1	0	0	320	166	0	338
	0	0	0	157	493	0	159	157	0	168	0	174	175	320	340	0	172	182	513	164	0	0	336	0	0	1	1	0	358	155	0	173	0	0	173	0	0	357	158	0	170	0	1	0	0	321	167	0	339
	0	0	0	157	494	0	160	158	0	168	0	174	176	321	342	0	172	182	514	164	0	0	338	0	0	1	1	0	359	155	0	173	0	0	174	0	0	358	158	0	170	0	1	0	0	322	168	0	340
	0	0	0	157	496	0	161	158	0	169	0	175	176	322	343	0	172	182	515	165	0	0	338	0	0	1	1	0	360	156	0	174	0	0	174	0	0	359	159	0	170	0	1	0	0	323	169	0	341
	0	0	0	158	498	0	161	159	0	170	0	175	177	323	345	0	173	183	516	166	0	0	338	0	0	1	1	0	360	156	0	175	0	0	174	0	0	361	160	0	170	0	1	0	0	325	169	0	342
	0	0	0	159	499	0	161	159	0	171	0	176	178	325	346	0	174	183	518	166	0	0	339	0	0	1	1	0	362	157	0	176	0	0	174	0	0	361	161	0	171	0	1	0	0	325	170	0	343
	0	0	0	159	500	0	162	160	0	171	0	176	178	326	347	0	175	184	520	167	0	0	340	0	0	1	1	0	363	157	0	177	0	0	174	0	0	363	161	0	172	0	1	0	0	327	171	0	344
	0	0	0	159	501	0	162	161	0	172	0	176	178	327	348	0	175	185	521	168	0	0	341	0	0	1	1	0	365	157	0	177	0	0	174	0	0	365	161	0	172	0	1	0	0	328	172	0	345
	0	0	0	159	502	0	162	162	0	173	0	177	179	328	349	0	175	185	522	168	0	0	341	0	0	1	1	0	367	157	0	177	0	0	175	0	0	367	161	0	172	0	1	0	0	329	173	0	346
	0	0	0	159	504	0	163	163	0	174	0	178	179	329	350	0	175	185	524	169	0	0	342	0	0	1	1	0	368	158	0	177	0	0	175	0	0	368	161	0	173	0	1	0	0	331	174	0	347
	0	0	0	159	505	0	164	163	0	175	0	178	179	329	351	0	176	185	525	170	0	0	342	0	0	1	1	0	369	159	0	177	0	0	176	0	0	368	162	0	173	0	1	0	0	333	174	0	348
	0	0	0	160	506	0	165	164	0	176	0	178	179	330	351	0	176	186	526	170	0	0	343	0	0	1	1	0	370	160	0	178	0	0	176	0	0	370	162	0	174	0	1	0	0	334	175	0	349
	0	0	0	161	508	0	166	164	0	177	0	178	179	330	353	0	177	187	527	171	0	0	345	0	0	1	1	0	371	161	0	179	0	0	177	0	0	370	162	0	175	0	1	0	0	336	176	0	350
	0	0	0	162	509	0	167	164	0	177	0	179	179	331	353	0	177	188	529	171	0	0	346	0	0	1	1	0	372	161	0	180	0	0	178	0	0	371	162	0	175	0	1	0	0	337	176	0	351
	0	0	0	163	510	0	168	165	0	177	0	180	180	332	355	0	177	188	530	171	0	0	347	0	0	1	1	0	374	161	0	181	0	0	179	0	0	372	162	0	176	0	1	0	0	338	177	0	352
	0	0	0	163	511	0	169	166	0	177	0	180	181	333	357	0	178	189	531	172	0	0	348	0	0	1	1	0	375	162	0	182	0	0	179	0	0	372	162	0	176	0	1	0	0	340	178	0	353
	0	0	0	164	512	0	169	167	0	178	0	180	181	334	359	0	179	190	533	173	0	0	348	0	0	1	1	0	376	162	0	182	0	0	180	0	0	373	163	0	176	0	1	0	0	342	179	0	354
	0	0	0	164	514	0	169	167	0	178	0	181	181	336	359	0	180	190	535	174	0	0	350	0	0	1	1	0	377	163	0	182	0	0	180	0	0	374	164	0	176	0	1	0	0	342	179	0	355
	0	0	0	164	516	0	169	168	0	178	0	182	181	337	361	0	180	191	537	175	0	0	351	0	0	1	1	0	377	163	0	182	0	0	181	0	0	374	165	0	176	0	1	0	0	343	179	0	356
	0	0	0	165	517	0	169	168	0	179	0	182	181	338	362	0	180	191	538	176	0	0	351	0	0	1	1	0	379	164	0	182	0	0	182	0	0	374	166	0	177	0	1	0	0	343	180	0	357
	0	0	0	165	518	0	169	168	0	180	0	183	182	340	364	0	181	191	540	176	0	0	351	0	0	1	1	0	380	165	0	183	0	0	183	0	0	376	167	0	177	0	1	0	0	344	181	0	358
	0	0	0	165	519	0	170	168	0	180	0	183	183	341	366	0	181	191	542	177	0	0	352	0	0	1	1	0	380	165	0	184	0	0	183	0	0	378	167	0	177	0	1	0	0	345	182	0	359
	0	0	0	166	520	0	170	169	0	180	0	183	183	342	366	0	181	192	543	178	0	0	354	0	0	1	1	0	381	166	0	184	0	0	183	0	0	379	167	0	178	0	1	0	0	347	183	0	360
	0	0	0	166	521	0	171	169	0	180	0	183	183	343	367	0	181	192	544	179	0	0	355	0	0	1	1	0	382	167	0	184	0	0	183	0	0	380	167	0	179	0	1	0	0	348	184	0	361
	0	0	0	166	522	0	172	169	0	180	0	184	183	344	368	0	182	192	546	180	0	0	356	0	0	1	1	0	384	167	0	184	0	0	184	0	0	381	168	0	180	0	1	0	0	349	184	0	362
	0	0	0	167	523	0	172	170	0	181	0	185	184	345	369	0	183	192	547	180	0	0	358	0	0	1	1	0	386	167	0	185	0	0	185	0	0	382	169	0	181	0	1	0	0	350	184	0	363
	0	0	0	167	525	0	173	170	0	181	0	186	185	347	370	0	183	192	548	180	0	0	359	0	0	1	1	0	386	168	0	185	0	0	185	0	0	383	169	0	181	0	1	0	0	350	185	0	364
	0	0	0	167	526	0	174	171	0	181	0	186	186	348	370	0	184	193	549	180	0	0	361	0	0	1	1	0	387	169	0	186	0	0	186	0	0	384	170	0	182	0	1	0	0	350	185	0	365
	0	0	0	167	528	0	174	172	0	181	0	187	187	349	372	0	185	193	550	181	0	0	362	0	0	1	1	0	389	169	0	186	0	0	187	0	0	385	171	0	183	0	1	0	0	351	185	0	366
	0	0	0	167	530	0	174	173	0	181	0	188	187	350	372	0	185	194	552	182	0	0	364	0	0	1	1	0	389	169	0	186	0	0	188	0	0	385	172	0	183	0	1	0	0	352	186	0	367
	0	0	0	167	531	0	174	173	0	182	0	189	187	350	373	0	185	194	553	182	0	0	364	0	0	1	1	0	389	169	0	187	0	0	189	0	0	386	172	0	184	0	1	0	0	353	187	0	368
	0	0	0	168	532	0	175	174	0	183	0	189	188	352	374	0	186	195	555	182	0	0	365	0	0	1	1	0	390	170	0	188	0	0	190	0	0	388	173	0	184	0	1	0	0	354	188	0	369
	0	0	0	169	533	0	176	175	0	183	0	189	189	353	375	0	187	196	556	183	0	0	366	0	0	1	1	0	392	170	0	189	0	0	191	0	0	390	174	0	184	0	1	0	0	355	188	0	370
	0	0	0	170	534	0	176	175	0	183	0	189	190	354	375	0	187	196	558	184	0	0	367	0	0	1	1	0	394	171	0	190	0	0	192	0	0	392	175	0	185	0	1	0	0	355	189	0	371
	0	0	0	171	536	0	176	176	0	183	0	189	191	355	377	0	187	196	559	185	0	0	367	0	0	1	1	0	396	171	0	191	0	0	192	0	0	394	175	0	186	0	1	0	0	357	190	0	372
	0	0	0	172	537	0	176	177	0	183	0	189	191	356	378	0	187	197	560	186	0	0	367	0	0	1	1	0	397	171	0	192	0	0	192	0	0	395	176	0	187	0	1	0	0	357	190	0	373
	0	0	0	173	538	0	177	178	0	183	0	189	192	356	380	0	187	197	562	187	0	0	368	0	0	1	1	0	398	172	0	193	0	0	193	0	0	396	176	0	187	0	1	0	0	359	190	0	374
	0	0	0	173	539	0	178	179	0	183	0	190	193	356	382	0	187	197	564	187	0	0	368	0	0	1	1	0	399	172	0	194	0	0	194	0	0	398	177	0	187	0	1	0	0	360	190	0	375
	0	0	0	174	541	0	179	179	0	184	0	190	194	356	384	0	187	198	566	188	0	0	370	0	0	1	1	0	401	173	0	195	0	0	195	0	0	400	178	0	187	0	1	0	0	360	190	0	376
	0	0	0	174	543	0	180	180	0	184	0	191	195	357	384	0	188	198	568	189	0	0	371	0	0	1	1	0	403	173	0	196	0	0	195	0	0	401	179	0	187	0	1	0	0	362	190	0	377
	0	0	0	175	544	0	181	180	0	184	0	191	196	359	386	0	189	199	570	190	0	0	372	0	0	1	1	0	404	173	0	196	0	0	195	0	0	402	180	0	187	0	1	0	0	363	190	0	378
	0	0	0	175	546	0	181	180	0	184	0	191	197	359	388	0	189	199	572	191	0	0	374	0	0	1	1	0	404	173	0	197	0	0	196	0	0	402	181	0	187	0	1	0	0	363	190	0	379
	0	0	0	175	547	0	182	180	0	185	0	191	197	360	388	0	189	200	574	192	0	0	375	0	0	1	1	0	405	174	0	197	0	0	196	0	0	403	182	0	187	0	1	0	0	363	191	0	380
	0	0	0	175	548	0	183	181	0	186	0	192	198	362	389	0	189	200	576	192	0	0	375	0	0	1	1	0	406	174	0	198	0	0	197	0	0	405	183	0	187	0	1	0	0	365	191	0	381
	0	0	0	175	550	0	183	182	0	187	0	192	199	362	391	0	190	200	577	192	0	0	376	0	0	1	1	0	407	174	0	199	0	0	197	0	0	407	184	0	187	0	1	0	0	365	191	0	382
	0	0	0	176	551	0	184	183	0	188	0	193	200	363	392	0	190	201	578	193	0	0	377	0	0	1	1	0	408	175	0	200	0	0	197	0	0	409	185	0	187	0	1	0	0	366	192	0	383
	0	0	0	176	552	0	184	183	0	189	0	194	201	365	393	0	191	201	579	194	0	0	378	0	0	1	1	0	408	175	0	201	0	0	197	0	0	409	186	0	188	0	1	0	0	368	192	0	384
	0	0	0	177	554	0	185	184	0	190	0	195	202	366	395	0	191	201	580	194	0	0	378	0	0	1	1	0	409	175	0	201	0	0	198	0	0	411	186	0	189	0	1	0	0	369	193	0	385
	0	0	0	178	555	0	186	185	0	190	0	195	202	368	397	0	192	201	581	194	0	0	379	0	0	1	1	0	409	175	0	201	0	0	198	0	0	412	186	0	190	0	1	0	0	370	193	0	386
	0	0	0	179	556	0	186	185	0	190	0	195	202	369	398	0	192	201	583	194	0	0	379	0	0	1	1	0	410	176	0	201	0	0	199	0	0	414	186	0	191	0	1	0	0	371	194	0	387
	0	0	0	179	557	0	187	186	0	191	0	195	202	370	400	0	193	201	585	194	0	0	379	0	0	1	1	0	411	176	0	201	0	0	200	0	0	414	186	0	191	0	1	0	0	372	195	0	388
	0	0	0	179	559	0	187	186	0	192	0	196	202	370	400	0	194	201	586	195	0	0	380	0	0	1	1	0	413	177	0	201	0	0	201	0	0	414	186	0	191	0	1	0	0	374	196	0	389
	0	0	0	179	561	0	187	186	0	193	0	196	202	371	402	0	194	201	588	195	0	0	381	0	0	1	1	0	414	178	0	201	0	0	202	0	0	415	186	0	191	0	1	0	0	374	197	0	390
	0	0	0	180	563	0	187	187	0	193	0	197	202	372	404	0	194	202	589	195	0	0	382	0	0	1	1	0	416	179	0	201	0	0	203	0	0	417	186	0	191	0	1	0	0	374	197	0	391
	0	0	0	181	565	0	188	187	0	193	0	197	202	374	405	0	195	202	590	196	0	0	383	0	0	1	1	0	417	180	0	201	0	0	204	0	0	419	186	0	191	0	1	0	0	376	198	0	392
	0	0	0	181	566	0	189	188	0	193	0	197	203	374	406	0	196	203	591	196	0	0	385	0	0	1	1	0	418	181	0	202	0	0	204	0	0	420	187	0	192	0	1	0	0	378	199	0	393
	0	0	0	182	568	0	189	189	0	193	0	197	204	375	407	0	196	203	593	197	0	0	386	0	0	1	1	0	418	182	0	203	0	0	204	0	0	422	187	0	192	0	1	0	0	380	200	0	394
	0	0	0	183	569	0	190	189	0	193	0	198	204	376	407	0	196	203	595	198	0	0	386	0	0	1	1	0	420	182	0	203	0	0	204	0	0	424	187	0	193	0	1	0	0	380	201	0	395
	0	0	0	183	571	0	191	189	0	193	0	199	205	378	408	0	197	203	596	198	0	0	388	0	0	1	1	0	421	182	0	204	0	0	205	0	0	426	187	0	193	0	1	0	0	381	201	0	396
	0	0	0	183	573	0	192	189	0	194	0	199	205	379	410	0	198	204	597	199	0	0	390	0	0	1	1	0	422	182	0	204	0	0	206	0	0	427	188	0	194	0	1	0	0	381	202	0	397
	0	0	0	184	575	0	192	190	0	194	0	199	206	380	412	0	199	205	598	200	0	0	391	0	0	1	1	0	423	183	0	204	0	0	207	0	0	428	188	0	194	0	1	0	0	382	202	0	398
	0	0	0	185	577	0	192	190	0	195	0	200	206	381	413	0	200	205	599	201	0	0	392	0	0	1	1	0	424	184	0	204	0	0	207	0	0	429	189	0	195	0	1	0	0	384	202	0	399
	0	0	0	186	579	0	193	191	0	196	0	201	206	382	415	0	201	205	600	202	0	0	393	0	0	1	1	0	426	185	0	204	0	0	208	0	0	430	190	0	196	0	1	0	0	386	203	0	400
	0	0	0	186	580	0	194	191	0	196	0	202	206	383	415	0	201	205	601	203	0	0	393	0	0	1	1	0	427	186	0	204	0	0	208	0	0	432	191	0	196	0	1	0	0	386	203	0	401
	0	0	0	187	581	0	194	191	0	197	0	203	207	384	416	0	202	205	602	204	0	0	395	0	0	1	1	0	429	186	0	204	0	0	208	0	0	434	192	0	197	0	1	0	0	387	204	0	402
	0	0	0	188	582	0	195	192	0	198	0	203	207	384	418	0	202	206	603	204	0	0	396	0	0	1	1	0	431	186	0	205	0	0	209	0	0	436	193	0	198	0	1	0	0	388	204	0	403
	0	0	0	188	583	0	195	193	0	199	0	203	207	386	419	0	202	206	604	204	0	0	397	0	0	1	1	0	431	187	0	205	0	0	210	0	0	437	193	0	198	0	1	0	0	389	204	0	404
	0	0	0	189	584	0	195	193	0	200	0	204	208	387	420	0	202	206	606	204	0	0	398	0	0	1	1	0	433	188	0	206	0	0	210	0	0	439	193	0	198	0	1	0	0	390	205	0	405
	0	0	0	189	586	0	196	194	0	201	0	205	209	388	421	0	202	207	607	205	0	0	398	0	0	1	1	0	435	189	0	206	0	0	210	0	0	441	194	0	199	0	1	0	0	392	205	0	406
	0	0	0	190	588	0	196	194	0	201	0	205	209	389	423	0	203	208	609	205	0	0	399	0	0	1	1	0	435	189	0	206	0	0	210	0	0	441	195	0	200	0	1	0	0	392	205	0	407
	0	0	0	191	589	0	197	195	0	201	0	206	209	390	424	0	203	209	610	206	0	0	401	0	0	1	1	0	436	190	0	207	0	0	210	0	0	442	196	0	201	0	1	0	0	393	206	0	408
	0	0	0	191	591	0	198	196	0	202	0	207	209	391	425	0	204	210	612	207	0	0	402	0	0	1	1	0	436	191	0	208	0	0	211	0	0	443	196	0	202	0	1	0	0	394	206	0	409
	0	0	0	192	593	0	198	196	0	203	0	208	209	393	427	0	204	210	613	208	0	0	402	0	0	1	1	0	438	191	0	209	0	0	211	0	0	445	197	0	202	0	1	0	0	396	207	0	410
	0	0	0	192	594	0	199	197	0	204	0	208	210	394	427	0	205	210	615	208	0	0	402	0	0	1	1	0	439	192	0	210	0	0	211	0	0	446	198	0	203	0	1	0	0	398	208	0	411
	0	0	0	193	596	0	200	198	0	204	0	208	210	396	428	0	206	211	616	208	0	0	402	0	0	1	1	0	439	192	0	210	0	0	211	0	0	448	198	0	203	0	1	0	0	400	208	0	412
	0	0	0	193	597	0	200	199	0	204	0	208	211	397	428	0	207	212	618	209	0	0	402	0	0	1	1	0	441	193	0	210	0	0	211	0	0	449	198	0	204	0	1	0	0	401	208	0	413
	0	0	0	193	598	0	201	200	0	205	0	208	212	399	429	0	207	213	620	210	0	0	402	0	0	1	1	0	441	194	0	211	0	0	211	0	0	450	198	0	205	0	1	0	0	402	209	0	414
	0	0	0	193	599	0	202	200	0	206	0	209	212	400	431	0	208	213	621	210	0	0	403	0	0	1	1	0	441	194	0	212	0	0	211	0	0	451	199	0	206	0	1	0	0	403	210	0	415
	0	0	0	193	600	0	202	201	0	206	0	210	212	400	433	0	208	213	622	211	0	0	404	0	0	1	1	0	443	195	0	212	0	0	211	0	0	452	200	0	206	0	1	0	0	404	210	0	416
	0	0	0	194	601	0	202	202	0	206	0	210	213	402	433	0	208	213	623	211	0	0	405	0	0	1	1	0	444	195	0	212	0	0	212	0	0	453	201	0	206	0	1	0	0	405	210	0	417
	0	0	0	194	602	0	202	202	0	207	0	211	213	403	434	0	208	213	625	212	0	0	407	0	0	1	1	0	444	195	0	213	0	0	213	0	0	454	202	0	206	0	1	0	0	406	211	0	418
	0	0	0	195	603	0	203	202	0	208	0	212	214	403	435	0	208	213	627	212	0	0	407	0	0	1	1	0	446	195	0	213	0	0	214	0	0	455	203	0	206	0	1	0	0	408	211	0	419
	0	0	0	195	604	0	204	203	0	208	0	212	215	405	436	0	209	214	628	212	0	0	409	0	0	1	1	0	447	196	0	213	0	0	215	0	0	455	204	0	206	0	1	0	0	408	211	0	420
	0	0	0	196	606	0	205	203	0	208	0	213	216	406	438	0	210	214	630	213	0	0	410	0	0	1	1	0	448	197	0	214	0	0	216	0	0	455	205	0	207	0	1	0	0	408	211	0	421
	0	0	0	197	607	0	205	203	0	209	0	214	216	407	438	0	210	214	631	213	0	0	411	0	0	1	1	0	448	198	0	215	0	0	217	0	0	456	205	0	208	0	1	0	0	409	212	0	422
	0	0	0	197	609	0	205	203	0	209	0	214	217	408	439	0	211	214	633	213	0	0	412	0	0	1	1	0	449	199	0	216	0	0	218	0	0	457	206	0	209	0	1	0	0	409	213	0	423
	0	0	0	197	611	0	206	203	0	209	0	214	218	410	439	0	211	214	635	213	0	0	412	0	0	1	1	0	449	200	0	216	0	0	218	0	0	457	206	0	209	0	1	0	0	411	213	0	424
	0	0	0	198	612	0	206	204	0	209	0	214	218	411	440	0	212	214	636	213	0	0	413	0	0	1	1	0	450	201	0	217	0	0	218	0	0	458	206	0	210	0	1	0	0	413	214	0	425
	0	0	0	198	613	0	207	205	0	209	0	215	218	411	442	0	213	214	637	213	0	0	414	0	0	1	1	0	452	202	0	218	0	0	219	0	0	460	206	0	211	0	1	0	0	415	214	0	426
	0	0	0	199	614	0	208	205	0	209	0	216	218	412	443	0	214	214	638	214	0	0	416	0	0	1	1	0	453	202	0	218	0	0	219	0	0	460	207	0	211	0	1	0	0	416	214	0	427
	0	0	0	199	615	0	209	205	0	209	0	216	218	413	443	0	214	215	639	215	0	0	417	0	0	1	1	0	454	202	0	219	0	0	219	0	0	461	207	0	211	0	1	0	0	418	215	0	428
	0	0	0	199	616	0	210	206	0	210	0	216	218	414	445	0	215	216	641	215	0	0	417	0	0	1	1	0	454	202	0	219	0	0	219	0	0	461	208	0	212	0	1	0	0	419	215	0	429
	0	0	0	200	617	0	211	206	0	211	0	216	219	415	446	0	215	217	642	215	0	0	417	0	0	1	1	0	455	203	0	219	0	0	220	0	0	462	208	0	213	0	1	0	0	420	216	0	430
	0	0	0	201	619	0	211	207	0	212	0	216	219	416	446	0	216	218	644	216	0	0	419	0	0	1	1	0	457	203	0	220	0	0	220	0	0	462	209	0	213	0	1	0	0	422	217	0	431
	0	0	0	201	621	0	211	207	0	212	0	217	220	416	447	0	216	218	645	217	0	0	420	0	0	1	1	0	459	204	0	221	0	0	221	0	0	462	210	0	213	0	1	0	0	423	217	0	432
	0	0	0	201	622	0	212	208	0	213	0	217	221	418	447	0	217	218	646	217	0	0	421	0	0	1	1	0	459	204	0	221	0	0	221	0	0	462	210	0	213	0	1	0	0	423	218	0	433
	0	0	0	201	623	0	212	208	0	213	0	217	222	419	447	0	217	219	647	217	0	0	421	0	0	1	1	0	460	205	0	221	0	0	221	0	0	463	210	0	214	0	1	0	0	425	218	0	434
	0	0	0	201	625	0	213	208	0	214	0	217	222	420	448	0	217	219	648	218	0	0	422	0	0	1	1	0	461	205	0	222	0	0	222	0	0	464	210	0	215	0	1	0	0	427	218	0	435
	0	0	0	202	626	0	214	209	0	214	0	218	223	420	448	0	218	220	649	219	0	0	423	0	0	1	1	0	462	205	0	222	0	0	223	0	0	465	211	0	215	0	1	0	0	429	219	0	436
	0	0	0	203	627	0	215	209	0	214	0	219	224	421	449	0	219	220	650	219	0	0	425	0	0	1	1	0	462	205	0	222	0	0	224	0	0	465	211	0	216	0	1	0	0	429	220	0	437
	0	0	0	204	629	0	215	210	0	215	0	219	224	423	450	0	219	220	651	219	0	0	426	0	0	1	1	0	463	205	0	223	0	0	225	0	0	466	211	0	216	0	1	0	0	429	220	0	438
	0	0	0	205	631	0	216	210	0	215	0	219	224	425	452	0	220	220	653	220	0	0	426	0	0	1	1	0	464	205	0	224	0	0	225	0	0	468	211	0	216	0	1	0	0	429	221	0	439
	0	0	0	206	632	0	216	210	0	216	0	220	225	426	453	0	220	220	654	220	0	0	427	0	0	1	1	0	465	206	0	224	0	0	225	0	0	469	211	0	216	0	1	0	0	430	222	0	440
	0	0	0	206	634	0	217	211	0	217	0	221	225	427	454	0	220	221	656	220	0	0	428	0	0	1	1	0	466	207	0	224	0	0	226	0	0	470	211	0	216	0	1	0	0	430	222	0	441
	0	0	0	207	636	0	218	212	0	218	0	221	225	428	456	0	221	222	657	220	0	0	429	0	0	1	1	0	468	207	0	224	0	0	227	0	0	472	212	0	217	0	1	0	0	431	223	0	442
	0	0	0	208	637	0	219	212	0	218	0	221	225	429	458	0	222	222	659	220	0	0	430	0	0	1	1	0	469	208	0	224	0	0	228	0	0	473	213	0	217	0	1	0	0	432	223	0	443
	0	0	0	209	638	0	220	212	0	218	0	222	226	431	459	0	222	222	661	220	0	0	432	0	0	1	1	0	470	209	0	224	0	0	229	0	0	475	214	0	218	0	1	0	0	434	224	0	444
	0	0	0	209	639	0	221	213	0	219	0	223	226	431	459	0	223	222	663	220	0	0	434	0	0	1	1	0	471	209	0	225	0	0	229	0	0	476	214	0	218	0	1	0	0	435	224	0	445
	0	0	0	209	641	0	221	214	0	220	0	224	227	432	460	0	223	222	665	220	0	0	435	0	0	1	1	0	473	210	0	226	0	0	230	0	0	477	215	0	218	0	1	0	0	435	224	0	446
	0	0	0	209	643	0	222	214	0	220	0	225	227	432	460	0	223	223	667	220	0	0	436	0	0	1	1	0	475	210	0	227	0	0	231	0	0	479	215	0	218	0	1	0	0	435	225	0	447
	0	0	0	210	645	0	223	215	0	220	0	225	227	433	461	0	224	223	669	221	0	0	437	0	0	1	1	0	475	211	0	228	0	0	231	0	0	479	215	0	218	0	1	0	0	435	226	0	448
	0	0	0	211	646	0	223	216	0	220	0	225	227	434	462	0	224	224	670	222	0	0	438	0	0	1	1	0	475	211	0	228	0	0	232	0	0	480	216	0	218	0	1	0	0	435	226	0	449
	0	0	0	212	648	0	224	216	0	221	0	226	228	435	462	0	224	224	671	223	0	0	439	0	0	1	1	0	476	212	0	228	0	0	232	0	0	482	216	0	218	0	1	0	0	437	227	0	450
	0	0	0	213	650	0	224	217	0	221	0	226	229	437	463	0	224	225	673	223	0	0	439	0	0	1	1	0	476	213	0	229	0	0	233	0	0	484	217	0	219	0	1	0	0	439	228	0	451
	0	0	0	214	652	0	224	218	0	221	0	226	230	437	465	0	224	226	674	224	0	0	440	0	0	1	1	0	476	213	0	230	0	0	234	0	0	485	217	0	220	0	1	0	0	440	229	0	452
	0	0	0	215	654	0	224	218	0	221	0	227	231	437	467	0	225	227	676	224	0	0	440	0	0	1	1	0	478	213	0	231	0	0	234	0	0	486	217	0	220	0	1	0	0	440	229	0	453
	0	0	0	215	655	0	225	218	0	221	0	228	231	439	468	0	226	227	677	224	0	0	441	0	0	1	1	0	479	213	0	232	0	0	234	0	0	488	218	0	220	0	1	0	0	441	230	0	454
	0	0	0	215	657	0	226	218	0	222	0	228	232	439	469	0	227	227	678	225	0	0	443	0	0	1	1	0	480	214	0	232	0	0	234	0	0	489	219	0	220	0	1	0	0	441	230	0	455
	0	0	0	216	658	0	226	218	0	223	0	228	233	440	469	0	228	228	680	226	0	0	445	0	0	1	1	0	482	215	0	232	0	0	234	0	0	489	219	0	220	0	1	0	0	443	230	0	456
	0	0	0	216	660	0	227	218	0	223	0	229	233	440	470	0	228	229	682	226	0	0	446	0	0	1	1	0	483	215	0	233	0	0	234	0	0	490	220	0	220	0	1	0	0	445	231	0	457
	0	0	0	217	662	0	227	218	0	223	0	230	234	440	471	0	229	229	684	226	0	0	446	0	0	1	1	0	484	215	0	234	0	0	235	0	0	491	221	0	220	0	1	0	0	446	232	0	458
	0	0	0	218	663	0	228	219	0	224	0	230	235	442	472	0	229	229	686	227	0	0	447	0	0	1	1	0	485	215	0	235	0	0	235	0	0	492	222	0	220	0	1	0	0	446	232	0	459
	0	0	0	219	664	0	228	219	0	224	0	231	236	443	472	0	230	229	687	228	0	0	449	0	0	1	1	0	486	215	0	235	0	0	235	0	0	493	223	0	220	0	1	0	0	447	233	0	460
	0	0	0	219	665	0	228	220	0	225	0	232	237	444	474	0	231	229	688	228	0	0	449	0	0	1	1	0	488	216	0	236	0	0	235	0	0	494	224	0	221	0	1	0	0	448	233	0	461
	0	0	0	220	666	0	229	221	0	226	0	232	237	444	474	0	231	230	690	228	0	0	450	0	0	1	1	0	490	217	0	237	0	0	235	0	0	494	224	0	222	0	1	0	0	450	233	0	462
	0	0	0	220	668	0	229	222	0	227	0	232	238	446	474	0	232	230	692	228	0	0	451	0	0	1	1	0	491	218	0	237	0	0	235	0	0	496	225	0	223	0	1	0	0	452	233	0	463
	0	0	0	221	670	0	230	223	0	228	0	232	239	448	475	0	232	230	694	228	0	0	451	0	0	1	1	0	493	218	0	237	0	0	235	0	0	497	226	0	224	0	1	0	0	453	233	0	464
	0	0	0	222	671	0	230	224	0	229	0	233	240	449	477	0	232	230	696	228	0	0	452	0	0	1	1	0	494	219	0	237	0	0	235	0	0	498	227	0	224	0	1	0	0	454	234	0	465
	0	0	0	222	672	0	231	225	0	230	0	234	240	450	477	0	232	231	698	228	0	0	453	0	0	1	1	0	494	219	0	237	0	0	235	0	0	498	228	0	224	0	1	0	0	454	235	0	466
	0	0	0	222	673	0	232	226	0	231	0	235	241	452	477	0	233	232	699	228	0	0	453	0	0	1	1	0	495	219	0	238	0	0	235	0	0	499	229	0	225	0	1	0	0	454	235	0	467
	0	0	0	223	674	0	233	226	0	231	0	236	241	453	478	0	233	233	701	228	0	0	453	0	0	1	1	0	497	220	0	238	0	0	235	0	0	499	229	0	225	0	1	0	0	456	236	0	468
	0	0	0	223	676	0	233	227	0	232	0	237	241	453	479	0	234	234	703	228	0	0	454	0	0	1	1	0	498	221	0	238	0	0	235	0	0	500	229	0	226	0	1	0	0	456	237	0	469
	0	0	0	223	677	0	234	227	0	233	0	237	241	454	481	0	235	235	705	229	0	0	455	0	0	1	1	0	498	221	0	239	0	0	236	0	0	502	230	0	226	0	1	0	0	457	237	0	470
	0	0	0	224	678	0	235	227	0	234	0	237	241	454	482	0	236	235	706	229	0	0	457	0	0	1	1	0	500	222	0	240	0	0	236	0	0	504	230	0	226	0	1	0	0	457	238	0	471
	0	0	0	224	679	0	236	227	0	235	0	238	242	455	484	0	236	236	707	229	0	0	457	0	0	1	1	0	501	222	0	240	0	0	236	0	0	505	230	0	226	0	1	0	0	459	238	0	472
	0	0	0	225	680	0	236	228	0	235	0	238	243	456	486	0	237	236	709	229	0	0	457	0	0	1	1	0	502	222	0	240	0	0	237	0	0	506	230	0	227	0	1	0	0	460	238	0	473
	0	0	0	226	682	0	236	228	0	236	0	238	244	458	486	0	238	236	710	230	0	0	458	0	0	1	1	0	503	222	0	241	0	0	238	0	0	506	231	0	227	0	1	0	0	462	239	0	474
	0	0	0	227	684	0	237	228	0	236	0	239	244	460	488	0	238	236	711	230	0	0	459	0	0	1	1	0	504	223	0	242	0	0	239	0	0	507	231	0	228	0	1	0	0	463	239	0	475
	0	0	0	228	686	0	238	228	0	236	0	240	245	461	488	0	238	237	712	231	0	0	460	0	0	1	1	0	505	224	0	242	0	0	239	0	0	507	232	0	228	0	1	0	0	463	239	0	476
	0	0	0	229	687	0	238	228	0	236	0	240	245	463	489	0	239	237	713	231	0	0	462	0	0	1	1	0	507	225	0	243	0	0	239	0	0	508	233	0	229	0	1	0	0	465	240	0	477
	0	0	0	229	688	0	238	229	0	236	0	240	246	465	490	0	239	238	714	231	0	0	463	0	0	1	1	0	508	226	0	243	0	0	239	0	0	509	233	0	230	0	1	0	0	466	241	0	478
	0	0	0	230	690	0	238	230	0	237	0	241	246	467	491	0	239	239	716	232	0	0	464	0	0	1	1	0	510	227	0	243	0	0	240	0	0	510	233	0	231	0	1	0	0	467	242	0	479
	0	0	0	230	691	0	238	231	0	238	0	242	246	468	493	0	240	239	718	232	0	0	464	0	0	1	1	0	512	227	0	244	0	0	241	0	0	511	233	0	232	0	1	0	0	467	243	0	480
	0	0	0	230	693	0	239	231	0	238	0	242	246	469	494	0	241	239	719	233	0	0	464	0	0	1	1	0	514	228	0	245	0	0	241	0	0	512	234	0	233	0	1	0	0	468	244	0	481
	0	0	0	231	695	0	239	231	0	238	0	243	247	470	495	0	241	240	721	234	0	0	465	0	0	1	1	0	515	229	0	246	0	0	242	0	0	512	235	0	234	0	1	0	0	468	245	0	482
	0	0	0	232	697	0	240	231	0	239	0	243	247	472	497	0	241	241	722	235	0	0	466	0	0	1	1	0	517	230	0	246	0	0	242	0	0	512	236	0	235	0	1	0	0	469	246	0	483
	0	0	0	232	699	0	240	232	0	240	0	244	248	473	498	0	241	241	724	235	0	0	468	0	0	1	1	0	519	231	0	247	0	0	243	0	0	513	236	0	236	0	1	0	0	471	246	0	484
	0	0	0	233	701	0	241	233	0	241	0	245	248	474	498	0	241	242	726	236	0	0	470	0	0	1	1	0	519	232	0	248	0	0	244	0	0	513	236	0	236	0	1	0	0	473	246	0	485
	0	0	0	234	702	0	241	233	0	242	0	246	249	476	498	0	241	243	728	236	0	0	470	0	0	1	1	0	519	232	0	248	0	0	245	0	0	513	236	0	237	0	1	0	0	474	246	0	486
	0	0	0	234	703	0	241	233	0	243	0	246	250	477	500	0	241	243	730	237	0	0	471	0	0	1	1	0	519	233	0	249	0	0	245	0	0	514	236	0	238	0	1	0	0	476	246	0	487
	0	0	0	234	704	0	242	234	0	244	0	247	250	478	501	0	242	244	732	237	0	0	473	0	0	1	1	0	520	233	0	250	0	0	246	0	0	515	237	0	238	0	1	0	0	478	246	0	488
	0	0	0	235	706	0	243	234	0	244	0	247	251	479	502	0	242	244	734	238	0	0	475	0	0	1	1	0	521	234	0	251	0	0	246	0	0	517	237	0	238	0	1	0	0	480	246	0	489
	0	0	0	235	707	0	243	235	0	244	0	247	252	480	504	0	243	244	736	238	0	0	475	0	0	1	1	0	522	235	0	252	0	0	247	0	0	519	238	0	239	0	1	0	0	481	247	0	490
	0	0	0	235	708	0	243	235	0	245	0	248	253	482	506	0	243	244	737	239	0	0	476	0	0	1	1	0	522	235	0	253	0	0	247	0	0	521	238	0	240	0	1	0	0	482	248	0	491
	0	0	0	236	709	0	243	236	0	246	0	249	253	483	508	0	244	245	738	239	0	0	478	0	0	1	1	0	523	235	0	254	0	0	248	0	0	522	238	0	240	0	1	0	0	483	248	0	492
	0	0	0	237	710	0	244	236	0	246	0	249	253	483	509	0	245	245	739	239	0	0	478	0	0	1	1	0	525	235	0	254	0	0	248	0	0	523	239	0	240	0	1	0	0	484	249	0	493
	0	0	0	237	712	0	244	236	0	246	0	250	254	485	510	0	245	246	740	240	0	0	480	0	0	1	1	0	526	235	0	254	0	0	248	0	0	525	240	0	241	0	1	0	0	485	250	0	494
	0	0	0	238	714	0	244	236	0	246	0	251	255	486	511	0	246	247	741	241	0	0	481	0	0	1	1	0	527	236	0	255	0	0	248	0	0	526	241	0	241	0	1	0	0	485	250	0	495
	0	0	0	238	715	0	244	236	0	246	0	251	255	487	513	0	246	248	743	241	0	0	482	0	0	1	1	0	528	236	0	256	0	0	249	0	0	527	242	0	241	0	1	0	0	486	250	0	496
	0	0	0	239	716	0	244	236	0	246	0	251	256	489	515	0	246	249	745	241	0	0	484	0	0	1	1	0	529	237	0	257	0	0	250	0	0	527	243	0	241	0	1	0	0	487	250	0	497
	0	0	0	239	717	0	245	237	0	246	0	251	256	491	516	0	246	249	747	241	0	0	484	0	0	1	1	0	531	237	0	258	0	0	250	0	0	528	244	0	241	0	1	0	0	488	250	0	498
	0	0	0	239	718	0	246	237	0	246	0	252	257	493	518	0	247	250	749	241	0	0	485	0	0	1	1	0	532	237	0	258	0	0	250	0	0	528	244	0	242	0	1	0	0	488	251	0	499
	0	0	0	239	719	0	246	238	0	247	0	253	257	494	519	0	248	250	751	242	0	0	486	0	0	1	1	0	534	237	0	258	0	0	250	0	0	529	245	0	243	0	1	0	0	489	252	0	500
	0	0	0	239	720	0	247	239	0	248	0	254	257	496	520	0	249	251	752	242	0	0	487	0	0	1	1	0	534	237	0	258	0	0	251	0	0	530	246	0	243	0	1	0	0	490	253	0	501
	0	0	0	239	722	0	248	239	0	249	0	255	258	497	521	0	250	252	754	242	0	0	488	0	0	1	1	0	535	238	0	258	0	0	251	0	0	531	247	0	243	0	1	0	0	491	253	0	502
	0	0	0	240	723	0	249	240	0	249	0	255	258	499	523	0	251	253	755	242	0	0	488	0	0	1	1	0	536	238	0	258	0	0	251	0	0	532	248	0	244	0	1	0	0	493	253	0	503
	0	0	0	240	725	0	250	241	0	249	0	255	259	501	523	0	251	254	756	242	0	0	488	0	0	1	1	0	537	238	0	258	0	0	251	0	0	532	249	0	244	0	1	0	0	493	254	0	504
	0	0	0	241	726	0	251	242	0	250	0	256	259	502	524	0	251	255	758	243	0	0	489	0	0	1	1	0	538	238	0	258	0	0	252	0	0	534	249	0	245	0	1	0	0	494	254	0	505
	0	0	0	242	727	0	252	242	0	251	0	256	260	503	526	0	251	255	759	243	0	0	490	0	0	1	1	0	540	239	0	258	0	0	253	0	0	536	249	0	245	0	1	0	0	495	255	0	506
	0	0	0	242	728	0	253	242	0	251	0	257	261	505	527	0	252	256	761	243	0	0	491	0	0	1	1	0	540	239	0	259	0	0	254	0	0	536	250	0	245	0	1	0	0	496	256	0	507
	0	0	0	243	729	0	253	243	0	251	0	258	262	507	528	0	252	257	763	244	0	0	491	0	0	1	1	0	541	239	0	260	0	0	254	0	0	537	250	0	245	0	1	0	0	496	256	0	508
	0	0	0	243	731	0	253	243	0	251	0	259	263	507	528	0	252	258	765	245	0	0	491	0	0	1	1	0	542	240	0	260	0	0	255	0	0	539	250	0	246	0	1	0	0	497	256	0	509
	0	0	0	244	733	0	253	243	0	251	0	260	263	508	530	0	253	259	767	246	0	0	492	0	0	1	1	0	543	240	0	260	0	0	255	0	0	539	251	0	246	0	1	0	0	498	256	0	510
	0	0	0	244	734	0	254	243	0	251	0	261	263	509	531	0	254	260	769	247	0	0	492	0	0	1	1	0	544	241	0	261	0	0	255	0	0	541	251	0	247	0	1	0	0	498	257	0	511
	0	0	0	245	735	0	254	243	0	251	0	262	264	511	531	0	254	260	770	248	0	0	494	0	0	1	1	0	545	242	0	262	0	0	256	0	0	542	252	0	248	0	1	0	0	499	258	0	512
	0	0	0	245	736	0	254	244	0	252	0	263	265	513	532	0	255	260	771	249	0	0	496	0	0	1	1	0	546	242	0	262	0	0	257	0	0	543	252	0	249	0	1	0	0	500	259	0	513
	0	0	0	245	737	0	254	244	0	252	0	263	265	514	533	0	255	260	772	249	0	0	496	0	0	1	1	0	548	242	0	262	0	0	258	0	0	545	253	0	250	0	1	0	0	500	259	0	514
	0	0	0	245	738	0	255	245	0	252	0	264	266	515	534	0	256	260	774	250	0	0	497	0	0	1	1	0	549	243	0	262	0	0	259	0	0	546	253	0	251	0	1	0	0	502	259	0	515
	0	0	0	245	740	0	256	246	0	253	0	264	267	515	536	0	256	260	775	250	0	0	497	0	0	1	1	0	549	244	0	263	0	0	259	0	0	547	253	0	251	0	1	0	0	504	260	0	516
	0	0	0	246	742	0	257	247	0	253	0	264	267	516	537	0	256	260	777	251	0	0	499	0	0	1	1	0	550	244	0	263	0	0	260	0	0	548	254	0	251	0	1	0	0	505	260	0	517
	0	0	0	247	743	0	257	247	0	254	0	265	268	516	537	0	256	260	778	251	0	0	500	0	0	1	1	0	551	245	0	263	0	0	260	0	0	549	255	0	251	0	1	0	0	507	260	0	518
	0	0	0	247	745	0	258	248	0	255	0	265	268	517	538	0	257	261	779	251	0	0	500	0	0	1	1	0	553	245	0	263	0	0	261	0	0	550	255	0	252	0	1	0	0	509	261	0	519
	0	0	0	247	747	0	258	248	0	256	0	266	268	517	540	0	257	262	781	251	0	0	501	0	0	1	1	0	555	246	0	264	0	0	261	0	0	552	255	0	252	0	1	0	0	510	261	0	520
	0	0	0	248	748	0	258	248	0	257	0	266	269	518	541	0	258	262	783	252	0	0	501	0	0	1	1	0	555	246	0	265	0	0	262	0	0	552	255	0	252	0	1	0	0	512	261	0	521
	0	0	0	248	750	0	258	248	0	258	0	266	269	518	542	0	258	262	785	252	0	0	502	0	0	1	1	0	556	247	0	265	0	0	262	0	0	554	256	0	252	0	1	0	0	513	261	0	522
	0	0	0	249	752	0	258	249	0	258	0	267	269	519	543	0	258	263	786	253	0	0	503	0	0	1	1	0	558	247	0	265	0	0	263	0	0	554	257	0	252	0	1	0	0	514	262	0	523
	0	0	0	249	753	0	258	249	0	259	0	268	270	521	544	0	259	264	788	253	0	0	504	0	0	1	1	0	560	247	0	266	0	0	263	0	0	554	258	0	253	0	1	0	0	515	262	0	524
	0	0	0	249	755	0	258	249	0	260	0	268	270	522	544	0	259	264	789	253	0	0	506	0	0	1	1	0	562	247	0	267	0	0	263	0	0	555	259	0	254	0	1	0	0	515	263	0	525
	0	0	0	250	757	0	258	250	0	261	0	268	271	523	545	0	259	264	791	254	0	0	507	0	0	1	1	0	564	247	0	268	0	0	263	0	0	556	260	0	255	0	1	0	0	516	263	0	526
	0	0	0	251	759	0	258	250	0	262	0	269	272	524	545	0	260	264	792	255	0	0	508	0	0	1	1	0	566	248	0	268	0	0	264	0	0	558	260	0	256	0	1	0	0	518	264	0	527
	0	0	0	252	761	0	258	250	0	262	0	269	272	525	546	0	261	265	794	256	0	0	509	0	0	1	1	0	566	248	0	268	0	0	265	0	0	559	261	0	257	0	1	0	0	518	265	0	528
	0	0	0	252	763	0	259	250	0	263	0	269	273	526	548	0	261	265	795	256	0	0	509	0	0	1	1	0	567	248	0	269	0	0	266	0	0	560	262	0	257	0	1	0	0	519	266	0	529
	0	0	0	253	765	0	259	251	0	264	0	270	274	526	548	0	262	265	797	257	0	0	511	0	0	1	1	0	567	248	0	269	0	0	266	0	0	562	262	0	258	0	1	0	0	519	267	0	530
	0	0	0	254	767	0	259	252	0	265	0	271	275	527	549	0	262	266	798	258	0	0	512	0	0	1	1	0	568	249	0	270	0	0	267	0	0	562	262	0	258	0	1	0	0	519	267	0	531
	0	0	0	254	768	0	259	253	0	266	0	271	275	529	550	0	262	266	799	259	0	0	514	0	0	1	1	0	570	249	0	270	0	0	267	0	0	563	263	0	259	0	1	0	0	520	267	0	532
	0	0	0	255	770	0	259	254	0	267	0	272	275	531	552	0	263	267	801	259	0	0	516	0	0	1	1	0	571	249	0	270	0	0	267	0	0	563	264	0	259	0	1	0	0	521	268	0	533
	0	0	0	256	772	0	260	254	0	267	0	273	275	531	554	0	263	268	802	260	0	0	516	0	0	1	1	0	573	250	0	270	0	0	268	0	0	564	265	0	260	0	1	0	0	522	269	0	534
	0	0	0	257	773	0	260	255	0	267	0	274	275	533	555	0	263	268	804	261	0	0	516	0	0	1	1	0	574	250	0	270	0	0	269	0	0	566	266	0	260	0	1	0	0	522	269	0	535
	0	0	0	258	774	0	261	255	0	268	0	275	276	535	556	0	264	268	805	262	0	0	518	0	0	1	1	0	576	251	0	270	0	0	269	0	0	568	267	0	260	0	1	0	0	523	270	0	536
	0	0	0	258	775	0	262	255	0	268	0	276	277	537	558	0	264	269	806	263	0	0	520	0	0	1	1	0	577	251	0	271	0	0	270	0	0	569	268	0	260	0	1	0	0	524	271	0	537
	0	0	0	258	777	0	262	255	0	269	0	276	278	538	559	0	265	269	808	263	0	0	522	0	0	1	1	0	577	252	0	272	0	0	270	0	0	570	268	0	260	0	1	0	0	525	271	0	538
	0	0	0	258	778	0	263	255	0	270	0	277	278	539	560	0	266	269	809	264	0	0	523	0	0	1	1	0	579	253	0	273	0	0	271	0	0	570	269	0	261	0	1	0	0	525	272	0	539
	0	0	0	259	779	0	264	256	0	270	0	277	278	541	561	0	267	270	810	264	0	0	525	0	0	1	1	0	580	253	0	273	0	0	272	0	0	571	270	0	262	0	1	0	0	527	273	0	540
	0	0	0	260	781	0	264	256	0	271	0	278	279	542	562	0	267	271	812	264	0	0	526	0	0	1	1	0	581	253	0	273	0	0	272	0	0	571	271	0	263	0	1	0	0	529	273	0	541
	0	0	0	260	782	0	265	256	0	272	0	278	280	543	562	0	267	271	813	264	0	0	527	0	0	1	1	0	583	253	0	274	0	0	273	0	0	573	272	0	264	0	1	0	0	530	274	0	542
	0	0	0	261	784	0	265	257	0	273	0	279	280	545	562	0	268	272	815	264	0	0	529	0	0	1	1	0	585	253	0	275	0	0	274	0	0	573	273	0	265	0	1	0	0	532	275	0	543
	0	0	0	262	785	0	266	258	0	273	0	280	281	545	564	0	269	272	817	265	0	0	530	0	0	1	1	0	585	254	0	276	0	0	275	0	0	574	274	0	265	0	1	0	0	533	276	0	544
	0	0	0	263	787	0	267	258	0	274	0	280	281	546	565	0	269	273	819	266	0	0	530	0	0	1	1	0	586	255	0	277	0	0	275	0	0	575	274	0	266	0	1	0	0	534	276	0	545
	0	0	0	264	789	0	268	259	0	275	0	281	282	548	566	0	269	274	820	266	0	0	530	0	0	1	1	0	586	256	0	278	0	0	275	0	0	576	275	0	267	0	1	0	0	535	276	0	546
	0	0	0	265	791	0	269	260	0	276	0	281	282	549	567	0	269	274	821	267	0	0	531	0	0	1	1	0	587	256	0	278	0	0	275	0	0	577	275	0	268	0	1	0	0	535	277	0	547
	0	0	0	266	792	0	269	261	0	276	0	281	282	549	568	0	270	275	822	268	0	0	531	0	0	1	1	0	589	257	0	278	0	0	276	0	0	578	276	0	268	0	1	0	0	537	278	0	548
	0	0	0	267	794	0	269	261	0	276	0	282	283	549	570	0	271	275	823	269	0	0	532	0	0	1	1	0	589	258	0	279	0	0	277	0	0	579	277	0	269	0	1	0	0	537	278	0	549
	0	0	0	267	795	0	270	261	0	276	0	282	284	551	570	0	272	275	825	270	0	0	533	0	0	1	1	0	589	259	0	280	0	0	277	0	0	580	278	0	269	0	1	0	0	537	279	0	550
	0	0	0	268	796	0	271	262	0	276	0	283	285	552	572	0	272	276	827	270	0	0	533	0	0	1	1	0	591	260	0	280	0	0	278	0	0	580	278	0	270	0	1	0	0	538	279	0	551
				265.25			268.625	260		275.25		281.25	282.5
				2.121320344			1.597989809	1.511857892		1.164964745		1.035098339	1.414213562
			265.25	268.625	260	275.25	281.25	282.5
			2.121320344	1.597989809	1.511857892	1.164964745	1.035098339	1.414213562
[truncated: 1 more columns]
