# Supplementary material for: Towards social autonomous vehicles: Efficient collision avoidance scheme using Richardson’s arms race model
Source: PLoS One. 2017 Oct 17;12(10):e0186103. doi: 10.1371/journal.pone.0186103 (PMC5645089; doi:10.1371/journal.pone.0186103)
Supplement: S11 Text — (CSV) [file pone.0186103.s011.csv]

BehaviorSpace results (NetLogo 5.1.0)
AV_Social Agent-optimized_modified.nlogo
experiment_sonar ranage and safety distance 1_velocity 0.2-0.4
08/14/2017 12:40:22:834 +0500
min-pxcor	max-pxcor	min-pycor	max-pycor
-30	30	-20	20
[run number]	1	2	3	4	5	6	7	8	9	10
No_of_Red_AVs	40	40	40	40	40	40	40	40	40	40
max_acceleration	0.1	0.1	0.1	0.1	0.1	0.1	0.1	0.1	0.1	0.1
Sonar_Range	1	1	1	1	1	1	1	1	1	1
minimum-safety_distance	1	1	1	1	1	1	1	1	1	1
min_velocity	0.2	0.2	0.2	0.2	0.2	0.2	0.2	0.2	0.2	0.2
No_of_Black_AVs	40	40	40	40	40	40	40	40	40	40
Time_Window	10	10	10	10	10	10	10	10	10	10
deceleration	0.2	0.2	0.2	0.2	0.2	0.2	0.2	0.2	0.2	0.2
max_velocity	0.4	0.4	0.4	0.4	0.4	0.4	0.4	0.4	0.4	0.4
scenario	"AllSocialAVs"	"AllSocialAVs"	"AllSocialAVs"	"AllSocialAVs"	"AllSocialAVs"	"AllSocialAVs"	"AllSocialAVs"	"AllSocialAVs"	"AllSocialAVs"	"AllSocialAVs"
[reporter]	sum [no-of-collisions] of turtles	sum [no-of-collisions] of turtles	sum [no-of-collisions] of turtles	sum [no-of-collisions] of turtles	sum [no-of-collisions] of turtles	sum [no-of-collisions] of turtles	sum [no-of-collisions] of turtles	sum [no-of-collisions] of turtles	sum [no-of-collisions] of turtles	sum [no-of-collisions] of turtles
[final]	0	0	0	0	0	0	284	0	551	0
[min]	0	0	0	0	0	0	0	0	0	0
[max]	0	0	0	0	0	0	284	0	551	0
[mean]	0	0	0	0	0	0	140.60507246376812	0	275.5	0
[steps]	551	551	551	551	551	551	551	551	551	551
[all run data]	sum [no-of-collisions] of turtles	sum [no-of-collisions] of turtles	sum [no-of-collisions] of turtles	sum [no-of-collisions] of turtles	sum [no-of-collisions] of turtles	sum [no-of-collisions] of turtles	sum [no-of-collisions] of turtles	sum [no-of-collisions] of turtles	sum [no-of-collisions] of turtles	sum [no-of-collisions] of turtles
	0	0	0	0	0	0	0	0	0	0
	0	0	0	0	0	0	0	0	1	0
	0	0	0	0	0	0	1	0	2	0
	0	0	0	0	0	0	1	0	3	0
	0	0	0	0	0	0	1	0	4	0
	0	0	0	0	0	0	1	0	5	0
	0	0	0	0	0	0	1	0	6	0
	0	0	0	0	0	0	2	0	7	0
	0	0	0	0	0	0	2	0	8	0
	0	0	0	0	0	0	2	0	9	0
	0	0	0	0	0	0	3	0	10	0
	0	0	0	0	0	0	4	0	11	0
	0	0	0	0	0	0	5	0	12	0
	0	0	0	0	0	0	5	0	13	0
	0	0	0	0	0	0	6	0	14	0
	0	0	0	0	0	0	6	0	15	0
	0	0	0	0	0	0	7	0	16	0
	0	0	0	0	0	0	7	0	17	0
	0	0	0	0	0	0	7	0	18	0
	0	0	0	0	0	0	7	0	19	0
	0	0	0	0	0	0	8	0	20	0
	0	0	0	0	0	0	9	0	21	0
	0	0	0	0	0	0	9	0	22	0
	0	0	0	0	0	0	9	0	23	0
	0	0	0	0	0	0	10	0	24	0
	0	0	0	0	0	0	10	0	25	0
	0	0	0	0	0	0	10	0	26	0
	0	0	0	0	0	0	11	0	27	0
	0	0	0	0	0	0	12	0	28	0
	0	0	0	0	0	0	12	0	29	0
	0	0	0	0	0	0	12	0	30	0
	0	0	0	0	0	0	12	0	31	0
	0	0	0	0	0	0	13	0	32	0
	0	0	0	0	0	0	14	0	33	0
	0	0	0	0	0	0	14	0	34	0
	0	0	0	0	0	0	14	0	35	0
	0	0	0	0	0	0	14	0	36	0
	0	0	0	0	0	0	15	0	37	0
	0	0	0	0	0	0	15	0	38	0
	0	0	0	0	0	0	16	0	39	0
	0	0	0	0	0	0	17	0	40	0
	0	0	0	0	0	0	17	0	41	0
	0	0	0	0	0	0	17	0	42	0
	0	0	0	0	0	0	18	0	43	0
	0	0	0	0	0	0	19	0	44	0
	0	0	0	0	0	0	20	0	45	0
	0	0	0	0	0	0	20	0	46	0
	0	0	0	0	0	0	20	0	47	0
	0	0	0	0	0	0	21	0	48	0
	0	0	0	0	0	0	22	0	49	0
	0	0	0	0	0	0	22	0	50	0
	0	0	0	0	0	0	22	0	51	0
	0	0	0	0	0	0	23	0	52	0
	0	0	0	0	0	0	23	0	53	0
	0	0	0	0	0	0	24	0	54	0
	0	0	0	0	0	0	24	0	55	0
	0	0	0	0	0	0	25	0	56	0
	0	0	0	0	0	0	26	0	57	0
	0	0	0	0	0	0	26	0	58	0
	0	0	0	0	0	0	27	0	59	0
	0	0	0	0	0	0	27	0	60	0
	0	0	0	0	0	0	28	0	61	0
	0	0	0	0	0	0	28	0	62	0
	0	0	0	0	0	0	28	0	63	0
	0	0	0	0	0	0	28	0	64	0
	0	0	0	0	0	0	29	0	65	0
	0	0	0	0	0	0	30	0	66	0
	0	0	0	0	0	0	31	0	67	0
	0	0	0	0	0	0	32	0	68	0
	0	0	0	0	0	0	33	0	69	0
	0	0	0	0	0	0	33	0	70	0
	0	0	0	0	0	0	34	0	71	0
	0	0	0	0	0	0	34	0	72	0
	0	0	0	0	0	0	34	0	73	0
	0	0	0	0	0	0	35	0	74	0
	0	0	0	0	0	0	35	0	75	0
	0	0	0	0	0	0	35	0	76	0
	0	0	0	0	0	0	36	0	77	0
	0	0	0	0	0	0	37	0	78	0
	0	0	0	0	0	0	37	0	79	0
	0	0	0	0	0	0	38	0	80	0
	0	0	0	0	0	0	38	0	81	0
	0	0	0	0	0	0	38	0	82	0
	0	0	0	0	0	0	38	0	83	0
	0	0	0	0	0	0	39	0	84	0
	0	0	0	0	0	0	39	0	85	0
	0	0	0	0	0	0	40	0	86	0
	0	0	0	0	0	0	40	0	87	0
	0	0	0	0	0	0	41	0	88	0
	0	0	0	0	0	0	41	0	89	0
	0	0	0	0	0	0	41	0	90	0
	0	0	0	0	0	0	42	0	91	0
	0	0	0	0	0	0	43	0	92	0
	0	0	0	0	0	0	44	0	93	0
	0	0	0	0	0	0	44	0	94	0
	0	0	0	0	0	0	45	0	95	0
	0	0	0	0	0	0	46	0	96	0
	0	0	0	0	0	0	47	0	97	0
	0	0	0	0	0	0	47	0	98	0
	0	0	0	0	0	0	48	0	99	0
	0	0	0	0	0	0	49	0	100	0
	0	0	0	0	0	0	49	0	101	0
	0	0	0	0	0	0	50	0	102	0
	0	0	0	0	0	0	50	0	103	0
	0	0	0	0	0	0	50	0	104	0
	0	0	0	0	0	0	50	0	105	0
	0	0	0	0	0	0	50	0	106	0
	0	0	0	0	0	0	51	0	107	0
	0	0	0	0	0	0	51	0	108	0
	0	0	0	0	0	0	52	0	109	0
	0	0	0	0	0	0	52	0	110	0
	0	0	0	0	0	0	52	0	111	0
	0	0	0	0	0	0	53	0	112	0
	0	0	0	0	0	0	53	0	113	0
	0	0	0	0	0	0	53	0	114	0
	0	0	0	0	0	0	54	0	115	0
	0	0	0	0	0	0	54	0	116	0
	0	0	0	0	0	0	54	0	117	0
	0	0	0	0	0	0	55	0	118	0
	0	0	0	0	0	0	56	0	119	0
	0	0	0	0	0	0	56	0	120	0
	0	0	0	0	0	0	57	0	121	0
	0	0	0	0	0	0	57	0	122	0
	0	0	0	0	0	0	57	0	123	0
	0	0	0	0	0	0	57	0	124	0
	0	0	0	0	0	0	58	0	125	0
	0	0	0	0	0	0	58	0	126	0
	0	0	0	0	0	0	59	0	127	0
	0	0	0	0	0	0	60	0	128	0
	0	0	0	0	0	0	61	0	129	0
	0	0	0	0	0	0	61	0	130	0
	0	0	0	0	0	0	62	0	131	0
	0	0	0	0	0	0	62	0	132	0
	0	0	0	0	0	0	63	0	133	0
	0	0	0	0	0	0	64	0	134	0
	0	0	0	0	0	0	64	0	135	0
	0	0	0	0	0	0	64	0	136	0
	0	0	0	0	0	0	64	0	137	0
	0	0	0	0	0	0	65	0	138	0
	0	0	0	0	0	0	66	0	139	0
	0	0	0	0	0	0	66	0	140	0
	0	0	0	0	0	0	67	0	141	0
	0	0	0	0	0	0	68	0	142	0
	0	0	0	0	0	0	68	0	143	0
	0	0	0	0	0	0	69	0	144	0
	0	0	0	0	0	0	70	0	145	0
	0	0	0	0	0	0	71	0	146	0
	0	0	0	0	0	0	72	0	147	0
	0	0	0	0	0	0	72	0	148	0
	0	0	0	0	0	0	73	0	149	0
	0	0	0	0	0	0	74	0	150	0
	0	0	0	0	0	0	74	0	151	0
	0	0	0	0	0	0	75	0	152	0
	0	0	0	0	0	0	76	0	153	0
	0	0	0	0	0	0	77	0	154	0
	0	0	0	0	0	0	77	0	155	0
	0	0	0	0	0	0	77	0	156	0
	0	0	0	0	0	0	78	0	157	0
	0	0	0	0	0	0	79	0	158	0
	0	0	0	0	0	0	80	0	159	0
	0	0	0	0	0	0	81	0	160	0
	0	0	0	0	0	0	82	0	161	0
	0	0	0	0	0	0	82	0	162	0
	0	0	0	0	0	0	83	0	163	0
	0	0	0	0	0	0	83	0	164	0
	0	0	0	0	0	0	84	0	165	0
	0	0	0	0	0	0	84	0	166	0
	0	0	0	0	0	0	85	0	167	0
	0	0	0	0	0	0	86	0	168	0
	0	0	0	0	0	0	87	0	169	0
	0	0	0	0	0	0	88	0	170	0
	0	0	0	0	0	0	89	0	171	0
	0	0	0	0	0	0	89	0	172	0
	0	0	0	0	0	0	89	0	173	0
	0	0	0	0	0	0	90	0	174	0
	0	0	0	0	0	0	90	0	175	0
	0	0	0	0	0	0	91	0	176	0
	0	0	0	0	0	0	92	0	177	0
	0	0	0	0	0	0	92	0	178	0
	0	0	0	0	0	0	93	0	179	0
	0	0	0	0	0	0	94	0	180	0
	0	0	0	0	0	0	94	0	181	0
	0	0	0	0	0	0	94	0	182	0
	0	0	0	0	0	0	95	0	183	0
	0	0	0	0	0	0	95	0	184	0
	0	0	0	0	0	0	95	0	185	0
	0	0	0	0	0	0	96	0	186	0
	0	0	0	0	0	0	97	0	187	0
	0	0	0	0	0	0	97	0	188	0
	0	0	0	0	0	0	98	0	189	0
	0	0	0	0	0	0	98	0	190	0
	0	0	0	0	0	0	99	0	191	0
	0	0	0	0	0	0	99	0	192	0
	0	0	0	0	0	0	99	0	193	0
	0	0	0	0	0	0	100	0	194	0
	0	0	0	0	0	0	100	0	195	0
	0	0	0	0	0	0	101	0	196	0
	0	0	0	0	0	0	101	0	197	0
	0	0	0	0	0	0	102	0	198	0
	0	0	0	0	0	0	102	0	199	0
	0	0	0	0	0	0	102	0	200	0
	0	0	0	0	0	0	103	0	201	0
	0	0	0	0	0	0	103	0	202	0
	0	0	0	0	0	0	103	0	203	0
	0	0	0	0	0	0	104	0	204	0
	0	0	0	0	0	0	105	0	205	0
	0	0	0	0	0	0	106	0	206	0
	0	0	0	0	0	0	107	0	207	0
	0	0	0	0	0	0	108	0	208	0
	0	0	0	0	0	0	109	0	209	0
	0	0	0	0	0	0	110	0	210	0
	0	0	0	0	0	0	110	0	211	0
	0	0	0	0	0	0	111	0	212	0
	0	0	0	0	0	0	112	0	213	0
	0	0	0	0	0	0	112	0	214	0
	0	0	0	0	0	0	112	0	215	0
	0	0	0	0	0	0	113	0	216	0
	0	0	0	0	0	0	113	0	217	0
	0	0	0	0	0	0	113	0	218	0
	0	0	0	0	0	0	113	0	219	0
	0	0	0	0	0	0	113	0	220	0
	0	0	0	0	0	0	114	0	221	0
	0	0	0	0	0	0	114	0	222	0
	0	0	0	0	0	0	114	0	223	0
	0	0	0	0	0	0	115	0	224	0
	0	0	0	0	0	0	115	0	225	0
	0	0	0	0	0	0	116	0	226	0
	0	0	0	0	0	0	117	0	227	0
	0	0	0	0	0	0	117	0	228	0
	0	0	0	0	0	0	117	0	229	0
	0	0	0	0	0	0	117	0	230	0
	0	0	0	0	0	0	118	0	231	0
	0	0	0	0	0	0	119	0	232	0
	0	0	0	0	0	0	120	0	233	0
	0	0	0	0	0	0	121	0	234	0
	0	0	0	0	0	0	121	0	235	0
	0	0	0	0	0	0	122	0	236	0
	0	0	0	0	0	0	122	0	237	0
	0	0	0	0	0	0	122	0	238	0
	0	0	0	0	0	0	122	0	239	0
	0	0	0	0	0	0	122	0	240	0
	0	0	0	0	0	0	123	0	241	0
	0	0	0	0	0	0	123	0	242	0
	0	0	0	0	0	0	124	0	243	0
	0	0	0	0	0	0	125	0	244	0
	0	0	0	0	0	0	126	0	245	0
	0	0	0	0	0	0	126	0	246	0
	0	0	0	0	0	0	127	0	247	0
	0	0	0	0	0	0	128	0	248	0
	0	0	0	0	0	0	129	0	249	0
	0	0	0	0	0	0	130	0	250	0
	0	0	0	0	0	0	131	0	251	0
	0	0	0	0	0	0	132	0	252	0
	0	0	0	0	0	0	132	0	253	0
	0	0	0	0	0	0	132	0	254	0
	0	0	0	0	0	0	133	0	255	0
	0	0	0	0	0	0	134	0	256	0
	0	0	0	0	0	0	134	0	257	0
	0	0	0	0	0	0	135	0	258	0
	0	0	0	0	0	0	136	0	259	0
	0	0	0	0	0	0	136	0	260	0
	0	0	0	0	0	0	137	0	261	0
	0	0	0	0	0	0	138	0	262	0
	0	0	0	0	0	0	138	0	263	0
	0	0	0	0	0	0	138	0	264	0
	0	0	0	0	0	0	139	0	265	0
	0	0	0	0	0	0	140	0	266	0
	0	0	0	0	0	0	140	0	267	0
	0	0	0	0	0	0	140	0	268	0
	0	0	0	0	0	0	141	0	269	0
	0	0	0	0	0	0	141	0	270	0
	0	0	0	0	0	0	141	0	271	0
	0	0	0	0	0	0	141	0	272	0
	0	0	0	0	0	0	141	0	273	0
	0	0	0	0	0	0	141	0	274	0
	0	0	0	0	0	0	141	0	275	0
	0	0	0	0	0	0	142	0	276	0
	0	0	0	0	0	0	143	0	277	0
	0	0	0	0	0	0	143	0	278	0
	0	0	0	0	0	0	143	0	279	0
	0	0	0	0	0	0	144	0	280	0
	0	0	0	0	0	0	144	0	281	0
	0	0	0	0	0	0	144	0	282	0
	0	0	0	0	0	0	144	0	283	0
	0	0	0	0	0	0	145	0	284	0
	0	0	0	0	0	0	145	0	285	0
	0	0	0	0	0	0	146	0	286	0
	0	0	0	0	0	0	146	0	287	0
	0	0	0	0	0	0	146	0	288	0
	0	0	0	0	0	0	146	0	289	0
	0	0	0	0	0	0	146	0	290	0
	0	0	0	0	0	0	146	0	291	0
	0	0	0	0	0	0	146	0	292	0
	0	0	0	0	0	0	147	0	293	0
	0	0	0	0	0	0	148	0	294	0
	0	0	0	0	0	0	149	0	295	0
	0	0	0	0	0	0	149	0	296	0
	0	0	0	0	0	0	150	0	297	0
	0	0	0	0	0	0	151	0	298	0
	0	0	0	0	0	0	151	0	299	0
	0	0	0	0	0	0	152	0	300	0
	0	0	0	0	0	0	153	0	301	0
	0	0	0	0	0	0	153	0	302	0
	0	0	0	0	0	0	153	0	303	0
	0	0	0	0	0	0	153	0	304	0
	0	0	0	0	0	0	154	0	305	0
	0	0	0	0	0	0	155	0	306	0
	0	0	0	0	0	0	156	0	307	0
	0	0	0	0	0	0	156	0	308	0
	0	0	0	0	0	0	156	0	309	0
	0	0	0	0	0	0	157	0	310	0
	0	0	0	0	0	0	157	0	311	0
	0	0	0	0	0	0	157	0	312	0
	0	0	0	0	0	0	158	0	313	0
	0	0	0	0	0	0	159	0	314	0
	0	0	0	0	0	0	160	0	315	0
	0	0	0	0	0	0	161	0	316	0
	0	0	0	0	0	0	161	0	317	0
	0	0	0	0	0	0	161	0	318	0
	0	0	0	0	0	0	162	0	319	0
	0	0	0	0	0	0	163	0	320	0
	0	0	0	0	0	0	163	0	321	0
	0	0	0	0	0	0	164	0	322	0
	0	0	0	0	0	0	164	0	323	0
	0	0	0	0	0	0	164	0	324	0
	0	0	0	0	0	0	165	0	325	0
	0	0	0	0	0	0	165	0	326	0
	0	0	0	0	0	0	165	0	327	0
	0	0	0	0	0	0	165	0	328	0
	0	0	0	0	0	0	166	0	329	0
	0	0	0	0	0	0	167	0	330	0
	0	0	0	0	0	0	168	0	331	0
	0	0	0	0	0	0	168	0	332	0
	0	0	0	0	0	0	169	0	333	0
	0	0	0	0	0	0	169	0	334	0
	0	0	0	0	0	0	169	0	335	0
	0	0	0	0	0	0	169	0	336	0
	0	0	0	0	0	0	170	0	337	0
	0	0	0	0	0	0	171	0	338	0
	0	0	0	0	0	0	171	0	339	0
	0	0	0	0	0	0	171	0	340	0
	0	0	0	0	0	0	172	0	341	0
	0	0	0	0	0	0	172	0	342	0
	0	0	0	0	0	0	173	0	343	0
	0	0	0	0	0	0	173	0	344	0
	0	0	0	0	0	0	174	0	345	0
	0	0	0	0	0	0	175	0	346	0
	0	0	0	0	0	0	176	0	347	0
	0	0	0	0	0	0	177	0	348	0
	0	0	0	0	0	0	178	0	349	0
	0	0	0	0	0	0	178	0	350	0
	0	0	0	0	0	0	178	0	351	0
	0	0	0	0	0	0	178	0	352	0
	0	0	0	0	0	0	179	0	353	0
	0	0	0	0	0	0	179	0	354	0
	0	0	0	0	0	0	179	0	355	0
	0	0	0	0	0	0	180	0	356	0
	0	0	0	0	0	0	180	0	357	0
	0	0	0	0	0	0	180	0	358	0
	0	0	0	0	0	0	180	0	359	0
	0	0	0	0	0	0	181	0	360	0
	0	0	0	0	0	0	182	0	361	0
	0	0	0	0	0	0	183	0	362	0
	0	0	0	0	0	0	184	0	363	0
	0	0	0	0	0	0	185	0	364	0
	0	0	0	0	0	0	186	0	365	0
	0	0	0	0	0	0	187	0	366	0
	0	0	0	0	0	0	188	0	367	0
	0	0	0	0	0	0	189	0	368	0
	0	0	0	0	0	0	190	0	369	0
	0	0	0	0	0	0	190	0	370	0
	0	0	0	0	0	0	190	0	371	0
	0	0	0	0	0	0	191	0	372	0
	0	0	0	0	0	0	192	0	373	0
	0	0	0	0	0	0	193	0	374	0
	0	0	0	0	0	0	193	0	375	0
	0	0	0	0	0	0	193	0	376	0
	0	0	0	0	0	0	194	0	377	0
	0	0	0	0	0	0	194	0	378	0
	0	0	0	0	0	0	195	0	379	0
	0	0	0	0	0	0	196	0	380	0
	0	0	0	0	0	0	197	0	381	0
	0	0	0	0	0	0	197	0	382	0
	0	0	0	0	0	0	198	0	383	0
	0	0	0	0	0	0	199	0	384	0
	0	0	0	0	0	0	200	0	385	0
	0	0	0	0	0	0	201	0	386	0
	0	0	0	0	0	0	202	0	387	0
	0	0	0	0	0	0	202	0	388	0
	0	0	0	0	0	0	203	0	389	0
	0	0	0	0	0	0	203	0	390	0
	0	0	0	0	0	0	203	0	391	0
	0	0	0	0	0	0	203	0	392	0
	0	0	0	0	0	0	204	0	393	0
	0	0	0	0	0	0	204	0	394	0
	0	0	0	0	0	0	204	0	395	0
	0	0	0	0	0	0	205	0	396	0
	0	0	0	0	0	0	205	0	397	0
	0	0	0	0	0	0	205	0	398	0
	0	0	0	0	0	0	205	0	399	0
	0	0	0	0	0	0	205	0	400	0
	0	0	0	0	0	0	206	0	401	0
	0	0	0	0	0	0	207	0	402	0
	0	0	0	0	0	0	207	0	403	0
	0	0	0	0	0	0	208	0	404	0
	0	0	0	0	0	0	208	0	405	0
	0	0	0	0	0	0	209	0	406	0
	0	0	0	0	0	0	210	0	407	0
	0	0	0	0	0	0	211	0	408	0
	0	0	0	0	0	0	211	0	409	0
	0	0	0	0	0	0	211	0	410	0
	0	0	0	0	0	0	212	0	411	0
	0	0	0	0	0	0	213	0	412	0
	0	0	0	0	0	0	213	0	413	0
	0	0	0	0	0	0	213	0	414	0
	0	0	0	0	0	0	214	0	415	0
	0	0	0	0	0	0	214	0	416	0
	0	0	0	0	0	0	214	0	417	0
	0	0	0	0	0	0	215	0	418	0
	0	0	0	0	0	0	215	0	419	0
	0	0	0	0	0	0	215	0	420	0
	0	0	0	0	0	0	216	0	421	0
	0	0	0	0	0	0	216	0	422	0
	0	0	0	0	0	0	217	0	423	0
	0	0	0	0	0	0	217	0	424	0
	0	0	0	0	0	0	217	0	425	0
	0	0	0	0	0	0	218	0	426	0
	0	0	0	0	0	0	219	0	427	0
	0	0	0	0	0	0	219	0	428	0
	0	0	0	0	0	0	220	0	429	0
	0	0	0	0	0	0	220	0	430	0
	0	0	0	0	0	0	220	0	431	0
	0	0	0	0	0	0	220	0	432	0
	0	0	0	0	0	0	221	0	433	0
	0	0	0	0	0	0	222	0	434	0
	0	0	0	0	0	0	223	0	435	0
	0	0	0	0	0	0	224	0	436	0
	0	0	0	0	0	0	224	0	437	0
	0	0	0	0	0	0	224	0	438	0
	0	0	0	0	0	0	225	0	439	0
	0	0	0	0	0	0	226	0	440	0
	0	0	0	0	0	0	227	0	441	0
	0	0	0	0	0	0	227	0	442	0
	0	0	0	0	0	0	227	0	443	0
	0	0	0	0	0	0	227	0	444	0
	0	0	0	0	0	0	227	0	445	0
	0	0	0	0	0	0	228	0	446	0
	0	0	0	0	0	0	228	0	447	0
	0	0	0	0	0	0	229	0	448	0
	0	0	0	0	0	0	229	0	449	0
	0	0	0	0	0	0	229	0	450	0
	0	0	0	0	0	0	230	0	451	0
	0	0	0	0	0	0	231	0	452	0
	0	0	0	0	0	0	231	0	453	0
	0	0	0	0	0	0	232	0	454	0
	0	0	0	0	0	0	233	0	455	0
	0	0	0	0	0	0	234	0	456	0
	0	0	0	0	0	0	234	0	457	0
	0	0	0	0	0	0	235	0	458	0
	0	0	0	0	0	0	236	0	459	0
	0	0	0	0	0	0	237	0	460	0
	0	0	0	0	0	0	237	0	461	0
	0	0	0	0	0	0	238	0	462	0
	0	0	0	0	0	0	239	0	463	0
	0	0	0	0	0	0	240	0	464	0
	0	0	0	0	0	0	241	0	465	0
	0	0	0	0	0	0	241	0	466	0
	0	0	0	0	0	0	241	0	467	0
	0	0	0	0	0	0	241	0	468	0
	0	0	0	0	0	0	242	0	469	0
	0	0	0	0	0	0	243	0	470	0
	0	0	0	0	0	0	244	0	471	0
	0	0	0	0	0	0	245	0	472	0
	0	0	0	0	0	0	245	0	473	0
	0	0	0	0	0	0	246	0	474	0
	0	0	0	0	0	0	246	0	475	0
	0	0	0	0	0	0	246	0	476	0
	0	0	0	0	0	0	247	0	477	0
	0	0	0	0	0	0	248	0	478	0
	0	0	0	0	0	0	248	0	479	0
	0	0	0	0	0	0	249	0	480	0
	0	0	0	0	0	0	250	0	481	0
	0	0	0	0	0	0	251	0	482	0
	0	0	0	0	0	0	251	0	483	0
	0	0	0	0	0	0	251	0	484	0
	0	0	0	0	0	0	252	0	485	0
	0	0	0	0	0	0	252	0	486	0
	0	0	0	0	0	0	252	0	487	0
	0	0	0	0	0	0	253	0	488	0
	0	0	0	0	0	0	254	0	489	0
	0	0	0	0	0	0	254	0	490	0
	0	0	0	0	0	0	255	0	491	0
	0	0	0	0	0	0	255	0	492	0
	0	0	0	0	0	0	255	0	493	0
	0	0	0	0	0	0	256	0	494	0
	0	0	0	0	0	0	257	0	495	0
	0	0	0	0	0	0	257	0	496	0
	0	0	0	0	0	0	257	0	497	0
	0	0	0	0	0	0	258	0	498	0
	0	0	0	0	0	0	258	0	499	0
	0	0	0	0	0	0	258	0	500	0
	0	0	0	0	0	0	258	0	501	0
	0	0	0	0	0	0	259	0	502	0
	0	0	0	0	0	0	259	0	503	0
	0	0	0	0	0	0	260	0	504	0
	0	0	0	0	0	0	260	0	505	0
	0	0	0	0	0	0	261	0	506	0
	0	0	0	0	0	0	262	0	507	0
	0	0	0	0	0	0	262	0	508	0
	0	0	0	0	0	0	263	0	509	0
	0	0	0	0	0	0	264	0	510	0
	0	0	0	0	0	0	265	0	511	0
	0	0	0	0	0	0	266	0	512	0
	0	0	0	0	0	0	267	0	513	0
	0	0	0	0	0	0	268	0	514	0
	0	0	0	0	0	0	269	0	515	0
	0	0	0	0	0	0	270	0	516	0
	0	0	0	0	0	0	271	0	517	0
	0	0	0	0	0	0	271	0	518	0
	0	0	0	0	0	0	272	0	519	0
	0	0	0	0	0	0	273	0	520	0
	0	0	0	0	0	0	273	0	521	0
	0	0	0	0	0	0	274	0	522	0
	0	0	0	0	0	0	274	0	523	0
	0	0	0	0	0	0	275	0	524	0
	0	0	0	0	0	0	275	0	525	0
	0	0	0	0	0	0	276	0	526	0
	0	0	0	0	0	0	276	0	527	0
	0	0	0	0	0	0	276	0	528	0
	0	0	0	0	0	0	276	0	529	0
	0	0	0	0	0	0	276	0	530	0
	0	0	0	0	0	0	276	0	531	0
	0	0	0	0	0	0	276	0	532	0
	0	0	0	0	0	0	276	0	533	0
	0	0	0	0	0	0	276	0	534	0
	0	0	0	0	0	0	276	0	535	0
	0	0	0	0	0	0	277	0	536	0
	0	0	0	0	0	0	277	0	537	0
	0	0	0	0	0	0	278	0	538	0
	0	0	0	0	0	0	278	0	539	0
	0	0	0	0	0	0	278	0	540	0
	0	0	0	0	0	0	278	0	541	0
	0	0	0	0	0	0	279	0	542	0
	0	0	0	0	0	0	280	0	543	0
	0	0	0	0	0	0	280	0	544	0
	0	0	0	0	0	0	281	0	545	0
	0	0	0	0	0	0	282	0	546	0
	0	0	0	0	0	0	282	0	547	0
	0	0	0	0	0	0	283	0	548	0
	0	0	0	0	0	0	283	0	549	0
	0	0	0	0	0	0	284	0	550	0
	0	0	0	0	0	0	284	0	551	0
