# Supplementary material for: Towards social autonomous vehicles: Efficient collision avoidance scheme using Richardson’s arms race model
Source: PLoS One. 2017 Oct 17;12(10):e0186103. doi: 10.1371/journal.pone.0186103 (PMC5645089; doi:10.1371/journal.pone.0186103)
Supplement: S12 Text — (CSV) [file pone.0186103.s012.csv]

BehaviorSpace results (NetLogo 5.1.0)
AV_Social Agent-optimized_modified.nlogo
experiment_sonar ranage and safety distance 1_velocity 0.3-0.5
08/14/2017 12:38:07:495 +0500
min-pxcor	max-pxcor	min-pycor	max-pycor
-30	30	-20	20
[run number]	1	2	3	4	5	6	7	8	9	10
No_of_Red_AVs	40	40	40	40	40	40	40	40	40	40
max_acceleration	0.1	0.1	0.1	0.1	0.1	0.1	0.1	0.1	0.1	0.1
Sonar_Range	1	1	1	1	1	1	1	1	1	1
minimum-safety_distance	1	1	1	1	1	1	1	1	1	1
min_velocity	0.3	0.3	0.3	0.3	0.3	0.3	0.3	0.3	0.3	0.3
No_of_Black_AVs	40	40	40	40	40	40	40	40	40	40
Time_Window	10	10	10	10	10	10	10	10	10	10
deceleration	0.2	0.2	0.2	0.2	0.2	0.2	0.2	0.2	0.2	0.2
max_velocity	0.5	0.5	0.5	0.5	0.5	0.5	0.5	0.5	0.5	0.5
scenario	"AllSocialAVs"	"AllSocialAVs"	"AllSocialAVs"	"AllSocialAVs"	"AllSocialAVs"	"AllSocialAVs"	"AllSocialAVs"	"AllSocialAVs"	"AllSocialAVs"	"AllSocialAVs"
[reporter]	sum [no-of-collisions] of turtles	sum [no-of-collisions] of turtles	sum [no-of-collisions] of turtles	sum [no-of-collisions] of turtles	sum [no-of-collisions] of turtles	sum [no-of-collisions] of turtles	sum [no-of-collisions] of turtles	sum [no-of-collisions] of turtles	sum [no-of-collisions] of turtles	sum [no-of-collisions] of turtles
[final]	551	1	0	1	0	551	0	270	0	295
[min]	0	0	0	0	0	0	0	0	0	0
[max]	551	1	0	1	0	551	0	270	0	295
[mean]	275.5	0.8659420289855072	0	0.9945652173913043	0	275.5	0	133.7246376811594	0	148.03985507246378
[steps]	551	551	551	551	551	551	551	551	551	551
[all run data]	sum [no-of-collisions] of turtles	sum [no-of-collisions] of turtles	sum [no-of-collisions] of turtles	sum [no-of-collisions] of turtles	sum [no-of-collisions] of turtles	sum [no-of-collisions] of turtles	sum [no-of-collisions] of turtles	sum [no-of-collisions] of turtles	sum [no-of-collisions] of turtles	sum [no-of-collisions] of turtles
	0	0	0	0	0	0	0	0	0	0
	1	0	0	0	0	1	0	1	0	0
	2	0	0	0	0	2	0	1	0	0
	3	0	0	1	0	3	0	1	0	1
	4	0	0	1	0	4	0	2	0	1
	5	0	0	1	0	5	0	2	0	1
	6	0	0	1	0	6	0	2	0	2
	7	0	0	1	0	7	0	2	0	3
	8	0	0	1	0	8	0	3	0	4
	9	0	0	1	0	9	0	3	0	4
	10	0	0	1	0	10	0	3	0	5
	11	0	0	1	0	11	0	3	0	6
	12	0	0	1	0	12	0	3	0	7
	13	0	0	1	0	13	0	3	0	8
	14	0	0	1	0	14	0	4	0	8
	15	0	0	1	0	15	0	4	0	8
	16	0	0	1	0	16	0	4	0	9
	17	0	0	1	0	17	0	5	0	10
	18	0	0	1	0	18	0	6	0	11
	19	0	0	1	0	19	0	6	0	12
	20	0	0	1	0	20	0	7	0	12
	21	0	0	1	0	21	0	7	0	12
	22	0	0	1	0	22	0	8	0	13
	23	0	0	1	0	23	0	8	0	14
	24	0	0	1	0	24	0	9	0	15
	25	0	0	1	0	25	0	10	0	16
	26	0	0	1	0	26	0	11	0	17
	27	0	0	1	0	27	0	12	0	18
	28	0	0	1	0	28	0	13	0	18
	29	0	0	1	0	29	0	13	0	19
	30	0	0	1	0	30	0	13	0	20
	31	0	0	1	0	31	0	14	0	20
	32	0	0	1	0	32	0	15	0	21
	33	0	0	1	0	33	0	16	0	21
	34	0	0	1	0	34	0	16	0	21
	35	0	0	1	0	35	0	17	0	21
	36	0	0	1	0	36	0	17	0	22
	37	0	0	1	0	37	0	18	0	23
	38	0	0	1	0	38	0	18	0	23
	39	0	0	1	0	39	0	19	0	24
	40	0	0	1	0	40	0	20	0	25
	41	0	0	1	0	41	0	20	0	26
	42	0	0	1	0	42	0	21	0	26
	43	0	0	1	0	43	0	22	0	27
	44	0	0	1	0	44	0	22	0	27
	45	0	0	1	0	45	0	23	0	28
	46	0	0	1	0	46	0	24	0	29
	47	0	0	1	0	47	0	25	0	29
	48	0	0	1	0	48	0	26	0	29
	49	0	0	1	0	49	0	26	0	30
	50	0	0	1	0	50	0	26	0	31
	51	0	0	1	0	51	0	26	0	31
	52	0	0	1	0	52	0	27	0	31
	53	0	0	1	0	53	0	28	0	32
	54	0	0	1	0	54	0	29	0	32
	55	0	0	1	0	55	0	29	0	33
	56	0	0	1	0	56	0	30	0	33
	57	0	0	1	0	57	0	30	0	34
	58	0	0	1	0	58	0	30	0	34
	59	0	0	1	0	59	0	31	0	35
	60	0	0	1	0	60	0	32	0	35
	61	0	0	1	0	61	0	32	0	36
	62	0	0	1	0	62	0	33	0	36
	63	0	0	1	0	63	0	34	0	36
	64	0	0	1	0	64	0	35	0	37
	65	0	0	1	0	65	0	36	0	38
	66	0	0	1	0	66	0	36	0	38
	67	0	0	1	0	67	0	36	0	39
	68	0	0	1	0	68	0	36	0	39
	69	0	0	1	0	69	0	37	0	39
	70	0	0	1	0	70	0	38	0	40
	71	0	0	1	0	71	0	38	0	40
	72	0	0	1	0	72	0	38	0	40
	73	0	0	1	0	73	0	39	0	40
	74	1	0	1	0	74	0	40	0	40
	75	1	0	1	0	75	0	41	0	41
	76	1	0	1	0	76	0	42	0	41
	77	1	0	1	0	77	0	42	0	41
	78	1	0	1	0	78	0	42	0	42
	79	1	0	1	0	79	0	42	0	42
	80	1	0	1	0	80	0	43	0	42
	81	1	0	1	0	81	0	43	0	42
	82	1	0	1	0	82	0	43	0	42
	83	1	0	1	0	83	0	44	0	42
	84	1	0	1	0	84	0	44	0	43
	85	1	0	1	0	85	0	45	0	43
	86	1	0	1	0	86	0	45	0	43
	87	1	0	1	0	87	0	46	0	44
	88	1	0	1	0	88	0	46	0	45
	89	1	0	1	0	89	0	46	0	46
	90	1	0	1	0	90	0	46	0	46
	91	1	0	1	0	91	0	46	0	47
	92	1	0	1	0	92	0	46	0	48
	93	1	0	1	0	93	0	46	0	49
	94	1	0	1	0	94	0	47	0	49
	95	1	0	1	0	95	0	48	0	49
	96	1	0	1	0	96	0	48	0	50
	97	1	0	1	0	97	0	49	0	50
	98	1	0	1	0	98	0	50	0	50
	99	1	0	1	0	99	0	50	0	50
	100	1	0	1	0	100	0	50	0	50
	101	1	0	1	0	101	0	51	0	50
	102	1	0	1	0	102	0	52	0	51
	103	1	0	1	0	103	0	53	0	52
	104	1	0	1	0	104	0	53	0	53
	105	1	0	1	0	105	0	53	0	53
	106	1	0	1	0	106	0	53	0	55
	107	1	0	1	0	107	0	53	0	56
	108	1	0	1	0	108	0	53	0	56
	109	1	0	1	0	109	0	54	0	56
	110	1	0	1	0	110	0	54	0	57
	111	1	0	1	0	111	0	54	0	57
	112	1	0	1	0	112	0	55	0	58
	113	1	0	1	0	113	0	56	0	58
	114	1	0	1	0	114	0	56	0	58
	115	1	0	1	0	115	0	57	0	59
	116	1	0	1	0	116	0	58	0	59
	117	1	0	1	0	117	0	59	0	60
	118	1	0	1	0	118	0	59	0	60
	119	1	0	1	0	119	0	59	0	60
	120	1	0	1	0	120	0	59	0	60
	121	1	0	1	0	121	0	60	0	60
	122	1	0	1	0	122	0	60	0	60
	123	1	0	1	0	123	0	60	0	60
	124	1	0	1	0	124	0	61	0	61
	125	1	0	1	0	125	0	62	0	62
	126	1	0	1	0	126	0	62	0	63
	127	1	0	1	0	127	0	62	0	64
	128	1	0	1	0	128	0	62	0	65
	129	1	0	1	0	129	0	63	0	66
	130	1	0	1	0	130	0	63	0	67
	131	1	0	1	0	131	0	63	0	68
	132	1	0	1	0	132	0	64	0	68
	133	1	0	1	0	133	0	65	0	69
	134	1	0	1	0	134	0	66	0	69
	135	1	0	1	0	135	0	66	0	69
	136	1	0	1	0	136	0	67	0	70
	137	1	0	1	0	137	0	68	0	70
	138	1	0	1	0	138	0	68	0	70
	139	1	0	1	0	139	0	69	0	71
	140	1	0	1	0	140	0	69	0	71
	141	1	0	1	0	141	0	69	0	71
	142	1	0	1	0	142	0	69	0	71
	143	1	0	1	0	143	0	69	0	71
	144	1	0	1	0	144	0	69	0	71
	145	1	0	1	0	145	0	69	0	72
	146	1	0	1	0	146	0	69	0	73
	147	1	0	1	0	147	0	69	0	74
	148	1	0	1	0	148	0	69	0	74
	149	1	0	1	0	149	0	69	0	75
	150	1	0	1	0	150	0	69	0	75
	151	1	0	1	0	151	0	69	0	76
	152	1	0	1	0	152	0	69	0	76
	153	1	0	1	0	153	0	69	0	77
	154	1	0	1	0	154	0	69	0	77
	155	1	0	1	0	155	0	70	0	78
	156	1	0	1	0	156	0	71	0	79
	157	1	0	1	0	157	0	72	0	79
	158	1	0	1	0	158	0	72	0	80
	159	1	0	1	0	159	0	73	0	80
	160	1	0	1	0	160	0	74	0	80
	161	1	0	1	0	161	0	75	0	80
	162	1	0	1	0	162	0	76	0	81
	163	1	0	1	0	163	0	77	0	82
	164	1	0	1	0	164	0	77	0	82
	165	1	0	1	0	165	0	77	0	83
	166	1	0	1	0	166	0	77	0	83
	167	1	0	1	0	167	0	78	0	83
	168	1	0	1	0	168	0	79	0	83
	169	1	0	1	0	169	0	80	0	83
	170	1	0	1	0	170	0	81	0	83
	171	1	0	1	0	171	0	82	0	84
	172	1	0	1	0	172	0	83	0	85
	173	1	0	1	0	173	0	84	0	86
	174	1	0	1	0	174	0	85	0	87
	175	1	0	1	0	175	0	86	0	88
	176	1	0	1	0	176	0	87	0	88
	177	1	0	1	0	177	0	87	0	89
	178	1	0	1	0	178	0	87	0	90
	179	1	0	1	0	179	0	88	0	91
	180	1	0	1	0	180	0	88	0	91
	181	1	0	1	0	181	0	88	0	91
	182	1	0	1	0	182	0	88	0	91
	183	1	0	1	0	183	0	89	0	92
	184	1	0	1	0	184	0	90	0	93
	185	1	0	1	0	185	0	91	0	94
	186	1	0	1	0	186	0	91	0	94
	187	1	0	1	0	187	0	92	0	94
	188	1	0	1	0	188	0	93	0	95
	189	1	0	1	0	189	0	94	0	96
	190	1	0	1	0	190	0	94	0	97
	191	1	0	1	0	191	0	94	0	98
	192	1	0	1	0	192	0	95	0	99
	193	1	0	1	0	193	0	95	0	99
	194	1	0	1	0	194	0	95	0	99
	195	1	0	1	0	195	0	96	0	99
	196	1	0	1	0	196	0	96	0	100
	197	1	0	1	0	197	0	97	0	100
	198	1	0	1	0	198	0	97	0	101
	199	1	0	1	0	199	0	97	0	101
	200	1	0	1	0	200	0	97	0	102
	201	1	0	1	0	201	0	97	0	103
	202	1	0	1	0	202	0	98	0	104
	203	1	0	1	0	203	0	99	0	105
	204	1	0	1	0	204	0	99	0	105
	205	1	0	1	0	205	0	99	0	106
	206	1	0	1	0	206	0	99	0	107
	207	1	0	1	0	207	0	99	0	108
	208	1	0	1	0	208	0	99	0	109
	209	1	0	1	0	209	0	99	0	110
	210	1	0	1	0	210	0	99	0	111
	211	1	0	1	0	211	0	100	0	111
	212	1	0	1	0	212	0	101	0	112
	213	1	0	1	0	213	0	101	0	113
	214	1	0	1	0	214	0	101	0	114
	215	1	0	1	0	215	0	102	0	114
	216	1	0	1	0	216	0	103	0	115
	217	1	0	1	0	217	0	104	0	116
	218	1	0	1	0	218	0	104	0	116
	219	1	0	1	0	219	0	105	0	117
	220	1	0	1	0	220	0	105	0	117
	221	1	0	1	0	221	0	106	0	118
	222	1	0	1	0	222	0	106	0	119
	223	1	0	1	0	223	0	107	0	119
	224	1	0	1	0	224	0	108	0	120
	225	1	0	1	0	225	0	109	0	121
	226	1	0	1	0	226	0	109	0	121
	227	1	0	1	0	227	0	110	0	122
	228	1	0	1	0	228	0	110	0	123
	229	1	0	1	0	229	0	111	0	123
	230	1	0	1	0	230	0	112	0	123
	231	1	0	1	0	231	0	113	0	124
	232	1	0	1	0	232	0	114	0	125
	233	1	0	1	0	233	0	115	0	126
	234	1	0	1	0	234	0	115	0	126
	235	1	0	1	0	235	0	116	0	126
	236	1	0	1	0	236	0	116	0	126
	237	1	0	1	0	237	0	117	0	127
	238	1	0	1	0	238	0	117	0	127
	239	1	0	1	0	239	0	117	0	127
	240	1	0	1	0	240	0	117	0	127
	241	1	0	1	0	241	0	118	0	127
	242	1	0	1	0	242	0	118	0	127
	243	1	0	1	0	243	0	119	0	128
	244	1	0	1	0	244	0	120	0	129
	245	1	0	1	0	245	0	121	0	130
	246	1	0	1	0	246	0	122	0	130
	247	1	0	1	0	247	0	122	0	131
	248	1	0	1	0	248	0	122	0	131
	249	1	0	1	0	249	0	122	0	132
	250	1	0	1	0	250	0	122	0	132
	251	1	0	1	0	251	0	123	0	132
	252	1	0	1	0	252	0	123	0	133
	253	1	0	1	0	253	0	123	0	134
	254	1	0	1	0	254	0	123	0	135
	255	1	0	1	0	255	0	123	0	135
	256	1	0	1	0	256	0	124	0	136
	257	1	0	1	0	257	0	124	0	137
	258	1	0	1	0	258	0	124	0	138
	259	1	0	1	0	259	0	124	0	138
	260	1	0	1	0	260	0	124	0	139
	261	1	0	1	0	261	0	124	0	140
	262	1	0	1	0	262	0	124	0	141
	263	1	0	1	0	263	0	124	0	142
	264	1	0	1	0	264	0	124	0	143
	265	1	0	1	0	265	0	125	0	144
	266	1	0	1	0	266	0	126	0	145
	267	1	0	1	0	267	0	126	0	146
	268	1	0	1	0	268	0	126	0	146
	269	1	0	1	0	269	0	127	0	147
	270	1	0	1	0	270	0	127	0	147
	271	1	0	1	0	271	0	128	0	148
	272	1	0	1	0	272	0	128	0	149
	273	1	0	1	0	273	0	129	0	150
	274	1	0	1	0	274	0	130	0	151
	275	1	0	1	0	275	0	131	0	151
	276	1	0	1	0	276	0	132	0	151
	277	1	0	1	0	277	0	133	0	151
	278	1	0	1	0	278	0	134	0	152
	279	1	0	1	0	279	0	135	0	153
	280	1	0	1	0	280	0	136	0	153
	281	1	0	1	0	281	0	137	0	153
	282	1	0	1	0	282	0	138	0	154
	283	1	0	1	0	283	0	138	0	155
	284	1	0	1	0	284	0	139	0	155
	285	1	0	1	0	285	0	140	0	156
	286	1	0	1	0	286	0	140	0	157
	287	1	0	1	0	287	0	140	0	157
	288	1	0	1	0	288	0	141	0	158
	289	1	0	1	0	289	0	142	0	159
	290	1	0	1	0	290	0	142	0	160
	291	1	0	1	0	291	0	142	0	160
	292	1	0	1	0	292	0	142	0	161
	293	1	0	1	0	293	0	142	0	161
	294	1	0	1	0	294	0	143	0	161
	295	1	0	1	0	295	0	143	0	162
	296	1	0	1	0	296	0	144	0	163
	297	1	0	1	0	297	0	144	0	163
	298	1	0	1	0	298	0	144	0	163
	299	1	0	1	0	299	0	144	0	163
	300	1	0	1	0	300	0	145	0	163
	301	1	0	1	0	301	0	145	0	163
	302	1	0	1	0	302	0	145	0	163
	303	1	0	1	0	303	0	146	0	164
	304	1	0	1	0	304	0	146	0	165
	305	1	0	1	0	305	0	146	0	165
	306	1	0	1	0	306	0	146	0	166
	307	1	0	1	0	307	0	146	0	167
	308	1	0	1	0	308	0	147	0	168
	309	1	0	1	0	309	0	148	0	169
	310	1	0	1	0	310	0	148	0	170
	311	1	0	1	0	311	0	149	0	170
	312	1	0	1	0	312	0	150	0	171
	313	1	0	1	0	313	0	150	0	172
	314	1	0	1	0	314	0	151	0	173
	315	1	0	1	0	315	0	151	0	173
	316	1	0	1	0	316	0	152	0	174
	317	1	0	1	0	317	0	153	0	174
	318	1	0	1	0	318	0	154	0	174
	319	1	0	1	0	319	0	155	0	174
	320	1	0	1	0	320	0	156	0	175
	321	1	0	1	0	321	0	156	0	176
	322	1	0	1	0	322	0	157	0	176
	323	1	0	1	0	323	0	158	0	177
	324	1	0	1	0	324	0	158	0	178
	325	1	0	1	0	325	0	158	0	179
	326	1	0	1	0	326	0	158	0	179
	327	1	0	1	0	327	0	159	0	179
	328	1	0	1	0	328	0	159	0	180
	329	1	0	1	0	329	0	159	0	180
	330	1	0	1	0	330	0	160	0	180
	331	1	0	1	0	331	0	160	0	180
	332	1	0	1	0	332	0	160	0	180
	333	1	0	1	0	333	0	161	0	181
	334	1	0	1	0	334	0	161	0	181
	335	1	0	1	0	335	0	161	0	181
	336	1	0	1	0	336	0	161	0	182
	337	1	0	1	0	337	0	161	0	182
	338	1	0	1	0	338	0	162	0	183
	339	1	0	1	0	339	0	163	0	183
	340	1	0	1	0	340	0	163	0	183
	341	1	0	1	0	341	0	164	0	184
	342	1	0	1	0	342	0	164	0	184
	343	1	0	1	0	343	0	164	0	184
	344	1	0	1	0	344	0	165	0	185
	345	1	0	1	0	345	0	165	0	185
	346	1	0	1	0	346	0	165	0	185
	347	1	0	1	0	347	0	166	0	186
	348	1	0	1	0	348	0	166	0	187
	349	1	0	1	0	349	0	166	0	188
	350	1	0	1	0	350	0	167	0	188
	351	1	0	1	0	351	0	168	0	188
	352	1	0	1	0	352	0	169	0	188
	353	1	0	1	0	353	0	170	0	189
	354	1	0	1	0	354	0	171	0	190
	355	1	0	1	0	355	0	171	0	191
	356	1	0	1	0	356	0	171	0	191
	357	1	0	1	0	357	0	171	0	192
	358	1	0	1	0	358	0	172	0	193
	359	1	0	1	0	359	0	173	0	193
	360	1	0	1	0	360	0	174	0	193
	361	1	0	1	0	361	0	174	0	194
	362	1	0	1	0	362	0	174	0	195
	363	1	0	1	0	363	0	174	0	196
	364	1	0	1	0	364	0	174	0	197
	365	1	0	1	0	365	0	175	0	198
	366	1	0	1	0	366	0	175	0	199
	367	1	0	1	0	367	0	176	0	200
	368	1	0	1	0	368	0	177	0	201
	369	1	0	1	0	369	0	177	0	201
	370	1	0	1	0	370	0	178	0	201
	371	1	0	1	0	371	0	178	0	201
	372	1	0	1	0	372	0	179	0	201
	373	1	0	1	0	373	0	179	0	202
	374	1	0	1	0	374	0	179	0	203
	375	1	0	1	0	375	0	180	0	204
	376	1	0	1	0	376	0	181	0	205
	377	1	0	1	0	377	0	181	0	205
	378	1	0	1	0	378	0	182	0	206
	379	1	0	1	0	379	0	182	0	207
	380	1	0	1	0	380	0	182	0	207
	381	1	0	1	0	381	0	183	0	208
	382	1	0	1	0	382	0	184	0	209
	383	1	0	1	0	383	0	185	0	210
	384	1	0	1	0	384	0	186	0	211
	385	1	0	1	0	385	0	187	0	211
	386	1	0	1	0	386	0	187	0	211
	387	1	0	1	0	387	0	187	0	212
	388	1	0	1	0	388	0	188	0	212
	389	1	0	1	0	389	0	188	0	212
	390	1	0	1	0	390	0	189	0	212
	391	1	0	1	0	391	0	189	0	212
	392	1	0	1	0	392	0	190	0	212
	393	1	0	1	0	393	0	190	0	212
	394	1	0	1	0	394	0	190	0	212
	395	1	0	1	0	395	0	190	0	213
	396	1	0	1	0	396	0	191	0	214
	397	1	0	1	0	397	0	192	0	215
	398	1	0	1	0	398	0	192	0	216
	399	1	0	1	0	399	0	192	0	217
	400	1	0	1	0	400	0	192	0	218
	401	1	0	1	0	401	0	193	0	219
	402	1	0	1	0	402	0	194	0	219
	403	1	0	1	0	403	0	195	0	219
	404	1	0	1	0	404	0	196	0	219
	405	1	0	1	0	405	0	197	0	219
	406	1	0	1	0	406	0	197	0	219
	407	1	0	1	0	407	0	198	0	220
	408	1	0	1	0	408	0	199	0	220
	409	1	0	1	0	409	0	199	0	221
	410	1	0	1	0	410	0	200	0	221
	411	1	0	1	0	411	0	201	0	222
	412	1	0	1	0	412	0	201	0	222
	413	1	0	1	0	413	0	201	0	222
	414	1	0	1	0	414	0	201	0	223
	415	1	0	1	0	415	0	202	0	223
	416	1	0	1	0	416	0	202	0	223
	417	1	0	1	0	417	0	203	0	224
	418	1	0	1	0	418	0	204	0	224
	419	1	0	1	0	419	0	204	0	225
	420	1	0	1	0	420	0	205	0	225
	421	1	0	1	0	421	0	205	0	226
	422	1	0	1	0	422	0	205	0	226
	423	1	0	1	0	423	0	205	0	226
	424	1	0	1	0	424	0	206	0	227
	425	1	0	1	0	425	0	206	0	228
	426	1	0	1	0	426	0	206	0	229
	427	1	0	1	0	427	0	207	0	230
	428	1	0	1	0	428	0	208	0	231
	429	1	0	1	0	429	0	209	0	232
	430	1	0	1	0	430	0	209	0	232
	431	1	0	1	0	431	0	210	0	232
	432	1	0	1	0	432	0	211	0	232
	433	1	0	1	0	433	0	211	0	232
	434	1	0	1	0	434	0	212	0	233
	435	1	0	1	0	435	0	212	0	234
	436	1	0	1	0	436	0	212	0	234
	437	1	0	1	0	437	0	213	0	235
	438	1	0	1	0	438	0	214	0	236
	439	1	0	1	0	439	0	215	0	237
	440	1	0	1	0	440	0	216	0	238
	441	1	0	1	0	441	0	217	0	239
	442	1	0	1	0	442	0	218	0	240
	443	1	0	1	0	443	0	219	0	241
	444	1	0	1	0	444	0	220	0	242
	445	1	0	1	0	445	0	221	0	242
	446	1	0	1	0	446	0	221	0	242
	447	1	0	1	0	447	0	221	0	242
	448	1	0	1	0	448	0	222	0	242
	449	1	0	1	0	449	0	223	0	242
	450	1	0	1	0	450	0	223	0	243
	451	1	0	1	0	451	0	223	0	244
	452	1	0	1	0	452	0	223	0	244
	453	1	0	1	0	453	0	223	0	244
	454	1	0	1	0	454	0	224	0	245
	455	1	0	1	0	455	0	224	0	246
	456	1	0	1	0	456	0	224	0	247
	457	1	0	1	0	457	0	225	0	248
	458	1	0	1	0	458	0	225	0	248
	459	1	0	1	0	459	0	225	0	248
	460	1	0	1	0	460	0	225	0	248
	461	1	0	1	0	461	0	225	0	249
	462	1	0	1	0	462	0	226	0	250
	463	1	0	1	0	463	0	227	0	251
	464	1	0	1	0	464	0	227	0	252
	465	1	0	1	0	465	0	228	0	253
	466	1	0	1	0	466	0	228	0	253
	467	1	0	1	0	467	0	228	0	254
	468	1	0	1	0	468	0	228	0	254
	469	1	0	1	0	469	0	228	0	255
	470	1	0	1	0	470	0	228	0	255
	471	1	0	1	0	471	0	228	0	255
	472	1	0	1	0	472	0	228	0	256
	473	1	0	1	0	473	0	229	0	257
	474	1	0	1	0	474	0	230	0	257
	475	1	0	1	0	475	0	230	0	258
	476	1	0	1	0	476	0	231	0	258
	477	1	0	1	0	477	0	231	0	258
	478	1	0	1	0	478	0	232	0	258
	479	1	0	1	0	479	0	232	0	259
	480	1	0	1	0	480	0	232	0	259
	481	1	0	1	0	481	0	233	0	259
	482	1	0	1	0	482	0	234	0	260
	483	1	0	1	0	483	0	235	0	261
	484	1	0	1	0	484	0	235	0	262
	485	1	0	1	0	485	0	236	0	262
	486	1	0	1	0	486	0	237	0	262
	487	1	0	1	0	487	0	238	0	262
	488	1	0	1	0	488	0	239	0	262
	489	1	0	1	0	489	0	240	0	262
	490	1	0	1	0	490	0	240	0	262
	491	1	0	1	0	491	0	240	0	263
	492	1	0	1	0	492	0	241	0	264
	493	1	0	1	0	493	0	241	0	265
	494	1	0	1	0	494	0	241	0	266
	495	1	0	1	0	495	0	241	0	267
	496	1	0	1	0	496	0	241	0	267
	497	1	0	1	0	497	0	242	0	268
	498	1	0	1	0	498	0	242	0	268
	499	1	0	1	0	499	0	242	0	269
	500	1	0	1	0	500	0	243	0	270
	501	1	0	1	0	501	0	243	0	270
	502	1	0	1	0	502	0	244	0	270
	503	1	0	1	0	503	0	244	0	271
	504	1	0	1	0	504	0	244	0	272
	505	1	0	1	0	505	0	244	0	272
	506	1	0	1	0	506	0	244	0	273
	507	1	0	1	0	507	0	244	0	273
	508	1	0	1	0	508	0	244	0	274
	509	1	0	1	0	509	0	244	0	275
	510	1	0	1	0	510	0	245	0	276
	511	1	0	1	0	511	0	246	0	277
	512	1	0	1	0	512	0	246	0	278
	513	1	0	1	0	513	0	247	0	279
	514	1	0	1	0	514	0	248	0	279
	515	1	0	1	0	515	0	249	0	279
	516	1	0	1	0	516	0	249	0	279
	517	1	0	1	0	517	0	250	0	280
	518	1	0	1	0	518	0	251	0	280
	519	1	0	1	0	519	0	251	0	281
	520	1	0	1	0	520	0	252	0	282
	521	1	0	1	0	521	0	253	0	283
	522	1	0	1	0	522	0	253	0	284
	523	1	0	1	0	523	0	253	0	285
	524	1	0	1	0	524	0	254	0	286
	525	1	0	1	0	525	0	255	0	286
	526	1	0	1	0	526	0	256	0	287
	527	1	0	1	0	527	0	256	0	288
	528	1	0	1	0	528	0	256	0	288
	529	1	0	1	0	529	0	256	0	288
	530	1	0	1	0	530	0	257	0	288
	531	1	0	1	0	531	0	258	0	288
	532	1	0	1	0	532	0	258	0	288
	533	1	0	1	0	533	0	259	0	288
	534	1	0	1	0	534	0	260	0	288
	535	1	0	1	0	535	0	261	0	288
	536	1	0	1	0	536	0	261	0	288
	537	1	0	1	0	537	0	261	0	288
	538	1	0	1	0	538	0	262	0	288
	539	1	0	1	0	539	0	263	0	289
	540	1	0	1	0	540	0	264	0	290
	541	1	0	1	0	541	0	264	0	290
	542	1	0	1	0	542	0	265	0	290
	543	1	0	1	0	543	0	265	0	291
	544	1	0	1	0	544	0	266	0	292
	545	1	0	1	0	545	0	267	0	292
	546	1	0	1	0	546	0	267	0	293
	547	1	0	1	0	547	0	268	0	293
	548	1	0	1	0	548	0	269	0	293
	549	1	0	1	0	549	0	269	0	294
	550	1	0	1	0	550	0	270	0	295
	551	1	0	1	0	551	0	270	0	295
