# Supplementary material for: Towards social autonomous vehicles: Efficient collision avoidance scheme using Richardson’s arms race model
Source: PLoS One. 2017 Oct 17;12(10):e0186103. doi: 10.1371/journal.pone.0186103 (PMC5645089; doi:10.1371/journal.pone.0186103)
Supplement: S13 Text — (CSV) [file pone.0186103.s013.csv]

BehaviorSpace results (NetLogo 5.1.0)
AV_Social Agent-optimized_modified.nlogo
experiment_sonar ranage and safety distance 2_velocity 0.1-0.4
08/14/2017 13:05:28:452 +0500
min-pxcor	max-pxcor	min-pycor	max-pycor
-30	30	-20	20
[run number]	1	2	3	4	5	6	7	8	9	10
No_of_Red_AVs	40	40	40	40	40	40	40	40	40	40
max_acceleration	0.1	0.1	0.1	0.1	0.1	0.1	0.1	0.1	0.1	0.1
Sonar_Range	2	2	2	2	2	2	2	2	2	2
minimum-safety_distance	2	2	2	2	2	2	2	2	2	2
min_velocity	0.1	0.1	0.1	0.1	0.1	0.1	0.1	0.1	0.1	0.1
No_of_Black_AVs	40	40	40	40	40	40	40	40	40	40
Time_Window	10	10	10	10	10	10	10	10	10	10
deceleration	0.2	0.2	0.2	0.2	0.2	0.2	0.2	0.2	0.2	0.2
max_velocity	0.4	0.4	0.4	0.4	0.4	0.4	0.4	0.4	0.4	0.4
scenario	"AllSocialAVs"	"AllSocialAVs"	"AllSocialAVs"	"AllSocialAVs"	"AllSocialAVs"	"AllSocialAVs"	"AllSocialAVs"	"AllSocialAVs"	"AllSocialAVs"	"AllSocialAVs"
[reporter]	sum [no-of-collisions] of turtles	sum [no-of-collisions] of turtles	sum [no-of-collisions] of turtles	sum [no-of-collisions] of turtles	sum [no-of-collisions] of turtles	sum [no-of-collisions] of turtles	sum [no-of-collisions] of turtles	sum [no-of-collisions] of turtles	sum [no-of-collisions] of turtles	sum [no-of-collisions] of turtles
[final]	0	0	0	0	0	0	0	0	0	821
[min]	0	0	0	0	0	0	0	0	0	0
[max]	0	0	0	0	0	0	0	0	0	821
[mean]	0	0	0	0	0	0	0	0	0	405.1521739130435
[steps]	551	551	551	551	551	551	551	551	551	551
[all run data]	sum [no-of-collisions] of turtles	sum [no-of-collisions] of turtles	sum [no-of-collisions] of turtles	sum [no-of-collisions] of turtles	sum [no-of-collisions] of turtles	sum [no-of-collisions] of turtles	sum [no-of-collisions] of turtles	sum [no-of-collisions] of turtles	sum [no-of-collisions] of turtles	sum [no-of-collisions] of turtles
	0	0	0	0	0	0	0	0	0	0
	0	0	0	0	0	0	0	0	0	2
	0	0	0	0	0	0	0	0	0	4
	0	0	0	0	0	0	0	0	0	6
	0	0	0	0	0	0	0	0	0	8
	0	0	0	0	0	0	0	0	0	9
	0	0	0	0	0	0	0	0	0	11
	0	0	0	0	0	0	0	0	0	12
	0	0	0	0	0	0	0	0	0	13
	0	0	0	0	0	0	0	0	0	15
	0	0	0	0	0	0	0	0	0	16
	0	0	0	0	0	0	0	0	0	17
	0	0	0	0	0	0	0	0	0	19
	0	0	0	0	0	0	0	0	0	21
	0	0	0	0	0	0	0	0	0	23
	0	0	0	0	0	0	0	0	0	25
	0	0	0	0	0	0	0	0	0	26
	0	0	0	0	0	0	0	0	0	28
	0	0	0	0	0	0	0	0	0	29
	0	0	0	0	0	0	0	0	0	30
	0	0	0	0	0	0	0	0	0	32
	0	0	0	0	0	0	0	0	0	33
	0	0	0	0	0	0	0	0	0	34
	0	0	0	0	0	0	0	0	0	36
	0	0	0	0	0	0	0	0	0	38
	0	0	0	0	0	0	0	0	0	39
	0	0	0	0	0	0	0	0	0	40
	0	0	0	0	0	0	0	0	0	41
	0	0	0	0	0	0	0	0	0	43
	0	0	0	0	0	0	0	0	0	45
	0	0	0	0	0	0	0	0	0	46
	0	0	0	0	0	0	0	0	0	47
	0	0	0	0	0	0	0	0	0	48
	0	0	0	0	0	0	0	0	0	49
	0	0	0	0	0	0	0	0	0	50
	0	0	0	0	0	0	0	0	0	51
	0	0	0	0	0	0	0	0	0	52
	0	0	0	0	0	0	0	0	0	54
	0	0	0	0	0	0	0	0	0	56
	0	0	0	0	0	0	0	0	0	57
	0	0	0	0	0	0	0	0	0	59
	0	0	0	0	0	0	0	0	0	61
	0	0	0	0	0	0	0	0	0	63
	0	0	0	0	0	0	0	0	0	65
	0	0	0	0	0	0	0	0	0	66
	0	0	0	0	0	0	0	0	0	67
	0	0	0	0	0	0	0	0	0	69
	0	0	0	0	0	0	0	0	0	70
	0	0	0	0	0	0	0	0	0	72
	0	0	0	0	0	0	0	0	0	73
	0	0	0	0	0	0	0	0	0	74
	0	0	0	0	0	0	0	0	0	75
	0	0	0	0	0	0	0	0	0	77
	0	0	0	0	0	0	0	0	0	78
	0	0	0	0	0	0	0	0	0	79
	0	0	0	0	0	0	0	0	0	80
	0	0	0	0	0	0	0	0	0	82
	0	0	0	0	0	0	0	0	0	83
	0	0	0	0	0	0	0	0	0	84
	0	0	0	0	0	0	0	0	0	86
	0	0	0	0	0	0	0	0	0	88
	0	0	0	0	0	0	0	0	0	89
	0	0	0	0	0	0	0	0	0	90
	0	0	0	0	0	0	0	0	0	91
	0	0	0	0	0	0	0	0	0	93
	0	0	0	0	0	0	0	0	0	94
	0	0	0	0	0	0	0	0	0	95
	0	0	0	0	0	0	0	0	0	96
	0	0	0	0	0	0	0	0	0	97
	0	0	0	0	0	0	0	0	0	99
	0	0	0	0	0	0	0	0	0	100
	0	0	0	0	0	0	0	0	0	102
	0	0	0	0	0	0	0	0	0	104
	0	0	0	0	0	0	0	0	0	105
	0	0	0	0	0	0	0	0	0	107
	0	0	0	0	0	0	0	0	0	109
	0	0	0	0	0	0	0	0	0	110
	0	0	0	0	0	0	0	0	0	111
	0	0	0	0	0	0	0	0	0	112
	0	0	0	0	0	0	0	0	0	114
	0	0	0	0	0	0	0	0	0	115
	0	0	0	0	0	0	0	0	0	116
	0	0	0	0	0	0	0	0	0	117
	0	0	0	0	0	0	0	0	0	118
	0	0	0	0	0	0	0	0	0	119
	0	0	0	0	0	0	0	0	0	120
	0	0	0	0	0	0	0	0	0	121
	0	0	0	0	0	0	0	0	0	123
	0	0	0	0	0	0	0	0	0	125
	0	0	0	0	0	0	0	0	0	127
	0	0	0	0	0	0	0	0	0	129
	0	0	0	0	0	0	0	0	0	131
	0	0	0	0	0	0	0	0	0	132
	0	0	0	0	0	0	0	0	0	134
	0	0	0	0	0	0	0	0	0	136
	0	0	0	0	0	0	0	0	0	138
	0	0	0	0	0	0	0	0	0	140
	0	0	0	0	0	0	0	0	0	141
	0	0	0	0	0	0	0	0	0	143
	0	0	0	0	0	0	0	0	0	144
	0	0	0	0	0	0	0	0	0	145
	0	0	0	0	0	0	0	0	0	146
	0	0	0	0	0	0	0	0	0	147
	0	0	0	0	0	0	0	0	0	149
	0	0	0	0	0	0	0	0	0	151
	0	0	0	0	0	0	0	0	0	152
	0	0	0	0	0	0	0	0	0	154
	0	0	0	0	0	0	0	0	0	155
	0	0	0	0	0	0	0	0	0	157
	0	0	0	0	0	0	0	0	0	158
	0	0	0	0	0	0	0	0	0	160
	0	0	0	0	0	0	0	0	0	162
	0	0	0	0	0	0	0	0	0	164
	0	0	0	0	0	0	0	0	0	166
	0	0	0	0	0	0	0	0	0	168
	0	0	0	0	0	0	0	0	0	169
	0	0	0	0	0	0	0	0	0	170
	0	0	0	0	0	0	0	0	0	171
	0	0	0	0	0	0	0	0	0	173
	0	0	0	0	0	0	0	0	0	175
	0	0	0	0	0	0	0	0	0	177
	0	0	0	0	0	0	0	0	0	179
	0	0	0	0	0	0	0	0	0	181
	0	0	0	0	0	0	0	0	0	182
	0	0	0	0	0	0	0	0	0	183
	0	0	0	0	0	0	0	0	0	184
	0	0	0	0	0	0	0	0	0	185
	0	0	0	0	0	0	0	0	0	186
	0	0	0	0	0	0	0	0	0	187
	0	0	0	0	0	0	0	0	0	189
	0	0	0	0	0	0	0	0	0	190
	0	0	0	0	0	0	0	0	0	191
	0	0	0	0	0	0	0	0	0	193
	0	0	0	0	0	0	0	0	0	195
	0	0	0	0	0	0	0	0	0	196
	0	0	0	0	0	0	0	0	0	198
	0	0	0	0	0	0	0	0	0	199
	0	0	0	0	0	0	0	0	0	201
	0	0	0	0	0	0	0	0	0	202
	0	0	0	0	0	0	0	0	0	204
	0	0	0	0	0	0	0	0	0	206
	0	0	0	0	0	0	0	0	0	208
	0	0	0	0	0	0	0	0	0	210
	0	0	0	0	0	0	0	0	0	211
	0	0	0	0	0	0	0	0	0	213
	0	0	0	0	0	0	0	0	0	215
	0	0	0	0	0	0	0	0	0	217
	0	0	0	0	0	0	0	0	0	218
	0	0	0	0	0	0	0	0	0	219
	0	0	0	0	0	0	0	0	0	221
	0	0	0	0	0	0	0	0	0	222
	0	0	0	0	0	0	0	0	0	224
	0	0	0	0	0	0	0	0	0	226
	0	0	0	0	0	0	0	0	0	228
	0	0	0	0	0	0	0	0	0	230
	0	0	0	0	0	0	0	0	0	231
	0	0	0	0	0	0	0	0	0	232
	0	0	0	0	0	0	0	0	0	233
	0	0	0	0	0	0	0	0	0	234
	0	0	0	0	0	0	0	0	0	235
	0	0	0	0	0	0	0	0	0	236
	0	0	0	0	0	0	0	0	0	238
	0	0	0	0	0	0	0	0	0	239
	0	0	0	0	0	0	0	0	0	241
	0	0	0	0	0	0	0	0	0	243
	0	0	0	0	0	0	0	0	0	244
	0	0	0	0	0	0	0	0	0	246
	0	0	0	0	0	0	0	0	0	247
	0	0	0	0	0	0	0	0	0	248
	0	0	0	0	0	0	0	0	0	249
	0	0	0	0	0	0	0	0	0	250
	0	0	0	0	0	0	0	0	0	251
	0	0	0	0	0	0	0	0	0	252
	0	0	0	0	0	0	0	0	0	254
	0	0	0	0	0	0	0	0	0	255
	0	0	0	0	0	0	0	0	0	256
	0	0	0	0	0	0	0	0	0	257
	0	0	0	0	0	0	0	0	0	258
	0	0	0	0	0	0	0	0	0	260
	0	0	0	0	0	0	0	0	0	262
	0	0	0	0	0	0	0	0	0	263
	0	0	0	0	0	0	0	0	0	265
	0	0	0	0	0	0	0	0	0	267
	0	0	0	0	0	0	0	0	0	268
	0	0	0	0	0	0	0	0	0	269
	0	0	0	0	0	0	0	0	0	271
	0	0	0	0	0	0	0	0	0	273
	0	0	0	0	0	0	0	0	0	274
	0	0	0	0	0	0	0	0	0	276
	0	0	0	0	0	0	0	0	0	277
	0	0	0	0	0	0	0	0	0	278
	0	0	0	0	0	0	0	0	0	279
	0	0	0	0	0	0	0	0	0	281
	0	0	0	0	0	0	0	0	0	283
	0	0	0	0	0	0	0	0	0	285
	0	0	0	0	0	0	0	0	0	286
	0	0	0	0	0	0	0	0	0	287
	0	0	0	0	0	0	0	0	0	288
	0	0	0	0	0	0	0	0	0	290
	0	0	0	0	0	0	0	0	0	292
	0	0	0	0	0	0	0	0	0	293
	0	0	0	0	0	0	0	0	0	294
	0	0	0	0	0	0	0	0	0	295
	0	0	0	0	0	0	0	0	0	297
	0	0	0	0	0	0	0	0	0	299
	0	0	0	0	0	0	0	0	0	300
	0	0	0	0	0	0	0	0	0	302
	0	0	0	0	0	0	0	0	0	304
	0	0	0	0	0	0	0	0	0	305
	0	0	0	0	0	0	0	0	0	306
	0	0	0	0	0	0	0	0	0	307
	0	0	0	0	0	0	0	0	0	308
	0	0	0	0	0	0	0	0	0	310
	0	0	0	0	0	0	0	0	0	311
	0	0	0	0	0	0	0	0	0	312
	0	0	0	0	0	0	0	0	0	313
	0	0	0	0	0	0	0	0	0	315
	0	0	0	0	0	0	0	0	0	316
	0	0	0	0	0	0	0	0	0	317
	0	0	0	0	0	0	0	0	0	318
	0	0	0	0	0	0	0	0	0	319
	0	0	0	0	0	0	0	0	0	320
	0	0	0	0	0	0	0	0	0	322
	0	0	0	0	0	0	0	0	0	323
	0	0	0	0	0	0	0	0	0	324
	0	0	0	0	0	0	0	0	0	325
	0	0	0	0	0	0	0	0	0	327
	0	0	0	0	0	0	0	0	0	329
	0	0	0	0	0	0	0	0	0	330
	0	0	0	0	0	0	0	0	0	332
	0	0	0	0	0	0	0	0	0	334
	0	0	0	0	0	0	0	0	0	336
	0	0	0	0	0	0	0	0	0	338
	0	0	0	0	0	0	0	0	0	340
	0	0	0	0	0	0	0	0	0	341
	0	0	0	0	0	0	0	0	0	342
	0	0	0	0	0	0	0	0	0	343
	0	0	0	0	0	0	0	0	0	345
	0	0	0	0	0	0	0	0	0	346
	0	0	0	0	0	0	0	0	0	347
	0	0	0	0	0	0	0	0	0	349
	0	0	0	0	0	0	0	0	0	351
	0	0	0	0	0	0	0	0	0	352
	0	0	0	0	0	0	0	0	0	354
	0	0	0	0	0	0	0	0	0	355
	0	0	0	0	0	0	0	0	0	357
	0	0	0	0	0	0	0	0	0	358
	0	0	0	0	0	0	0	0	0	359
	0	0	0	0	0	0	0	0	0	361
	0	0	0	0	0	0	0	0	0	362
	0	0	0	0	0	0	0	0	0	363
	0	0	0	0	0	0	0	0	0	364
	0	0	0	0	0	0	0	0	0	365
	0	0	0	0	0	0	0	0	0	366
	0	0	0	0	0	0	0	0	0	367
	0	0	0	0	0	0	0	0	0	369
	0	0	0	0	0	0	0	0	0	370
	0	0	0	0	0	0	0	0	0	372
	0	0	0	0	0	0	0	0	0	374
	0	0	0	0	0	0	0	0	0	375
	0	0	0	0	0	0	0	0	0	376
	0	0	0	0	0	0	0	0	0	377
	0	0	0	0	0	0	0	0	0	379
	0	0	0	0	0	0	0	0	0	381
	0	0	0	0	0	0	0	0	0	382
	0	0	0	0	0	0	0	0	0	384
	0	0	0	0	0	0	0	0	0	386
	0	0	0	0	0	0	0	0	0	387
	0	0	0	0	0	0	0	0	0	388
	0	0	0	0	0	0	0	0	0	389
	0	0	0	0	0	0	0	0	0	391
	0	0	0	0	0	0	0	0	0	392
	0	0	0	0	0	0	0	0	0	393
	0	0	0	0	0	0	0	0	0	395
	0	0	0	0	0	0	0	0	0	397
	0	0	0	0	0	0	0	0	0	399
	0	0	0	0	0	0	0	0	0	401
	0	0	0	0	0	0	0	0	0	402
	0	0	0	0	0	0	0	0	0	404
	0	0	0	0	0	0	0	0	0	405
	0	0	0	0	0	0	0	0	0	407
	0	0	0	0	0	0	0	0	0	409
	0	0	0	0	0	0	0	0	0	410
	0	0	0	0	0	0	0	0	0	411
	0	0	0	0	0	0	0	0	0	413
	0	0	0	0	0	0	0	0	0	415
	0	0	0	0	0	0	0	0	0	416
	0	0	0	0	0	0	0	0	0	417
	0	0	0	0	0	0	0	0	0	418
	0	0	0	0	0	0	0	0	0	419
	0	0	0	0	0	0	0	0	0	420
	0	0	0	0	0	0	0	0	0	421
	0	0	0	0	0	0	0	0	0	423
	0	0	0	0	0	0	0	0	0	424
	0	0	0	0	0	0	0	0	0	426
	0	0	0	0	0	0	0	0	0	428
	0	0	0	0	0	0	0	0	0	429
	0	0	0	0	0	0	0	0	0	431
	0	0	0	0	0	0	0	0	0	433
	0	0	0	0	0	0	0	0	0	435
	0	0	0	0	0	0	0	0	0	436
	0	0	0	0	0	0	0	0	0	437
	0	0	0	0	0	0	0	0	0	439
	0	0	0	0	0	0	0	0	0	441
	0	0	0	0	0	0	0	0	0	443
	0	0	0	0	0	0	0	0	0	445
	0	0	0	0	0	0	0	0	0	446
	0	0	0	0	0	0	0	0	0	447
	0	0	0	0	0	0	0	0	0	449
	0	0	0	0	0	0	0	0	0	450
	0	0	0	0	0	0	0	0	0	451
	0	0	0	0	0	0	0	0	0	452
	0	0	0	0	0	0	0	0	0	454
	0	0	0	0	0	0	0	0	0	456
	0	0	0	0	0	0	0	0	0	457
	0	0	0	0	0	0	0	0	0	458
	0	0	0	0	0	0	0	0	0	459
	0	0	0	0	0	0	0	0	0	461
	0	0	0	0	0	0	0	0	0	462
	0	0	0	0	0	0	0	0	0	464
	0	0	0	0	0	0	0	0	0	466
	0	0	0	0	0	0	0	0	0	467
	0	0	0	0	0	0	0	0	0	469
	0	0	0	0	0	0	0	0	0	470
	0	0	0	0	0	0	0	0	0	471
	0	0	0	0	0	0	0	0	0	472
	0	0	0	0	0	0	0	0	0	474
	0	0	0	0	0	0	0	0	0	475
	0	0	0	0	0	0	0	0	0	477
	0	0	0	0	0	0	0	0	0	479
	0	0	0	0	0	0	0	0	0	481
	0	0	0	0	0	0	0	0	0	483
	0	0	0	0	0	0	0	0	0	484
	0	0	0	0	0	0	0	0	0	486
	0	0	0	0	0	0	0	0	0	488
	0	0	0	0	0	0	0	0	0	489
	0	0	0	0	0	0	0	0	0	491
	0	0	0	0	0	0	0	0	0	493
	0	0	0	0	0	0	0	0	0	494
	0	0	0	0	0	0	0	0	0	496
	0	0	0	0	0	0	0	0	0	497
	0	0	0	0	0	0	0	0	0	499
	0	0	0	0	0	0	0	0	0	501
	0	0	0	0	0	0	0	0	0	503
	0	0	0	0	0	0	0	0	0	505
	0	0	0	0	0	0	0	0	0	506
	0	0	0	0	0	0	0	0	0	508
	0	0	0	0	0	0	0	0	0	509
	0	0	0	0	0	0	0	0	0	511
	0	0	0	0	0	0	0	0	0	513
	0	0	0	0	0	0	0	0	0	514
	0	0	0	0	0	0	0	0	0	516
	0	0	0	0	0	0	0	0	0	518
	0	0	0	0	0	0	0	0	0	520
	0	0	0	0	0	0	0	0	0	522
	0	0	0	0	0	0	0	0	0	523
	0	0	0	0	0	0	0	0	0	525
	0	0	0	0	0	0	0	0	0	526
	0	0	0	0	0	0	0	0	0	527
	0	0	0	0	0	0	0	0	0	529
	0	0	0	0	0	0	0	0	0	530
	0	0	0	0	0	0	0	0	0	532
	0	0	0	0	0	0	0	0	0	533
	0	0	0	0	0	0	0	0	0	535
	0	0	0	0	0	0	0	0	0	537
	0	0	0	0	0	0	0	0	0	538
	0	0	0	0	0	0	0	0	0	539
	0	0	0	0	0	0	0	0	0	540
	0	0	0	0	0	0	0	0	0	541
	0	0	0	0	0	0	0	0	0	542
	0	0	0	0	0	0	0	0	0	544
	0	0	0	0	0	0	0	0	0	545
	0	0	0	0	0	0	0	0	0	546
	0	0	0	0	0	0	0	0	0	548
	0	0	0	0	0	0	0	0	0	549
	0	0	0	0	0	0	0	0	0	550
	0	0	0	0	0	0	0	0	0	552
	0	0	0	0	0	0	0	0	0	553
	0	0	0	0	0	0	0	0	0	555
	0	0	0	0	0	0	0	0	0	557
	0	0	0	0	0	0	0	0	0	559
	0	0	0	0	0	0	0	0	0	560
	0	0	0	0	0	0	0	0	0	561
	0	0	0	0	0	0	0	0	0	563
	0	0	0	0	0	0	0	0	0	565
	0	0	0	0	0	0	0	0	0	567
	0	0	0	0	0	0	0	0	0	569
	0	0	0	0	0	0	0	0	0	570
	0	0	0	0	0	0	0	0	0	571
	0	0	0	0	0	0	0	0	0	572
	0	0	0	0	0	0	0	0	0	574
	0	0	0	0	0	0	0	0	0	575
	0	0	0	0	0	0	0	0	0	577
	0	0	0	0	0	0	0	0	0	578
	0	0	0	0	0	0	0	0	0	580
	0	0	0	0	0	0	0	0	0	581
	0	0	0	0	0	0	0	0	0	583
	0	0	0	0	0	0	0	0	0	585
	0	0	0	0	0	0	0	0	0	587
	0	0	0	0	0	0	0	0	0	588
	0	0	0	0	0	0	0	0	0	590
	0	0	0	0	0	0	0	0	0	591
	0	0	0	0	0	0	0	0	0	593
	0	0	0	0	0	0	0	0	0	595
	0	0	0	0	0	0	0	0	0	596
	0	0	0	0	0	0	0	0	0	598
	0	0	0	0	0	0	0	0	0	599
	0	0	0	0	0	0	0	0	0	601
	0	0	0	0	0	0	0	0	0	602
	0	0	0	0	0	0	0	0	0	603
	0	0	0	0	0	0	0	0	0	605
	0	0	0	0	0	0	0	0	0	606
	0	0	0	0	0	0	0	0	0	608
	0	0	0	0	0	0	0	0	0	609
	0	0	0	0	0	0	0	0	0	610
	0	0	0	0	0	0	0	0	0	611
	0	0	0	0	0	0	0	0	0	612
	0	0	0	0	0	0	0	0	0	614
	0	0	0	0	0	0	0	0	0	616
	0	0	0	0	0	0	0	0	0	618
	0	0	0	0	0	0	0	0	0	619
	0	0	0	0	0	0	0	0	0	621
	0	0	0	0	0	0	0	0	0	622
	0	0	0	0	0	0	0	0	0	624
	0	0	0	0	0	0	0	0	0	625
	0	0	0	0	0	0	0	0	0	627
	0	0	0	0	0	0	0	0	0	629
	0	0	0	0	0	0	0	0	0	631
	0	0	0	0	0	0	0	0	0	632
	0	0	0	0	0	0	0	0	0	633
	0	0	0	0	0	0	0	0	0	635
	0	0	0	0	0	0	0	0	0	637
	0	0	0	0	0	0	0	0	0	639
	0	0	0	0	0	0	0	0	0	641
	0	0	0	0	0	0	0	0	0	642
	0	0	0	0	0	0	0	0	0	644
	0	0	0	0	0	0	0	0	0	646
	0	0	0	0	0	0	0	0	0	648
	0	0	0	0	0	0	0	0	0	650
	0	0	0	0	0	0	0	0	0	651
	0	0	0	0	0	0	0	0	0	653
	0	0	0	0	0	0	0	0	0	654
	0	0	0	0	0	0	0	0	0	655
	0	0	0	0	0	0	0	0	0	657
	0	0	0	0	0	0	0	0	0	658
	0	0	0	0	0	0	0	0	0	659
	0	0	0	0	0	0	0	0	0	661
	0	0	0	0	0	0	0	0	0	662
	0	0	0	0	0	0	0	0	0	664
	0	0	0	0	0	0	0	0	0	665
	0	0	0	0	0	0	0	0	0	667
	0	0	0	0	0	0	0	0	0	668
	0	0	0	0	0	0	0	0	0	669
	0	0	0	0	0	0	0	0	0	670
	0	0	0	0	0	0	0	0	0	672
	0	0	0	0	0	0	0	0	0	673
	0	0	0	0	0	0	0	0	0	674
	0	0	0	0	0	0	0	0	0	675
	0	0	0	0	0	0	0	0	0	677
	0	0	0	0	0	0	0	0	0	679
	0	0	0	0	0	0	0	0	0	680
	0	0	0	0	0	0	0	0	0	681
	0	0	0	0	0	0	0	0	0	683
	0	0	0	0	0	0	0	0	0	685
	0	0	0	0	0	0	0	0	0	687
	0	0	0	0	0	0	0	0	0	688
	0	0	0	0	0	0	0	0	0	689
	0	0	0	0	0	0	0	0	0	691
	0	0	0	0	0	0	0	0	0	692
	0	0	0	0	0	0	0	0	0	693
	0	0	0	0	0	0	0	0	0	694
	0	0	0	0	0	0	0	0	0	696
	0	0	0	0	0	0	0	0	0	697
	0	0	0	0	0	0	0	0	0	698
	0	0	0	0	0	0	0	0	0	699
	0	0	0	0	0	0	0	0	0	701
	0	0	0	0	0	0	0	0	0	703
	0	0	0	0	0	0	0	0	0	705
	0	0	0	0	0	0	0	0	0	706
	0	0	0	0	0	0	0	0	0	707
	0	0	0	0	0	0	0	0	0	708
	0	0	0	0	0	0	0	0	0	709
	0	0	0	0	0	0	0	0	0	711
	0	0	0	0	0	0	0	0	0	713
	0	0	0	0	0	0	0	0	0	715
	0	0	0	0	0	0	0	0	0	717
	0	0	0	0	0	0	0	0	0	718
	0	0	0	0	0	0	0	0	0	720
	0	0	0	0	0	0	0	0	0	722
	0	0	0	0	0	0	0	0	0	723
	0	0	0	0	0	0	0	0	0	725
	0	0	0	0	0	0	0	0	0	726
	0	0	0	0	0	0	0	0	0	728
	0	0	0	0	0	0	0	0	0	730
	0	0	0	0	0	0	0	0	0	732
	0	0	0	0	0	0	0	0	0	733
	0	0	0	0	0	0	0	0	0	735
	0	0	0	0	0	0	0	0	0	737
	0	0	0	0	0	0	0	0	0	738
	0	0	0	0	0	0	0	0	0	739
	0	0	0	0	0	0	0	0	0	741
	0	0	0	0	0	0	0	0	0	743
	0	0	0	0	0	0	0	0	0	744
	0	0	0	0	0	0	0	0	0	746
	0	0	0	0	0	0	0	0	0	747
	0	0	0	0	0	0	0	0	0	748
	0	0	0	0	0	0	0	0	0	750
	0	0	0	0	0	0	0	0	0	751
	0	0	0	0	0	0	0	0	0	753
	0	0	0	0	0	0	0	0	0	754
	0	0	0	0	0	0	0	0	0	755
	0	0	0	0	0	0	0	0	0	757
	0	0	0	0	0	0	0	0	0	758
	0	0	0	0	0	0	0	0	0	759
	0	0	0	0	0	0	0	0	0	760
	0	0	0	0	0	0	0	0	0	761
	0	0	0	0	0	0	0	0	0	762
	0	0	0	0	0	0	0	0	0	764
	0	0	0	0	0	0	0	0	0	766
	0	0	0	0	0	0	0	0	0	768
	0	0	0	0	0	0	0	0	0	770
	0	0	0	0	0	0	0	0	0	772
	0	0	0	0	0	0	0	0	0	774
	0	0	0	0	0	0	0	0	0	776
	0	0	0	0	0	0	0	0	0	778
	0	0	0	0	0	0	0	0	0	779
	0	0	0	0	0	0	0	0	0	780
	0	0	0	0	0	0	0	0	0	781
	0	0	0	0	0	0	0	0	0	782
	0	0	0	0	0	0	0	0	0	784
	0	0	0	0	0	0	0	0	0	786
	0	0	0	0	0	0	0	0	0	788
	0	0	0	0	0	0	0	0	0	790
	0	0	0	0	0	0	0	0	0	792
	0	0	0	0	0	0	0	0	0	793
	0	0	0	0	0	0	0	0	0	795
	0	0	0	0	0	0	0	0	0	797
	0	0	0	0	0	0	0	0	0	799
	0	0	0	0	0	0	0	0	0	800
	0	0	0	0	0	0	0	0	0	801
	0	0	0	0	0	0	0	0	0	802
	0	0	0	0	0	0	0	0	0	804
	0	0	0	0	0	0	0	0	0	805
	0	0	0	0	0	0	0	0	0	807
	0	0	0	0	0	0	0	0	0	809
	0	0	0	0	0	0	0	0	0	811
	0	0	0	0	0	0	0	0	0	812
	0	0	0	0	0	0	0	0	0	814
	0	0	0	0	0	0	0	0	0	816
	0	0	0	0	0	0	0	0	0	817
	0	0	0	0	0	0	0	0	0	819
	0	0	0	0	0	0	0	0	0	821
