# Supplementary material for: Towards social autonomous vehicles: Efficient collision avoidance scheme using Richardson’s arms race model
Source: PLoS One. 2017 Oct 17;12(10):e0186103. doi: 10.1371/journal.pone.0186103 (PMC5645089; doi:10.1371/journal.pone.0186103)
Supplement: S14 Text — (CSV) [file pone.0186103.s014.csv]

BehaviorSpace results (NetLogo 5.1.0)
AV_Social Agent-optimized_modified.nlogo
experiment_sonar ranage and safety distance 2_velocity 0.3-0.5
08/14/2017 13:03:46:765 +0500
min-pxcor	max-pxcor	min-pycor	max-pycor
-30	30	-20	20
[run number]	1	2	3	4	5	6	7	8	9	10
No_of_Red_AVs	40	40	40	40	40	40	40	40	40	40
max_acceleration	0.1	0.1	0.1	0.1	0.1	0.1	0.1	0.1	0.1	0.1
Sonar_Range	2	2	2	2	2	2	2	2	2	2
minimum-safety_distance	2	2	2	2	2	2	2	2	2	2
min_velocity	0.3	0.3	0.3	0.3	0.3	0.3	0.3	0.3	0.3	0.3
No_of_Black_AVs	40	40	40	40	40	40	40	40	40	40
Time_Window	10	10	10	10	10	10	10	10	10	10
deceleration	0.2	0.2	0.2	0.2	0.2	0.2	0.2	0.2	0.2	0.2
max_velocity	0.5	0.5	0.5	0.5	0.5	0.5	0.5	0.5	0.5	0.5
scenario	"AllSocialAVs"	"AllSocialAVs"	"AllSocialAVs"	"AllSocialAVs"	"AllSocialAVs"	"AllSocialAVs"	"AllSocialAVs"	"AllSocialAVs"	"AllSocialAVs"	"AllSocialAVs"
[reporter]	sum [no-of-collisions] of turtles	sum [no-of-collisions] of turtles	sum [no-of-collisions] of turtles	sum [no-of-collisions] of turtles	sum [no-of-collisions] of turtles	sum [no-of-collisions] of turtles	sum [no-of-collisions] of turtles	sum [no-of-collisions] of turtles	sum [no-of-collisions] of turtles	sum [no-of-collisions] of turtles
[final]	265	0	287	260	0	0	0	0	0	281
[min]	0	0	0	0	0	0	0	0	0	0
[max]	265	0	287	260	0	0	0	0	0	281
[mean]	134.393115942029	0	149.56159420289856	131.94746376811594	0	0	0	0	0	139.1304347826087
[steps]	551	551	551	551	551	551	551	551	551	551
[all run data]	sum [no-of-collisions] of turtles	sum [no-of-collisions] of turtles	sum [no-of-collisions] of turtles	sum [no-of-collisions] of turtles	sum [no-of-collisions] of turtles	sum [no-of-collisions] of turtles	sum [no-of-collisions] of turtles	sum [no-of-collisions] of turtles	sum [no-of-collisions] of turtles	sum [no-of-collisions] of turtles
	0	0	0	0	0	0	0	0	0	0
	1	0	0	0	0	0	0	0	0	0
	1	0	1	1	0	0	0	0	0	1
	2	0	2	2	0	0	0	0	0	2
	2	0	2	2	0	0	0	0	0	3
	3	0	3	2	0	0	0	0	0	3
	4	0	4	2	0	0	0	0	0	4
	4	0	4	3	0	0	0	0	0	5
	4	0	4	4	0	0	0	0	0	5
	4	0	5	5	0	0	0	0	0	5
	5	0	5	5	0	0	0	0	0	5
	5	0	6	6	0	0	0	0	0	5
	6	0	7	6	0	0	0	0	0	6
	6	0	8	7	0	0	0	0	0	7
	6	0	8	8	0	0	0	0	0	8
	7	0	8	8	0	0	0	0	0	9
	7	0	8	9	0	0	0	0	0	9
	8	0	9	10	0	0	0	0	0	9
	9	0	9	11	0	0	0	0	0	9
	9	0	10	11	0	0	0	0	0	9
	9	0	10	12	0	0	0	0	0	10
	9	0	11	13	0	0	0	0	0	11
	10	0	12	13	0	0	0	0	0	11
	11	0	13	14	0	0	0	0	0	12
	11	0	13	14	0	0	0	0	0	13
	12	0	14	15	0	0	0	0	0	14
	13	0	15	15	0	0	0	0	0	14
	13	0	16	16	0	0	0	0	0	15
	13	0	17	17	0	0	0	0	0	15
	13	0	18	17	0	0	0	0	0	15
	13	0	18	17	0	0	0	0	0	15
	13	0	18	18	0	0	0	0	0	16
	13	0	19	18	0	0	0	0	0	17
	14	0	19	18	0	0	0	0	0	17
	15	0	20	18	0	0	0	0	0	18
	15	0	21	18	0	0	0	0	0	18
	16	0	22	19	0	0	0	0	0	18
	16	0	23	19	0	0	0	0	0	18
	17	0	23	20	0	0	0	0	0	18
	17	0	23	20	0	0	0	0	0	19
	17	0	24	20	0	0	0	0	0	19
	17	0	25	21	0	0	0	0	0	20
	18	0	26	22	0	0	0	0	0	20
	19	0	27	22	0	0	0	0	0	20
	20	0	28	22	0	0	0	0	0	21
	20	0	29	23	0	0	0	0	0	21
	21	0	29	23	0	0	0	0	0	22
	21	0	29	24	0	0	0	0	0	23
	22	0	30	25	0	0	0	0	0	24
	23	0	31	25	0	0	0	0	0	24
	23	0	32	26	0	0	0	0	0	25
	23	0	32	27	0	0	0	0	0	25
	24	0	32	27	0	0	0	0	0	25
	24	0	33	27	0	0	0	0	0	26
	25	0	33	27	0	0	0	0	0	27
	25	0	34	27	0	0	0	0	0	28
	26	0	35	28	0	0	0	0	0	29
	26	0	35	28	0	0	0	0	0	29
	26	0	35	28	0	0	0	0	0	30
	26	0	35	29	0	0	0	0	0	30
	26	0	35	30	0	0	0	0	0	30
	27	0	35	31	0	0	0	0	0	31
	28	0	35	32	0	0	0	0	0	32
	28	0	35	32	0	0	0	0	0	33
	29	0	36	32	0	0	0	0	0	34
	30	0	37	33	0	0	0	0	0	34
	31	0	37	33	0	0	0	0	0	35
	32	0	37	33	0	0	0	0	0	36
	32	0	38	34	0	0	0	0	0	36
	32	0	38	35	0	0	0	0	0	36
	32	0	38	36	0	0	0	0	0	36
	32	0	38	36	0	0	0	0	0	37
	32	0	39	36	0	0	0	0	0	38
	33	0	39	37	0	0	0	0	0	39
	33	0	40	38	0	0	0	0	0	40
	33	0	41	39	0	0	0	0	0	40
	33	0	42	40	0	0	0	0	0	40
	34	0	43	41	0	0	0	0	0	41
	35	0	44	42	0	0	0	0	0	41
	35	0	45	42	0	0	0	0	0	41
	36	0	46	43	0	0	0	0	0	42
	36	0	46	44	0	0	0	0	0	42
	36	0	46	45	0	0	0	0	0	42
	36	0	46	46	0	0	0	0	0	43
	37	0	46	46	0	0	0	0	0	44
	38	0	46	46	0	0	0	0	0	45
	39	0	47	47	0	0	0	0	0	45
	39	0	47	47	0	0	0	0	0	46
	40	0	48	48	0	0	0	0	0	47
	41	0	48	48	0	0	0	0	0	47
	41	0	48	49	0	0	0	0	0	48
	41	0	48	49	0	0	0	0	0	48
	41	0	49	49	0	0	0	0	0	48
	42	0	50	49	0	0	0	0	0	48
	43	0	51	49	0	0	0	0	0	49
	44	0	51	50	0	0	0	0	0	49
	44	0	52	51	0	0	0	0	0	50
	45	0	53	51	0	0	0	0	0	50
	45	0	54	51	0	0	0	0	0	50
	45	0	55	51	0	0	0	0	0	50
	46	0	55	52	0	0	0	0	0	50
	46	0	55	53	0	0	0	0	0	50
	46	0	56	53	0	0	0	0	0	50
	46	0	57	53	0	0	0	0	0	51
	46	0	57	54	0	0	0	0	0	51
	46	0	58	55	0	0	0	0	0	52
	46	0	59	55	0	0	0	0	0	53
	46	0	59	55	0	0	0	0	0	53
	47	0	60	55	0	0	0	0	0	54
	48	0	61	55	0	0	0	0	0	55
	49	0	61	56	0	0	0	0	0	55
	50	0	61	56	0	0	0	0	0	56
	51	0	61	57	0	0	0	0	0	56
	51	0	62	57	0	0	0	0	0	56
	51	0	62	57	0	0	0	0	0	57
	52	0	63	57	0	0	0	0	0	57
	53	0	63	58	0	0	0	0	0	58
	54	0	63	59	0	0	0	0	0	58
	55	0	64	59	0	0	0	0	0	58
	56	0	64	60	0	0	0	0	0	58
	56	0	65	60	0	0	0	0	0	59
	56	0	65	60	0	0	0	0	0	60
	57	0	65	61	0	0	0	0	0	61
	57	0	66	61	0	0	0	0	0	61
	57	0	67	62	0	0	0	0	0	61
	57	0	67	63	0	0	0	0	0	61
	58	0	68	63	0	0	0	0	0	61
	59	0	68	64	0	0	0	0	0	62
	60	0	68	64	0	0	0	0	0	62
	60	0	69	65	0	0	0	0	0	63
	61	0	69	65	0	0	0	0	0	63
	61	0	69	65	0	0	0	0	0	64
	62	0	70	66	0	0	0	0	0	64
	63	0	70	66	0	0	0	0	0	64
	63	0	71	67	0	0	0	0	0	65
	63	0	71	67	0	0	0	0	0	66
	64	0	71	67	0	0	0	0	0	67
	65	0	71	67	0	0	0	0	0	68
	66	0	71	68	0	0	0	0	0	68
	66	0	72	68	0	0	0	0	0	68
	67	0	73	68	0	0	0	0	0	69
	68	0	74	68	0	0	0	0	0	69
	69	0	75	69	0	0	0	0	0	70
	70	0	76	70	0	0	0	0	0	70
	71	0	77	70	0	0	0	0	0	71
	72	0	78	70	0	0	0	0	0	72
	73	0	78	70	0	0	0	0	0	72
	73	0	78	70	0	0	0	0	0	72
	74	0	79	70	0	0	0	0	0	73
	75	0	80	71	0	0	0	0	0	73
	76	0	80	72	0	0	0	0	0	74
	77	0	81	73	0	0	0	0	0	74
	78	0	81	73	0	0	0	0	0	74
	79	0	82	74	0	0	0	0	0	74
	79	0	83	74	0	0	0	0	0	74
	79	0	83	74	0	0	0	0	0	75
	79	0	84	74	0	0	0	0	0	76
	80	0	85	75	0	0	0	0	0	77
	81	0	85	75	0	0	0	0	0	78
	81	0	86	75	0	0	0	0	0	78
	82	0	87	76	0	0	0	0	0	78
	82	0	88	76	0	0	0	0	0	79
	83	0	88	77	0	0	0	0	0	80
	84	0	89	78	0	0	0	0	0	81
	84	0	90	79	0	0	0	0	0	82
	84	0	90	79	0	0	0	0	0	83
	84	0	90	79	0	0	0	0	0	84
	84	0	90	80	0	0	0	0	0	85
	85	0	91	80	0	0	0	0	0	85
	86	0	92	80	0	0	0	0	0	85
	87	0	93	80	0	0	0	0	0	85
	88	0	93	81	0	0	0	0	0	86
	89	0	94	82	0	0	0	0	0	86
	89	0	94	83	0	0	0	0	0	87
	90	0	94	84	0	0	0	0	0	87
	91	0	94	85	0	0	0	0	0	87
	91	0	94	86	0	0	0	0	0	87
	92	0	94	86	0	0	0	0	0	87
	93	0	95	86	0	0	0	0	0	88
	93	0	96	86	0	0	0	0	0	89
	93	0	97	87	0	0	0	0	0	89
	93	0	97	88	0	0	0	0	0	90
	94	0	98	88	0	0	0	0	0	91
	94	0	98	89	0	0	0	0	0	92
	94	0	99	89	0	0	0	0	0	93
	94	0	99	89	0	0	0	0	0	93
	94	0	99	89	0	0	0	0	0	94
	94	0	100	90	0	0	0	0	0	95
	94	0	101	90	0	0	0	0	0	95
	94	0	102	90	0	0	0	0	0	96
	94	0	103	91	0	0	0	0	0	97
	95	0	104	91	0	0	0	0	0	98
	95	0	104	92	0	0	0	0	0	99
	96	0	105	93	0	0	0	0	0	99
	96	0	105	94	0	0	0	0	0	100
	97	0	106	94	0	0	0	0	0	100
	98	0	107	95	0	0	0	0	0	100
	98	0	108	96	0	0	0	0	0	100
	99	0	109	96	0	0	0	0	0	100
	99	0	109	96	0	0	0	0	0	100
	100	0	109	96	0	0	0	0	0	100
	101	0	110	97	0	0	0	0	0	100
	101	0	111	97	0	0	0	0	0	101
	102	0	112	97	0	0	0	0	0	101
	102	0	113	98	0	0	0	0	0	102
	102	0	113	98	0	0	0	0	0	102
	102	0	114	99	0	0	0	0	0	103
	102	0	114	99	0	0	0	0	0	103
	102	0	115	100	0	0	0	0	0	104
	103	0	116	100	0	0	0	0	0	105
	104	0	116	100	0	0	0	0	0	105
	104	0	117	101	0	0	0	0	0	105
	104	0	117	102	0	0	0	0	0	106
	105	0	118	103	0	0	0	0	0	106
	105	0	119	103	0	0	0	0	0	107
	105	0	120	104	0	0	0	0	0	107
	106	0	120	104	0	0	0	0	0	108
	106	0	121	104	0	0	0	0	0	109
	106	0	122	105	0	0	0	0	0	110
	107	0	123	106	0	0	0	0	0	111
	107	0	124	107	0	0	0	0	0	112
	107	0	124	107	0	0	0	0	0	113
	108	0	125	107	0	0	0	0	0	113
	108	0	125	108	0	0	0	0	0	114
	108	0	126	109	0	0	0	0	0	115
	108	0	127	110	0	0	0	0	0	115
	109	0	128	111	0	0	0	0	0	115
	110	0	128	111	0	0	0	0	0	115
	110	0	129	112	0	0	0	0	0	116
	110	0	129	113	0	0	0	0	0	117
	110	0	129	114	0	0	0	0	0	118
	111	0	130	114	0	0	0	0	0	119
	111	0	130	114	0	0	0	0	0	120
	112	0	130	115	0	0	0	0	0	120
	113	0	130	116	0	0	0	0	0	120
	114	0	130	116	0	0	0	0	0	121
	114	0	131	116	0	0	0	0	0	122
	115	0	131	116	0	0	0	0	0	123
	116	0	131	117	0	0	0	0	0	123
	116	0	131	118	0	0	0	0	0	123
	117	0	132	118	0	0	0	0	0	124
	118	0	133	119	0	0	0	0	0	124
	118	0	133	120	0	0	0	0	0	125
	118	0	133	121	0	0	0	0	0	126
	119	0	134	121	0	0	0	0	0	127
	119	0	135	121	0	0	0	0	0	127
	120	0	135	122	0	0	0	0	0	127
	121	0	136	122	0	0	0	0	0	127
	121	0	137	123	0	0	0	0	0	128
	122	0	138	124	0	0	0	0	0	128
	122	0	138	125	0	0	0	0	0	128
	123	0	138	126	0	0	0	0	0	128
	124	0	138	127	0	0	0	0	0	128
	125	0	138	127	0	0	0	0	0	128
	125	0	139	127	0	0	0	0	0	129
	126	0	140	128	0	0	0	0	0	130
	126	0	141	129	0	0	0	0	0	130
	126	0	142	129	0	0	0	0	0	131
	126	0	142	129	0	0	0	0	0	132
	126	0	143	129	0	0	0	0	0	133
	127	0	144	129	0	0	0	0	0	134
	128	0	145	130	0	0	0	0	0	134
	128	0	145	130	0	0	0	0	0	134
	129	0	145	131	0	0	0	0	0	135
	129	0	146	131	0	0	0	0	0	135
	129	0	147	131	0	0	0	0	0	135
	129	0	148	131	0	0	0	0	0	136
	130	0	148	132	0	0	0	0	0	137
	131	0	149	132	0	0	0	0	0	137
	131	0	149	132	0	0	0	0	0	137
	131	0	149	133	0	0	0	0	0	137
	132	0	149	134	0	0	0	0	0	137
	133	0	150	135	0	0	0	0	0	137
	133	0	151	136	0	0	0	0	0	138
	133	0	152	136	0	0	0	0	0	139
	133	0	153	137	0	0	0	0	0	140
	134	0	154	137	0	0	0	0	0	141
	134	0	155	138	0	0	0	0	0	142
	134	0	155	139	0	0	0	0	0	143
	135	0	156	140	0	0	0	0	0	144
	135	0	156	141	0	0	0	0	0	144
	135	0	156	141	0	0	0	0	0	144
	136	0	156	142	0	0	0	0	0	145
	137	0	157	143	0	0	0	0	0	145
	137	0	158	144	0	0	0	0	0	146
	137	0	159	145	0	0	0	0	0	146
	137	0	160	145	0	0	0	0	0	146
	138	0	161	145	0	0	0	0	0	146
	139	0	161	146	0	0	0	0	0	146
	139	0	162	146	0	0	0	0	0	146
	140	0	163	146	0	0	0	0	0	147
	141	0	164	146	0	0	0	0	0	147
	142	0	165	147	0	0	0	0	0	147
	142	0	166	147	0	0	0	0	0	148
	142	0	167	147	0	0	0	0	0	149
	143	0	168	147	0	0	0	0	0	149
	143	0	168	147	0	0	0	0	0	149
	143	0	168	148	0	0	0	0	0	149
	143	0	169	148	0	0	0	0	0	150
	144	0	170	149	0	0	0	0	0	150
	145	0	171	150	0	0	0	0	0	151
	146	0	171	150	0	0	0	0	0	151
	146	0	171	150	0	0	0	0	0	151
	147	0	172	150	0	0	0	0	0	152
	147	0	173	150	0	0	0	0	0	153
	148	0	174	151	0	0	0	0	0	154
	149	0	174	151	0	0	0	0	0	154
	149	0	175	151	0	0	0	0	0	154
	149	0	175	152	0	0	0	0	0	155
	149	0	175	152	0	0	0	0	0	156
	150	0	175	152	0	0	0	0	0	156
	150	0	175	153	0	0	0	0	0	156
	151	0	175	153	0	0	0	0	0	156
	152	0	175	153	0	0	0	0	0	157
	152	0	175	153	0	0	0	0	0	158
	153	0	176	154	0	0	0	0	0	159
	154	0	176	155	0	0	0	0	0	159
	155	0	177	155	0	0	0	0	0	159
	155	0	177	155	0	0	0	0	0	160
	155	0	178	156	0	0	0	0	0	161
	155	0	179	156	0	0	0	0	0	161
	155	0	180	156	0	0	0	0	0	162
	156	0	181	156	0	0	0	0	0	163
	156	0	181	157	0	0	0	0	0	163
	157	0	181	157	0	0	0	0	0	163
	157	0	182	158	0	0	0	0	0	163
	158	0	182	158	0	0	0	0	0	164
	159	0	182	159	0	0	0	0	0	165
	159	0	182	160	0	0	0	0	0	166
	160	0	183	161	0	0	0	0	0	167
	161	0	184	161	0	0	0	0	0	167
	162	0	185	161	0	0	0	0	0	168
	163	0	185	161	0	0	0	0	0	168
	163	0	185	161	0	0	0	0	0	169
	163	0	185	162	0	0	0	0	0	170
	164	0	185	163	0	0	0	0	0	171
	165	0	186	164	0	0	0	0	0	172
	166	0	187	165	0	0	0	0	0	173
	167	0	188	165	0	0	0	0	0	174
	167	0	188	166	0	0	0	0	0	174
	167	0	189	166	0	0	0	0	0	174
	168	0	189	166	0	0	0	0	0	175
	168	0	190	167	0	0	0	0	0	176
	169	0	191	167	0	0	0	0	0	177
	170	0	192	167	0	0	0	0	0	177
	170	0	193	167	0	0	0	0	0	177
	171	0	193	167	0	0	0	0	0	178
	171	0	194	168	0	0	0	0	0	178
	172	0	195	169	0	0	0	0	0	179
	173	0	195	170	0	0	0	0	0	180
	174	0	196	171	0	0	0	0	0	180
	174	0	196	171	0	0	0	0	0	180
	175	0	197	171	0	0	0	0	0	180
	176	0	197	171	0	0	0	0	0	181
	177	0	197	171	0	0	0	0	0	181
	177	0	198	171	0	0	0	0	0	182
	178	0	199	171	0	0	0	0	0	182
	178	0	199	171	0	0	0	0	0	182
	178	0	199	171	0	0	0	0	0	182
	178	0	199	171	0	0	0	0	0	182
	179	0	199	172	0	0	0	0	0	182
	180	0	200	173	0	0	0	0	0	182
	180	0	200	174	0	0	0	0	0	183
	180	0	200	174	0	0	0	0	0	183
	180	0	200	174	0	0	0	0	0	183
	181	0	200	175	0	0	0	0	0	184
	181	0	200	176	0	0	0	0	0	185
	182	0	201	177	0	0	0	0	0	185
	183	0	201	178	0	0	0	0	0	185
	183	0	201	178	0	0	0	0	0	185
	183	0	201	178	0	0	0	0	0	186
	183	0	201	178	0	0	0	0	0	187
	184	0	201	178	0	0	0	0	0	187
	185	0	202	178	0	0	0	0	0	188
	186	0	202	178	0	0	0	0	0	189
	187	0	203	178	0	0	0	0	0	189
	188	0	204	179	0	0	0	0	0	190
	188	0	204	179	0	0	0	0	0	191
	188	0	205	179	0	0	0	0	0	191
	188	0	206	179	0	0	0	0	0	192
	188	0	206	180	0	0	0	0	0	192
	188	0	206	180	0	0	0	0	0	192
	189	0	207	180	0	0	0	0	0	193
	190	0	208	180	0	0	0	0	0	193
	191	0	208	180	0	0	0	0	0	193
	191	0	208	181	0	0	0	0	0	194
	191	0	209	182	0	0	0	0	0	195
	191	0	209	182	0	0	0	0	0	195
	191	0	210	183	0	0	0	0	0	196
	191	0	210	184	0	0	0	0	0	197
	192	0	210	184	0	0	0	0	0	197
	193	0	211	184	0	0	0	0	0	198
	193	0	211	184	0	0	0	0	0	198
	194	0	211	185	0	0	0	0	0	199
	195	0	212	186	0	0	0	0	0	199
	195	0	212	186	0	0	0	0	0	200
	195	0	213	186	0	0	0	0	0	200
	195	0	214	187	0	0	0	0	0	201
	196	0	215	187	0	0	0	0	0	202
	196	0	216	187	0	0	0	0	0	202
	196	0	217	188	0	0	0	0	0	203
	197	0	217	188	0	0	0	0	0	204
	197	0	218	188	0	0	0	0	0	205
	198	0	218	188	0	0	0	0	0	205
	198	0	219	189	0	0	0	0	0	206
	199	0	220	189	0	0	0	0	0	207
	199	0	221	190	0	0	0	0	0	207
	199	0	221	191	0	0	0	0	0	207
	199	0	221	192	0	0	0	0	0	207
	200	0	222	193	0	0	0	0	0	208
	200	0	223	193	0	0	0	0	0	208
	200	0	224	193	0	0	0	0	0	209
	200	0	225	194	0	0	0	0	0	209
	200	0	225	194	0	0	0	0	0	209
	201	0	226	194	0	0	0	0	0	210
	201	0	227	195	0	0	0	0	0	210
	202	0	228	195	0	0	0	0	0	211
	203	0	228	195	0	0	0	0	0	212
	204	0	228	196	0	0	0	0	0	213
	205	0	229	196	0	0	0	0	0	214
	205	0	229	196	0	0	0	0	0	214
	206	0	229	197	0	0	0	0	0	215
	206	0	230	197	0	0	0	0	0	216
	207	0	230	197	0	0	0	0	0	216
	207	0	231	198	0	0	0	0	0	217
	207	0	232	199	0	0	0	0	0	217
	207	0	232	200	0	0	0	0	0	218
	208	0	232	200	0	0	0	0	0	218
	209	0	232	200	0	0	0	0	0	219
	210	0	233	201	0	0	0	0	0	219
	210	0	233	202	0	0	0	0	0	219
	211	0	234	202	0	0	0	0	0	219
	211	0	235	203	0	0	0	0	0	220
	211	0	236	203	0	0	0	0	0	220
	212	0	237	203	0	0	0	0	0	220
	213	0	237	203	0	0	0	0	0	220
	213	0	238	204	0	0	0	0	0	220
	214	0	239	205	0	0	0	0	0	220
	214	0	240	206	0	0	0	0	0	221
	214	0	240	206	0	0	0	0	0	221
	215	0	240	206	0	0	0	0	0	221
	216	0	241	206	0	0	0	0	0	221
	216	0	242	206	0	0	0	0	0	222
	217	0	243	207	0	0	0	0	0	222
	217	0	243	207	0	0	0	0	0	222
	218	0	244	208	0	0	0	0	0	223
	218	0	244	209	0	0	0	0	0	224
	219	0	244	209	0	0	0	0	0	225
	220	0	244	210	0	0	0	0	0	225
	220	0	244	210	0	0	0	0	0	225
	221	0	245	210	0	0	0	0	0	225
	221	0	245	211	0	0	0	0	0	225
	221	0	246	212	0	0	0	0	0	226
	222	0	246	212	0	0	0	0	0	227
	222	0	247	213	0	0	0	0	0	227
	223	0	247	213	0	0	0	0	0	228
	223	0	248	213	0	0	0	0	0	228
	223	0	248	213	0	0	0	0	0	228
	224	0	248	213	0	0	0	0	0	228
	225	0	248	214	0	0	0	0	0	229
	226	0	249	214	0	0	0	0	0	229
	226	0	249	215	0	0	0	0	0	229
	226	0	249	215	0	0	0	0	0	229
	226	0	249	215	0	0	0	0	0	230
	226	0	249	215	0	0	0	0	0	231
	226	0	250	215	0	0	0	0	0	231
	226	0	250	216	0	0	0	0	0	231
	226	0	250	217	0	0	0	0	0	232
	226	0	251	217	0	0	0	0	0	233
	227	0	252	217	0	0	0	0	0	234
	228	0	252	217	0	0	0	0	0	235
	229	0	252	218	0	0	0	0	0	235
	230	0	252	218	0	0	0	0	0	235
	231	0	252	218	0	0	0	0	0	235
	231	0	253	219	0	0	0	0	0	236
	231	0	253	219	0	0	0	0	0	236
	231	0	254	220	0	0	0	0	0	237
	232	0	254	221	0	0	0	0	0	238
	233	0	255	222	0	0	0	0	0	239
	233	0	255	223	0	0	0	0	0	239
	233	0	255	223	0	0	0	0	0	240
	233	0	255	224	0	0	0	0	0	240
	234	0	255	225	0	0	0	0	0	241
	235	0	255	226	0	0	0	0	0	242
	236	0	255	227	0	0	0	0	0	242
	237	0	256	227	0	0	0	0	0	243
	238	0	256	228	0	0	0	0	0	244
	238	0	257	228	0	0	0	0	0	245
	238	0	258	228	0	0	0	0	0	246
	239	0	259	228	0	0	0	0	0	246
	240	0	259	228	0	0	0	0	0	247
	241	0	259	228	0	0	0	0	0	248
	241	0	260	228	0	0	0	0	0	249
	241	0	261	229	0	0	0	0	0	250
	242	0	261	229	0	0	0	0	0	250
	243	0	261	230	0	0	0	0	0	250
	243	0	261	230	0	0	0	0	0	251
	244	0	261	231	0	0	0	0	0	251
	245	0	262	232	0	0	0	0	0	251
	245	0	263	233	0	0	0	0	0	251
	246	0	263	234	0	0	0	0	0	251
	247	0	263	234	0	0	0	0	0	251
	247	0	263	235	0	0	0	0	0	251
	247	0	264	236	0	0	0	0	0	252
	248	0	265	237	0	0	0	0	0	252
	248	0	265	238	0	0	0	0	0	252
	249	0	266	239	0	0	0	0	0	253
	250	0	267	239	0	0	0	0	0	254
	250	0	267	239	0	0	0	0	0	254
	251	0	267	239	0	0	0	0	0	254
	251	0	267	240	0	0	0	0	0	254
	252	0	268	240	0	0	0	0	0	254
	252	0	268	240	0	0	0	0	0	255
	252	0	269	240	0	0	0	0	0	256
	253	0	269	240	0	0	0	0	0	257
	254	0	270	240	0	0	0	0	0	258
	254	0	271	240	0	0	0	0	0	259
	255	0	271	241	0	0	0	0	0	259
	255	0	272	242	0	0	0	0	0	260
	255	0	272	243	0	0	0	0	0	260
	255	0	273	243	0	0	0	0	0	260
	255	0	273	243	0	0	0	0	0	261
	255	0	273	244	0	0	0	0	0	262
	256	0	274	245	0	0	0	0	0	263
	256	0	274	246	0	0	0	0	0	263
	256	0	274	246	0	0	0	0	0	264
	256	0	274	247	0	0	0	0	0	265
	257	0	274	247	0	0	0	0	0	265
	258	0	275	247	0	0	0	0	0	266
	258	0	276	247	0	0	0	0	0	267
	258	0	276	248	0	0	0	0	0	268
	258	0	276	248	0	0	0	0	0	269
	258	0	276	248	0	0	0	0	0	269
	258	0	277	248	0	0	0	0	0	270
	259	0	277	248	0	0	0	0	0	270
	259	0	277	248	0	0	0	0	0	271
	260	0	278	249	0	0	0	0	0	271
	260	0	279	250	0	0	0	0	0	272
	260	0	280	251	0	0	0	0	0	273
	261	0	281	252	0	0	0	0	0	273
	261	0	282	252	0	0	0	0	0	274
	261	0	283	252	0	0	0	0	0	275
	262	0	284	253	0	0	0	0	0	276
	262	0	284	254	0	0	0	0	0	277
	262	0	285	255	0	0	0	0	0	277
	262	0	285	255	0	0	0	0	0	278
	262	0	285	255	0	0	0	0	0	278
	262	0	286	256	0	0	0	0	0	278
	262	0	286	257	0	0	0	0	0	279
	263	0	286	258	0	0	0	0	0	280
	264	0	287	259	0	0	0	0	0	281
	265	0	287	260	0	0	0	0	0	281
