# Supplementary material for: Towards social autonomous vehicles: Efficient collision avoidance scheme using Richardson’s arms race model
Source: PLoS One. 2017 Oct 17;12(10):e0186103. doi: 10.1371/journal.pone.0186103 (PMC5645089; doi:10.1371/journal.pone.0186103)
Supplement: S15 Text — (CSV) [file pone.0186103.s015.csv]

BehaviorSpace results (NetLogo 5.1.0)
AV_Social Agent-optimized_modified.nlogo
experiment_sonar ranage and safety distance 2_velocity 0.3-0.7
08/14/2017 13:01:13:841 +0500
min-pxcor	max-pxcor	min-pycor	max-pycor
-30	30	-20	20
[run number]	1	2	3	4	5	6	7	8	9	10
No_of_Red_AVs	40	40	40	40	40	40	40	40	40	40
max_acceleration	0.1	0.1	0.1	0.1	0.1	0.1	0.1	0.1	0.1	0.1
Sonar_Range	2	2	2	2	2	2	2	2	2	2
minimum-safety_distance	2	2	2	2	2	2	2	2	2	2
min_velocity	0.3	0.3	0.3	0.3	0.3	0.3	0.3	0.3	0.3	0.3
No_of_Black_AVs	40	40	40	40	40	40	40	40	40	40
Time_Window	10	10	10	10	10	10	10	10	10	10
deceleration	0.2	0.2	0.2	0.2	0.2	0.2	0.2	0.2	0.2	0.2
max_velocity	0.7	0.7	0.7	0.7	0.7	0.7	0.7	0.7	0.7	0.7
scenario	"AllSocialAVs"	"AllSocialAVs"	"AllSocialAVs"	"AllSocialAVs"	"AllSocialAVs"	"AllSocialAVs"	"AllSocialAVs"	"AllSocialAVs"	"AllSocialAVs"	"AllSocialAVs"
[reporter]	sum [no-of-collisions] of turtles	sum [no-of-collisions] of turtles	sum [no-of-collisions] of turtles	sum [no-of-collisions] of turtles	sum [no-of-collisions] of turtles	sum [no-of-collisions] of turtles	sum [no-of-collisions] of turtles	sum [no-of-collisions] of turtles	sum [no-of-collisions] of turtles	sum [no-of-collisions] of turtles
[final]	0	0	551	282	0	831	0	0	0	0
[min]	0	0	0	0	0	0	0	0	0	0
[max]	0	0	551	282	0	831	0	0	0	0
[mean]	0	0	275.5	137.43115942028984	0	419.17753623188406	0	0	0	0
[steps]	551	551	551	551	551	551	551	551	551	551
[all run data]	sum [no-of-collisions] of turtles	sum [no-of-collisions] of turtles	sum [no-of-collisions] of turtles	sum [no-of-collisions] of turtles	sum [no-of-collisions] of turtles	sum [no-of-collisions] of turtles	sum [no-of-collisions] of turtles	sum [no-of-collisions] of turtles	sum [no-of-collisions] of turtles	sum [no-of-collisions] of turtles
	0	0	0	0	0	0	0	0	0	0
	0	0	1	1	0	2	0	0	0	0
	0	0	2	1	0	4	0	0	0	0
	0	0	3	2	0	5	0	0	0	0
	0	0	4	2	0	7	0	0	0	0
	0	0	5	3	0	9	0	0	0	0
	0	0	6	3	0	11	0	0	0	0
	0	0	7	4	0	13	0	0	0	0
	0	0	8	4	0	14	0	0	0	0
	0	0	9	4	0	15	0	0	0	0
	0	0	10	4	0	17	0	0	0	0
	0	0	11	5	0	19	0	0	0	0
	0	0	12	6	0	21	0	0	0	0
	0	0	13	7	0	22	0	0	0	0
	0	0	14	8	0	24	0	0	0	0
	0	0	15	9	0	25	0	0	0	0
	0	0	16	9	0	27	0	0	0	0
	0	0	17	10	0	28	0	0	0	0
	0	0	18	10	0	29	0	0	0	0
	0	0	19	10	0	30	0	0	0	0
	0	0	20	11	0	31	0	0	0	0
	0	0	21	12	0	32	0	0	0	0
	0	0	22	13	0	34	0	0	0	0
	0	0	23	13	0	35	0	0	0	0
	0	0	24	13	0	37	0	0	0	0
	0	0	25	13	0	39	0	0	0	0
	0	0	26	13	0	41	0	0	0	0
	0	0	27	13	0	43	0	0	0	0
	0	0	28	14	0	45	0	0	0	0
	0	0	29	14	0	47	0	0	0	0
	0	0	30	14	0	49	0	0	0	0
	0	0	31	14	0	50	0	0	0	0
	0	0	32	14	0	52	0	0	0	0
	0	0	33	14	0	53	0	0	0	0
	0	0	34	14	0	54	0	0	0	0
	0	0	35	14	0	56	0	0	0	0
	0	0	36	15	0	57	0	0	0	0
	0	0	37	16	0	58	0	0	0	0
	0	0	38	16	0	60	0	0	0	0
	0	0	39	16	0	62	0	0	0	0
	0	0	40	16	0	64	0	0	0	0
	0	0	41	17	0	66	0	0	0	0
	0	0	42	18	0	67	0	0	0	0
	0	0	43	18	0	68	0	0	0	0
	0	0	44	18	0	69	0	0	0	0
	0	0	45	19	0	71	0	0	0	0
	0	0	46	19	0	72	0	0	0	0
	0	0	47	19	0	73	0	0	0	0
	0	0	48	19	0	75	0	0	0	0
	0	0	49	19	0	76	0	0	0	0
	0	0	50	19	0	78	0	0	0	0
	0	0	51	20	0	80	0	0	0	0
	0	0	52	20	0	81	0	0	0	0
	0	0	53	21	0	82	0	0	0	0
	0	0	54	21	0	83	0	0	0	0
	0	0	55	21	0	84	0	0	0	0
	0	0	56	21	0	85	0	0	0	0
	0	0	57	21	0	86	0	0	0	0
	0	0	58	21	0	88	0	0	0	0
	0	0	59	21	0	90	0	0	0	0
	0	0	60	21	0	92	0	0	0	0
	0	0	61	21	0	94	0	0	0	0
	0	0	62	21	0	96	0	0	0	0
	0	0	63	21	0	97	0	0	0	0
	0	0	64	22	0	99	0	0	0	0
	0	0	65	23	0	100	0	0	0	0
	0	0	66	23	0	101	0	0	0	0
	0	0	67	24	0	102	0	0	0	0
	0	0	68	24	0	103	0	0	0	0
	0	0	69	25	0	104	0	0	0	0
	0	0	70	26	0	106	0	0	0	0
	0	0	71	27	0	108	0	0	0	0
	0	0	72	27	0	109	0	0	0	0
	0	0	73	28	0	110	0	0	0	0
	0	0	74	29	0	111	0	0	0	0
	0	0	75	30	0	113	0	0	0	0
	0	0	76	31	0	115	0	0	0	0
	0	0	77	32	0	117	0	0	0	0
	0	0	78	32	0	119	0	0	0	0
	0	0	79	33	0	121	0	0	0	0
	0	0	80	33	0	122	0	0	0	0
	0	0	81	34	0	124	0	0	0	0
	0	0	82	34	0	126	0	0	0	0
	0	0	83	35	0	128	0	0	0	0
	0	0	84	35	0	130	0	0	0	0
	0	0	85	36	0	131	0	0	0	0
	0	0	86	37	0	133	0	0	0	0
	0	0	87	37	0	134	0	0	0	0
	0	0	88	37	0	136	0	0	0	0
	0	0	89	37	0	138	0	0	0	0
	0	0	90	37	0	140	0	0	0	0
	0	0	91	38	0	141	0	0	0	0
	0	0	92	38	0	142	0	0	0	0
	0	0	93	38	0	143	0	0	0	0
	0	0	94	39	0	145	0	0	0	0
	0	0	95	39	0	146	0	0	0	0
	0	0	96	40	0	147	0	0	0	0
	0	0	97	41	0	149	0	0	0	0
	0	0	98	42	0	151	0	0	0	0
	0	0	99	43	0	152	0	0	0	0
	0	0	100	43	0	154	0	0	0	0
	0	0	101	44	0	156	0	0	0	0
	0	0	102	45	0	158	0	0	0	0
	0	0	103	46	0	159	0	0	0	0
	0	0	104	47	0	160	0	0	0	0
	0	0	105	47	0	161	0	0	0	0
	0	0	106	48	0	163	0	0	0	0
	0	0	107	49	0	165	0	0	0	0
	0	0	108	50	0	166	0	0	0	0
	0	0	109	51	0	167	0	0	0	0
	0	0	110	52	0	169	0	0	0	0
	0	0	111	53	0	170	0	0	0	0
	0	0	112	53	0	172	0	0	0	0
	0	0	113	53	0	173	0	0	0	0
	0	0	114	53	0	174	0	0	0	0
	0	0	115	54	0	176	0	0	0	0
	0	0	116	54	0	177	0	0	0	0
	0	0	117	54	0	179	0	0	0	0
	0	0	118	54	0	180	0	0	0	0
	0	0	119	55	0	182	0	0	0	0
	0	0	120	55	0	184	0	0	0	0
	0	0	121	56	0	186	0	0	0	0
	0	0	122	57	0	188	0	0	0	0
	0	0	123	58	0	189	0	0	0	0
	0	0	124	58	0	191	0	0	0	0
	0	0	125	58	0	192	0	0	0	0
	0	0	126	58	0	194	0	0	0	0
	0	0	127	58	0	195	0	0	0	0
	0	0	128	58	0	196	0	0	0	0
	0	0	129	58	0	198	0	0	0	0
	0	0	130	58	0	200	0	0	0	0
	0	0	131	58	0	201	0	0	0	0
	0	0	132	59	0	203	0	0	0	0
	0	0	133	60	0	205	0	0	0	0
	0	0	134	61	0	207	0	0	0	0
	0	0	135	61	0	209	0	0	0	0
	0	0	136	62	0	211	0	0	0	0
	0	0	137	62	0	213	0	0	0	0
	0	0	138	63	0	214	0	0	0	0
	0	0	139	64	0	216	0	0	0	0
	0	0	140	64	0	218	0	0	0	0
	0	0	141	64	0	219	0	0	0	0
	0	0	142	64	0	221	0	0	0	0
	0	0	143	64	0	223	0	0	0	0
	0	0	144	65	0	224	0	0	0	0
	0	0	145	66	0	226	0	0	0	0
	0	0	146	67	0	227	0	0	0	0
	0	0	147	67	0	229	0	0	0	0
	0	0	148	68	0	230	0	0	0	0
	0	0	149	68	0	231	0	0	0	0
	0	0	150	69	0	232	0	0	0	0
	0	0	151	70	0	234	0	0	0	0
	0	0	152	71	0	235	0	0	0	0
	0	0	153	71	0	236	0	0	0	0
	0	0	154	72	0	237	0	0	0	0
	0	0	155	72	0	238	0	0	0	0
	0	0	156	73	0	240	0	0	0	0
	0	0	157	74	0	242	0	0	0	0
	0	0	158	75	0	244	0	0	0	0
	0	0	159	75	0	246	0	0	0	0
	0	0	160	75	0	248	0	0	0	0
	0	0	161	76	0	249	0	0	0	0
	0	0	162	77	0	251	0	0	0	0
	0	0	163	78	0	252	0	0	0	0
	0	0	164	78	0	253	0	0	0	0
	0	0	165	78	0	254	0	0	0	0
	0	0	166	79	0	255	0	0	0	0
	0	0	167	80	0	257	0	0	0	0
	0	0	168	81	0	259	0	0	0	0
	0	0	169	82	0	261	0	0	0	0
	0	0	170	82	0	263	0	0	0	0
	0	0	171	82	0	265	0	0	0	0
	0	0	172	82	0	266	0	0	0	0
	0	0	173	83	0	267	0	0	0	0
	0	0	174	84	0	269	0	0	0	0
	0	0	175	84	0	271	0	0	0	0
	0	0	176	84	0	272	0	0	0	0
	0	0	177	85	0	273	0	0	0	0
	0	0	178	85	0	275	0	0	0	0
	0	0	179	85	0	276	0	0	0	0
	0	0	180	86	0	278	0	0	0	0
	0	0	181	86	0	279	0	0	0	0
	0	0	182	86	0	281	0	0	0	0
	0	0	183	87	0	283	0	0	0	0
	0	0	184	88	0	285	0	0	0	0
	0	0	185	89	0	286	0	0	0	0
	0	0	186	89	0	288	0	0	0	0
	0	0	187	89	0	289	0	0	0	0
	0	0	188	90	0	290	0	0	0	0
	0	0	189	91	0	291	0	0	0	0
	0	0	190	91	0	292	0	0	0	0
	0	0	191	91	0	294	0	0	0	0
	0	0	192	92	0	296	0	0	0	0
	0	0	193	92	0	298	0	0	0	0
	0	0	194	92	0	299	0	0	0	0
	0	0	195	93	0	301	0	0	0	0
	0	0	196	94	0	302	0	0	0	0
	0	0	197	94	0	304	0	0	0	0
	0	0	198	94	0	305	0	0	0	0
	0	0	199	95	0	306	0	0	0	0
	0	0	200	96	0	307	0	0	0	0
	0	0	201	97	0	308	0	0	0	0
	0	0	202	98	0	310	0	0	0	0
	0	0	203	99	0	311	0	0	0	0
	0	0	204	100	0	313	0	0	0	0
	0	0	205	101	0	314	0	0	0	0
	0	0	206	102	0	315	0	0	0	0
	0	0	207	103	0	317	0	0	0	0
	0	0	208	103	0	319	0	0	0	0
	0	0	209	104	0	321	0	0	0	0
	0	0	210	104	0	323	0	0	0	0
	0	0	211	104	0	325	0	0	0	0
	0	0	212	104	0	327	0	0	0	0
	0	0	213	105	0	328	0	0	0	0
	0	0	214	105	0	330	0	0	0	0
	0	0	215	105	0	331	0	0	0	0
	0	0	216	106	0	333	0	0	0	0
	0	0	217	106	0	334	0	0	0	0
	0	0	218	106	0	336	0	0	0	0
	0	0	219	107	0	338	0	0	0	0
	0	0	220	108	0	339	0	0	0	0
	0	0	221	108	0	340	0	0	0	0
	0	0	222	109	0	342	0	0	0	0
	0	0	223	110	0	343	0	0	0	0
	0	0	224	110	0	344	0	0	0	0
	0	0	225	111	0	345	0	0	0	0
	0	0	226	111	0	346	0	0	0	0
	0	0	227	111	0	348	0	0	0	0
	0	0	228	111	0	349	0	0	0	0
	0	0	229	112	0	350	0	0	0	0
	0	0	230	112	0	351	0	0	0	0
	0	0	231	112	0	352	0	0	0	0
	0	0	232	112	0	353	0	0	0	0
	0	0	233	113	0	355	0	0	0	0
	0	0	234	114	0	356	0	0	0	0
	0	0	235	114	0	358	0	0	0	0
	0	0	236	115	0	360	0	0	0	0
	0	0	237	115	0	361	0	0	0	0
	0	0	238	116	0	362	0	0	0	0
	0	0	239	116	0	364	0	0	0	0
	0	0	240	116	0	366	0	0	0	0
	0	0	241	117	0	367	0	0	0	0
	0	0	242	117	0	369	0	0	0	0
	0	0	243	118	0	371	0	0	0	0
	0	0	244	119	0	372	0	0	0	0
	0	0	245	119	0	374	0	0	0	0
	0	0	246	120	0	375	0	0	0	0
	0	0	247	120	0	377	0	0	0	0
	0	0	248	121	0	379	0	0	0	0
	0	0	249	121	0	380	0	0	0	0
	0	0	250	121	0	381	0	0	0	0
	0	0	251	122	0	383	0	0	0	0
	0	0	252	123	0	384	0	0	0	0
	0	0	253	124	0	386	0	0	0	0
	0	0	254	124	0	388	0	0	0	0
	0	0	255	124	0	389	0	0	0	0
	0	0	256	125	0	391	0	0	0	0
	0	0	257	126	0	393	0	0	0	0
	0	0	258	126	0	395	0	0	0	0
	0	0	259	126	0	397	0	0	0	0
	0	0	260	126	0	398	0	0	0	0
	0	0	261	127	0	399	0	0	0	0
	0	0	262	127	0	400	0	0	0	0
	0	0	263	127	0	401	0	0	0	0
	0	0	264	127	0	403	0	0	0	0
	0	0	265	128	0	405	0	0	0	0
	0	0	266	129	0	407	0	0	0	0
	0	0	267	129	0	408	0	0	0	0
	0	0	268	129	0	410	0	0	0	0
	0	0	269	129	0	412	0	0	0	0
	0	0	270	130	0	414	0	0	0	0
	0	0	271	131	0	416	0	0	0	0
	0	0	272	132	0	418	0	0	0	0
	0	0	273	132	0	419	0	0	0	0
	0	0	274	132	0	421	0	0	0	0
	0	0	275	132	0	422	0	0	0	0
	0	0	276	132	0	424	0	0	0	0
	0	0	277	133	0	426	0	0	0	0
	0	0	278	134	0	428	0	0	0	0
	0	0	279	135	0	430	0	0	0	0
	0	0	280	135	0	432	0	0	0	0
	0	0	281	135	0	433	0	0	0	0
	0	0	282	136	0	435	0	0	0	0
	0	0	283	137	0	436	0	0	0	0
	0	0	284	138	0	438	0	0	0	0
	0	0	285	139	0	439	0	0	0	0
	0	0	286	139	0	441	0	0	0	0
	0	0	287	139	0	442	0	0	0	0
	0	0	288	140	0	443	0	0	0	0
	0	0	289	141	0	445	0	0	0	0
	0	0	290	142	0	447	0	0	0	0
	0	0	291	143	0	448	0	0	0	0
	0	0	292	143	0	450	0	0	0	0
	0	0	293	143	0	452	0	0	0	0
	0	0	294	143	0	454	0	0	0	0
	0	0	295	143	0	455	0	0	0	0
	0	0	296	144	0	457	0	0	0	0
	0	0	297	145	0	459	0	0	0	0
	0	0	298	145	0	460	0	0	0	0
	0	0	299	145	0	462	0	0	0	0
	0	0	300	146	0	464	0	0	0	0
	0	0	301	147	0	466	0	0	0	0
	0	0	302	148	0	468	0	0	0	0
	0	0	303	148	0	470	0	0	0	0
	0	0	304	148	0	472	0	0	0	0
	0	0	305	148	0	473	0	0	0	0
	0	0	306	149	0	474	0	0	0	0
	0	0	307	149	0	476	0	0	0	0
	0	0	308	150	0	478	0	0	0	0
	0	0	309	151	0	479	0	0	0	0
	0	0	310	151	0	480	0	0	0	0
	0	0	311	152	0	481	0	0	0	0
	0	0	312	153	0	483	0	0	0	0
	0	0	313	153	0	484	0	0	0	0
	0	0	314	153	0	485	0	0	0	0
	0	0	315	154	0	487	0	0	0	0
	0	0	316	155	0	488	0	0	0	0
	0	0	317	155	0	490	0	0	0	0
	0	0	318	155	0	491	0	0	0	0
	0	0	319	155	0	492	0	0	0	0
	0	0	320	156	0	493	0	0	0	0
	0	0	321	157	0	495	0	0	0	0
	0	0	322	158	0	496	0	0	0	0
	0	0	323	159	0	497	0	0	0	0
	0	0	324	159	0	498	0	0	0	0
	0	0	325	159	0	499	0	0	0	0
	0	0	326	160	0	500	0	0	0	0
	0	0	327	161	0	501	0	0	0	0
	0	0	328	161	0	502	0	0	0	0
	0	0	329	161	0	503	0	0	0	0
	0	0	330	161	0	505	0	0	0	0
	0	0	331	161	0	507	0	0	0	0
	0	0	332	161	0	508	0	0	0	0
	0	0	333	161	0	509	0	0	0	0
	0	0	334	162	0	511	0	0	0	0
	0	0	335	162	0	512	0	0	0	0
	0	0	336	162	0	514	0	0	0	0
	0	0	337	163	0	515	0	0	0	0
	0	0	338	163	0	516	0	0	0	0
	0	0	339	164	0	517	0	0	0	0
	0	0	340	165	0	518	0	0	0	0
	0	0	341	166	0	519	0	0	0	0
	0	0	342	166	0	520	0	0	0	0
	0	0	343	166	0	522	0	0	0	0
	0	0	344	167	0	524	0	0	0	0
	0	0	345	168	0	525	0	0	0	0
	0	0	346	168	0	526	0	0	0	0
	0	0	347	169	0	527	0	0	0	0
	0	0	348	170	0	529	0	0	0	0
	0	0	349	171	0	531	0	0	0	0
	0	0	350	172	0	532	0	0	0	0
	0	0	351	173	0	533	0	0	0	0
	0	0	352	173	0	534	0	0	0	0
	0	0	353	174	0	536	0	0	0	0
	0	0	354	175	0	538	0	0	0	0
	0	0	355	176	0	539	0	0	0	0
	0	0	356	177	0	540	0	0	0	0
	0	0	357	178	0	541	0	0	0	0
	0	0	358	178	0	542	0	0	0	0
	0	0	359	179	0	543	0	0	0	0
	0	0	360	180	0	545	0	0	0	0
	0	0	361	180	0	546	0	0	0	0
	0	0	362	181	0	548	0	0	0	0
	0	0	363	182	0	550	0	0	0	0
	0	0	364	183	0	552	0	0	0	0
	0	0	365	184	0	553	0	0	0	0
	0	0	366	185	0	555	0	0	0	0
	0	0	367	186	0	556	0	0	0	0
	0	0	368	186	0	558	0	0	0	0
	0	0	369	187	0	559	0	0	0	0
	0	0	370	187	0	560	0	0	0	0
	0	0	371	188	0	561	0	0	0	0
	0	0	372	189	0	562	0	0	0	0
	0	0	373	190	0	563	0	0	0	0
	0	0	374	190	0	564	0	0	0	0
	0	0	375	191	0	566	0	0	0	0
	0	0	376	191	0	568	0	0	0	0
	0	0	377	192	0	569	0	0	0	0
	0	0	378	193	0	570	0	0	0	0
	0	0	379	194	0	571	0	0	0	0
	0	0	380	195	0	573	0	0	0	0
	0	0	381	195	0	575	0	0	0	0
	0	0	382	195	0	577	0	0	0	0
	0	0	383	196	0	579	0	0	0	0
	0	0	384	196	0	580	0	0	0	0
	0	0	385	197	0	582	0	0	0	0
	0	0	386	197	0	583	0	0	0	0
	0	0	387	198	0	584	0	0	0	0
	0	0	388	199	0	585	0	0	0	0
	0	0	389	200	0	587	0	0	0	0
	0	0	390	201	0	589	0	0	0	0
	0	0	391	201	0	590	0	0	0	0
	0	0	392	202	0	592	0	0	0	0
	0	0	393	202	0	593	0	0	0	0
	0	0	394	203	0	594	0	0	0	0
	0	0	395	204	0	595	0	0	0	0
	0	0	396	204	0	597	0	0	0	0
	0	0	397	205	0	599	0	0	0	0
	0	0	398	205	0	600	0	0	0	0
	0	0	399	205	0	602	0	0	0	0
	0	0	400	206	0	603	0	0	0	0
	0	0	401	207	0	604	0	0	0	0
	0	0	402	208	0	605	0	0	0	0
	0	0	403	208	0	606	0	0	0	0
	0	0	404	208	0	607	0	0	0	0
	0	0	405	209	0	608	0	0	0	0
	0	0	406	210	0	609	0	0	0	0
	0	0	407	211	0	610	0	0	0	0
	0	0	408	212	0	612	0	0	0	0
	0	0	409	213	0	613	0	0	0	0
	0	0	410	213	0	614	0	0	0	0
	0	0	411	213	0	616	0	0	0	0
	0	0	412	213	0	618	0	0	0	0
	0	0	413	214	0	620	0	0	0	0
	0	0	414	215	0	621	0	0	0	0
	0	0	415	215	0	623	0	0	0	0
	0	0	416	216	0	625	0	0	0	0
	0	0	417	216	0	626	0	0	0	0
	0	0	418	216	0	628	0	0	0	0
	0	0	419	217	0	630	0	0	0	0
	0	0	420	217	0	631	0	0	0	0
	0	0	421	218	0	633	0	0	0	0
	0	0	422	218	0	634	0	0	0	0
	0	0	423	218	0	635	0	0	0	0
	0	0	424	219	0	636	0	0	0	0
	0	0	425	220	0	638	0	0	0	0
	0	0	426	220	0	640	0	0	0	0
	0	0	427	221	0	642	0	0	0	0
	0	0	428	222	0	643	0	0	0	0
	0	0	429	223	0	645	0	0	0	0
	0	0	430	224	0	647	0	0	0	0
	0	0	431	225	0	648	0	0	0	0
	0	0	432	226	0	650	0	0	0	0
	0	0	433	227	0	651	0	0	0	0
	0	0	434	227	0	652	0	0	0	0
	0	0	435	228	0	654	0	0	0	0
	0	0	436	229	0	655	0	0	0	0
	0	0	437	229	0	657	0	0	0	0
	0	0	438	230	0	658	0	0	0	0
	0	0	439	230	0	660	0	0	0	0
	0	0	440	230	0	662	0	0	0	0
	0	0	441	230	0	664	0	0	0	0
	0	0	442	230	0	666	0	0	0	0
	0	0	443	231	0	668	0	0	0	0
	0	0	444	232	0	670	0	0	0	0
	0	0	445	232	0	672	0	0	0	0
	0	0	446	233	0	674	0	0	0	0
	0	0	447	234	0	675	0	0	0	0
	0	0	448	235	0	677	0	0	0	0
	0	0	449	235	0	678	0	0	0	0
	0	0	450	235	0	680	0	0	0	0
	0	0	451	236	0	682	0	0	0	0
	0	0	452	236	0	684	0	0	0	0
	0	0	453	237	0	685	0	0	0	0
	0	0	454	237	0	687	0	0	0	0
	0	0	455	238	0	689	0	0	0	0
	0	0	456	238	0	690	0	0	0	0
	0	0	457	239	0	692	0	0	0	0
	0	0	458	240	0	693	0	0	0	0
	0	0	459	240	0	694	0	0	0	0
	0	0	460	241	0	696	0	0	0	0
	0	0	461	241	0	698	0	0	0	0
	0	0	462	241	0	699	0	0	0	0
	0	0	463	241	0	700	0	0	0	0
	0	0	464	242	0	701	0	0	0	0
	0	0	465	242	0	703	0	0	0	0
	0	0	466	242	0	705	0	0	0	0
	0	0	467	243	0	706	0	0	0	0
	0	0	468	243	0	708	0	0	0	0
	0	0	469	243	0	709	0	0	0	0
	0	0	470	244	0	711	0	0	0	0
	0	0	471	245	0	713	0	0	0	0
	0	0	472	246	0	714	0	0	0	0
	0	0	473	246	0	716	0	0	0	0
	0	0	474	247	0	718	0	0	0	0
	0	0	475	247	0	719	0	0	0	0
	0	0	476	248	0	721	0	0	0	0
	0	0	477	248	0	722	0	0	0	0
	0	0	478	249	0	724	0	0	0	0
	0	0	479	249	0	725	0	0	0	0
	0	0	480	249	0	726	0	0	0	0
	0	0	481	249	0	727	0	0	0	0
	0	0	482	250	0	728	0	0	0	0
	0	0	483	250	0	730	0	0	0	0
	0	0	484	250	0	732	0	0	0	0
	0	0	485	251	0	734	0	0	0	0
	0	0	486	251	0	735	0	0	0	0
	0	0	487	251	0	737	0	0	0	0
	0	0	488	251	0	738	0	0	0	0
	0	0	489	252	0	740	0	0	0	0
	0	0	490	252	0	741	0	0	0	0
	0	0	491	253	0	743	0	0	0	0
	0	0	492	253	0	744	0	0	0	0
	0	0	493	253	0	746	0	0	0	0
	0	0	494	253	0	748	0	0	0	0
	0	0	495	254	0	749	0	0	0	0
	0	0	496	255	0	751	0	0	0	0
	0	0	497	256	0	753	0	0	0	0
	0	0	498	256	0	754	0	0	0	0
	0	0	499	256	0	755	0	0	0	0
	0	0	500	256	0	757	0	0	0	0
	0	0	501	256	0	758	0	0	0	0
	0	0	502	257	0	760	0	0	0	0
	0	0	503	258	0	762	0	0	0	0
	0	0	504	259	0	764	0	0	0	0
	0	0	505	260	0	766	0	0	0	0
	0	0	506	260	0	767	0	0	0	0
	0	0	507	260	0	768	0	0	0	0
	0	0	508	261	0	769	0	0	0	0
	0	0	509	262	0	771	0	0	0	0
	0	0	510	262	0	772	0	0	0	0
	0	0	511	263	0	774	0	0	0	0
	0	0	512	263	0	776	0	0	0	0
	0	0	513	263	0	777	0	0	0	0
	0	0	514	263	0	779	0	0	0	0
	0	0	515	264	0	781	0	0	0	0
	0	0	516	264	0	782	0	0	0	0
	0	0	517	265	0	784	0	0	0	0
	0	0	518	265	0	785	0	0	0	0
	0	0	519	265	0	786	0	0	0	0
	0	0	520	265	0	788	0	0	0	0
	0	0	521	266	0	789	0	0	0	0
	0	0	522	266	0	791	0	0	0	0
	0	0	523	266	0	792	0	0	0	0
	0	0	524	266	0	794	0	0	0	0
	0	0	525	267	0	796	0	0	0	0
	0	0	526	268	0	797	0	0	0	0
	0	0	527	268	0	798	0	0	0	0
	0	0	528	268	0	800	0	0	0	0
	0	0	529	268	0	801	0	0	0	0
	0	0	530	269	0	802	0	0	0	0
	0	0	531	270	0	804	0	0	0	0
	0	0	532	271	0	805	0	0	0	0
	0	0	533	272	0	806	0	0	0	0
	0	0	534	272	0	808	0	0	0	0
	0	0	535	273	0	809	0	0	0	0
	0	0	536	273	0	811	0	0	0	0
	0	0	537	273	0	812	0	0	0	0
	0	0	538	274	0	813	0	0	0	0
	0	0	539	275	0	814	0	0	0	0
	0	0	540	275	0	815	0	0	0	0
	0	0	541	275	0	816	0	0	0	0
	0	0	542	275	0	817	0	0	0	0
	0	0	543	275	0	819	0	0	0	0
	0	0	544	276	0	821	0	0	0	0
	0	0	545	277	0	823	0	0	0	0
	0	0	546	278	0	824	0	0	0	0
	0	0	547	279	0	826	0	0	0	0
	0	0	548	279	0	827	0	0	0	0
	0	0	549	280	0	829	0	0	0	0
	0	0	550	281	0	830	0	0	0	0
	0	0	551	282	0	831	0	0	0	0
