# Supplementary material for: Towards social autonomous vehicles: Efficient collision avoidance scheme using Richardson’s arms race model
Source: PLoS One. 2017 Oct 17;12(10):e0186103. doi: 10.1371/journal.pone.0186103 (PMC5645089; doi:10.1371/journal.pone.0186103)
Supplement: S16 Text — (CSV) [file pone.0186103.s016.csv]

BehaviorSpace results (NetLogo 5.1.0)
AV_Social Agent-optimized_modified.nlogo
experiment_sonar ranage and safety distance 2 & 3_velocity 0.1-0.4
08/14/2017 13:13:01:876 +0500
min-pxcor	max-pxcor	min-pycor	max-pycor
-30	30	-20	20
[run number]	1	2	3	4	5	6	7	8	9	10
No_of_Red_AVs	40	40	40	40	40	40	40	40	40	40
max_acceleration	0.1	0.1	0.1	0.1	0.1	0.1	0.1	0.1	0.1	0.1
Sonar_Range	3	3	3	3	3	3	3	3	3	3
minimum-safety_distance	2	2	2	2	2	2	2	2	2	2
min_velocity	0.1	0.1	0.1	0.1	0.1	0.1	0.1	0.1	0.1	0.1
No_of_Black_AVs	40	40	40	40	40	40	40	40	40	40
Time_Window	10	10	10	10	10	10	10	10	10	10
deceleration	0.2	0.2	0.2	0.2	0.2	0.2	0.2	0.2	0.2	0.2
max_velocity	0.4	0.4	0.4	0.4	0.4	0.4	0.4	0.4	0.4	0.4
scenario	"AllSocialAVs"	"AllSocialAVs"	"AllSocialAVs"	"AllSocialAVs"	"AllSocialAVs"	"AllSocialAVs"	"AllSocialAVs"	"AllSocialAVs"	"AllSocialAVs"	"AllSocialAVs"
[reporter]	sum [no-of-collisions] of turtles	sum [no-of-collisions] of turtles	sum [no-of-collisions] of turtles	sum [no-of-collisions] of turtles	sum [no-of-collisions] of turtles	sum [no-of-collisions] of turtles	sum [no-of-collisions] of turtles	sum [no-of-collisions] of turtles	sum [no-of-collisions] of turtles	sum [no-of-collisions] of turtles
[final]	0	0	0	0	0	0	0	266	0	830
[min]	0	0	0	0	0	0	0	0	0	0
[max]	0	0	0	0	0	0	0	266	0	830
[mean]	0	0	0	0	0	0	0	128.31884057971016	0	413.9909420289855
[steps]	551	551	551	551	551	551	551	551	551	551
[all run data]	sum [no-of-collisions] of turtles	sum [no-of-collisions] of turtles	sum [no-of-collisions] of turtles	sum [no-of-collisions] of turtles	sum [no-of-collisions] of turtles	sum [no-of-collisions] of turtles	sum [no-of-collisions] of turtles	sum [no-of-collisions] of turtles	sum [no-of-collisions] of turtles	sum [no-of-collisions] of turtles
	0	0	0	0	0	0	0	0	0	0
	0	0	0	0	0	0	0	0	0	1
	0	0	0	0	0	0	0	0	0	3
	0	0	0	0	0	0	0	1	0	5
	0	0	0	0	0	0	0	2	0	6
	0	0	0	0	0	0	0	2	0	8
	0	0	0	0	0	0	0	3	0	9
	0	0	0	0	0	0	0	4	0	11
	0	0	0	0	0	0	0	4	0	12
	0	0	0	0	0	0	0	5	0	14
	0	0	0	0	0	0	0	5	0	16
	0	0	0	0	0	0	0	5	0	18
	0	0	0	0	0	0	0	6	0	20
	0	0	0	0	0	0	0	7	0	21
	0	0	0	0	0	0	0	7	0	22
	0	0	0	0	0	0	0	8	0	23
	0	0	0	0	0	0	0	8	0	25
	0	0	0	0	0	0	0	8	0	26
	0	0	0	0	0	0	0	8	0	27
	0	0	0	0	0	0	0	8	0	29
	0	0	0	0	0	0	0	8	0	31
	0	0	0	0	0	0	0	9	0	33
	0	0	0	0	0	0	0	9	0	34
	0	0	0	0	0	0	0	10	0	35
	0	0	0	0	0	0	0	10	0	37
	0	0	0	0	0	0	0	11	0	38
	0	0	0	0	0	0	0	11	0	39
	0	0	0	0	0	0	0	11	0	41
	0	0	0	0	0	0	0	12	0	42
	0	0	0	0	0	0	0	12	0	44
	0	0	0	0	0	0	0	13	0	45
	0	0	0	0	0	0	0	14	0	47
	0	0	0	0	0	0	0	14	0	49
	0	0	0	0	0	0	0	14	0	51
	0	0	0	0	0	0	0	14	0	52
	0	0	0	0	0	0	0	14	0	53
	0	0	0	0	0	0	0	15	0	55
	0	0	0	0	0	0	0	15	0	57
	0	0	0	0	0	0	0	15	0	59
	0	0	0	0	0	0	0	16	0	61
	0	0	0	0	0	0	0	16	0	63
	0	0	0	0	0	0	0	17	0	65
	0	0	0	0	0	0	0	17	0	67
	0	0	0	0	0	0	0	18	0	68
	0	0	0	0	0	0	0	19	0	69
	0	0	0	0	0	0	0	20	0	70
	0	0	0	0	0	0	0	21	0	71
	0	0	0	0	0	0	0	21	0	73
	0	0	0	0	0	0	0	21	0	74
	0	0	0	0	0	0	0	22	0	75
	0	0	0	0	0	0	0	22	0	76
	0	0	0	0	0	0	0	22	0	78
	0	0	0	0	0	0	0	22	0	80
	0	0	0	0	0	0	0	22	0	81
	0	0	0	0	0	0	0	23	0	83
	0	0	0	0	0	0	0	23	0	85
	0	0	0	0	0	0	0	23	0	87
	0	0	0	0	0	0	0	24	0	89
	0	0	0	0	0	0	0	24	0	91
	0	0	0	0	0	0	0	24	0	92
	0	0	0	0	0	0	0	24	0	94
	0	0	0	0	0	0	0	24	0	95
	0	0	0	0	0	0	0	25	0	96
	0	0	0	0	0	0	0	25	0	97
	0	0	0	0	0	0	0	25	0	99
	0	0	0	0	0	0	0	26	0	101
	0	0	0	0	0	0	0	26	0	102
	0	0	0	0	0	0	0	27	0	104
	0	0	0	0	0	0	0	27	0	106
	0	0	0	0	0	0	0	27	0	107
	0	0	0	0	0	0	0	28	0	109
	0	0	0	0	0	0	0	29	0	111
	0	0	0	0	0	0	0	29	0	113
	0	0	0	0	0	0	0	29	0	114
	0	0	0	0	0	0	0	29	0	115
	0	0	0	0	0	0	0	29	0	116
	0	0	0	0	0	0	0	29	0	117
	0	0	0	0	0	0	0	30	0	118
	0	0	0	0	0	0	0	31	0	119
	0	0	0	0	0	0	0	31	0	121
	0	0	0	0	0	0	0	31	0	122
	0	0	0	0	0	0	0	32	0	124
	0	0	0	0	0	0	0	32	0	126
	0	0	0	0	0	0	0	33	0	128
	0	0	0	0	0	0	0	34	0	129
	0	0	0	0	0	0	0	35	0	130
	0	0	0	0	0	0	0	35	0	132
	0	0	0	0	0	0	0	35	0	134
	0	0	0	0	0	0	0	36	0	135
	0	0	0	0	0	0	0	37	0	136
	0	0	0	0	0	0	0	37	0	137
	0	0	0	0	0	0	0	38	0	138
	0	0	0	0	0	0	0	39	0	140
	0	0	0	0	0	0	0	40	0	142
	0	0	0	0	0	0	0	41	0	143
	0	0	0	0	0	0	0	41	0	145
	0	0	0	0	0	0	0	41	0	146
	0	0	0	0	0	0	0	42	0	148
	0	0	0	0	0	0	0	43	0	149
	0	0	0	0	0	0	0	43	0	150
	0	0	0	0	0	0	0	44	0	152
	0	0	0	0	0	0	0	44	0	154
	0	0	0	0	0	0	0	44	0	155
	0	0	0	0	0	0	0	45	0	157
	0	0	0	0	0	0	0	46	0	158
	0	0	0	0	0	0	0	46	0	160
	0	0	0	0	0	0	0	47	0	161
	0	0	0	0	0	0	0	47	0	163
	0	0	0	0	0	0	0	48	0	165
	0	0	0	0	0	0	0	48	0	167
	0	0	0	0	0	0	0	49	0	168
	0	0	0	0	0	0	0	49	0	170
	0	0	0	0	0	0	0	50	0	172
	0	0	0	0	0	0	0	51	0	173
	0	0	0	0	0	0	0	51	0	174
	0	0	0	0	0	0	0	51	0	176
	0	0	0	0	0	0	0	51	0	178
	0	0	0	0	0	0	0	52	0	180
	0	0	0	0	0	0	0	53	0	182
	0	0	0	0	0	0	0	53	0	184
	0	0	0	0	0	0	0	53	0	186
	0	0	0	0	0	0	0	53	0	187
	0	0	0	0	0	0	0	53	0	189
	0	0	0	0	0	0	0	54	0	191
	0	0	0	0	0	0	0	55	0	193
	0	0	0	0	0	0	0	56	0	194
	0	0	0	0	0	0	0	57	0	196
	0	0	0	0	0	0	0	57	0	197
	0	0	0	0	0	0	0	57	0	198
	0	0	0	0	0	0	0	57	0	199
	0	0	0	0	0	0	0	58	0	201
	0	0	0	0	0	0	0	58	0	203
	0	0	0	0	0	0	0	59	0	204
	0	0	0	0	0	0	0	59	0	205
	0	0	0	0	0	0	0	59	0	206
	0	0	0	0	0	0	0	60	0	207
	0	0	0	0	0	0	0	60	0	208
	0	0	0	0	0	0	0	61	0	210
	0	0	0	0	0	0	0	61	0	211
	0	0	0	0	0	0	0	61	0	212
	0	0	0	0	0	0	0	61	0	213
	0	0	0	0	0	0	0	62	0	214
	0	0	0	0	0	0	0	62	0	216
	0	0	0	0	0	0	0	62	0	217
	0	0	0	0	0	0	0	62	0	219
	0	0	0	0	0	0	0	63	0	220
	0	0	0	0	0	0	0	64	0	221
	0	0	0	0	0	0	0	64	0	223
	0	0	0	0	0	0	0	65	0	224
	0	0	0	0	0	0	0	65	0	225
	0	0	0	0	0	0	0	65	0	227
	0	0	0	0	0	0	0	65	0	229
	0	0	0	0	0	0	0	65	0	231
	0	0	0	0	0	0	0	66	0	233
	0	0	0	0	0	0	0	67	0	234
	0	0	0	0	0	0	0	67	0	236
	0	0	0	0	0	0	0	67	0	238
	0	0	0	0	0	0	0	68	0	239
	0	0	0	0	0	0	0	68	0	241
	0	0	0	0	0	0	0	69	0	242
	0	0	0	0	0	0	0	70	0	244
	0	0	0	0	0	0	0	70	0	245
	0	0	0	0	0	0	0	71	0	247
	0	0	0	0	0	0	0	72	0	249
	0	0	0	0	0	0	0	73	0	250
	0	0	0	0	0	0	0	74	0	251
	0	0	0	0	0	0	0	74	0	252
	0	0	0	0	0	0	0	75	0	253
	0	0	0	0	0	0	0	75	0	255
	0	0	0	0	0	0	0	75	0	256
	0	0	0	0	0	0	0	76	0	257
	0	0	0	0	0	0	0	76	0	259
	0	0	0	0	0	0	0	77	0	260
	0	0	0	0	0	0	0	77	0	262
	0	0	0	0	0	0	0	77	0	263
	0	0	0	0	0	0	0	78	0	265
	0	0	0	0	0	0	0	78	0	267
	0	0	0	0	0	0	0	79	0	268
	0	0	0	0	0	0	0	80	0	269
	0	0	0	0	0	0	0	80	0	271
	0	0	0	0	0	0	0	81	0	272
	0	0	0	0	0	0	0	81	0	274
	0	0	0	0	0	0	0	82	0	276
	0	0	0	0	0	0	0	82	0	277
	0	0	0	0	0	0	0	83	0	278
	0	0	0	0	0	0	0	83	0	279
	0	0	0	0	0	0	0	83	0	281
	0	0	0	0	0	0	0	84	0	282
	0	0	0	0	0	0	0	85	0	284
	0	0	0	0	0	0	0	85	0	285
	0	0	0	0	0	0	0	85	0	286
	0	0	0	0	0	0	0	86	0	288
	0	0	0	0	0	0	0	86	0	289
	0	0	0	0	0	0	0	87	0	291
	0	0	0	0	0	0	0	87	0	293
	0	0	0	0	0	0	0	87	0	294
	0	0	0	0	0	0	0	87	0	296
	0	0	0	0	0	0	0	88	0	298
	0	0	0	0	0	0	0	89	0	299
	0	0	0	0	0	0	0	89	0	300
	0	0	0	0	0	0	0	90	0	301
	0	0	0	0	0	0	0	90	0	302
	0	0	0	0	0	0	0	90	0	304
	0	0	0	0	0	0	0	90	0	306
	0	0	0	0	0	0	0	91	0	308
	0	0	0	0	0	0	0	91	0	310
	0	0	0	0	0	0	0	92	0	311
	0	0	0	0	0	0	0	92	0	313
	0	0	0	0	0	0	0	93	0	315
	0	0	0	0	0	0	0	93	0	316
	0	0	0	0	0	0	0	94	0	318
	0	0	0	0	0	0	0	94	0	319
	0	0	0	0	0	0	0	94	0	321
	0	0	0	0	0	0	0	95	0	322
	0	0	0	0	0	0	0	96	0	323
	0	0	0	0	0	0	0	97	0	325
	0	0	0	0	0	0	0	98	0	327
	0	0	0	0	0	0	0	99	0	329
	0	0	0	0	0	0	0	99	0	330
	0	0	0	0	0	0	0	99	0	331
	0	0	0	0	0	0	0	100	0	332
	0	0	0	0	0	0	0	101	0	333
	0	0	0	0	0	0	0	102	0	335
	0	0	0	0	0	0	0	103	0	337
	0	0	0	0	0	0	0	103	0	338
	0	0	0	0	0	0	0	103	0	340
	0	0	0	0	0	0	0	103	0	341
	0	0	0	0	0	0	0	103	0	343
	0	0	0	0	0	0	0	104	0	344
	0	0	0	0	0	0	0	104	0	345
	0	0	0	0	0	0	0	104	0	347
	0	0	0	0	0	0	0	105	0	349
	0	0	0	0	0	0	0	106	0	351
	0	0	0	0	0	0	0	106	0	353
	0	0	0	0	0	0	0	106	0	354
	0	0	0	0	0	0	0	107	0	356
	0	0	0	0	0	0	0	107	0	358
	0	0	0	0	0	0	0	108	0	359
	0	0	0	0	0	0	0	108	0	360
	0	0	0	0	0	0	0	109	0	362
	0	0	0	0	0	0	0	110	0	363
	0	0	0	0	0	0	0	111	0	364
	0	0	0	0	0	0	0	112	0	366
	0	0	0	0	0	0	0	112	0	367
	0	0	0	0	0	0	0	112	0	368
	0	0	0	0	0	0	0	113	0	369
	0	0	0	0	0	0	0	114	0	371
	0	0	0	0	0	0	0	114	0	372
	0	0	0	0	0	0	0	115	0	374
	0	0	0	0	0	0	0	116	0	376
	0	0	0	0	0	0	0	116	0	377
	0	0	0	0	0	0	0	116	0	379
	0	0	0	0	0	0	0	116	0	380
	0	0	0	0	0	0	0	117	0	381
	0	0	0	0	0	0	0	118	0	382
	0	0	0	0	0	0	0	118	0	383
	0	0	0	0	0	0	0	119	0	384
	0	0	0	0	0	0	0	120	0	386
	0	0	0	0	0	0	0	121	0	387
	0	0	0	0	0	0	0	122	0	389
	0	0	0	0	0	0	0	123	0	390
	0	0	0	0	0	0	0	123	0	392
	0	0	0	0	0	0	0	124	0	393
	0	0	0	0	0	0	0	124	0	395
	0	0	0	0	0	0	0	124	0	396
	0	0	0	0	0	0	0	125	0	397
	0	0	0	0	0	0	0	126	0	399
	0	0	0	0	0	0	0	127	0	400
	0	0	0	0	0	0	0	128	0	401
	0	0	0	0	0	0	0	128	0	402
	0	0	0	0	0	0	0	129	0	403
	0	0	0	0	0	0	0	130	0	404
	0	0	0	0	0	0	0	131	0	405
	0	0	0	0	0	0	0	131	0	407
	0	0	0	0	0	0	0	131	0	409
	0	0	0	0	0	0	0	131	0	411
	0	0	0	0	0	0	0	132	0	413
	0	0	0	0	0	0	0	133	0	414
	0	0	0	0	0	0	0	134	0	416
	0	0	0	0	0	0	0	135	0	417
	0	0	0	0	0	0	0	136	0	419
	0	0	0	0	0	0	0	137	0	420
	0	0	0	0	0	0	0	138	0	421
	0	0	0	0	0	0	0	138	0	423
	0	0	0	0	0	0	0	139	0	425
	0	0	0	0	0	0	0	140	0	427
	0	0	0	0	0	0	0	140	0	428
	0	0	0	0	0	0	0	140	0	430
	0	0	0	0	0	0	0	140	0	431
	0	0	0	0	0	0	0	140	0	432
	0	0	0	0	0	0	0	140	0	434
	0	0	0	0	0	0	0	140	0	435
	0	0	0	0	0	0	0	140	0	437
	0	0	0	0	0	0	0	141	0	438
	0	0	0	0	0	0	0	141	0	439
	0	0	0	0	0	0	0	142	0	441
	0	0	0	0	0	0	0	142	0	442
	0	0	0	0	0	0	0	142	0	444
	0	0	0	0	0	0	0	143	0	445
	0	0	0	0	0	0	0	144	0	446
	0	0	0	0	0	0	0	144	0	448
	0	0	0	0	0	0	0	144	0	449
	0	0	0	0	0	0	0	145	0	450
	0	0	0	0	0	0	0	145	0	451
	0	0	0	0	0	0	0	145	0	453
	0	0	0	0	0	0	0	145	0	454
	0	0	0	0	0	0	0	146	0	456
	0	0	0	0	0	0	0	146	0	458
	0	0	0	0	0	0	0	147	0	460
	0	0	0	0	0	0	0	148	0	461
	0	0	0	0	0	0	0	148	0	462
	0	0	0	0	0	0	0	148	0	463
	0	0	0	0	0	0	0	148	0	464
	0	0	0	0	0	0	0	149	0	466
	0	0	0	0	0	0	0	149	0	467
	0	0	0	0	0	0	0	149	0	468
	0	0	0	0	0	0	0	150	0	469
	0	0	0	0	0	0	0	150	0	471
	0	0	0	0	0	0	0	150	0	473
	0	0	0	0	0	0	0	151	0	475
	0	0	0	0	0	0	0	152	0	476
	0	0	0	0	0	0	0	153	0	477
	0	0	0	0	0	0	0	153	0	479
	0	0	0	0	0	0	0	153	0	480
	0	0	0	0	0	0	0	153	0	481
	0	0	0	0	0	0	0	153	0	483
	0	0	0	0	0	0	0	154	0	485
	0	0	0	0	0	0	0	154	0	487
	0	0	0	0	0	0	0	154	0	488
	0	0	0	0	0	0	0	154	0	490
	0	0	0	0	0	0	0	154	0	491
	0	0	0	0	0	0	0	154	0	493
	0	0	0	0	0	0	0	155	0	495
	0	0	0	0	0	0	0	155	0	496
	0	0	0	0	0	0	0	156	0	497
	0	0	0	0	0	0	0	156	0	499
	0	0	0	0	0	0	0	157	0	500
	0	0	0	0	0	0	0	157	0	502
	0	0	0	0	0	0	0	158	0	503
	0	0	0	0	0	0	0	159	0	505
	0	0	0	0	0	0	0	159	0	506
	0	0	0	0	0	0	0	159	0	508
	0	0	0	0	0	0	0	160	0	510
	0	0	0	0	0	0	0	161	0	512
	0	0	0	0	0	0	0	161	0	513
	0	0	0	0	0	0	0	162	0	515
	0	0	0	0	0	0	0	162	0	516
	0	0	0	0	0	0	0	162	0	518
	0	0	0	0	0	0	0	162	0	520
	0	0	0	0	0	0	0	162	0	522
	0	0	0	0	0	0	0	162	0	523
	0	0	0	0	0	0	0	162	0	524
	0	0	0	0	0	0	0	162	0	525
	0	0	0	0	0	0	0	163	0	527
	0	0	0	0	0	0	0	164	0	529
	0	0	0	0	0	0	0	165	0	530
	0	0	0	0	0	0	0	166	0	531
	0	0	0	0	0	0	0	167	0	532
	0	0	0	0	0	0	0	167	0	534
	0	0	0	0	0	0	0	168	0	535
	0	0	0	0	0	0	0	168	0	537
	0	0	0	0	0	0	0	168	0	539
	0	0	0	0	0	0	0	169	0	540
	0	0	0	0	0	0	0	169	0	542
	0	0	0	0	0	0	0	169	0	544
	0	0	0	0	0	0	0	169	0	545
	0	0	0	0	0	0	0	169	0	546
	0	0	0	0	0	0	0	170	0	548
	0	0	0	0	0	0	0	171	0	549
	0	0	0	0	0	0	0	171	0	550
	0	0	0	0	0	0	0	171	0	552
	0	0	0	0	0	0	0	172	0	553
	0	0	0	0	0	0	0	172	0	555
	0	0	0	0	0	0	0	173	0	556
	0	0	0	0	0	0	0	173	0	558
	0	0	0	0	0	0	0	173	0	560
	0	0	0	0	0	0	0	174	0	562
	0	0	0	0	0	0	0	174	0	563
	0	0	0	0	0	0	0	175	0	565
	0	0	0	0	0	0	0	175	0	566
	0	0	0	0	0	0	0	175	0	568
	0	0	0	0	0	0	0	176	0	570
	0	0	0	0	0	0	0	176	0	572
	0	0	0	0	0	0	0	176	0	573
	0	0	0	0	0	0	0	177	0	574
	0	0	0	0	0	0	0	178	0	575
	0	0	0	0	0	0	0	179	0	577
	0	0	0	0	0	0	0	179	0	578
	0	0	0	0	0	0	0	180	0	580
	0	0	0	0	0	0	0	181	0	582
	0	0	0	0	0	0	0	181	0	583
	0	0	0	0	0	0	0	182	0	585
	0	0	0	0	0	0	0	182	0	586
	0	0	0	0	0	0	0	183	0	588
	0	0	0	0	0	0	0	184	0	590
	0	0	0	0	0	0	0	184	0	591
	0	0	0	0	0	0	0	184	0	593
	0	0	0	0	0	0	0	184	0	595
	0	0	0	0	0	0	0	184	0	596
	0	0	0	0	0	0	0	185	0	597
	0	0	0	0	0	0	0	186	0	599
	0	0	0	0	0	0	0	186	0	600
	0	0	0	0	0	0	0	187	0	601
	0	0	0	0	0	0	0	188	0	603
	0	0	0	0	0	0	0	188	0	604
	0	0	0	0	0	0	0	188	0	605
	0	0	0	0	0	0	0	188	0	607
	0	0	0	0	0	0	0	188	0	608
	0	0	0	0	0	0	0	188	0	609
	0	0	0	0	0	0	0	189	0	610
	0	0	0	0	0	0	0	190	0	611
	0	0	0	0	0	0	0	191	0	613
	0	0	0	0	0	0	0	191	0	615
	0	0	0	0	0	0	0	191	0	616
	0	0	0	0	0	0	0	192	0	617
	0	0	0	0	0	0	0	193	0	619
	0	0	0	0	0	0	0	194	0	621
	0	0	0	0	0	0	0	195	0	623
	0	0	0	0	0	0	0	195	0	625
	0	0	0	0	0	0	0	195	0	627
	0	0	0	0	0	0	0	195	0	628
	0	0	0	0	0	0	0	196	0	630
	0	0	0	0	0	0	0	196	0	631
	0	0	0	0	0	0	0	197	0	632
	0	0	0	0	0	0	0	197	0	634
	0	0	0	0	0	0	0	197	0	636
	0	0	0	0	0	0	0	198	0	638
	0	0	0	0	0	0	0	199	0	639
	0	0	0	0	0	0	0	200	0	641
	0	0	0	0	0	0	0	200	0	642
	0	0	0	0	0	0	0	200	0	644
	0	0	0	0	0	0	0	200	0	646
	0	0	0	0	0	0	0	201	0	647
	0	0	0	0	0	0	0	202	0	649
	0	0	0	0	0	0	0	202	0	651
	0	0	0	0	0	0	0	203	0	652
	0	0	0	0	0	0	0	203	0	654
	0	0	0	0	0	0	0	204	0	656
	0	0	0	0	0	0	0	204	0	657
	0	0	0	0	0	0	0	205	0	658
	0	0	0	0	0	0	0	206	0	659
	0	0	0	0	0	0	0	207	0	661
	0	0	0	0	0	0	0	207	0	662
	0	0	0	0	0	0	0	207	0	664
	0	0	0	0	0	0	0	207	0	665
	0	0	0	0	0	0	0	208	0	667
	0	0	0	0	0	0	0	208	0	668
	0	0	0	0	0	0	0	208	0	669
	0	0	0	0	0	0	0	209	0	671
	0	0	0	0	0	0	0	210	0	672
	0	0	0	0	0	0	0	211	0	673
	0	0	0	0	0	0	0	212	0	675
	0	0	0	0	0	0	0	212	0	677
	0	0	0	0	0	0	0	213	0	679
	0	0	0	0	0	0	0	213	0	680
	0	0	0	0	0	0	0	213	0	682
	0	0	0	0	0	0	0	214	0	684
	0	0	0	0	0	0	0	215	0	685
	0	0	0	0	0	0	0	216	0	686
	0	0	0	0	0	0	0	216	0	688
	0	0	0	0	0	0	0	217	0	690
	0	0	0	0	0	0	0	218	0	691
	0	0	0	0	0	0	0	219	0	692
	0	0	0	0	0	0	0	219	0	694
	0	0	0	0	0	0	0	220	0	696
	0	0	0	0	0	0	0	220	0	697
	0	0	0	0	0	0	0	220	0	699
	0	0	0	0	0	0	0	220	0	701
	0	0	0	0	0	0	0	220	0	703
	0	0	0	0	0	0	0	221	0	704
	0	0	0	0	0	0	0	222	0	706
	0	0	0	0	0	0	0	222	0	708
	0	0	0	0	0	0	0	223	0	710
	0	0	0	0	0	0	0	224	0	711
	0	0	0	0	0	0	0	225	0	713
	0	0	0	0	0	0	0	226	0	715
	0	0	0	0	0	0	0	227	0	716
	0	0	0	0	0	0	0	228	0	717
	0	0	0	0	0	0	0	228	0	718
	0	0	0	0	0	0	0	228	0	719
	0	0	0	0	0	0	0	228	0	720
	0	0	0	0	0	0	0	229	0	722
	0	0	0	0	0	0	0	229	0	723
	0	0	0	0	0	0	0	230	0	725
	0	0	0	0	0	0	0	230	0	727
	0	0	0	0	0	0	0	230	0	729
	0	0	0	0	0	0	0	231	0	730
	0	0	0	0	0	0	0	231	0	731
	0	0	0	0	0	0	0	231	0	733
	0	0	0	0	0	0	0	232	0	735
	0	0	0	0	0	0	0	233	0	736
	0	0	0	0	0	0	0	233	0	737
	0	0	0	0	0	0	0	234	0	739
	0	0	0	0	0	0	0	234	0	740
	0	0	0	0	0	0	0	234	0	742
	0	0	0	0	0	0	0	235	0	744
	0	0	0	0	0	0	0	236	0	745
	0	0	0	0	0	0	0	236	0	747
	0	0	0	0	0	0	0	237	0	748
	0	0	0	0	0	0	0	237	0	749
	0	0	0	0	0	0	0	237	0	751
	0	0	0	0	0	0	0	238	0	752
	0	0	0	0	0	0	0	238	0	753
	0	0	0	0	0	0	0	239	0	755
	0	0	0	0	0	0	0	240	0	757
	0	0	0	0	0	0	0	241	0	759
	0	0	0	0	0	0	0	241	0	761
	0	0	0	0	0	0	0	242	0	763
	0	0	0	0	0	0	0	242	0	764
	0	0	0	0	0	0	0	242	0	765
	0	0	0	0	0	0	0	242	0	767
	0	0	0	0	0	0	0	243	0	769
	0	0	0	0	0	0	0	244	0	770
	0	0	0	0	0	0	0	244	0	772
	0	0	0	0	0	0	0	244	0	773
	0	0	0	0	0	0	0	245	0	774
	0	0	0	0	0	0	0	246	0	775
	0	0	0	0	0	0	0	247	0	777
	0	0	0	0	0	0	0	247	0	778
	0	0	0	0	0	0	0	247	0	780
	0	0	0	0	0	0	0	247	0	782
	0	0	0	0	0	0	0	248	0	784
	0	0	0	0	0	0	0	249	0	785
	0	0	0	0	0	0	0	250	0	787
	0	0	0	0	0	0	0	251	0	789
	0	0	0	0	0	0	0	251	0	791
	0	0	0	0	0	0	0	251	0	793
	0	0	0	0	0	0	0	251	0	794
	0	0	0	0	0	0	0	252	0	795
	0	0	0	0	0	0	0	253	0	797
	0	0	0	0	0	0	0	253	0	799
	0	0	0	0	0	0	0	254	0	800
	0	0	0	0	0	0	0	255	0	802
	0	0	0	0	0	0	0	255	0	804
	0	0	0	0	0	0	0	255	0	805
	0	0	0	0	0	0	0	256	0	807
	0	0	0	0	0	0	0	257	0	808
	0	0	0	0	0	0	0	258	0	809
	0	0	0	0	0	0	0	259	0	811
	0	0	0	0	0	0	0	259	0	812
	0	0	0	0	0	0	0	259	0	814
	0	0	0	0	0	0	0	259	0	816
	0	0	0	0	0	0	0	260	0	817
	0	0	0	0	0	0	0	261	0	819
	0	0	0	0	0	0	0	262	0	820
	0	0	0	0	0	0	0	262	0	821
	0	0	0	0	0	0	0	262	0	823
	0	0	0	0	0	0	0	263	0	824
	0	0	0	0	0	0	0	264	0	826
	0	0	0	0	0	0	0	265	0	827
	0	0	0	0	0	0	0	265	0	828
	0	0	0	0	0	0	0	266	0	830
