# Supplementary material for: Towards social autonomous vehicles: Efficient collision avoidance scheme using Richardson’s arms race model
Source: PLoS One. 2017 Oct 17;12(10):e0186103. doi: 10.1371/journal.pone.0186103 (PMC5645089; doi:10.1371/journal.pone.0186103)
Supplement: S17 Text — (CSV) [file pone.0186103.s017.csv]

BehaviorSpace results (NetLogo 5.1.0)
AV_Social Agent-optimized_modified.nlogo
experiment_sonar ranage and safety distance 2 & 3_velocity 0.3-0.5
08/14/2017 13:11:35:201 +0500
min-pxcor	max-pxcor	min-pycor	max-pycor
-30	30	-20	20
[run number]	1	2	3	4	5	6	7	8	9	10
No_of_Red_AVs	40	40	40	40	40	40	40	40	40	40
max_acceleration	0.1	0.1	0.1	0.1	0.1	0.1	0.1	0.1	0.1	0.1
Sonar_Range	3	3	3	3	3	3	3	3	3	3
minimum-safety_distance	2	2	2	2	2	2	2	2	2	2
min_velocity	0.3	0.3	0.3	0.3	0.3	0.3	0.3	0.3	0.3	0.3
No_of_Black_AVs	40	40	40	40	40	40	40	40	40	40
Time_Window	10	10	10	10	10	10	10	10	10	10
deceleration	0.2	0.2	0.2	0.2	0.2	0.2	0.2	0.2	0.2	0.2
max_velocity	0.5	0.5	0.5	0.5	0.5	0.5	0.5	0.5	0.5	0.5
scenario	"AllSocialAVs"	"AllSocialAVs"	"AllSocialAVs"	"AllSocialAVs"	"AllSocialAVs"	"AllSocialAVs"	"AllSocialAVs"	"AllSocialAVs"	"AllSocialAVs"	"AllSocialAVs"
[reporter]	sum [no-of-collisions] of turtles	sum [no-of-collisions] of turtles	sum [no-of-collisions] of turtles	sum [no-of-collisions] of turtles	sum [no-of-collisions] of turtles	sum [no-of-collisions] of turtles	sum [no-of-collisions] of turtles	sum [no-of-collisions] of turtles	sum [no-of-collisions] of turtles	sum [no-of-collisions] of turtles
[final]	0	261	0	0	546	0	0	0	0	0
[min]	0	0	0	0	0	0	0	0	0	0
[max]	0	261	0	0	546	0	0	0	0	0
[mean]	0	128.18659420289856	0	0	272.06702898550725	0	0	0	0	0
[steps]	551	551	551	551	551	551	551	551	551	551
[all run data]	sum [no-of-collisions] of turtles	sum [no-of-collisions] of turtles	sum [no-of-collisions] of turtles	sum [no-of-collisions] of turtles	sum [no-of-collisions] of turtles	sum [no-of-collisions] of turtles	sum [no-of-collisions] of turtles	sum [no-of-collisions] of turtles	sum [no-of-collisions] of turtles	sum [no-of-collisions] of turtles
	0	0	0	0	0	0	0	0	0	0
	0	1	0	0	1	0	0	0	0	0
	0	2	0	0	3	0	0	0	0	0
	0	3	0	0	5	0	0	0	0	0
	0	3	0	0	7	0	0	0	0	0
	0	3	0	0	8	0	0	0	0	0
	0	3	0	0	9	0	0	0	0	0
	0	4	0	0	10	0	0	0	0	0
	0	4	0	0	10	0	0	0	0	0
	0	5	0	0	11	0	0	0	0	0
	0	5	0	0	13	0	0	0	0	0
	0	6	0	0	14	0	0	0	0	0
	0	6	0	0	16	0	0	0	0	0
	0	7	0	0	18	0	0	0	0	0
	0	7	0	0	19	0	0	0	0	0
	0	8	0	0	19	0	0	0	0	0
	0	8	0	0	19	0	0	0	0	0
	0	9	0	0	19	0	0	0	0	0
	0	10	0	0	20	0	0	0	0	0
	0	11	0	0	21	0	0	0	0	0
	0	12	0	0	21	0	0	0	0	0
	0	12	0	0	22	0	0	0	0	0
	0	13	0	0	22	0	0	0	0	0
	0	13	0	0	24	0	0	0	0	0
	0	13	0	0	26	0	0	0	0	0
	0	13	0	0	26	0	0	0	0	0
	0	14	0	0	26	0	0	0	0	0
	0	15	0	0	27	0	0	0	0	0
	0	15	0	0	28	0	0	0	0	0
	0	15	0	0	29	0	0	0	0	0
	0	16	0	0	30	0	0	0	0	0
	0	17	0	0	30	0	0	0	0	0
	0	17	0	0	31	0	0	0	0	0
	0	17	0	0	32	0	0	0	0	0
	0	17	0	0	33	0	0	0	0	0
	0	18	0	0	34	0	0	0	0	0
	0	18	0	0	35	0	0	0	0	0
	0	19	0	0	36	0	0	0	0	0
	0	19	0	0	38	0	0	0	0	0
	0	20	0	0	39	0	0	0	0	0
	0	20	0	0	40	0	0	0	0	0
	0	20	0	0	42	0	0	0	0	0
	0	21	0	0	43	0	0	0	0	0
	0	22	0	0	44	0	0	0	0	0
	0	22	0	0	45	0	0	0	0	0
	0	22	0	0	47	0	0	0	0	0
	0	22	0	0	48	0	0	0	0	0
	0	23	0	0	49	0	0	0	0	0
	0	24	0	0	50	0	0	0	0	0
	0	25	0	0	51	0	0	0	0	0
	0	26	0	0	52	0	0	0	0	0
	0	26	0	0	52	0	0	0	0	0
	0	26	0	0	53	0	0	0	0	0
	0	26	0	0	55	0	0	0	0	0
	0	27	0	0	56	0	0	0	0	0
	0	28	0	0	57	0	0	0	0	0
	0	29	0	0	57	0	0	0	0	0
	0	29	0	0	59	0	0	0	0	0
	0	29	0	0	61	0	0	0	0	0
	0	29	0	0	61	0	0	0	0	0
	0	29	0	0	63	0	0	0	0	0
	0	30	0	0	65	0	0	0	0	0
	0	30	0	0	66	0	0	0	0	0
	0	30	0	0	66	0	0	0	0	0
	0	30	0	0	66	0	0	0	0	0
	0	30	0	0	68	0	0	0	0	0
	0	31	0	0	69	0	0	0	0	0
	0	31	0	0	71	0	0	0	0	0
	0	31	0	0	73	0	0	0	0	0
	0	32	0	0	73	0	0	0	0	0
	0	33	0	0	74	0	0	0	0	0
	0	33	0	0	74	0	0	0	0	0
	0	33	0	0	75	0	0	0	0	0
	0	33	0	0	77	0	0	0	0	0
	0	34	0	0	78	0	0	0	0	0
	0	35	0	0	80	0	0	0	0	0
	0	36	0	0	81	0	0	0	0	0
	0	36	0	0	82	0	0	0	0	0
	0	37	0	0	84	0	0	0	0	0
	0	38	0	0	85	0	0	0	0	0
	0	39	0	0	86	0	0	0	0	0
	0	39	0	0	87	0	0	0	0	0
	0	39	0	0	88	0	0	0	0	0
	0	40	0	0	89	0	0	0	0	0
	0	40	0	0	90	0	0	0	0	0
	0	41	0	0	91	0	0	0	0	0
	0	42	0	0	91	0	0	0	0	0
	0	42	0	0	93	0	0	0	0	0
	0	43	0	0	95	0	0	0	0	0
	0	44	0	0	97	0	0	0	0	0
	0	45	0	0	97	0	0	0	0	0
	0	45	0	0	98	0	0	0	0	0
	0	46	0	0	100	0	0	0	0	0
	0	46	0	0	101	0	0	0	0	0
	0	46	0	0	102	0	0	0	0	0
	0	47	0	0	103	0	0	0	0	0
	0	47	0	0	104	0	0	0	0	0
	0	48	0	0	106	0	0	0	0	0
	0	48	0	0	107	0	0	0	0	0
	0	49	0	0	107	0	0	0	0	0
	0	50	0	0	107	0	0	0	0	0
	0	50	0	0	108	0	0	0	0	0
	0	51	0	0	109	0	0	0	0	0
	0	51	0	0	110	0	0	0	0	0
	0	52	0	0	111	0	0	0	0	0
	0	52	0	0	111	0	0	0	0	0
	0	53	0	0	112	0	0	0	0	0
	0	53	0	0	113	0	0	0	0	0
	0	53	0	0	115	0	0	0	0	0
	0	54	0	0	116	0	0	0	0	0
	0	54	0	0	118	0	0	0	0	0
	0	55	0	0	119	0	0	0	0	0
	0	55	0	0	120	0	0	0	0	0
	0	55	0	0	122	0	0	0	0	0
	0	55	0	0	124	0	0	0	0	0
	0	56	0	0	125	0	0	0	0	0
	0	57	0	0	127	0	0	0	0	0
	0	58	0	0	128	0	0	0	0	0
	0	58	0	0	130	0	0	0	0	0
	0	58	0	0	132	0	0	0	0	0
	0	58	0	0	133	0	0	0	0	0
	0	59	0	0	133	0	0	0	0	0
	0	59	0	0	134	0	0	0	0	0
	0	59	0	0	134	0	0	0	0	0
	0	59	0	0	134	0	0	0	0	0
	0	60	0	0	135	0	0	0	0	0
	0	60	0	0	135	0	0	0	0	0
	0	61	0	0	136	0	0	0	0	0
	0	62	0	0	137	0	0	0	0	0
	0	62	0	0	137	0	0	0	0	0
	0	62	0	0	138	0	0	0	0	0
	0	63	0	0	139	0	0	0	0	0
	0	63	0	0	140	0	0	0	0	0
	0	63	0	0	140	0	0	0	0	0
	0	64	0	0	141	0	0	0	0	0
	0	65	0	0	141	0	0	0	0	0
	0	66	0	0	142	0	0	0	0	0
	0	66	0	0	143	0	0	0	0	0
	0	66	0	0	143	0	0	0	0	0
	0	67	0	0	145	0	0	0	0	0
	0	67	0	0	145	0	0	0	0	0
	0	67	0	0	146	0	0	0	0	0
	0	67	0	0	147	0	0	0	0	0
	0	67	0	0	148	0	0	0	0	0
	0	67	0	0	149	0	0	0	0	0
	0	68	0	0	150	0	0	0	0	0
	0	69	0	0	150	0	0	0	0	0
	0	69	0	0	150	0	0	0	0	0
	0	69	0	0	150	0	0	0	0	0
	0	69	0	0	151	0	0	0	0	0
	0	69	0	0	152	0	0	0	0	0
	0	69	0	0	153	0	0	0	0	0
	0	70	0	0	153	0	0	0	0	0
	0	70	0	0	154	0	0	0	0	0
	0	71	0	0	154	0	0	0	0	0
	0	71	0	0	156	0	0	0	0	0
	0	72	0	0	157	0	0	0	0	0
	0	73	0	0	158	0	0	0	0	0
	0	73	0	0	158	0	0	0	0	0
	0	73	0	0	158	0	0	0	0	0
	0	74	0	0	159	0	0	0	0	0
	0	75	0	0	159	0	0	0	0	0
	0	76	0	0	161	0	0	0	0	0
	0	77	0	0	163	0	0	0	0	0
	0	78	0	0	164	0	0	0	0	0
	0	79	0	0	164	0	0	0	0	0
	0	80	0	0	165	0	0	0	0	0
	0	80	0	0	166	0	0	0	0	0
	0	80	0	0	167	0	0	0	0	0
	0	81	0	0	168	0	0	0	0	0
	0	81	0	0	169	0	0	0	0	0
	0	82	0	0	169	0	0	0	0	0
	0	82	0	0	171	0	0	0	0	0
	0	82	0	0	173	0	0	0	0	0
	0	83	0	0	175	0	0	0	0	0
	0	84	0	0	175	0	0	0	0	0
	0	85	0	0	175	0	0	0	0	0
	0	85	0	0	177	0	0	0	0	0
	0	86	0	0	178	0	0	0	0	0
	0	87	0	0	179	0	0	0	0	0
	0	87	0	0	181	0	0	0	0	0
	0	88	0	0	182	0	0	0	0	0
	0	89	0	0	182	0	0	0	0	0
	0	89	0	0	183	0	0	0	0	0
	0	89	0	0	185	0	0	0	0	0
	0	89	0	0	185	0	0	0	0	0
	0	90	0	0	185	0	0	0	0	0
	0	91	0	0	187	0	0	0	0	0
	0	91	0	0	188	0	0	0	0	0
	0	91	0	0	189	0	0	0	0	0
	0	91	0	0	189	0	0	0	0	0
	0	91	0	0	189	0	0	0	0	0
	0	91	0	0	189	0	0	0	0	0
	0	92	0	0	191	0	0	0	0	0
	0	92	0	0	192	0	0	0	0	0
	0	92	0	0	193	0	0	0	0	0
	0	93	0	0	194	0	0	0	0	0
	0	94	0	0	196	0	0	0	0	0
	0	95	0	0	197	0	0	0	0	0
	0	95	0	0	199	0	0	0	0	0
	0	96	0	0	201	0	0	0	0	0
	0	96	0	0	203	0	0	0	0	0
	0	96	0	0	203	0	0	0	0	0
	0	96	0	0	204	0	0	0	0	0
	0	97	0	0	205	0	0	0	0	0
	0	98	0	0	205	0	0	0	0	0
	0	99	0	0	205	0	0	0	0	0
	0	99	0	0	206	0	0	0	0	0
	0	100	0	0	207	0	0	0	0	0
	0	101	0	0	208	0	0	0	0	0
	0	101	0	0	208	0	0	0	0	0
	0	102	0	0	209	0	0	0	0	0
	0	102	0	0	209	0	0	0	0	0
	0	102	0	0	209	0	0	0	0	0
	0	103	0	0	209	0	0	0	0	0
	0	103	0	0	210	0	0	0	0	0
	0	103	0	0	210	0	0	0	0	0
	0	104	0	0	211	0	0	0	0	0
	0	104	0	0	211	0	0	0	0	0
	0	105	0	0	211	0	0	0	0	0
	0	106	0	0	212	0	0	0	0	0
	0	106	0	0	214	0	0	0	0	0
	0	107	0	0	215	0	0	0	0	0
	0	107	0	0	215	0	0	0	0	0
	0	108	0	0	216	0	0	0	0	0
	0	108	0	0	217	0	0	0	0	0
	0	109	0	0	219	0	0	0	0	0
	0	109	0	0	221	0	0	0	0	0
	0	110	0	0	221	0	0	0	0	0
	0	110	0	0	222	0	0	0	0	0
	0	111	0	0	222	0	0	0	0	0
	0	112	0	0	223	0	0	0	0	0
	0	113	0	0	223	0	0	0	0	0
	0	113	0	0	223	0	0	0	0	0
	0	114	0	0	225	0	0	0	0	0
	0	114	0	0	226	0	0	0	0	0
	0	115	0	0	226	0	0	0	0	0
	0	116	0	0	227	0	0	0	0	0
	0	116	0	0	227	0	0	0	0	0
	0	116	0	0	228	0	0	0	0	0
	0	116	0	0	229	0	0	0	0	0
	0	117	0	0	229	0	0	0	0	0
	0	118	0	0	231	0	0	0	0	0
	0	118	0	0	231	0	0	0	0	0
	0	118	0	0	233	0	0	0	0	0
	0	118	0	0	234	0	0	0	0	0
	0	118	0	0	234	0	0	0	0	0
	0	118	0	0	235	0	0	0	0	0
	0	119	0	0	236	0	0	0	0	0
	0	119	0	0	236	0	0	0	0	0
	0	119	0	0	237	0	0	0	0	0
	0	120	0	0	239	0	0	0	0	0
	0	120	0	0	240	0	0	0	0	0
	0	120	0	0	241	0	0	0	0	0
	0	121	0	0	242	0	0	0	0	0
	0	122	0	0	243	0	0	0	0	0
	0	122	0	0	243	0	0	0	0	0
	0	122	0	0	243	0	0	0	0	0
	0	122	0	0	244	0	0	0	0	0
	0	122	0	0	245	0	0	0	0	0
	0	122	0	0	247	0	0	0	0	0
	0	123	0	0	247	0	0	0	0	0
	0	123	0	0	248	0	0	0	0	0
	0	124	0	0	249	0	0	0	0	0
	0	124	0	0	251	0	0	0	0	0
	0	124	0	0	252	0	0	0	0	0
	0	125	0	0	253	0	0	0	0	0
	0	126	0	0	255	0	0	0	0	0
	0	127	0	0	255	0	0	0	0	0
	0	128	0	0	256	0	0	0	0	0
	0	129	0	0	256	0	0	0	0	0
	0	129	0	0	258	0	0	0	0	0
	0	130	0	0	258	0	0	0	0	0
	0	130	0	0	260	0	0	0	0	0
	0	130	0	0	261	0	0	0	0	0
	0	130	0	0	263	0	0	0	0	0
	0	131	0	0	264	0	0	0	0	0
	0	132	0	0	265	0	0	0	0	0
	0	132	0	0	266	0	0	0	0	0
	0	132	0	0	267	0	0	0	0	0
	0	133	0	0	268	0	0	0	0	0
	0	133	0	0	268	0	0	0	0	0
	0	133	0	0	268	0	0	0	0	0
	0	134	0	0	269	0	0	0	0	0
	0	134	0	0	270	0	0	0	0	0
	0	134	0	0	270	0	0	0	0	0
	0	134	0	0	271	0	0	0	0	0
	0	134	0	0	273	0	0	0	0	0
	0	135	0	0	274	0	0	0	0	0
	0	135	0	0	276	0	0	0	0	0
	0	135	0	0	276	0	0	0	0	0
	0	135	0	0	277	0	0	0	0	0
	0	136	0	0	278	0	0	0	0	0
	0	136	0	0	280	0	0	0	0	0
	0	137	0	0	282	0	0	0	0	0
	0	137	0	0	282	0	0	0	0	0
	0	137	0	0	283	0	0	0	0	0
	0	138	0	0	284	0	0	0	0	0
	0	139	0	0	286	0	0	0	0	0
	0	139	0	0	288	0	0	0	0	0
	0	139	0	0	289	0	0	0	0	0
	0	139	0	0	289	0	0	0	0	0
	0	140	0	0	291	0	0	0	0	0
	0	141	0	0	292	0	0	0	0	0
	0	142	0	0	294	0	0	0	0	0
	0	142	0	0	296	0	0	0	0	0
	0	142	0	0	296	0	0	0	0	0
	0	142	0	0	296	0	0	0	0	0
	0	142	0	0	297	0	0	0	0	0
	0	142	0	0	298	0	0	0	0	0
	0	142	0	0	299	0	0	0	0	0
	0	142	0	0	299	0	0	0	0	0
	0	142	0	0	300	0	0	0	0	0
	0	142	0	0	301	0	0	0	0	0
	0	143	0	0	302	0	0	0	0	0
	0	144	0	0	302	0	0	0	0	0
	0	144	0	0	303	0	0	0	0	0
	0	144	0	0	303	0	0	0	0	0
	0	145	0	0	305	0	0	0	0	0
	0	146	0	0	307	0	0	0	0	0
	0	146	0	0	308	0	0	0	0	0
	0	147	0	0	309	0	0	0	0	0
	0	147	0	0	310	0	0	0	0	0
	0	148	0	0	311	0	0	0	0	0
	0	148	0	0	311	0	0	0	0	0
	0	149	0	0	311	0	0	0	0	0
	0	149	0	0	313	0	0	0	0	0
	0	149	0	0	315	0	0	0	0	0
	0	149	0	0	315	0	0	0	0	0
	0	150	0	0	316	0	0	0	0	0
	0	150	0	0	317	0	0	0	0	0
	0	150	0	0	317	0	0	0	0	0
	0	150	0	0	319	0	0	0	0	0
	0	151	0	0	321	0	0	0	0	0
	0	152	0	0	322	0	0	0	0	0
	0	153	0	0	324	0	0	0	0	0
	0	153	0	0	324	0	0	0	0	0
	0	153	0	0	326	0	0	0	0	0
	0	153	0	0	328	0	0	0	0	0
	0	154	0	0	329	0	0	0	0	0
	0	154	0	0	330	0	0	0	0	0
	0	155	0	0	331	0	0	0	0	0
	0	156	0	0	333	0	0	0	0	0
	0	156	0	0	334	0	0	0	0	0
	0	156	0	0	335	0	0	0	0	0
	0	156	0	0	335	0	0	0	0	0
	0	157	0	0	337	0	0	0	0	0
	0	157	0	0	339	0	0	0	0	0
	0	158	0	0	340	0	0	0	0	0
	0	158	0	0	341	0	0	0	0	0
	0	158	0	0	341	0	0	0	0	0
	0	159	0	0	342	0	0	0	0	0
	0	160	0	0	343	0	0	0	0	0
	0	160	0	0	344	0	0	0	0	0
	0	160	0	0	345	0	0	0	0	0
	0	160	0	0	346	0	0	0	0	0
	0	161	0	0	347	0	0	0	0	0
	0	161	0	0	348	0	0	0	0	0
	0	162	0	0	348	0	0	0	0	0
	0	163	0	0	350	0	0	0	0	0
	0	163	0	0	350	0	0	0	0	0
	0	163	0	0	350	0	0	0	0	0
	0	164	0	0	352	0	0	0	0	0
	0	164	0	0	353	0	0	0	0	0
	0	164	0	0	355	0	0	0	0	0
	0	165	0	0	355	0	0	0	0	0
	0	166	0	0	357	0	0	0	0	0
	0	166	0	0	358	0	0	0	0	0
	0	166	0	0	358	0	0	0	0	0
	0	167	0	0	359	0	0	0	0	0
	0	167	0	0	360	0	0	0	0	0
	0	167	0	0	362	0	0	0	0	0
	0	167	0	0	363	0	0	0	0	0
	0	168	0	0	364	0	0	0	0	0
	0	168	0	0	365	0	0	0	0	0
	0	169	0	0	366	0	0	0	0	0
	0	169	0	0	368	0	0	0	0	0
	0	170	0	0	369	0	0	0	0	0
	0	171	0	0	371	0	0	0	0	0
	0	172	0	0	372	0	0	0	0	0
	0	173	0	0	374	0	0	0	0	0
	0	173	0	0	374	0	0	0	0	0
	0	174	0	0	375	0	0	0	0	0
	0	174	0	0	376	0	0	0	0	0
	0	174	0	0	376	0	0	0	0	0
	0	174	0	0	376	0	0	0	0	0
	0	175	0	0	378	0	0	0	0	0
	0	176	0	0	379	0	0	0	0	0
	0	176	0	0	380	0	0	0	0	0
	0	176	0	0	381	0	0	0	0	0
	0	177	0	0	383	0	0	0	0	0
	0	177	0	0	385	0	0	0	0	0
	0	178	0	0	386	0	0	0	0	0
	0	178	0	0	386	0	0	0	0	0
	0	179	0	0	386	0	0	0	0	0
	0	180	0	0	388	0	0	0	0	0
	0	181	0	0	390	0	0	0	0	0
	0	181	0	0	392	0	0	0	0	0
	0	182	0	0	394	0	0	0	0	0
	0	183	0	0	395	0	0	0	0	0
	0	184	0	0	397	0	0	0	0	0
	0	184	0	0	397	0	0	0	0	0
	0	185	0	0	398	0	0	0	0	0
	0	185	0	0	399	0	0	0	0	0
	0	185	0	0	400	0	0	0	0	0
	0	186	0	0	401	0	0	0	0	0
	0	186	0	0	403	0	0	0	0	0
	0	186	0	0	405	0	0	0	0	0
	0	186	0	0	405	0	0	0	0	0
	0	186	0	0	407	0	0	0	0	0
	0	187	0	0	407	0	0	0	0	0
	0	188	0	0	409	0	0	0	0	0
	0	189	0	0	409	0	0	0	0	0
	0	189	0	0	409	0	0	0	0	0
	0	189	0	0	411	0	0	0	0	0
	0	190	0	0	412	0	0	0	0	0
	0	190	0	0	414	0	0	0	0	0
	0	191	0	0	415	0	0	0	0	0
	0	191	0	0	416	0	0	0	0	0
	0	191	0	0	417	0	0	0	0	0
	0	191	0	0	417	0	0	0	0	0
	0	192	0	0	417	0	0	0	0	0
	0	192	0	0	418	0	0	0	0	0
	0	192	0	0	419	0	0	0	0	0
	0	192	0	0	420	0	0	0	0	0
	0	193	0	0	421	0	0	0	0	0
	0	194	0	0	422	0	0	0	0	0
	0	195	0	0	423	0	0	0	0	0
	0	196	0	0	424	0	0	0	0	0
	0	196	0	0	426	0	0	0	0	0
	0	197	0	0	427	0	0	0	0	0
	0	197	0	0	428	0	0	0	0	0
	0	197	0	0	430	0	0	0	0	0
	0	197	0	0	430	0	0	0	0	0
	0	197	0	0	431	0	0	0	0	0
	0	197	0	0	432	0	0	0	0	0
	0	197	0	0	433	0	0	0	0	0
	0	198	0	0	433	0	0	0	0	0
	0	199	0	0	435	0	0	0	0	0
	0	199	0	0	437	0	0	0	0	0
	0	200	0	0	438	0	0	0	0	0
	0	201	0	0	438	0	0	0	0	0
	0	201	0	0	438	0	0	0	0	0
	0	202	0	0	439	0	0	0	0	0
	0	202	0	0	439	0	0	0	0	0
	0	202	0	0	441	0	0	0	0	0
	0	203	0	0	441	0	0	0	0	0
	0	203	0	0	442	0	0	0	0	0
	0	203	0	0	442	0	0	0	0	0
	0	204	0	0	444	0	0	0	0	0
	0	205	0	0	445	0	0	0	0	0
	0	205	0	0	447	0	0	0	0	0
	0	206	0	0	448	0	0	0	0	0
	0	206	0	0	450	0	0	0	0	0
	0	207	0	0	452	0	0	0	0	0
	0	207	0	0	454	0	0	0	0	0
	0	208	0	0	455	0	0	0	0	0
	0	209	0	0	457	0	0	0	0	0
	0	210	0	0	458	0	0	0	0	0
	0	210	0	0	459	0	0	0	0	0
	0	210	0	0	460	0	0	0	0	0
	0	210	0	0	461	0	0	0	0	0
	0	210	0	0	461	0	0	0	0	0
	0	211	0	0	461	0	0	0	0	0
	0	212	0	0	463	0	0	0	0	0
	0	213	0	0	464	0	0	0	0	0
	0	213	0	0	465	0	0	0	0	0
	0	213	0	0	466	0	0	0	0	0
	0	214	0	0	468	0	0	0	0	0
	0	215	0	0	468	0	0	0	0	0
	0	215	0	0	468	0	0	0	0	0
	0	215	0	0	468	0	0	0	0	0
	0	215	0	0	468	0	0	0	0	0
	0	215	0	0	469	0	0	0	0	0
	0	216	0	0	471	0	0	0	0	0
	0	217	0	0	472	0	0	0	0	0
	0	218	0	0	474	0	0	0	0	0
	0	219	0	0	474	0	0	0	0	0
	0	219	0	0	475	0	0	0	0	0
	0	220	0	0	476	0	0	0	0	0
	0	221	0	0	477	0	0	0	0	0
	0	222	0	0	478	0	0	0	0	0
	0	222	0	0	478	0	0	0	0	0
	0	223	0	0	478	0	0	0	0	0
	0	224	0	0	480	0	0	0	0	0
	0	225	0	0	481	0	0	0	0	0
	0	226	0	0	482	0	0	0	0	0
	0	227	0	0	484	0	0	0	0	0
	0	227	0	0	485	0	0	0	0	0
	0	227	0	0	486	0	0	0	0	0
	0	227	0	0	488	0	0	0	0	0
	0	227	0	0	490	0	0	0	0	0
	0	228	0	0	490	0	0	0	0	0
	0	228	0	0	491	0	0	0	0	0
	0	228	0	0	492	0	0	0	0	0
	0	228	0	0	492	0	0	0	0	0
	0	229	0	0	493	0	0	0	0	0
	0	229	0	0	494	0	0	0	0	0
	0	230	0	0	495	0	0	0	0	0
	0	231	0	0	496	0	0	0	0	0
	0	232	0	0	497	0	0	0	0	0
	0	233	0	0	498	0	0	0	0	0
	0	234	0	0	498	0	0	0	0	0
	0	235	0	0	499	0	0	0	0	0
	0	236	0	0	500	0	0	0	0	0
	0	237	0	0	500	0	0	0	0	0
	0	237	0	0	501	0	0	0	0	0
	0	237	0	0	502	0	0	0	0	0
	0	238	0	0	504	0	0	0	0	0
	0	238	0	0	505	0	0	0	0	0
	0	238	0	0	506	0	0	0	0	0
	0	239	0	0	507	0	0	0	0	0
	0	240	0	0	508	0	0	0	0	0
	0	241	0	0	509	0	0	0	0	0
	0	242	0	0	509	0	0	0	0	0
	0	242	0	0	509	0	0	0	0	0
	0	242	0	0	510	0	0	0	0	0
	0	243	0	0	511	0	0	0	0	0
	0	244	0	0	512	0	0	0	0	0
	0	244	0	0	514	0	0	0	0	0
	0	245	0	0	514	0	0	0	0	0
	0	246	0	0	515	0	0	0	0	0
	0	246	0	0	517	0	0	0	0	0
	0	246	0	0	518	0	0	0	0	0
	0	246	0	0	520	0	0	0	0	0
	0	247	0	0	520	0	0	0	0	0
	0	247	0	0	521	0	0	0	0	0
	0	247	0	0	522	0	0	0	0	0
	0	248	0	0	523	0	0	0	0	0
	0	249	0	0	523	0	0	0	0	0
	0	250	0	0	523	0	0	0	0	0
	0	250	0	0	524	0	0	0	0	0
	0	250	0	0	524	0	0	0	0	0
	0	250	0	0	525	0	0	0	0	0
	0	251	0	0	525	0	0	0	0	0
	0	252	0	0	526	0	0	0	0	0
	0	252	0	0	527	0	0	0	0	0
	0	252	0	0	529	0	0	0	0	0
	0	252	0	0	529	0	0	0	0	0
	0	252	0	0	531	0	0	0	0	0
	0	253	0	0	533	0	0	0	0	0
	0	254	0	0	534	0	0	0	0	0
	0	255	0	0	535	0	0	0	0	0
	0	255	0	0	535	0	0	0	0	0
	0	256	0	0	535	0	0	0	0	0
	0	257	0	0	536	0	0	0	0	0
	0	257	0	0	538	0	0	0	0	0
	0	257	0	0	539	0	0	0	0	0
	0	258	0	0	541	0	0	0	0	0
	0	259	0	0	543	0	0	0	0	0
	0	260	0	0	544	0	0	0	0	0
	0	261	0	0	546	0	0	0	0	0
