# Supplementary material for: Towards social autonomous vehicles: Efficient collision avoidance scheme using Richardson’s arms race model
Source: PLoS One. 2017 Oct 17;12(10):e0186103. doi: 10.1371/journal.pone.0186103 (PMC5645089; doi:10.1371/journal.pone.0186103)
Supplement: S18 Text — (CSV) [file pone.0186103.s018.csv]

BehaviorSpace results (NetLogo 5.1.0)
AV_Social Agent-optimized_modified.nlogo
experiment_sonar ranage and safety distance 2 & 3_velocity 0.3-0.7
08/14/2017 13:08:31:374 +0500
min-pxcor	max-pxcor	min-pycor	max-pycor
-30	30	-20	20
[run number]	1	2	3	4	5	6	7	8	9	10
No_of_Red_AVs	40	40	40	40	40	40	40	40	40	40
max_acceleration	0.1	0.1	0.1	0.1	0.1	0.1	0.1	0.1	0.1	0.1
Sonar_Range	3	3	3	3	3	3	3	3	3	3
minimum-safety_distance	2	2	2	2	2	2	2	2	2	2
min_velocity	0.3	0.3	0.3	0.3	0.3	0.3	0.3	0.3	0.3	0.3
No_of_Black_AVs	40	40	40	40	40	40	40	40	40	40
Time_Window	10	10	10	10	10	10	10	10	10	10
deceleration	0.2	0.2	0.2	0.2	0.2	0.2	0.2	0.2	0.2	0.2
max_velocity	0.7	0.7	0.7	0.7	0.7	0.7	0.7	0.7	0.7	0.7
scenario	"AllSocialAVs"	"AllSocialAVs"	"AllSocialAVs"	"AllSocialAVs"	"AllSocialAVs"	"AllSocialAVs"	"AllSocialAVs"	"AllSocialAVs"	"AllSocialAVs"	"AllSocialAVs"
[reporter]	sum [no-of-collisions] of turtles	sum [no-of-collisions] of turtles	sum [no-of-collisions] of turtles	sum [no-of-collisions] of turtles	sum [no-of-collisions] of turtles	sum [no-of-collisions] of turtles	sum [no-of-collisions] of turtles	sum [no-of-collisions] of turtles	sum [no-of-collisions] of turtles	sum [no-of-collisions] of turtles
[final]	0	0	0	0	276	0	1	0	0	0
[min]	0	0	0	0	0	0	0	0	0	0
[max]	0	0	0	0	276	0	1	0	0	0
[mean]	0	0	0	0	145.44021739130434	0	0.9981884057971014	0	0	0
[steps]	551	551	551	551	551	551	551	551	551	551
[all run data]	sum [no-of-collisions] of turtles	sum [no-of-collisions] of turtles	sum [no-of-collisions] of turtles	sum [no-of-collisions] of turtles	sum [no-of-collisions] of turtles	sum [no-of-collisions] of turtles	sum [no-of-collisions] of turtles	sum [no-of-collisions] of turtles	sum [no-of-collisions] of turtles	sum [no-of-collisions] of turtles
	0	0	0	0	0	0	0	0	0	0
	0	0	0	0	1	0	1	0	0	0
	0	0	0	0	1	0	1	0	0	0
	0	0	0	0	2	0	1	0	0	0
	0	0	0	0	2	0	1	0	0	0
	0	0	0	0	2	0	1	0	0	0
	0	0	0	0	2	0	1	0	0	0
	0	0	0	0	3	0	1	0	0	0
	0	0	0	0	4	0	1	0	0	0
	0	0	0	0	4	0	1	0	0	0
	0	0	0	0	5	0	1	0	0	0
	0	0	0	0	6	0	1	0	0	0
	0	0	0	0	7	0	1	0	0	0
	0	0	0	0	7	0	1	0	0	0
	0	0	0	0	8	0	1	0	0	0
	0	0	0	0	9	0	1	0	0	0
	0	0	0	0	10	0	1	0	0	0
	0	0	0	0	11	0	1	0	0	0
	0	0	0	0	12	0	1	0	0	0
	0	0	0	0	13	0	1	0	0	0
	0	0	0	0	14	0	1	0	0	0
	0	0	0	0	14	0	1	0	0	0
	0	0	0	0	14	0	1	0	0	0
	0	0	0	0	14	0	1	0	0	0
	0	0	0	0	14	0	1	0	0	0
	0	0	0	0	14	0	1	0	0	0
	0	0	0	0	15	0	1	0	0	0
	0	0	0	0	15	0	1	0	0	0
	0	0	0	0	16	0	1	0	0	0
	0	0	0	0	16	0	1	0	0	0
	0	0	0	0	16	0	1	0	0	0
	0	0	0	0	17	0	1	0	0	0
	0	0	0	0	17	0	1	0	0	0
	0	0	0	0	17	0	1	0	0	0
	0	0	0	0	18	0	1	0	0	0
	0	0	0	0	18	0	1	0	0	0
	0	0	0	0	18	0	1	0	0	0
	0	0	0	0	19	0	1	0	0	0
	0	0	0	0	19	0	1	0	0	0
	0	0	0	0	19	0	1	0	0	0
	0	0	0	0	20	0	1	0	0	0
	0	0	0	0	21	0	1	0	0	0
	0	0	0	0	21	0	1	0	0	0
	0	0	0	0	22	0	1	0	0	0
	0	0	0	0	22	0	1	0	0	0
	0	0	0	0	22	0	1	0	0	0
	0	0	0	0	23	0	1	0	0	0
	0	0	0	0	24	0	1	0	0	0
	0	0	0	0	24	0	1	0	0	0
	0	0	0	0	25	0	1	0	0	0
	0	0	0	0	26	0	1	0	0	0
	0	0	0	0	27	0	1	0	0	0
	0	0	0	0	27	0	1	0	0	0
	0	0	0	0	28	0	1	0	0	0
	0	0	0	0	29	0	1	0	0	0
	0	0	0	0	30	0	1	0	0	0
	0	0	0	0	31	0	1	0	0	0
	0	0	0	0	32	0	1	0	0	0
	0	0	0	0	33	0	1	0	0	0
	0	0	0	0	33	0	1	0	0	0
	0	0	0	0	34	0	1	0	0	0
	0	0	0	0	35	0	1	0	0	0
	0	0	0	0	35	0	1	0	0	0
	0	0	0	0	35	0	1	0	0	0
	0	0	0	0	36	0	1	0	0	0
	0	0	0	0	37	0	1	0	0	0
	0	0	0	0	37	0	1	0	0	0
	0	0	0	0	38	0	1	0	0	0
	0	0	0	0	38	0	1	0	0	0
	0	0	0	0	38	0	1	0	0	0
	0	0	0	0	38	0	1	0	0	0
	0	0	0	0	39	0	1	0	0	0
	0	0	0	0	40	0	1	0	0	0
	0	0	0	0	41	0	1	0	0	0
	0	0	0	0	41	0	1	0	0	0
	0	0	0	0	41	0	1	0	0	0
	0	0	0	0	41	0	1	0	0	0
	0	0	0	0	42	0	1	0	0	0
	0	0	0	0	43	0	1	0	0	0
	0	0	0	0	43	0	1	0	0	0
	0	0	0	0	44	0	1	0	0	0
	0	0	0	0	44	0	1	0	0	0
	0	0	0	0	45	0	1	0	0	0
	0	0	0	0	46	0	1	0	0	0
	0	0	0	0	46	0	1	0	0	0
	0	0	0	0	47	0	1	0	0	0
	0	0	0	0	47	0	1	0	0	0
	0	0	0	0	48	0	1	0	0	0
	0	0	0	0	48	0	1	0	0	0
	0	0	0	0	49	0	1	0	0	0
	0	0	0	0	49	0	1	0	0	0
	0	0	0	0	50	0	1	0	0	0
	0	0	0	0	51	0	1	0	0	0
	0	0	0	0	52	0	1	0	0	0
	0	0	0	0	52	0	1	0	0	0
	0	0	0	0	53	0	1	0	0	0
	0	0	0	0	53	0	1	0	0	0
	0	0	0	0	54	0	1	0	0	0
	0	0	0	0	55	0	1	0	0	0
	0	0	0	0	55	0	1	0	0	0
	0	0	0	0	56	0	1	0	0	0
	0	0	0	0	57	0	1	0	0	0
	0	0	0	0	58	0	1	0	0	0
	0	0	0	0	58	0	1	0	0	0
	0	0	0	0	59	0	1	0	0	0
	0	0	0	0	59	0	1	0	0	0
	0	0	0	0	60	0	1	0	0	0
	0	0	0	0	60	0	1	0	0	0
	0	0	0	0	61	0	1	0	0	0
	0	0	0	0	61	0	1	0	0	0
	0	0	0	0	62	0	1	0	0	0
	0	0	0	0	63	0	1	0	0	0
	0	0	0	0	64	0	1	0	0	0
	0	0	0	0	65	0	1	0	0	0
	0	0	0	0	66	0	1	0	0	0
	0	0	0	0	67	0	1	0	0	0
	0	0	0	0	68	0	1	0	0	0
	0	0	0	0	69	0	1	0	0	0
	0	0	0	0	70	0	1	0	0	0
	0	0	0	0	70	0	1	0	0	0
	0	0	0	0	70	0	1	0	0	0
	0	0	0	0	71	0	1	0	0	0
	0	0	0	0	71	0	1	0	0	0
	0	0	0	0	72	0	1	0	0	0
	0	0	0	0	73	0	1	0	0	0
	0	0	0	0	74	0	1	0	0	0
	0	0	0	0	75	0	1	0	0	0
	0	0	0	0	76	0	1	0	0	0
	0	0	0	0	76	0	1	0	0	0
	0	0	0	0	77	0	1	0	0	0
	0	0	0	0	77	0	1	0	0	0
	0	0	0	0	77	0	1	0	0	0
	0	0	0	0	78	0	1	0	0	0
	0	0	0	0	79	0	1	0	0	0
	0	0	0	0	80	0	1	0	0	0
	0	0	0	0	81	0	1	0	0	0
	0	0	0	0	82	0	1	0	0	0
	0	0	0	0	83	0	1	0	0	0
	0	0	0	0	84	0	1	0	0	0
	0	0	0	0	84	0	1	0	0	0
	0	0	0	0	85	0	1	0	0	0
	0	0	0	0	86	0	1	0	0	0
	0	0	0	0	86	0	1	0	0	0
	0	0	0	0	87	0	1	0	0	0
	0	0	0	0	88	0	1	0	0	0
	0	0	0	0	88	0	1	0	0	0
	0	0	0	0	88	0	1	0	0	0
	0	0	0	0	88	0	1	0	0	0
	0	0	0	0	88	0	1	0	0	0
	0	0	0	0	88	0	1	0	0	0
	0	0	0	0	88	0	1	0	0	0
	0	0	0	0	89	0	1	0	0	0
	0	0	0	0	90	0	1	0	0	0
	0	0	0	0	90	0	1	0	0	0
	0	0	0	0	90	0	1	0	0	0
	0	0	0	0	91	0	1	0	0	0
	0	0	0	0	91	0	1	0	0	0
	0	0	0	0	92	0	1	0	0	0
	0	0	0	0	93	0	1	0	0	0
	0	0	0	0	94	0	1	0	0	0
	0	0	0	0	94	0	1	0	0	0
	0	0	0	0	94	0	1	0	0	0
	0	0	0	0	95	0	1	0	0	0
	0	0	0	0	95	0	1	0	0	0
	0	0	0	0	95	0	1	0	0	0
	0	0	0	0	95	0	1	0	0	0
	0	0	0	0	95	0	1	0	0	0
	0	0	0	0	95	0	1	0	0	0
	0	0	0	0	95	0	1	0	0	0
	0	0	0	0	96	0	1	0	0	0
	0	0	0	0	96	0	1	0	0	0
	0	0	0	0	96	0	1	0	0	0
	0	0	0	0	96	0	1	0	0	0
	0	0	0	0	96	0	1	0	0	0
	0	0	0	0	96	0	1	0	0	0
	0	0	0	0	96	0	1	0	0	0
	0	0	0	0	97	0	1	0	0	0
	0	0	0	0	98	0	1	0	0	0
	0	0	0	0	98	0	1	0	0	0
	0	0	0	0	99	0	1	0	0	0
	0	0	0	0	99	0	1	0	0	0
	0	0	0	0	100	0	1	0	0	0
	0	0	0	0	101	0	1	0	0	0
	0	0	0	0	102	0	1	0	0	0
	0	0	0	0	102	0	1	0	0	0
	0	0	0	0	102	0	1	0	0	0
	0	0	0	0	103	0	1	0	0	0
	0	0	0	0	104	0	1	0	0	0
	0	0	0	0	105	0	1	0	0	0
	0	0	0	0	105	0	1	0	0	0
	0	0	0	0	106	0	1	0	0	0
	0	0	0	0	107	0	1	0	0	0
	0	0	0	0	107	0	1	0	0	0
	0	0	0	0	107	0	1	0	0	0
	0	0	0	0	108	0	1	0	0	0
	0	0	0	0	109	0	1	0	0	0
	0	0	0	0	110	0	1	0	0	0
	0	0	0	0	110	0	1	0	0	0
	0	0	0	0	110	0	1	0	0	0
	0	0	0	0	110	0	1	0	0	0
	0	0	0	0	111	0	1	0	0	0
	0	0	0	0	112	0	1	0	0	0
	0	0	0	0	112	0	1	0	0	0
	0	0	0	0	113	0	1	0	0	0
	0	0	0	0	113	0	1	0	0	0
	0	0	0	0	113	0	1	0	0	0
	0	0	0	0	114	0	1	0	0	0
	0	0	0	0	115	0	1	0	0	0
	0	0	0	0	116	0	1	0	0	0
	0	0	0	0	117	0	1	0	0	0
	0	0	0	0	118	0	1	0	0	0
	0	0	0	0	119	0	1	0	0	0
	0	0	0	0	119	0	1	0	0	0
	0	0	0	0	119	0	1	0	0	0
	0	0	0	0	119	0	1	0	0	0
	0	0	0	0	119	0	1	0	0	0
	0	0	0	0	119	0	1	0	0	0
	0	0	0	0	120	0	1	0	0	0
	0	0	0	0	121	0	1	0	0	0
	0	0	0	0	122	0	1	0	0	0
	0	0	0	0	123	0	1	0	0	0
	0	0	0	0	124	0	1	0	0	0
	0	0	0	0	125	0	1	0	0	0
	0	0	0	0	125	0	1	0	0	0
	0	0	0	0	126	0	1	0	0	0
	0	0	0	0	127	0	1	0	0	0
	0	0	0	0	128	0	1	0	0	0
	0	0	0	0	129	0	1	0	0	0
	0	0	0	0	130	0	1	0	0	0
	0	0	0	0	130	0	1	0	0	0
	0	0	0	0	130	0	1	0	0	0
	0	0	0	0	130	0	1	0	0	0
	0	0	0	0	131	0	1	0	0	0
	0	0	0	0	131	0	1	0	0	0
	0	0	0	0	132	0	1	0	0	0
	0	0	0	0	132	0	1	0	0	0
	0	0	0	0	132	0	1	0	0	0
	0	0	0	0	133	0	1	0	0	0
	0	0	0	0	134	0	1	0	0	0
	0	0	0	0	134	0	1	0	0	0
	0	0	0	0	135	0	1	0	0	0
	0	0	0	0	136	0	1	0	0	0
	0	0	0	0	137	0	1	0	0	0
	0	0	0	0	138	0	1	0	0	0
	0	0	0	0	138	0	1	0	0	0
	0	0	0	0	138	0	1	0	0	0
	0	0	0	0	139	0	1	0	0	0
	0	0	0	0	139	0	1	0	0	0
	0	0	0	0	140	0	1	0	0	0
	0	0	0	0	141	0	1	0	0	0
	0	0	0	0	142	0	1	0	0	0
	0	0	0	0	143	0	1	0	0	0
	0	0	0	0	144	0	1	0	0	0
	0	0	0	0	144	0	1	0	0	0
	0	0	0	0	145	0	1	0	0	0
	0	0	0	0	145	0	1	0	0	0
	0	0	0	0	146	0	1	0	0	0
	0	0	0	0	146	0	1	0	0	0
	0	0	0	0	147	0	1	0	0	0
	0	0	0	0	148	0	1	0	0	0
	0	0	0	0	149	0	1	0	0	0
	0	0	0	0	149	0	1	0	0	0
	0	0	0	0	150	0	1	0	0	0
	0	0	0	0	150	0	1	0	0	0
	0	0	0	0	151	0	1	0	0	0
	0	0	0	0	151	0	1	0	0	0
	0	0	0	0	152	0	1	0	0	0
	0	0	0	0	152	0	1	0	0	0
	0	0	0	0	152	0	1	0	0	0
	0	0	0	0	152	0	1	0	0	0
	0	0	0	0	152	0	1	0	0	0
	0	0	0	0	153	0	1	0	0	0
	0	0	0	0	153	0	1	0	0	0
	0	0	0	0	154	0	1	0	0	0
	0	0	0	0	154	0	1	0	0	0
	0	0	0	0	155	0	1	0	0	0
	0	0	0	0	155	0	1	0	0	0
	0	0	0	0	156	0	1	0	0	0
	0	0	0	0	157	0	1	0	0	0
	0	0	0	0	157	0	1	0	0	0
	0	0	0	0	157	0	1	0	0	0
	0	0	0	0	157	0	1	0	0	0
	0	0	0	0	157	0	1	0	0	0
	0	0	0	0	157	0	1	0	0	0
	0	0	0	0	157	0	1	0	0	0
	0	0	0	0	157	0	1	0	0	0
	0	0	0	0	157	0	1	0	0	0
	0	0	0	0	158	0	1	0	0	0
	0	0	0	0	158	0	1	0	0	0
	0	0	0	0	158	0	1	0	0	0
	0	0	0	0	159	0	1	0	0	0
	0	0	0	0	159	0	1	0	0	0
	0	0	0	0	159	0	1	0	0	0
	0	0	0	0	159	0	1	0	0	0
	0	0	0	0	159	0	1	0	0	0
	0	0	0	0	160	0	1	0	0	0
	0	0	0	0	160	0	1	0	0	0
	0	0	0	0	160	0	1	0	0	0
	0	0	0	0	161	0	1	0	0	0
	0	0	0	0	161	0	1	0	0	0
	0	0	0	0	162	0	1	0	0	0
	0	0	0	0	163	0	1	0	0	0
	0	0	0	0	163	0	1	0	0	0
	0	0	0	0	163	0	1	0	0	0
	0	0	0	0	163	0	1	0	0	0
	0	0	0	0	163	0	1	0	0	0
	0	0	0	0	163	0	1	0	0	0
	0	0	0	0	163	0	1	0	0	0
	0	0	0	0	163	0	1	0	0	0
	0	0	0	0	163	0	1	0	0	0
	0	0	0	0	164	0	1	0	0	0
	0	0	0	0	165	0	1	0	0	0
	0	0	0	0	165	0	1	0	0	0
	0	0	0	0	165	0	1	0	0	0
	0	0	0	0	166	0	1	0	0	0
	0	0	0	0	166	0	1	0	0	0
	0	0	0	0	167	0	1	0	0	0
	0	0	0	0	168	0	1	0	0	0
	0	0	0	0	168	0	1	0	0	0
	0	0	0	0	168	0	1	0	0	0
	0	0	0	0	169	0	1	0	0	0
	0	0	0	0	170	0	1	0	0	0
	0	0	0	0	171	0	1	0	0	0
	0	0	0	0	171	0	1	0	0	0
	0	0	0	0	171	0	1	0	0	0
	0	0	0	0	172	0	1	0	0	0
	0	0	0	0	172	0	1	0	0	0
	0	0	0	0	173	0	1	0	0	0
	0	0	0	0	174	0	1	0	0	0
	0	0	0	0	174	0	1	0	0	0
	0	0	0	0	174	0	1	0	0	0
	0	0	0	0	174	0	1	0	0	0
	0	0	0	0	174	0	1	0	0	0
	0	0	0	0	175	0	1	0	0	0
	0	0	0	0	175	0	1	0	0	0
	0	0	0	0	176	0	1	0	0	0
	0	0	0	0	177	0	1	0	0	0
	0	0	0	0	177	0	1	0	0	0
	0	0	0	0	177	0	1	0	0	0
	0	0	0	0	177	0	1	0	0	0
	0	0	0	0	177	0	1	0	0	0
	0	0	0	0	178	0	1	0	0	0
	0	0	0	0	178	0	1	0	0	0
	0	0	0	0	178	0	1	0	0	0
	0	0	0	0	179	0	1	0	0	0
	0	0	0	0	180	0	1	0	0	0
	0	0	0	0	180	0	1	0	0	0
	0	0	0	0	180	0	1	0	0	0
	0	0	0	0	180	0	1	0	0	0
	0	0	0	0	180	0	1	0	0	0
	0	0	0	0	180	0	1	0	0	0
	0	0	0	0	180	0	1	0	0	0
	0	0	0	0	181	0	1	0	0	0
	0	0	0	0	182	0	1	0	0	0
	0	0	0	0	183	0	1	0	0	0
	0	0	0	0	184	0	1	0	0	0
	0	0	0	0	184	0	1	0	0	0
	0	0	0	0	184	0	1	0	0	0
	0	0	0	0	185	0	1	0	0	0
	0	0	0	0	186	0	1	0	0	0
	0	0	0	0	186	0	1	0	0	0
	0	0	0	0	187	0	1	0	0	0
	0	0	0	0	187	0	1	0	0	0
	0	0	0	0	187	0	1	0	0	0
	0	0	0	0	187	0	1	0	0	0
	0	0	0	0	187	0	1	0	0	0
	0	0	0	0	187	0	1	0	0	0
	0	0	0	0	187	0	1	0	0	0
	0	0	0	0	187	0	1	0	0	0
	0	0	0	0	187	0	1	0	0	0
	0	0	0	0	188	0	1	0	0	0
	0	0	0	0	189	0	1	0	0	0
	0	0	0	0	189	0	1	0	0	0
	0	0	0	0	190	0	1	0	0	0
	0	0	0	0	190	0	1	0	0	0
	0	0	0	0	191	0	1	0	0	0
	0	0	0	0	192	0	1	0	0	0
	0	0	0	0	193	0	1	0	0	0
	0	0	0	0	194	0	1	0	0	0
	0	0	0	0	195	0	1	0	0	0
	0	0	0	0	196	0	1	0	0	0
	0	0	0	0	196	0	1	0	0	0
	0	0	0	0	196	0	1	0	0	0
	0	0	0	0	197	0	1	0	0	0
	0	0	0	0	197	0	1	0	0	0
	0	0	0	0	197	0	1	0	0	0
	0	0	0	0	198	0	1	0	0	0
	0	0	0	0	199	0	1	0	0	0
	0	0	0	0	199	0	1	0	0	0
	0	0	0	0	199	0	1	0	0	0
	0	0	0	0	200	0	1	0	0	0
	0	0	0	0	200	0	1	0	0	0
	0	0	0	0	200	0	1	0	0	0
	0	0	0	0	200	0	1	0	0	0
	0	0	0	0	201	0	1	0	0	0
	0	0	0	0	201	0	1	0	0	0
	0	0	0	0	202	0	1	0	0	0
	0	0	0	0	203	0	1	0	0	0
	0	0	0	0	204	0	1	0	0	0
	0	0	0	0	204	0	1	0	0	0
	0	0	0	0	205	0	1	0	0	0
	0	0	0	0	206	0	1	0	0	0
	0	0	0	0	207	0	1	0	0	0
	0	0	0	0	208	0	1	0	0	0
	0	0	0	0	208	0	1	0	0	0
	0	0	0	0	209	0	1	0	0	0
	0	0	0	0	210	0	1	0	0	0
	0	0	0	0	210	0	1	0	0	0
	0	0	0	0	210	0	1	0	0	0
	0	0	0	0	211	0	1	0	0	0
	0	0	0	0	212	0	1	0	0	0
	0	0	0	0	212	0	1	0	0	0
	0	0	0	0	213	0	1	0	0	0
	0	0	0	0	213	0	1	0	0	0
	0	0	0	0	214	0	1	0	0	0
	0	0	0	0	214	0	1	0	0	0
	0	0	0	0	215	0	1	0	0	0
	0	0	0	0	215	0	1	0	0	0
	0	0	0	0	216	0	1	0	0	0
	0	0	0	0	217	0	1	0	0	0
	0	0	0	0	217	0	1	0	0	0
	0	0	0	0	217	0	1	0	0	0
	0	0	0	0	218	0	1	0	0	0
	0	0	0	0	219	0	1	0	0	0
	0	0	0	0	220	0	1	0	0	0
	0	0	0	0	220	0	1	0	0	0
	0	0	0	0	220	0	1	0	0	0
	0	0	0	0	220	0	1	0	0	0
	0	0	0	0	221	0	1	0	0	0
	0	0	0	0	221	0	1	0	0	0
	0	0	0	0	222	0	1	0	0	0
	0	0	0	0	223	0	1	0	0	0
	0	0	0	0	223	0	1	0	0	0
	0	0	0	0	223	0	1	0	0	0
	0	0	0	0	224	0	1	0	0	0
	0	0	0	0	225	0	1	0	0	0
	0	0	0	0	225	0	1	0	0	0
	0	0	0	0	226	0	1	0	0	0
	0	0	0	0	226	0	1	0	0	0
	0	0	0	0	226	0	1	0	0	0
	0	0	0	0	227	0	1	0	0	0
	0	0	0	0	228	0	1	0	0	0
	0	0	0	0	229	0	1	0	0	0
	0	0	0	0	229	0	1	0	0	0
	0	0	0	0	229	0	1	0	0	0
	0	0	0	0	230	0	1	0	0	0
	0	0	0	0	230	0	1	0	0	0
	0	0	0	0	230	0	1	0	0	0
	0	0	0	0	230	0	1	0	0	0
	0	0	0	0	230	0	1	0	0	0
	0	0	0	0	230	0	1	0	0	0
	0	0	0	0	230	0	1	0	0	0
	0	0	0	0	231	0	1	0	0	0
	0	0	0	0	232	0	1	0	0	0
	0	0	0	0	233	0	1	0	0	0
	0	0	0	0	233	0	1	0	0	0
	0	0	0	0	234	0	1	0	0	0
	0	0	0	0	235	0	1	0	0	0
	0	0	0	0	236	0	1	0	0	0
	0	0	0	0	237	0	1	0	0	0
	0	0	0	0	237	0	1	0	0	0
	0	0	0	0	238	0	1	0	0	0
	0	0	0	0	238	0	1	0	0	0
	0	0	0	0	238	0	1	0	0	0
	0	0	0	0	238	0	1	0	0	0
	0	0	0	0	238	0	1	0	0	0
	0	0	0	0	238	0	1	0	0	0
	0	0	0	0	239	0	1	0	0	0
	0	0	0	0	239	0	1	0	0	0
	0	0	0	0	239	0	1	0	0	0
	0	0	0	0	240	0	1	0	0	0
	0	0	0	0	240	0	1	0	0	0
	0	0	0	0	240	0	1	0	0	0
	0	0	0	0	240	0	1	0	0	0
	0	0	0	0	241	0	1	0	0	0
	0	0	0	0	242	0	1	0	0	0
	0	0	0	0	243	0	1	0	0	0
	0	0	0	0	244	0	1	0	0	0
	0	0	0	0	245	0	1	0	0	0
	0	0	0	0	245	0	1	0	0	0
	0	0	0	0	245	0	1	0	0	0
	0	0	0	0	245	0	1	0	0	0
	0	0	0	0	245	0	1	0	0	0
	0	0	0	0	246	0	1	0	0	0
	0	0	0	0	247	0	1	0	0	0
	0	0	0	0	248	0	1	0	0	0
	0	0	0	0	248	0	1	0	0	0
	0	0	0	0	248	0	1	0	0	0
	0	0	0	0	249	0	1	0	0	0
	0	0	0	0	250	0	1	0	0	0
	0	0	0	0	250	0	1	0	0	0
	0	0	0	0	250	0	1	0	0	0
	0	0	0	0	251	0	1	0	0	0
	0	0	0	0	251	0	1	0	0	0
	0	0	0	0	251	0	1	0	0	0
	0	0	0	0	251	0	1	0	0	0
	0	0	0	0	252	0	1	0	0	0
	0	0	0	0	252	0	1	0	0	0
	0	0	0	0	253	0	1	0	0	0
	0	0	0	0	253	0	1	0	0	0
	0	0	0	0	254	0	1	0	0	0
	0	0	0	0	254	0	1	0	0	0
	0	0	0	0	254	0	1	0	0	0
	0	0	0	0	255	0	1	0	0	0
	0	0	0	0	255	0	1	0	0	0
	0	0	0	0	256	0	1	0	0	0
	0	0	0	0	257	0	1	0	0	0
	0	0	0	0	257	0	1	0	0	0
	0	0	0	0	258	0	1	0	0	0
	0	0	0	0	259	0	1	0	0	0
	0	0	0	0	259	0	1	0	0	0
	0	0	0	0	260	0	1	0	0	0
	0	0	0	0	260	0	1	0	0	0
	0	0	0	0	261	0	1	0	0	0
	0	0	0	0	261	0	1	0	0	0
	0	0	0	0	261	0	1	0	0	0
	0	0	0	0	261	0	1	0	0	0
	0	0	0	0	261	0	1	0	0	0
	0	0	0	0	261	0	1	0	0	0
	0	0	0	0	262	0	1	0	0	0
	0	0	0	0	262	0	1	0	0	0
	0	0	0	0	263	0	1	0	0	0
	0	0	0	0	263	0	1	0	0	0
	0	0	0	0	263	0	1	0	0	0
	0	0	0	0	264	0	1	0	0	0
	0	0	0	0	264	0	1	0	0	0
	0	0	0	0	265	0	1	0	0	0
	0	0	0	0	265	0	1	0	0	0
	0	0	0	0	265	0	1	0	0	0
	0	0	0	0	265	0	1	0	0	0
	0	0	0	0	266	0	1	0	0	0
	0	0	0	0	266	0	1	0	0	0
	0	0	0	0	267	0	1	0	0	0
	0	0	0	0	268	0	1	0	0	0
	0	0	0	0	269	0	1	0	0	0
	0	0	0	0	270	0	1	0	0	0
	0	0	0	0	270	0	1	0	0	0
	0	0	0	0	271	0	1	0	0	0
	0	0	0	0	271	0	1	0	0	0
	0	0	0	0	271	0	1	0	0	0
	0	0	0	0	272	0	1	0	0	0
	0	0	0	0	272	0	1	0	0	0
	0	0	0	0	272	0	1	0	0	0
	0	0	0	0	272	0	1	0	0	0
	0	0	0	0	272	0	1	0	0	0
	0	0	0	0	273	0	1	0	0	0
	0	0	0	0	274	0	1	0	0	0
	0	0	0	0	275	0	1	0	0	0
	0	0	0	0	275	0	1	0	0	0
	0	0	0	0	275	0	1	0	0	0
	0	0	0	0	276	0	1	0	0	0
	0	0	0	0	276	0	1	0	0	0
